# Supplementary material for: Integrated metabolome and transcriptome analysis unveils novel pathway involved in the fruit coloration of Nitraria tangutorum Bobr
Source: BMC Plant Biol. 2023 Feb 1;23:65. doi: 10.1186/s12870-023-04076-3 (PMC9890838; doi:10.1186/s12870-023-04076-3)
Supplement: Supplementary file 2 — Additional file 2: Supplementary Table 1. The raw data for the detected metabolic species in our manuscript. Supplementary Table 2. Differential metabolic species among the JC and NT. Supplementary Table 3. Summary of transcriptome sequencing data transcriptome assembly. Supplementary Table 4. Details of all the gene annotation. Supplementary Table 5. KOG function annotation of all unigenes. Supplementary Table 6. KEGG pathway annotation of all unigenes. Supplementary Table 7. Details of all the different expression genes in JC and NT. Supplementary Table 8. KEGG pathways in which differentially expressed genes are involved. Supplementary Table 9. All DEGs of anthocyanin biosynthesis pathway. The different expression coding genes of key enzyme anthocyanin biosynthesis pathway after WGCNA. Supplementary Table 10. Statistical table of TFs in JC and NT. Supplementary Table 11. Primers used in qRT-PCR in this study. [file 12870_2023_4076_MOESM2_ESM.zip]

Archive with 11 entries (11 files):
- Supplementary Table 1.xlsx
- Supplementary Table 10.xlsx
- Supplementary Table 11.xlsx
- Supplementary Table 2.xlsx
- Supplementary Table 3.xlsx
- Supplementary Table 4.xlsx
- Supplementary Table 5.xlsx
- Supplementary Table 6.xlsx
- Supplementary Table 7.xlsx
- Supplementary Table 8.xlsx
- Supplementary Table 9.xlsx
