# Supplementary material for: Integrated metabolome and transcriptome analysis unveils novel pathway involved in the fruit coloration of Nitraria tangutorum Bobr
Source: BMC Plant Biol. 2023 Feb 1;23:65. doi: 10.1186/s12870-023-04076-3 (PMC9890838; doi:10.1186/s12870-023-04076-3)
Supplement: Supplementary file 2 — Additional file 2: Supplementary Table 1. The raw data for the detected metabolic species in our manuscript. Supplementary Table 2. Differential metabolic species among the JC and NT. Supplementary Table 3. Summary of transcriptome sequencing data transcriptome assembly. Supplementary Table 4. Details of all the gene annotation. Supplementary Table 5. KOG function annotation of all unigenes. Supplementary Table 6. KEGG pathway annotation of all unigenes. Supplementary Table 7. Details of all the different expression genes in JC and NT. Supplementary Table 8. KEGG pathways in which differentially expressed genes are involved. Supplementary Table 9. All DEGs of anthocyanin biosynthesis pathway. The different expression coding genes of key enzyme anthocyanin biosynthesis pathway after WGCNA. Supplementary Table 10. Statistical table of TFs in JC and NT. Supplementary Table 11. Primers used in qRT-PCR in this study. [file 12870_2023_4076_MOESM2_ESM.zip › Supplementary Table 1.xlsx]

## Sheet: All samples data
Index	Q1 (Da)	Q3 (Da)	Molecular Weight (Da)	Formula	Ionization model	Compounds	Class I	Class II	CAS	Level	YT-1	YT-2	YT-3	YM-1	YM-2	YM-3	RT-1	RT-2	RT-3	RM-1	RM-2	RM-3	mix01	mix02	mix03	cpd_ID	kegg_map
pmb0782	86.1	69.2	85.089	C5H11N	[M+H]+	Piperidine	Alkaloids	Alkaloids	110-89-4	B	3401700	3060500	3437500	4377500	4214400	3808900	8526800	10413000	7978100	11949000	10484000	10770000	6209200	6340000	5667800	C01746	ko00960
pme2292	89.11	72.08	88.1	C4H12N2	[M+H]+	Putrescine	Alkaloids	Phenolamine	110-60-1	B	11238000	12287000	11168000	6315500	6723100	8229200	388640	519090	434100	2268200	2683200	2187800	5226200	5409200	5540300	C00134	ko00330,ko00472,ko00480,ko00960,ko01100,ko01110,ko02010
pme1987	88.05	71	89.048	C3H7NO2	[M-H]-	L-Alanine	Amino acids and derivatives	Amino acids and derivatives	56-41-7	A	3343.6	5958	949.4	10570	8282.6	9391	20768	12576	16942	28747	29033	32298	20138	17948	12358	C00041	ko00250,ko00270,ko00430,ko00450,ko00710,ko00970,ko00998,ko01100,ko01110,ko01200,ko01230,ko02010,ko04122
ML10198895	88.04	88.04	89.048	C3H7NO2	[M-H]-	N-Methylglycine	Amino acids and derivatives	Amino acids and derivatives	107-97-1	B	5871.1	2828.1	6752.7	32790	19644	22057	36981	36172	42213	63983	69729	55603	29244	32794	29301	C00213	ko00260,ko00330,ko01100
Lmgn000188	89.02	59.01	90.032	C3H6O3	[M-H]-	D-Lactic Acid	Organic acids	Organic acids	10326-41-7	B	5053.3	6077.5	7961.4	14985	12426	12209	11577	10258	9752	11959	15215	11114	12577	9852.1	9178.7	C00256	ko00620,ko01100
Lmqp000873	101.02	55.02	100.018	C4H4O3	[M+H]+	Succinic anhydride	Organic acids	Organic acids	108-30-5	A	209930	250920	234660	449000	370610	490780	647210	653860	616070	459860	374370	399950	372120	452320	366860	C19524	--
Lmgn000219	101.02	55.02	102.032	C4H6O3	[M-H]-	Succinic semialdehyde	Organic acids	Organic acids	692-29-5	B	22286	29782	17571	26156	27183	24356	12710	13889	29331	23310	21996	25744	19557	15155	23850	C00232	ko00250,ko00350,ko00650,ko00750,ko00760,ko01100,ko01200
pme3011	104.07	68.8	103.063	C4H9NO2	[M+H]+	γ-Aminobutyric acid	Organic acids	Organic acids	56-12-2	B	1112200	1167400	1000500	2923600	2673700	2509200	2477100	2751700	2772600	3822600	4028200	3822900	3337200	2431500	2981600	C00334	ko00250,ko00330,ko00410,ko00650,ko00760,ko01100
pme3017	104.07	58	103.063	C4H9NO2	[M+H]+	2-Aminoisobutyric acid	Amino acids and derivatives	Amino acids and derivatives	62-57-7	A	2589600	3052600	2831500	2773000	2810400	2715800	1863200	1959400	1942200	2324900	3076700	2882900	2368100	2548300	2420800	C03665	--
pme3033	104.07	86	103.063	C4H9NO2	[M+H]+	N,N-Dimethylglycine	Amino acids and derivatives	Amino acids and derivatives	1118-68-9	A	895130	924990	922100	2196700	2090600	2088100	1829500	2024800	2027500	2727500	3041000	2773500	2315400	1880700	2362200	C01026	ko00260,ko01100
pmb0484	104.1	60.1	103.091	C5H13NO	[M+H]+	Choline	Alkaloids	Alkaloids	62-49-7	A	26067000	26670000	27571000	24848000	23233000	22450000	14378000	16772000	16383000	21301000	28757000	23343000	20691000	22475000	22738000	C00114	ko00260,ko00564,ko01100,ko02010
ML10172161	103	59.01	104.011	C3H4O4	[M-H]-	Hydroxypyruvic acid*	Organic acids	Organic acids	1113-60-6	B	14079	20744	18703	41770	26312	23726	11882	12245	15811	18539	23976	22088	12359	8298.8	16039	C00168	ko00260,ko00630,ko01100,ko01110,ko01200
Lmbn000193	103	59.01	104.011	C3H4O4	[M-H]-	Tartronate semialdehyde*	Organic acids	Organic acids	2480-77-5	B	11198	22105	21597	39531	39550	26166	22227	24468	13906	9079.1	17888	16604	12195	12920	17411	C01146	ko00053,ko00630,ko01100
mws0576	103.04	59.1	104.047	C4H8O3	[M-H]-	3-Hydroxybutyric acid	Organic acids	Organic acids	300-85-6	B	9	9	9	96589	74510	82619	84918	88891	54209	65634	52982	55707	48837	36969	48767	C01089	ko00072,ko00650,ko01100
mws0574	103.04	57.03	104.047	C4H8O3	[M-H]-	2-Hydroxyisobutyric acid	Organic acids	Organic acids	594-61-6	B	9	9	9	36698	21704	20417	9669.1	12347	9748.6	62089	90923	72834	29430	20424	22482	C21297	--
pme1975	103	59	104.06	C3H4O4	[M-H]-	Malonic acid	Organic acids	Organic acids	141-82-2	B	401800	310970	389010	645380	637750	614970	469980	505600	448480	470600	341290	421360	537280	606480	571480	C00383	ko00061,ko00240,ko00410,ko01100,ko01212
pme0010	106	60	105.043	C3H7NO3	[M+H]+	L-Serine	Amino acids and derivatives	Amino acids and derivatives	56-45-1	A	462540	492510	432450	703410	644520	680780	594940	725210	495030	1519700	1427300	1163500	749500	708950	694660	C00065	ko00260,ko00261,ko00270,ko00460,ko00600,ko00630,ko00920,ko00970,ko01100,ko01110,ko01200,ko01230,ko02010
pme2433	106.09	88	105.079	C4H11NO2	[M+H]+	Diethanolamine	Alkaloids	Alkaloids	111-42-2	B	27413	36748	25972	43614	43830	48793	46703	62770	45173	101300	112700	101130	58416	53885	51237	C06772	ko00564
mws0601	110.02	66	111.032	C5H5NO2	[M-H]-	Pyrrole-2-carboxylic acid	Organic acids	Organic acids	634-97-9	B	16089	27552	22986	26739	23229	18600	6363.4	9	9	5587.4	15615	7693.1	12312	12521	10720	C05942	ko00330
mws0255	112.05	95	111.043	C4H5N3O	[M+H]+	Cytosine	Nucleotides and derivatives	Nucleotides and derivatives	71-30-7	A	39171	43126	38241	50278	35190	50961	26115	37279	30209	53666	52644	77914	54366	46576	44082	C00380	ko00240,ko01100
pme2122	112.09	95	111.08	C5H9N3	[M+H]+	Histamine	Amino acids and derivatives	Amino acids and derivatives	51-45-6	B	51921	56559	44544	42593	36934	41853	37924	30347	30219	62313	50708	77631	50626	44851	37114	C00388	ko00340,ko01100,ko01110
mws0177	111.01	67	112.016	C5H4O3	[M-H]-	2-Furoic acid	Organic acids	Organic acids	88-14-2	B	96986	95715	111900	90918	78002	99787	38067	38194	31989	51010	32341	54955	49882	95553	88470	C01546	ko01100
pme0257	111.02	80	112.027	C4H4N2O2	[M-H]-	Uracil	Nucleotides and derivatives	Nucleotides and derivatives	66-22-8	A	64647	55379	64758	58503	66096	83819	77944	93409	82226	46254	48054	71332	68466	86193	77748	C00106	ko00240,ko00410,ko00770,ko01100
pme0006	116.07	70.1	115.063	C5H9NO2	[M+H]+	L-Proline	Amino acids and derivatives	Amino acids and derivatives	147-85-3	A	13200000	13957000	13486000	15274000	13763000	14677000	16648000	14023000	16393000	19138000	20426000	19377000	14698000	16006000	15407000	C00148	ko00330,ko00332,ko00970,ko01100,ko01110,ko01230,ko02010
mws0376	115	71	116.011	C4H4O4	[M-H]-	Fumaric acid	Organic acids	Organic acids	110-17-8	A	241650	352350	238720	343420	276860	285750	236960	176630	239970	326120	465810	377110	267740	202410	242350	C00122	ko00020,ko00190,ko00220,ko00250,ko00350,ko00360,ko00620,ko00650,ko00760,ko01100,ko01110,ko01200
pmb1096	118.07	91	117.058	C8H7N	[M+H]+	Indole	Alkaloids	Plumerane	120-72-9	B	196010	132910	182260	251720	242170	195410	351370	288070	363920	268130	305120	303120	184540	213830	250490	C00463	ko00380,ko00400,ko00402,ko01100,ko01110
mws0191	118.09	59	117.079	C5H11NO2	[M+H]+	Betaine	Alkaloids	Alkaloids	107-43-7	A	3920500	3754900	3718300	3045500	2496700	2512600	986960	779170	864020	931350	911660	965370	1598200	1734600	1924000	C00719	ko00260,ko01100,ko02010
mws0256	118.09	72.1	117.079	C5H11NO2	[M+H]+	L-Valine	Amino acids and derivatives	Amino acids and derivatives	72-18-4	A	51067000	52006000	48013000	68077000	63333000	64296000	106600000	106410000	114640000	106430000	120380000	107460000	115910000	102460000	108260000	C00183	ko00280,ko00290,ko00311,ko00460,ko00770,ko00966,ko00970,ko01100,ko01110,ko01210,ko01230,ko02010
pme0120	118.09	101	117.079	C5H11NO2	[M+H]+	5-Aminovaleric acid	Amino acids and derivatives	Amino acids and derivatives	660-88-8	A	23058000	23327000	22510000	16351000	16338000	15403000	3860900	4224000	3412400	1968300	1298200	1825600	10265000	10067000	10753000	C00431	ko00310,ko00330,ko01100
mws0470	117.02	73	118.027	C4H6O4	[M-H]-	Methylmalonic acid*	Organic acids	Organic acids	516-05-2	A	13588000	11107000	12466000	26118000	25047000	24892000	54753000	55467000	51899000	28688000	31222000	30053000	25026000	24308000	27605000	C02170	ko00240,ko00280,ko00640,ko01100
pme1730	117	59	118.027	C4H6O4	[M-H]-	D-Erythronolactone	Organic acids	Organic acids	15667-21-7	B	155150	201050	195150	207880	226510	185690	147920	105300	159370	103420	106380	131540	190250	172800	187160	--	--
mws0192	117.02	73	118.027	C4H6O4	[M-H]-	Succinic acid*	Organic acids	Organic acids	110-15-6	A	13272000	11013000	11686000	23159000	22792000	21613000	51264000	50593000	46973000	28398000	28523000	26599000	23001000	21815000	22719000	C00042	ko00020,ko00190,ko00250,ko00310,ko00350,ko00360,ko00620,ko00630,ko00640,ko00650,ko00760,ko00920,ko01100,ko01110,ko01200
mws0147	117.06	59	118.063	C5H10O3	[M-H]-	β-Hydroxyisovaleric acid	Organic acids	Organic acids	625-08-1	B	94915	96201	105700	175010	166320	150620	711640	905370	567820	171280	185390	233540	193920	245420	242850	C20827	ko00280,ko01100
pme3096	118	74	119.022	C3H5NO4	[M-H]-	Aminomalonic acid	Organic acids	Organic acids	1068-84-4	A	436710	386360	431230	859750	884090	889220	2051600	1857500	1819700	1110400	1077200	1045800	826760	820920	930830	C00872	--
mws0671	120.07	74.1	119.058	C4H9NO3	[M+H]+	L-Homoserine*	Organic acids	Organic acids	672-15-1	B	243840	299500	262440	347640	290480	370620	437500	509910	487090	1154100	1170000	1069800	727970	533160	591230	C00263	ko00260,ko00270,ko00300,ko00920,ko01100,ko01110,ko01230
mws0230	120.07	74	119.058	C4H9NO3	[M+H]+	L-Threonine*	Amino acids and derivatives	Amino acids and derivatives	72-19-5	A	264270	280130	245520	376680	316440	386880	451040	515110	432520	1117200	1026000	1117500	782950	512440	610390	C00188	ko00260,ko00261,ko00290,ko00860,ko00970,ko01100,ko01110,ko01230,ko02010
pmp001287	120.08	103.05	119.073	C8H9N	[M+H]+	N-Benzylmethylene isomethylamine	Alkaloids	Alkaloids	-	A	12074000	13338000	12014000	36525000	29179000	31536000	33539000	40000000	33352000	31674000	32612000	32934000	28461000	29300000	26537000	--	--
pma0134	121.04	93.06	120.042	C4H8O4	[M+H]+	D-(-)-Threose	Others	Saccharides and Alcohols	95-43-2	B	16960	6588.5	9	14213	9	11989	10017	6522	12339	44560	18161	21093	10458	10653	14861	C06463	--
Lmbp000728	121.06	77.04	120.058	C8H8O	[M+H]+	(S)-2-Phenyloxirane	Others	Others	20780-54-5	A	2503800	2376600	2503800	2520000	3094200	2815500	309070	207620	226000	362460	563060	395110	1379600	1463400	1245400	C20782	ko01100
pme0195	120.02	62	121.02	C3H7NO2S	[M-H]-	L-Cysteine	Amino acids and derivatives	Amino acids and derivatives	52-90-4	A	83002	120980	155360	112740	131970	122190	142930	111210	130950	79061	105670	103850	125760	145540	117400	C00097	ko00260,ko00270,ko00311,ko00332,ko00430,ko00460,ko00480,ko00730,ko00770,ko00920,ko00970,ko01100,ko01110,ko01200,ko01230,ko04122
pmb0069	122	105	121.053	C7H7NO	[M+H]+	Benzamide	Phenolic acids	Phenolic acids	55-21-0	B	39490000	36100000	40328000	33709000	31000000	29782000	8952000	7628500	5917300	2970500	2342700	3376500	23092000	22932000	23165000	C09815	--
mws0491	122.1	105	121.089	C8H11N	[M+H]+	Phenethylamine	Alkaloids	Alkaloids	64-04-0	A	7820200	7990000	7893000	5990400	5290300	5338000	1172600	1205500	840280	390310	308760	446490	3699000	3384700	3434700	C05332	ko00360,ko01100
mws0628	121.03	92	122.037	C7H6O2	[M-H]-	4-Hydroxybenzaldehyde	Phenolic acids	Phenolic acids	123-08-0	B	65750	101330	73058	41702	55672	46609	97498	64378	66754	53328	65909	70209	70411	47478	63362	C00633	ko01100
Lmgp002593	123.04	77.04	122.037	C7H6O2	[M+H]+	3-hydroxybenzaldehyde	Organic acids	Organic acids	100-83-4	A	252340	227480	202870	182050	225930	183540	125080	157210	113480	159450	120240	133190	153690	138790	196330	C03067	--
mws0133	123.06	80.05	122.048	C6H6N2O	[M+H]+	Nicotinamide	Others	Vitamin	98-92-0	B	208530	206210	199820	209440	175640	160620	232580	255860	196580	220610	216060	221610	248030	220360	235720	C00153	ko00760,ko01100
ML10179289	105.07	77.04	122.073	C8H10O	[M+H-H2O]+	2-Phenylethanol	Phenolic acids	Phenolic acids	60-12-8	A	46124000	40994000	43873000	35085000	32404000	33636000	9690700	8656600	6246700	3358500	2359400	3619200	25513000	25310000	23766000	C05853	ko00360
Lmbp000668	124.04	78.03	123.032	C6H5NO2	[M+H]+	Isonicotinic acid	Organic acids	Organic acids	55-22-1	A	68710	106930	85083	190090	220550	191550	193960	214170	184370	167930	115820	193680	173170	181760	198920	C07446	--
pme0490	124.04	78	123.032	C6H5NO2	[M+H]+	Nicotinic acid (Vitamin B3)	Others	Vitamin	59-67-6	B	87684	61366	75808	134170	174780	106970	155290	121180	150130	128340	148740	127820	117230	82754	123020	C00253	ko00760,ko00960,ko01100,ko01110
mws0236	124.01	80	125.015	C2H7NO3S	[M-H]-	2-Aminoethanesulfonic acid	Organic acids	Organic acids	107-35-7	B	1933	2457.9	5283.8	6026	3256.1	691.44	3618.2	2131.9	2773.9	721.34	4857.5	4600.8	8144.3	3322.3	5494.3	C00245	ko00430,ko00920,ko01100,ko02010
pmb0302	126.1	96	125.024	C2H8NO3P	[M+H]+	2-Aminoethylphosphonate	Lipids	Glycerol ester	2041-14-7	B	18272	32018	11031	22087	33557	17127	18617	20735	10381	8904	8361.5	8309	14999	13756	26792	C03557	ko00440,ko01100,ko02010
mws0572	126.07	109	125.059	C5H7N3O	[M+H]+	5-Methylcytosine	Nucleotides and derivatives	Nucleotides and derivatives	554-01-8	B	101010	160240	101210	123880	142290	128150	77499	86232	53476	22908	36049	29163	84422	95620	77366	C02376	ko00240,ko01100
mws0982	126.1	68	125.095	C6H11N3	[M+H]+	1-Methylhistamine	Alkaloids	Alkaloids	501-75-7	B	18172	31473	18214	18407	30783	21197	18520	19565	17261	18063	17738	25179	20109	25139	17699	C05127	ko00340,ko01100
pmp001086	127.04	97	126.032	C6H6O3	[M+H]+	5-Hydroxymethylfurfural	Phenolic acids	Phenolic acids	67-47-0	B	87650	56569	73858	64515	38035	74683	89826	18142	25296	16700	19353	21664	97433	41320	70047	C11101	--
Rfmb319	130.09	84.08	129.079	C6H11NO2	[M+H]+	Pipecolic acid*	Amino acids and derivatives	Amino acids and derivatives	4043-87-2	B	1912300	2373100	1769200	3681100	3444500	3263900	4782000	5057300	5220400	2322300	3095500	2194500	3874900	3421600	3842400	C00408	ko00310,ko00960,ko01100,ko01110
ML10181668	130.09	84.08	129.079	C6H11NO2	[M+H]+	Cycloleucine*	Amino acids and derivatives	Amino acids and derivatives	52-52-8	A	2685000	2637800	2430300	4305300	3858900	4351900	4557700	5510400	5233300	2440200	3145900	3075700	4093400	3327600	3850400	C03969	--
Zmgn000217	129.02	85.03	130.027	C5H6O4	[M-H]-	Methylenesuccinic acid	Organic acids	Organic acids	97-65-4	A	250990	321580	194000	206170	198130	140900	159820	119180	169020	134750	302820	180580	148890	106240	222910	C00490	ko00660,ko01100
mws0425	129.02	85	130.027	C5H6O4	[M-H]-	Citraconic acid	Organic acids	Organic acids	498-23-7	A	2639900	2545700	2533200	1658200	1445800	1296900	671320	1764700	786890	2541300	2013800	2185800	1527700	1263600	1176500	C02226	ko00290,ko00660,ko01100,ko01210
pme2693	131.12	114.09	130.111	C6H14N2O	[M+H]+	N-Acetylputrescine	Alkaloids	Phenolamine	18233-70-0	B	3596400	3785100	5475500	2167700	2260300	3913300	96981	111560	103100	337920	318240	320820	2034900	1911300	1831200	C02714	ko00330,ko01100
pmb0501	131.13	114.1	130.122	C5H14N4	[M+H]+	Agmatine	Alkaloids	Phenolamine	306-60-5	B	3488900	3474700	5380100	2023100	2308900	3551700	99826	112260	87221	330210	340390	300240	1953700	1730300	1792600	C00179	ko00330,ko01100
mws0216	132.07	86	131.058	C5H9NO3	[M+H]+	Trans-4-Hydroxy-L-proline	Amino acids and derivatives	Amino acids and derivatives	51-35-4	A	1233600	1298700	992820	1118400	706820	1275700	283560	272570	307580	666290	706810	677380	1422900	898820	1055700	C01157	ko00330,ko01100,ko02010
ML10197929	130.09	88.04	131.069	C4H9N3O2	[M-H]-	Creatine	Others	Others	57-00-1	B	136420	45729	143710	200530	239220	192420	38875	31004	35772	23018	20019	26114	109700	77532	101930	C00300	ko00260,ko00330,ko01100
mws0258	132.1	86	131.095	C6H13NO2	[M+H]+	L-Isoleucine*	Amino acids and derivatives	Amino acids and derivatives	73-32-5	A	1202800	1251100	1322300	1524900	1708100	1425400	3268300	3768300	2716600	4420300	3524900	3825700	2100300	2206800	2024400	C00407	ko00280,ko00290,ko00460,ko00960,ko00966,ko00970,ko01100,ko01110,ko01210,ko01230,ko02010
mws0227	132.1	86.2	131.095	C6H13NO2	[M+H]+	L-Leucine*	Amino acids and derivatives	Amino acids and derivatives	61-90-5	A	1176400	1154100	1238000	1476200	1555100	1318700	3029600	3497000	2606500	4221900	3439800	3678500	1962600	2092000	1858800	C00123	ko00280,ko00290,ko00966,ko00970,ko01100,ko01110,ko01210,ko01230,ko02010
pme0274	132.1	69	131.095	C6H13NO2	[M+H]+	6-Aminocaproic acid	Organic acids	Organic acids	60-32-2	A	16975000	16350000	17392000	21724000	18159000	19472000	31404000	36811000	30960000	37624000	1370200	36067000	24044000	25026000	24337000	C02378	ko01100
mws1587	132.1	86	131.095	C6H13NO2	[M+H]+	L-Norleucine	Amino acids and derivatives	Amino acids and derivatives	327-57-1	A	18243000	20658000	16250000	45871000	52109000	51026000	65121000	64673000	59494000	58558000	54755000	55809000	56167000	54402000	50368000	C01933	--
pme0243	131.03	87.05	132.042	C5H8O4	[M-H]-	Glutaric acid	Organic acids	Organic acids	110-94-1	B	1679500	1632700	1890100	2391900	1633400	1594900	2999500	3066000	2259800	554570	586870	774150	1340100	1290800	1585300	C00489	ko00071,ko00310,ko01100
Lmbn001364	131.03	87.05	132.042	C5H8O4	[M-H]-	4-Hydroxy-2-Oxopentanoic Acid*	Organic acids	Organic acids	3318-73-8	B	126520	152380	141660	132470	134730	124020	137820	138370	109680	89357	117910	98329	96152	109310	102630	C03589	ko00360,ko01100
Lmbn001288	131.03	87.04	132.042	C5H8O4	[M-H]-	2-Hydroxy-2-methyl-3-oxobutanoic acid*	Organic acids	Organic acids	71698-08-3	B	89767	100170	109970	94812	96037	94757	106030	109510	76066	70607	87327	79415	71486	72783	73310	C06010	ko00290,ko00650,ko00660,ko00770,ko01100,ko01110,ko01210,ko01230
Lmgn000160	131.05	70.03	132.053	C4H8N2O3	[M-H]-	3-Ureidopropionic Acid	Organic acids	Organic acids	462-88-4	B	5591.3	10174	19963	8846.3	11780	8730.2	218150	218310	254910	174950	429720	190540	115420	112770	124480	C02642	ko00240,ko00410,ko00770,ko01100
mws0001	133.06	74	132.054	C4H8N2O3	[M+H]+	L-Asparagine	Amino acids and derivatives	Amino acids and derivatives	70-47-3	A	68209	72608	134310	35864	59199	64923	423980	625450	558500	1031400	1441900	835500	655610	428920	440350	C00152	ko00250,ko00460,ko00970,ko01100,ko01110,ko01230
Lmrn002746	131.07	85.07	132.079	C6H12O3	[M-H]-	2-Hydroxy-4-methylpentanoic acid	Organic acids	Organic acids	498-36-2	A	33324	24580	46326	38573	45830	14645	155880	144760	137500	7180	13975	35182	47217	58748	66305	--	--
mws0341	131.07	85	132.079	C6H12O3	[M-H]-	2-Hydroxyisocaproic acid	Organic acids	Organic acids	20312-37-2	A	309450	379430	374540	433610	242870	248360	301660	285090	278060	104180	187040	158060	212050	232710	227630	C03264	--
mws0972	131.07	85	132.079	C6H12O3	[M-H]-	6-Hydroxyhexanoic acid	Organic acids	Organic acids	1191-25-9	B	21508	22364	19188	57477	54608	46970	31897	36281	21695	21194	27941	29602	32202	32908	23741	C06103	--
pme2527	133	116	132.09	C5H12N2O2	[M+H]+	L-Ornithine	Amino acids and derivatives	Amino acids and derivatives	70-26-8	B	194440	215440	286990	124760	123710	150070	62894	72470	59594	122110	159880	91204	109300	130860	124990	C00077	ko00220,ko00330,ko00472,ko00480,ko01100,ko01110,ko01210,ko01230,ko02010
mws0219	132.03	88	133.038	C4H7NO4	[M-H]-	L-Aspartic Acid	Amino acids and derivatives	Amino acids and derivatives	56-84-8	A	403920	483520	524260	178220	212190	234930	608520	752040	676700	391610	727450	339150	390120	402410	346160	C00049	ko00220,ko00250,ko00260,ko00261,ko00270,ko00300,ko00340,ko00410,ko00460,ko00710,ko00760,ko00770,ko00970,ko01100,ko01110,ko01200,ko01210,ko01230,ko02010
mws0275	133.01	71.01	134.022	C4H6O5	[M-H]-	L-Malic acid*	Organic acids	Organic acids	97-67-6	A	1043700	1442900	1101800	1423300	1325400	1158200	1056700	1003200	1050000	1434400	1713000	1606700	1151100	1072500	1286700	C00149	ko00020,ko00620,ko00630,ko00710,ko01100,ko01110,ko01200
Lmbn000198	133.01	71.01	134.022	C4H6O5	[M-H]-	3-Dehydro-L-Threonic Acid*	Organic acids	Organic acids	-	A	26175000	37527000	29307000	32527000	30525000	28420000	25360000	23237000	25026000	36839000	44824000	40289000	25631000	21622000	27328000	C03064	ko00053,ko01100
pme0057	136.04	118.1	135.035	C4H9NO2S	[M+H]+	L-Homocysteine	Amino acids and derivatives	Amino acids and derivatives	6027-13-0	B	21494	19972	21312	51034	50414	49031	29904	36613	35434	24227	33124	9	27858	34548	38266	C00155	ko00270,ko00920,ko01100,ko01110,ko01230
pme0040	136.06	119	135.054	C5H5N5	[M+H]+	Adenine	Nucleotides and derivatives	Nucleotides and derivatives	73-24-5	A	1629300	1491000	1476300	3628600	4351200	2891800	7326700	6510800	7378000	3026900	3217000	3333800	3197600	2735100	3598700	C00147	ko00230,ko00908,ko01100
HJKP000649	136.07	91.05	135.068	C8H9NO	[M+H]+	N-benzylformamide	Alkaloids	Alkaloids	6343-54-0	A	15132000	10568000	13538000	24114000	31650000	18343000	28430000	22479000	28126000	25240000	25538000	28430000	19676000	15971000	22487000	C15561	--
mws0889	135.03	75.01	136.037	C4H8O5	[M-H]-	D-Threonic Acid	Others	Saccharides and Alcohols	3909-12-4	A	691940	937720	729650	1775700	1335400	1389400	2297700	1940600	2277100	1225500	1614200	1458700	1328400	1349900	1442800	C21649	--
pme0033	137.05	119	136.039	C5H4N4O	[M+H]+	Hypoxanthine	Nucleotides and derivatives	Nucleotides and derivatives	68-94-0	B	27778	24013	31380	46325	77380	38123	104610	71429	121820	75971	123450	80844	55706	38180	69230	C00262	ko00230,ko01100
mws1336	138.06	120	137.048	C7H7NO2	[M+H]+	4-Aminobenzoic acid	Phenolic acids	Phenolic acids	150-13-0	B	364440	380740	383770	254780	231320	221530	78247	72096	51168	58600	47717	75542	132170	145700	152010	C00568	ko00790,ko01100
pme2268	138.05	94.07	137.048	C7H7NO2	[M+H]+	Trigonelline	Alkaloids	Alkaloids	535-83-1	A	30821000	30971000	30191000	29278000	29617000	29583000	36196000	38176000	36418000	45116000	44691000	40515000	35644000	32485000	34364000	C01004	ko00760
mws0146	138.05	78	137.048	C7H7NO2	[M+H]+	Nicotinic Acid Methyl Ester(Methyl Nicotinate)	Alkaloids	Alkaloids	93-60-7	B	520360	494080	584160	402340	402740	405870	118020	131600	79338	204950	239850	225460	245210	318300	279890	--	--
pma0948	138.09	121.1	137.084	C8H11NO	[M+H]+	Phenylethanolamine	Alkaloids	Alkaloids	7568-93-6	B	469480	417110	440400	470980	552390	454760	39666	39393	30377	62504	73675	61562	234250	247310	232820	C02735	--
pme1002	138.09	103	137.084	C8H11NO	[M+H]+	L-Tyramine	Amino acids and derivatives	Amino acids and derivatives	51-67-2	A	1237800	1203500	1319600	1375200	1500600	1469100	139900	138770	94768	189190	238070	197060	744930	733700	666670	C00483	ko00350,ko00950,ko01100,ko01110
Hmgn001653	137.02	93.04	138.032	C7H6O3	[M-H]-	Protocatechualdehyde*	Phenolic acids	Phenolic acids	139-85-5	A	54937	77842	39375	35128	57612	40900	55357	38516	45440	71588	52044	56249	47127	43010	45836	C16700	ko00950
Lmbn002862	137.02	93.03	138.032	C7H6O3	[M-H]-	3-Hydroxybenzoic Acid	Organic acids	Organic acids	99-06-9	A	415520	598900	556390	395480	253780	251770	135410	126890	108240	170340	156570	139330	223150	199600	260440	C00587	ko00400
Lmgn001670	137.03	108.02	138.032	C7H6O3	[M-H]-	Salicylic acid	Phenolic acids	Phenolic acids	69-72-7	B	27872	38362	22251	17990	20332	17360	32293	28018	23631	23950	31544	26710	27068	18421	26437	C00805	ko00360,ko01100,ko01110,ko04075
Lmbn001981	137.02	93.03	138.032	C7H6O3	[M-H]-	2,5-Dihydroxybenzaldehyde*	Phenolic acids	Phenolic acids	1194-98-5	A	9	124840	71760	28862	74965	43483	57679	59495	34185	39352	82500	71277	43270	66020	49690	C05585	ko00350,ko01100
mws0711	139.05	106	138.043	C6H6N2O2	[M+H]+	Nicotinamide-N-oxide	Alkaloids	Alkaloids	1986-81-8	B	3966	3930.2	2842	3498.8	3576.9	4904.7	8640.8	9994.5	11558	3187.5	4035.9	8400.9	7681.1	5633.5	3406.3	--	--
pme2828	140	99	139.027	C6H5NO3	[M+H]+	4-Nitrophenol	Phenolic acids	Phenolic acids	100-02-7	B	9336400	8956200	8984600	10624000	10292000	9812200	13837000	13957000	12630000	11463000	11011000	12593000	8695400	8504500	8482200	C00870	--
pme1137	140.03	94	139.027	C6H5NO3	[M+H]+	6-Hydroxynicotinic acid	Alkaloids	Alkaloids	5006-66-6	B	50176	50983	59514	33875	54965	31901	70197	70245	60691	104670	88120	85843	59819	39091	40077	C01020	ko00760,ko01100
mws0704	140.01	78.96	141.019	C2H8NO4P	[M-H]-	O-Phosphorylethanolamine	Alkaloids	Alkaloids	1071-23-4	B	4342.3	3688.3	4453.9	7399.4	4355.7	6422.2	10855	7140.5	8495.1	5588.9	7937.6	8714.4	5808	6489.5	5656.7	C00346	ko00564,ko00600,ko01100
pma2987	142.1	124.09	141.09	C6H11N3O	[M+H]+	Histidinol	Alkaloids	Alkaloids	501-28-0	B	18666000	20483000	18938000	18766000	18200000	18149000	16678000	16181000	16790000	15568000	16316000	16227000	19250000	17322000	17423000	C00860	ko00340,ko01100,ko01110,ko01230
Lmsp000796	142.12	84.09	141.115	C8H15NO	[M+H]+	Pelletierine	Alkaloids	Alkaloids	4396-01-4	A	13670000	13536000	13306000	7200100	8716600	7131800	2643300	2293200	2550600	826590	849120	1010600	5064100	5078500	4904500	C06182	ko00960,ko01100,ko01110
Hmcp000220	142.12	84.08	141.116	C8H15NO	[M+H]+	Isopelletierine	Alkaloids	Alkaloids	-	A	161790	144830	152350	132910	146480	178460	64598	58617	71496	22052	21106	17756	105860	163220	167690	--	--
pme3207	141.02	59	142.027	C6H6O4	[M-H]-	Muconic acid	Organic acids	Organic acids	1119-72-8	A	7522600	6685800	7965400	8815500	10544000	9942400	5692200	5771000	7004700	10222000	8602400	9929200	9878500	10060000	11870000	C02480	ko01100
pmb0764	144.05	113.2	143.04	C6H9NOS	[M+H]+	4-Methyl-5-thiazoleethanol	Others	Others	137-00-8	B	20959	13589	20552	9767.5	19251	12926	21847	21437	11082	9779.1	11085	12239	15030	18645	26008	C04294	ko00730,ko01100
Rfmb320	144.1	84.08	143.095	C7H13NO2	[M+H]+	1-Methylpiperidine-2-carboxylic acid	Amino acids and derivatives	Amino acids and derivatives	7730-87-2	A	1449500	1599500	1398900	1247900	884010	1369100	370180	509160	324490	198620	201270	226430	900070	680150	765980	--	--
Rfmb318	144.1	84.08	144.092	C7H14NO2+	[M]+	D-Proline betaine	Amino acids and derivatives	Amino acids and derivatives	1195-94-4	A	19864000	25039000	22015000	18965000	13911000	19885000	6293300	8917600	5366400	3709300	2758800	3553200	15339000	11451000	12640000	C21514	--
pme0295	146.08	86	145.074	C6H11NO3	[M+H]+	4-Acetamidobutyric acid	Organic acids	Organic acids	3025-96-5	A	230960	246210	214830	255350	220860	218260	750560	789360	506270	253020	287220	252800	233000	260640	290120	C02946	ko00330,ko01100
Lmqp000427	146.08	82.07	145.074	C6H11NO3	[M+H]+	N-Methyl-Trans-4-Hydroxy-L-Proline	Amino acids and derivatives	Amino acids and derivatives	4252-82-8	B	113350000	111730000	120520000	101400000	93386000	102810000	79641000	80505000	73312000	56407000	76211000	61178000	89320000	91141000	70305000	--	--
mws0567	146.09	87	145.085	C5H11N3O2	[M+H]+	4-Guanidinobutyric acid	Organic acids	Organic acids	463-00-3	A	6529100	7493100	6046300	6707400	6186900	7610100	823930	985740	965810	919670	1502100	1258300	4396100	3451600	3995700	C01035	ko00330,ko01100
pme2380	145.01	101	146.022	C5H6O5	[M-H]-	α-Ketoglutaric acid	Organic acids	Organic acids	328-50-7	A	258460	98102	226530	145140	207000	205220	50666	27296	69709	251910	194760	210440	194610	148710	163020	C00026	ko00020,ko00040,ko00053,ko00220,ko00250,ko00300,ko00310,ko00340,ko00430,ko00630,ko00650,ko00660,ko01100,ko01110,ko01200,ko01210,ko01230
Lmgn000224	145.01	57.03	146.022	C5H6O5	[M-H]-	2-Methyl-3-oxosuccinic acid	Organic acids	Organic acids	-	B	9357.6	7341	5716.5	8583.6	4650.2	8357.9	9	2566.2	2593.5	6381.1	10422	9557.4	2054.2	3327.4	3367.6	C06030	ko00660
mws0924	145.05	101	146.058	C6H10O4	[M-H]-	2-Methylglutaric acid*	Organic acids	Organic acids	617-62-9	A	186380	194390	198650	204750	187160	197600	156710	148770	122190	117990	108780	121400	116890	129280	159290	--	--
mws0208	145.05	101	146.058	C6H10O4	[M-H]-	Adipic Acid*	Organic acids	Organic acids	124-04-9	A	203990	159180	236430	246280	190070	244160	165600	213870	120990	110790	143120	114250	146160	118360	154110	C06104	ko01100
Lmbn001609	145.05	83.05	146.058	C6H10O4	[M-H]-	2-Acetyl-2-Hydroxybutanoic Acid	Organic acids	Organic acids	-	A	6435.4	2429.9	3571.8	38576	27957	22295	13281	12959	9959.8	11806	11312	12881	9680.6	14813	18859	C06006	ko00290,ko01100,ko01110,ko01210,ko01230
pme0193	147.08	84	146.069	C5H10N2O3	[M+H]+	L-Glutamine	Amino acids and derivatives	Amino acids and derivatives	56-85-9	A	14000000	13999000	14850000	12376000	13357000	13140000	10649000	10668000	10270000	12709000	12780000	10574000	12007000	12540000	11978000	C00064	ko00220,ko00230,ko00240,ko00250,ko00630,ko00750,ko00910,ko00970,ko01100,ko01230,ko02010
pme0026	147.11	84	146.106	C6H14N2O2	[M+H]+	L-Lysine	Amino acids and derivatives	Amino acids and derivatives	56-87-1	A	15132000	15010000	15450000	13578000	14208000	13821000	10997000	11890000	10849000	14221000	13335000	11446000	12953000	13421000	13038000	C00047	ko00300,ko00310,ko00780,ko00960,ko00970,ko01100,ko01110,ko01210,ko01230,ko02010
pme1691	147.13	87.2	146.118	C7H16NO2	[M+H]+	Acetylcholine	Alkaloids	Alkaloids	60-31-1	A	8451900	8339700	6733800	5663000	3644000	6483900	2031900	2534600	1954200	3500700	2690400	4000700	5061200	4341700	4156400	C01996	ko00564
pme0014	148.06	84	147.053	C5H9NO4	[M+H]+	L-Glutamic acid	Amino acids and derivatives	Amino acids and derivatives	56-86-0	A	93598	129920	80764	106080	71081	131690	78726	109530	139260	123920	155270	192270	327170	138000	205650	C00025	ko00220,ko00250,ko00330,ko00332,ko00340,ko00430,ko00480,ko00630,ko00650,ko00660,ko00860,ko00910,ko00970,ko01100,ko01110,ko01200,ko01210,ko01230,ko02010
mws1050	148.06	88	147.053	C5H9NO4	[M+H]+	O-Acetylserine	Amino acids and derivatives	Amino acids and derivatives	5147-00-2	A	770630	798590	487430	528210	451630	677350	306240	331290	351010	454540	516200	542830	547730	560840	517870	C00979	ko00270,ko00908,ko00920,ko01100,ko01110,ko01200,ko01230,ko04122
Zmzn000113	146.05	102.06	147.053	C5H9NO4	[M-H]-	L-threo-3-Methylaspartate	Amino acids and derivatives	Amino acids and derivatives	6061-13-8	B	53876	67991	57582	60388	48825	54124	59783	52241	57408	100020	119420	108050	69918	56341	67466	C03618	ko00630,ko00660,ko01100,ko01200
pmp001285	149.02	65.04	148.016	C8H4O3	[M+H]+	Phthalic anhydride	Phenolic acids	Phenolic acids	85-44-9	A	1142700	1296300	1521100	1194800	1117100	1047100	1105300	987480	1129800	1087500	1335000	1160400	1000400	1016000	1062800	--	--
Zmyn000247	147.03	57.03	148.037	C5H8O5	[M-H]-	2-Hydroxyglutaric Acid*	Organic acids	Organic acids	13095-48-2	A	456030	688680	593220	560200	491340	456320	669650	340360	708090	376080	693790	700580	436130	353210	367890	C03196	ko00310,ko01100
ML10171848	147.03	85.03	148.037	C5H8O5	[M-H]-	D-Arabinono-1,4-lactone	Others	Saccharides and Alcohols	2782-09-4	A	1069100	1061200	1063000	3291600	1926700	2644100	696440	1348600	1139200	969310	862070	1143400	902600	1535100	1273600	C00652	--
Lmbn000216	147.03	57.03	148.037	C5H8O5	[M-H]-	3-Methylmalic acid*	Organic acids	Organic acids	152204-30-3	A	570190	845280	519010	469860	643680	505360	619150	666210	643680	412920	751720	648430	492510	596700	435460	C06032	ko00290,ko00660,ko01100,ko01210,ko01230
pme3154	147.07	59.01	148.074	C6H12O4	[M-H]-	Mevalonic acid	Organic acids	Organic acids	150-97-0	A	388440	444210	413230	1211900	878910	1038400	651050	528940	589550	497550	368450	471150	361790	553690	454360	C00418	ko00900,ko01100,ko01110
Lmgp000796	150.06	61.01	149.048	C8H7NO2	[M+H]+	4-Hydroxymandelonitrile	Alkaloids	Alkaloids	13093-65-7	A	2640700	2501200	3097900	7494100	8306300	5374200	9547900	7397000	8754300	8656900	10440000	8594500	5879100	5056400	6577300	C00650	--
pme1210	150.06	61	149.051	C5H11NO2S	[M+H]+	L-Methionine	Amino acids and derivatives	Amino acids and derivatives	63-68-3	A	3265100	2984200	3706100	8476500	10266000	7148900	10657000	9873700	10535000	9673100	11722000	10994000	7096800	6230800	7772400	C00073	ko00270,ko00966,ko00970,ko01100,ko01110,ko01210,ko01230
mws0847	150.08	133	149.07	C6H7N5	[M+H]+	1-Methyladenine	Nucleotides and derivatives	Nucleotides and derivatives	5142-22-3	A	79510	73461	93487	207190	275720	156670	282250	225610	282020	276770	262180	289800	161310	159180	203560	C02216	--
mws0262	149.01	87	150.016	C4H6O6	[M-H]-	L-Tartaric acid	Organic acids	Organic acids	87-69-4	A	154630	261410	168720	320730	187680	211890	118210	72069	104170	67804	101470	74470	184420	123400	156190	C00898	ko00630,ko01100
mws1499	149.05	59.01	150.053	C5H10O5	[M-H]-	D-Arabinose	Others	Saccharides and Alcohols	10323-20-3	A	228500	441850	299860	432470	344320	369310	241070	189990	231600	152330	232730	185130	271390	260810	290670	C00216	--
Zmgn000173	149.05	75.01	150.053	C5H10O5	[M-H]-	D-Ribose	Others	Saccharides and Alcohols	50-69-1	A	160410	245820	189630	300040	229610	186060	247690	169740	215250	205000	296280	221400	176890	149320	196210	C00121	ko00030,ko01100,ko02010
mws0921	149.06	131	150.068	C9H10O2	[M-H]-	p-Coumaryl alcohol	Phenolic acids	Phenolic acids	3690-05-9	A	37946	40560	24878	93662	59524	55845	37801	62918	28267	29188	49626	35390	30818	30000	27286	C02646	ko00940,ko01100,ko01110
pme1109	152.06	135	151.049	C5H5N5O	[M+H]+	Guanine	Nucleotides and derivatives	Nucleotides and derivatives	73-40-5	A	210760	168400	262910	409730	579240	308880	386390	273000	378800	785340	542500	377950	292010	240640	418680	C00242	ko00230,ko01100
pme0256	151.03	151	152.033	C5H4N4O2	[M-H]-	Xanthine	Nucleotides and derivatives	Nucleotides and derivatives	69-89-6	A	102170	94148	106720	203630	127340	190490	50216	146720	74997	117240	110500	84554	115450	105500	52192	C00385	ko00230,ko00232,ko01100,ko01110
mws0458	151.04	136	152.047	C8H8O3	[M-H]-	Vanillin	Phenolic acids	Phenolic acids	121-33-5	A	43638	41424	48986	30178	30568	20664	17341	12037	10585	27699	9928	6157.5	31008	34120	31440	C00755	ko00998,ko01100,ko01110
mws0213	151.06	71	152.068	C5H12O5	[M-H]-	Ribitol*	Others	Saccharides and Alcohols	488-81-3	B	19234	47594	33525	33570	26493	22517	15673	11771	14688	6095.3	11795	12330	23764	16351	27252	C00474	ko00040,ko00740,ko01100
mws0437	151.06	71	152.068	C5H12O5	[M-H]-	D-Arabitol*	Others	Saccharides and Alcohols	488-82-4	A	28669	27163	30483	24974	30098	31860	13653	11026	12983	10565	15845	9313	25581	21834	30630	C01904	ko00040,ko01100
ML10177402	152.03	108.05	153.043	C7H7NO3	[M-H]-	4-Aminosalicylic acid	Phenolic acids	Phenolic acids	65-49-6	B	17337	18417	19081	16561	16600	16760	10369	14871	8000.2	7906.4	5415.2	10428	13827	8684.4	13372	C02518	--
mws0596	154.05	136.04	153.043	C7H7NO3	[M+H]+	3-Hydroxyanthranilic acid	Organic acids	Organic acids	548-93-6	A	1307900	1139000	1156200	672380	607410	611220	587010	474790	479210	936390	850620	767190	598510	517160	624510	C00632	ko00380,ko01100
mws0639	153.02	109.03	154.027	C7H6O4	[M-H]-	2,3-Dihydroxybenzoic Acid*	Organic acids	Organic acids	303-38-8	A	47380	65295	73440	39510	33935	64392	2793100	2605900	1237600	2241800	2650200	2524400	744450	839710	937670	C00196	ko01110
mws0180	153.02	109.03	154.027	C7H6O4	[M-H]-	2,5-Dihydroxybenzoic acid; Gentisic Acid*	Phenolic acids	Phenolic acids	490-79-9	B	21119	38715	34829	19594	17969	30916	900810	1014200	577520	876430	1118600	875580	300790	361830	358290	C00628	ko00350,ko01100
mws0183	153.02	109.03	154.027	C7H6O4	[M-H]-	3,4-Dihydroxybenzoic acid (Protocatechuic acid)*	Phenolic acids	Phenolic acids	99-50-3	A	36858	73220	81017	42820	50020	45520	2098900	2704000	1855700	2272600	2668200	2445500	863720	948570	984050	C00230	ko01100,ko01110
mws0254	156.08	110	155.069	C6H9N3O2	[M+H]+	L-Histidine	Amino acids and derivatives	Amino acids and derivatives	71-00-1	A	789540	848380	1048000	1215500	1589200	1049000	1599400	853190	1670500	1679000	3384200	1516700	1445600	1877500	1846400	C00135	ko00340,ko00410,ko00970,ko01100,ko01110,ko01230,ko02010
pmb0819	157	130	156.069	C10H8N2	[M+H]+	3-Indoleacetonitrile	Alkaloids	Plumerane	771-51-7	B	44485	40111	47592	69290	64897	70122	128470	133260	126720	68498	86272	84350	75536	62050	63900	C02938	ko00380,ko01100
Lmbn001467	158.08	116.07	159.09	C7H13NO3	[M-H]-	5-Acetamidopentanoic Acid	Organic acids	Organic acids	1072-10-2	A	428780	453960	601300	407930	420860	380160	96915	94070	66297	296110	370640	299360	259740	291640	313050	C03087	ko00310,ko01100
pme2589	159.1	87	160.037	C6H8O5	[M-H]-	2-Oxoadipic acid	Organic acids	Organic acids	3184-35-8	B	72943	56412	56085	65308	26012	54839	126530	316710	117100	357140	255020	269810	73500	146800	70667	C00322	ko00300,ko00310,ko00380,ko01100,ko01110,ko01210,ko01230
Lmbn002072	159.07	97.07	160.074	C7H12O4	[M-H]-	2-Propylsuccinic acid*	Organic acids	Organic acids	618-57-5	B	20449	11804	25144	97674	110540	102350	36677	54203	39662	98790	114370	129250	57739	69438	68861	C16657	--
Zmjn001813	159.07	97.06	160.074	C7H12O4	[M-H]-	Pimelic acid*	Organic acids	Organic acids	111-16-0	B	22949	10286	22106	127930	111220	106320	43358	46739	41883	76333	114240	138570	62778	60794	67796	C02656	ko00780,ko01100
mws0005	161.11	144	160.1	C10H12N2	[M+H]+	Tryptamine	Alkaloids	Plumerane	61-54-1	A	22183000	20993000	27516000	9252000	9534600	7725700	4710700	5261200	2925500	13655000	15342000	13340000	10456000	10571000	11370000	C00398	ko00380,ko00901,ko01100,ko01110
NK10246260	162.06	116.05	161.048	C9H7NO2	[M+H]+	2,4-Dihydroxyquinoline	Alkaloids	Quinoline alkaloids	86-95-3	B	26335	36243	29377	29573	32782	29684	37722	27500	16399	27250	17122	29467	30972	39970	22351	C16716	--
mws1550	162.06	73.1	161.051	C6H11NO2S	[M+H]+	S-Allyl-L-cysteine	Amino acids and derivatives	Amino acids and derivatives	21593-77-1	A	11507	12725	10813	627840	454150	466190	493880	585460	489840	419980	409730	450680	310120	299270	298340	C16759	--
mws1346	162.08	98	161.069	C6H11NO4	[M+H]+	DL-2-Aminoadipic acid	Alkaloids	Alkaloids	542-32-5	B	369050	433230	482250	735880	776410	652830	2037300	1707900	2180800	1173300	1423100	1445100	1180600	1185500	1072200	C00956	ko00300,ko00310,ko00311,ko01100,ko01110,ko01210,ko01230
Hmqn002118	161.02	133.03	162.032	C9H6O3	[M-H]-	7-Hydroxycoumarin	Lignans and Coumarins	Coumarins	93-35-6	B	34748	27868	28712	11780	13944	14254	9908	21232	14239	19941	18694	20052	12731	17334	19423	C09315	ko00940,ko01110
pme2914	161.05	99	162.053	C6H10O5	[M-H]-	3-Hydroxy-3-methylpentane-1,5-dioic acid	Organic acids	Organic acids	503-49-1	A	573270	510780	422100	586810	493710	449710	159180	363430	208190	458820	379500	443820	273510	339120	356400	C03761	--
pmf0440	163.08	91.1	162.068	C10H10O2	[M+H]+	4-MethoxycinnaMaldehyde	Phenolic acids	Phenolic acids	1963-36-6	B	94512	97244	98160	133970	93221	83994	96164	98068	88165	91923	98916	101090	46911	42445	39858	C10475	--
Lmbp000123	164.07	56.05	163.067	C6H13NO2S	[M+H]+	L-Homomethionine	Amino acids and derivatives	Amino acids and derivatives	25148-30-5	A	2069100	2137200	2478600	1881400	1838500	1680500	693680	869910	579310	975510	1159100	993100	1166800	1280500	1217500	C17213	ko00966,ko01110,ko01210
Lmbn002739	163.04	119.05	164.047	C9H8O3	[M-H]-	3-Hydroxycinnamic Acid	Phenolic acids	Phenolic acids	14755-02-3	A	125330	138440	145460	104770	83458	85870	98138	159650	120820	73911	100470	86550	71194	69571	93226	C12621	ko00360,ko01100
mws0159	163.04	91	164.047	C9H8O3	[M-H]-	Phenylpyruvic acid	Organic acids	Organic acids	156-06-9	B	105490	102810	107990	56631	66128	63548	74846	78243	57252	36108	46168	35460	44656	91136	52765	C00166	ko00360,ko00400,ko00960,ko01100,ko01110,ko01210,ko01230
Lmmn001643	163.04	119.05	164.047	C9H8O3	[M-H]-	2-Hydroxycinnamic acid	Organic acids	Organic acids	583-17-5	A	172490	253080	179810	138920	152780	99516	359840	384410	190310	174700	209360	160480	166900	159600	205430	C01772	ko00360,ko00940,ko01100,ko01110
pmb0142	165.1	95.2	164.047	C9H8O3	[M+H]+	Caffeic aldehyde	Phenolic acids	Phenolic acids	141632-15-7	A	100800	92959	95366	119730	98483	86481	19557	19942	14403	12807	14566	11943	66285	62758	65842	C10945	ko00940,ko01110
pme1439	165.05	119	164.047	C9H8O3	[M+H]+	p-Coumaric acid	Phenolic acids	Phenolic acids	501-98-4	A	112610	95911	96967	69601	51830	70155	100140	118520	91962	96988	91378	111500	71647	89282	45833	C00811	ko00130,ko00350,ko00940,ko00950,ko00998,ko01100,ko01110
pme2617	166.05	102	165.046	C5H11NO3S	[M+H]+	L-Methionine Sulfoxide	Amino acids and derivatives	Amino acids and derivatives	3226-65-1	A	3183900	3306700	3459300	3285700	3026100	3216800	3231400	3256200	3320000	3131300	3241000	3196600	3247100	3531900	3320500	C02989	ko00270
pme3968	166.07	149.05	165.065	C6H7N5O	[M+H]+	7-Methylguanine	Nucleotides and derivatives	Nucleotides and derivatives	578-76-7	B	20247	18051	30453	48247	38299	43755	31295	32007	29108	83243	92686	73338	34216	43355	29054	C02242	--
pme0021	166.09	120.08	165.07	C9H11NO2	[M+H]+	L-Phenylalanine	Amino acids and derivatives	Amino acids and derivatives	63-91-2	A	344740	389510	341170	1183100	947320	1068900	1318400	1471400	1151400	1023600	1009600	1037600	833340	906160	839820	C00079	ko00360,ko00400,ko00460,ko00940,ko00960,ko00966,ko00970,ko00998,ko01100,ko01110,ko01210,ko01230,ko02010
pme0281	165.02	121.03	166.027	C8H6O4	[M-H]-	Terephthalic acid	Phenolic acids	Phenolic acids	100-21-0	A	137180	102000	111210	101080	51329	60096	85572	97649	39377	255660	461160	366510	141210	94027	128970	C06337	ko01100
pmc0274	167.1	121.1	166.031	C6H6N4S	[M+H]+	6-Methylmercaptopurine	Nucleotides and derivatives	Nucleotides and derivatives	50-66-8	B	12196000	14212000	11876000	34199000	27938000	31022000	34159000	37494000	32449000	31039000	31889000	33542000	28805000	29526000	25765000	C16614	--
mws0344	165.04	75	166.048	C5H10O6	[M-H]-	D-Xylonic acid	Organic acids	Organic acids	526-91-0	A	2274400	3358600	2510800	4241400	3559800	3637100	2042700	1596000	1895100	2206700	3005700	2392300	3105200	2836200	3141900	C00502	ko00040,ko01100
pme1266	167.06	124	166.049	C6H6N4O2	[M+H]+	3-Methylxanthine	Nucleotides and derivatives	Nucleotides and derivatives	1076-22-8	B	147900	125150	137340	92042	109960	113690	63120	81215	66956	86513	76434	80409	79789	78661	80627	C16357	ko00232,ko01100,ko01110
pme0166	167.06	110	166.049	C6H6N4O2	[M+H]+	1-Methylxanthine	Nucleotides and derivatives	Nucleotides and derivatives	6136-37-4	B	120260	120130	146560	82731	73052	61570	184090	182880	163220	18846	23237	50871	75223	90464	107470	C16358	ko00232,ko01100,ko01110
Lmrn003000	165.06	103.06	166.063	C9H10O3	[M-H]-	2-Hydroxy-3-phenylpropanoic acid	Organic acids	Organic acids	7326-19-4	A	259960	215770	336760	242280	272650	237190	401380	376590	329040	124710	133000	124510	177380	195680	175690	C05607	ko00360,ko00960,ko01100
Lmbn005172	165.06	119.05	166.063	C9H10O3	[M-H]-	2,6-Dimethoxybenzaldehyde	Phenolic acids	Phenolic acids	3392-97-0	A	126560	151440	118890	123320	85962	87724	124050	125340	146250	46485	31844	64117	104480	117540	90492	--	--
mws0467	165.06	119.05	166.063	C9H10O3	[M-H]-	3-(4-Hydroxyphenyl)-propionic acid	Phenolic acids	Phenolic acids	501-97-3	B	140120	132880	144050	122250	85282	82361	120930	120280	101570	43118	34446	37877	117310	91714	109620	C01744	--
Lmdp003146	167.11	93.07	166.099	C10H14O2	[M+H]+	Rhododendrol	Phenolic acids	Phenolic acids	501-96-2	B	61610	59258	86567	58914	73969	68288	1799800	2409600	1559300	187680	224860	337820	434720	441530	489930	--	--
pme2598	167.03	123.04	168.042	C8H8O4	[M-H]-	3,4-Dihydroxybenzeneacetic acid	Phenolic acids	Phenolic acids	102-32-9	B	77164	102240	74569	82724	88057	69705	55921	46525	52508	29793	23270	40727	64534	71795	68520	C01161	ko00350,ko01100
Hmbp001276	169.05	65.03	168.042	C8H8O4	[M+H]+	Gallacetophenone	Phenolic acids	Phenolic acids	528-21-2	B	179080	176350	119110	129830	171960	138890	57866	46296	48521	118710	109280	96893	111920	101430	120570	--	--
Zmjn002583	167.03	123.05	168.042	C8H8O4	[M-H]-	2',4',6'-Trihydroxyacetophenone	Phenolic acids	Phenolic acids	480-66-0	B	9	9	9	9	9	9	16950	18076	15059	9819.3	10977	10583	4073.2	8083.9	5810.4	C21895	--
pme1292	167.1	123.04	168.042	C8H8O4	[M-H]-	Homogentisic acid	Phenolic acids	Phenolic acids	451-13-8	B	125830	143370	142070	157630	150000	137150	201890	226110	166020	92803	93393	100930	123090	122810	111990	C00544	ko00130,ko00350,ko01100
pme1383	170.08	134.1	169.074	C8H11NO3	[M+H]+	Pyridoxine	Others	Vitamin	65-23-6	B	431190	347180	428990	518950	591970	464030	648650	591080	586600	439910	763010	461210	409050	359430	377760	C00314	ko00750,ko01100
pme0181	170.09	124	169.085	C7H11N3O2	[M+H]+	3-Methyl-L-Histidine	Amino acids and derivatives	Amino acids and derivatives	368-16-1	B	103430	127260	97976	136410	149060	139030	71323	87745	70172	144740	162230	161120	145610	111820	102740	C01152	ko00340,ko01100
Xmbp001692	171.03	81.03	170.022	C7H6O5	[M+H]+	2,4,6-Trihydroxybenzoic acid	Organic acids	Organic acids	83-30-7	B	88439	112870	86218	85614	56161	59031	51571	66859	59502	97604	100190	67206	73874	53742	44757	--	--
Lmbn003524	171.1	99.08	172.11	C9H16O3	[M-H]-	9-Oxononanoic acid	Organic acids	Organic acids	2553-17-5	B	4331.6	5692.8	6008.1	5910.9	3887.8	3262.1	4772.3	4997.7	2943.7	4133.7	4267.6	5443.3	3271.4	7044.1	4677.1	C16322	ko00592,ko01110
pme3009	175.02	99	174.016	C6H6O6	[M+H]+	Trans-Citridic acid	Organic acids	Organic acids	4023-65-8	A	1080300	985340	1477600	1073600	1286600	1035100	1268000	1380900	1430900	1204800	1191600	1325500	1021900	1021800	1042600	C02341	ko00660,ko01100
Lmgn002091	173.05	93.03	174.053	C7H10O5	[M-H]-	2-Methyl-3-oxoadipic acid	Organic acids	Organic acids	-	B	38624	50227	53023	28953	25408	15114	47653	54848	40946	23466	27609	23537	12053	33970	27773	C18307	--
Lmgn002555	173.08	59.01	174.089	C8H14O4	[M-H]-	2-Propylglutaric acid	Organic acids	Organic acids	32806-62-5	A	3624400	3627400	2203500	3706100	2936200	2378200	10060000	9860600	7767400	933760	1240200	2334300	2797800	2790400	3371100	C16658	--
mws0260	175.12	116	174.112	C6H14N4O2	[M+H]+	L-Arginine	Amino acids and derivatives	Amino acids and derivatives	74-79-3	A	710560	787740	596130	490590	557170	465440	495850	510660	426160	648550	533980	515200	671120	524220	556940	C00062	ko00220,ko00261,ko00330,ko00472,ko00970,ko01100,ko01110,ko01230,ko02010
mws0620	175.12	144	174.116	C11H14N2	[M+H]+	N-Methyltryptamine	Alkaloids	Alkaloids	61-49-4	B	19778000	19742000	22218000	11817000	10495000	11749000	8913700	9841100	6605000	14059000	13215000	12209000	11485000	11783000	11555000	C06213	ko00380,ko01100
pme2559	174.04	88	175.048	C6H9NO5	[M-H]-	N-Acetyl-L-Aspartic Acid	Amino acids and derivatives	Amino acids and derivatives	997-55-7	B	55819	60838	51397	83452	55391	70291	9	9	9	9	9	9	30189	29417	25361	C01042	ko00250,ko01100
pme0008	176.1	113	175.096	C6H13N3O3	[M+H]+	L-Citrulline	Amino acids and derivatives	Amino acids and derivatives	372-75-8	A	781390	716170	827990	673870	699670	545420	877930	746000	849390	1024500	1144600	1005100	763310	837110	876330	C00327	ko00220,ko01100,ko01110,ko01230
mws4175	175.02	85.03	176.032	C6H8O6	[M-H]-	D-Glucurono-6,3-lactone	Others	Saccharides and Alcohols	32449-92-6	B	4909.9	10408	16814	8921.6	10958	9	6539.1	10164	9531.4	12728	23641	15112	9981.5	9229.9	15678	C02670	ko00053,ko01100
pmb3101	175.06	115	176.068	C7H12O5	[M-H]-	2-Isopropylmalic Acid	Organic acids	Organic acids	49601-06-1	A	4018100	4215000	4237700	12849000	11810000	11019000	6692100	7736800	5054300	4789700	4569300	4294200	5413600	5891200	5798700	C02504	ko00290,ko00620,ko01100,ko01110,ko01210,ko01230
Zmgn001448	175.06	115.04	176.068	C7H12O5	[M-H]-	2-Propylmalic Acid*	Organic acids	Organic acids	-	A	3630200	3797400	3389600	11566000	11305000	9729600	6133100	6704600	4076300	3633000	3670400	3655500	4238600	5047300	5545900	C05994	ko00620
Lmbn001754	175.06	115.04	176.068	C7H12O5	[M-H]-	3-Isopropylmalic Acid*	Organic acids	Organic acids	921-28-8	A	3769700	3856000	3396200	12109000	10528000	10389000	5866200	6879500	4037700	4192500	4552200	3657900	4584000	4818800	4914300	C04411	ko00290,ko01100,ko01110,ko01210,ko01230
pme2024	177.1	160	176.095	C10H12N2O	[M+H]+	Serotonin	Alkaloids	Plumerane	50-67-9	A	3239900	2761800	3101500	683740	820370	834970	626240	727700	468670	26434000	17694000	24239000	4389500	5320700	5061300	C00780	ko00380,ko01100
pmb0468	178	161	177.046	C6H11NO3S	[M+H]+	N-Formyl-L-Methionine	Amino acids and derivatives	Amino acids and derivatives	4289-98-9	A	2320900	1906900	2032100	461200	558810	608290	323120	506750	322590	18269000	10376000	17349000	3019000	3394600	3700500	C03145	ko00270
Hmsp003093	179.03	77.04	178.027	C9H6O4	[M+H]+	3,7-Dihydroxychromen-4-one	Others	Others	-	B	53021	41294	45439	47556	23712	26294	25131	36909	18910	23931	14959	24643	45548	25388	29001	--	--
mws1013	177.02	133.2	178.027	C9H6O4	[M-H]-	Esculetin	Lignans and Coumarins	Coumarins	305-01-1	B	2660100	3135200	2494500	1602700	1419500	1682300	359690	538650	410600	653880	855030	863030	1199000	1227400	1428700	C09263	--
pme1021	177.14	99	178.048	C6H10O6	[M-H]-	D-Glucono-1,5-lactone	Others	Saccharides and Alcohols	90-80-2	B	17842	26757	13474	27435	19318	22115	18754	17691	20672	12578	16058	11341	31504	18697	23825	C00198	ko00030,ko01100,ko01110,ko01200
pmb2795	177	145	178.063	C10H10O3	[M-H]-	4-Methoxycinnamic acid*	Phenolic acids	Phenolic acids	830-09-1	B	43111	39692	36832	16639	14656	14396	38437	37896	27240	35758	43800	41288	29567	31549	33747	--	--
mws1195	179.07	147.1	178.063	C10H10O3	[M+H]+	p-Coumaric acid methyl ester*	Phenolic acids	Phenolic acids	3943-97-3	B	51018	47507	55476	27247	23623	25704	43241	43976	36394	36897	49437	49271	37120	36018	37008	--	--
pmb0786	180.09	163.06	179.079	C6H13NO5	[M+H]+	D-Glucosamine	Others	Saccharides and Alcohols	3416-24-8	B	188310	152000	112790	209080	127990	183490	165440	239630	184280	112910	133670	150450	147580	157030	173050	C00329	ko00520,ko01100
mws2212	179.03	135.05	180.042	C9H8O4	[M-H]-	Caffeic acid	Phenolic acids	Phenolic acids	331-39-5	A	116420	135640	140090	77625	100410	63578	85812	148250	46527	55703	79927	24552	94359	63144	81567	C01197	ko00940,ko01100,ko01110
pme0516	179.06	87	180.063	C6H12O6	[M-H]-	Inositol	Others	Saccharides and Alcohols	87-89-8	B	694860	676500	763630	724390	735560	714770	325750	387240	359510	367660	373330	356870	482750	520170	515230	C00137	ko00052,ko00053,ko00562,ko01100,ko01110,ko02010,ko04070
mws1164	179.06	59.01	180.063	C6H12O6	[M-H]-	D-Fructose*	Others	Saccharides and Alcohols	7660-25-5	A	6453100	8658600	6577900	10367000	9119000	8713800	8999100	7693300	10272000	8418100	10491000	8654400	9000700	8571500	8196400	C05003	--
mws4170	179.06	59.01	180.063	C6H12O6	[M-H]-	D-Glucose*	Others	Saccharides and Alcohols	14431-43-7	A	5446300	7934100	6499100	10415000	10671000	9410100	9462700	8000600	8710100	7726000	9926900	9541400	8532900	8313800	8721600	C00031	ko00010,ko00030,ko00052,ko00500,ko00520,ko00901,ko01100,ko01110,ko02010
mws0093	179.07	146	180.079	C10H12O3	[M-H]-	Coniferyl alcohol	Phenolic acids	Phenolic acids	458-35-5	B	515040	630380	628710	60964	90863	73768	66570	54946	46757	96263	63546	83264	109690	138680	126540	C00590	ko00940,ko00998,ko01100,ko01110
mws0250	182.08	136.1	181.074	C9H11NO3	[M+H]+	L-Tyrosine	Amino acids and derivatives	Amino acids and derivatives	60-18-4	A	3329800	2192500	2729500	5010900	7725300	3969400	6801900	5026800	6600100	6072300	5644500	6536600	4104900	3157500	5376200	C00082	ko00130,ko00261,ko00350,ko00360,ko00400,ko00460,ko00730,ko00940,ko00950,ko00965,ko00966,ko00970,ko00998,ko01100,ko01110,ko01210,ko01230
Hmtn001288	181.05	135.04	182.058	C9H10O4	[M-H]-	Methyl 2,4-dihydroxyphenylacetate	Phenolic acids	Phenolic acids	67828-42-6	A	46425	53940	56707	58734	49863	49733	28487	27357	29247	26872	40157	27524	38871	32139	32283	--	--
Lmrn001951	181.05	135.04	182.058	C9H10O4	[M-H]-	(S)-2-Hydroxy-3-(4-Hydroxyphenyl)Propanoic Acid	Phenolic acids	Phenolic acids	23508-35-2	A	40042	38142	48362	53304	50758	23040	20402	25065	20026	30059	31338	31996	29683	26745	25649	--	--
pme2237	181.07	101	182.079	C6H14O6	[M-H]-	Dulcitol	Others	Saccharides and Alcohols	608-66-2	B	17079	27695	20719	19708	16578	17736	14142	7875.2	12227	15304	12946	8289.8	24308	15455	17708	C01697	ko00052,ko01100
mws0214	181.07	71	182.079	C6H14O6	[M-H]-	D-Sorbitol	Others	Saccharides and Alcohols	50-70-4	B	43529	46387	32168	46558	44925	41906	30530	23237	33067	29485	37103	30595	37383	25823	35166	C00794	ko00051,ko00052,ko01100,ko02010
pme2596	184.06	148	183.053	C8H9NO4	[M+H]+	4-Pyridoxic acid	Others	Vitamin	82-82-6	B	308310	277080	297450	224580	253130	224040	138090	127540	117410	50845	52439	58294	168370	167130	188160	C00847	ko00750,ko01100
MA10002917	183.01	109.02	184.012	C6H4N2O5	[M-H]-	2,4-Dinitrophenol	Phenolic acids	Phenolic acids	51-28-5	B	45745	34735	39860	62141	42956	60625	47041	67390	55333	64949	55823	43837	53658	43025	64727	C02496	--
Lmyn002788	183.03	124.02	184.037	C8H8O5	[M-H]-	Methyl gallate	Tannins	Tannin	99-24-1	B	9	2468	4070.8	8143.2	9	4856.4	15785	23113	9749	5283	9671.3	9723.7	111080	156280	141070	--	--
pmb1754	184	125	184.073	C5H15NO4P+	[M]+	O-Phosphocholine	Alkaloids	Alkaloids	107-73-3	B	20331	29461	20030	31767	52713	34011	83673	54337	79401	61002	95525	131620	58101	60130	63735	C00588	ko00564,ko01100
mws0752	185.15	185.16	186.162	C11H22O2	[M-H]-	Undecylic Acid	Lipids	Free fatty acids	112-37-8	B	153190	168490	164100	161910	143120	145530	132270	150720	148470	152450	157730	160020	151570	139540	169850	C17715	--
Hmmp001310	188.07	118.07	187.063	C11H9NO2	[M+H]+	3-Indoleacrylic acid	Alkaloids	Alkaloids	1204-06-4	B	2668200	2736700	2752500	4803000	4232500	3878500	6326700	6812000	5190800	3697100	5137400	4981600	3747400	3854700	3662000	C21283	--
pmn001492	187.1	123.1	188.041	C11H8O3	[M-H]-	Ayapin	Lignans and Coumarins	Coumarins	494-56-4	B	33582	37400	28852	51032	57205	47725	29165	47369	34460	44485	67098	55857	33739	24076	39267	C18078	--
mws0237	187.1	125	188.105	C9H16O4	[M-H]-	Azelaic acid	Organic acids	Organic acids	123-99-9	A	619090	748090	538800	975740	922380	791500	568430	676760	548140	863620	1013300	774670	678370	730100	711610	C08261	--
mws0736	189.12	86	188.116	C8H16N2O3	[M+H]+	N-Glycyl-L-leucine	Amino acids and derivatives	Amino acids and derivatives	869-19-2	B	21527	25458	27734	50435	77459	47144	23160	30710	24320	20790	30086	21673	34864	36031	36346	C02155	--
pme0122	189.12	126	188.116	C8H16N2O3	[M+H]+	N6-Acetyl-L-lysine	Amino acids and derivatives	Amino acids and derivatives	692-04-6	A	269100	188830	232620	728280	540090	396250	540010	646810	575450	332150	411840	516990	340670	282510	348740	C02727	ko00310,ko01100
pme3388	189.13	144	188.127	C7H16N4O2	[M+H]+	Homoarginine	Amino acids and derivatives	Amino acids and derivatives	156-86-5	A	608350	580090	578380	521860	523700	556810	284060	325530	270420	882050	746590	764690	537460	477890	485840	C01924	--
Zmjp000182	189.13	70.07	188.127	C7H16N4O2	[M+H]+	N-Monomethyl-L-arginine	Amino acids and derivatives	Amino acids and derivatives	17035-90-4	A	5709700	5861100	5388700	3131100	3794300	4324400	2011700	2972200	2019400	6951300	5221300	5626300	3926200	4162800	4234800	C03884	--
Zmtn001624	188.04	144.05	189.043	C10H7NO3	[M-H]-	N-Acetylisatin	Alkaloids	Plumerane	574-17-4	A	12379000	15920000	16800000	30744000	19101000	19471000	7506500	8798300	6504200	11127000	13698000	10243000	11536000	11344000	13009000	C02172	ko00380
pme0075	188.06	128	189.064	C7H11NO5	[M-H]-	N-Acetyl-L-glutamic acid	Amino acids and derivatives	Amino acids and derivatives	1188-37-0	B	107180	115390	122790	180940	98051	168560	57519	187720	75278	24131	35440	33262	85217	76530	45949	C00624	ko00220,ko01100,ko01110,ko01210,ko01230
pme2244	190.09	118.07	189.07	C11H11NO2	[M+H]+	3-Indolepropionic acid	Alkaloids	Plumerane	830-96-6	B	16847	22675	26883	31760	36164	41682	59259	52292	51543	34338	43844	43272	34041	39024	32205	--	--
mws0193	190.12	127	189.111	C7H15N3O3	[M+H]+	L-Homocitrulline	Amino acids and derivatives	Amino acids and derivatives	1190-49-4	B	29654	22579	29178	67994	55919	63777	90083	88301	95735	34498	27717	37929	41952	36834	35062	C02427	--
pme0278	191.1	128	190.095	C7H14N2O4	[M+H]+	2,6-Diaminooimelic acid	Amino acids and derivatives	Amino acids and derivatives	583-93-7	B	478200	546480	448090	958550	836760	935970	346470	367870	317750	555430	515010	479580	616370	595460	674390	C00666	ko00300,ko01100,ko01110,ko01230
pmb2561	190.1	84	191.062	C7H13NO3S	[M-H]-	N-Acetyl-L-methionine	Amino acids and derivatives	Amino acids and derivatives	65-82-7	B	149430	168160	186410	194110	184850	194190	94053	126720	76000	212790	236910	191900	115460	134490	134120	C02712	--
mws0281	191.02	111.01	192.027	C6H8O7	[M-H]-	Citric Acid	Organic acids	Organic acids	77-92-9	A	6580700	10476000	8127300	6983600	7976100	6800300	6108600	4631000	6124400	4679500	10497000	8731500	5508100	4828400	6698700	C00158	ko00020,ko00250,ko00630,ko01100,ko01110,ko01200,ko01210,ko01230
Zmyn000453	191.02	111.01	192.027	C6H8O7	[M-H]-	Isocitric Acid	Organic acids	Organic acids	320-77-4	A	40427000	30769000	42632000	42461000	37001000	47967000	33058000	47071000	32474000	38710000	28110000	43937000	30819000	50939000	44873000	C00311	ko00020,ko00630,ko01100,ko01110,ko01200,ko01210,ko01230
Hmjp002337	193.04	133.03	192.033	C10H8O4	[M+H]+	Isoscopoletin (6-Hydroxy-7-Methoxycoumarin)	Lignans and Coumarins	Coumarins	776-86-3	B	5667800	5811100	4706400	4625800	4421100	4809900	5834400	6417700	5121800	10783000	11164000	10584000	6048900	6351000	5554400	C18079	--
Zmjn003263	191.03	81.03	192.042	C10H8O4	[M-H]-	6,8-Dihydroxy-3-methylisocoumarin	Lignans and Coumarins	Coumarins	1204-37-1	B	8388	9649.6	7929.5	9478.7	7242.5	6599.6	6303.7	7751.7	7846.9	8524.8	10675	9846.7	6074.2	7830.9	8118.1	C03830	--
pme2993	193.05	133	192.042	C10H8O4	[M+H]+	Scopoletin (7-Hydroxy-5-methoxycoumarin)	Lignans and Coumarins	Coumarins	92-61-5	B	453540	626240	447600	625590	815940	804160	465400	576900	737140	506930	661420	298690	718590	391100	758380	C01752	ko00940,ko01110
mws0277	191.06	85	192.063	C7H12O6	[M-H]-	Quinic Acid	Organic acids	Organic acids	77-95-2	A	3064400	2847600	3317900	3658400	2937000	3532400	2490500	3660600	2175300	3136300	2084000	3197400	2993400	3981100	3250700	C00296	ko00400,ko01100
mws1189	193.04	72.8	194.033	C6H10O7	[M-H]-	D-Galacturonic acid*	Organic acids	Organic acids	685-73-4	A	53989	76873	60926	73423	90488	96095	30913	26412	23662	29844	48566	44894	44179	51560	44259	C00333	ko00040,ko00053,ko00520,ko01100,ko02010
pme3705	193.04	73	194.043	C6H10O7	[M-H]-	D-Glucoronic acid*	Others	Saccharides and Alcohols	6556-12-3	A	60867	61425	61151	99685	98423	88195	29368	30074	33486	39579	62676	42430	53180	49901	43459	C00191	ko00040,ko00053,ko00520,ko00562,ko01100
Xmgn006542	193.05	133.03	194.057	C10H10O4	[M-H]-	Dimethyl Phthalate	Phenolic acids	Phenolic acids	131-11-3	B	71312	67877	77455	28059	33232	28455	28117	23692	16734	20758	16636	18792	26699	31246	37537	C11233	--
Lmdn003756	193.05	135.05	194.058	C10H10O4	[M-H]-	Methyl caffeate	Phenolic acids	Phenolic acids	3843-74-1	A	29389	27458	26308	26478	29377	19160	3732.1	2546.1	3527.8	22647	25639	23784	15613	13483	17192	C10477	--
mws0014	193.05	134.01	194.058	C10H10O4	[M-H]-	Ferulic acid	Phenolic acids	Phenolic acids	537-98-4	A	331480	462110	440200	482750	388850	428600	217750	278120	173700	229140	128720	202390	255470	279310	276970	C01494	ko00940,ko01100,ko01110
mws2104	193.07	99.01	194.079	C7H14O6	[M-H]-	D-Pinitol	Others	Saccharides and Alcohols	10284-63-6	B	2452.3	5686.5	6572.9	8611.5	8599.8	3948.1	5299.8	7033.5	9595.4	3821.1	5605	3807.5	3761.2	3324	4598.5	C03844	--
pme0534	195.05	74.9	196.058	C6H12O7	[M-H]-	Gluconic acid	Others	Saccharides and Alcohols	526-95-4	A	766390	875460	763340	921550	863790	942740	533870	417250	463950	417170	577470	418480	661640	673140	668450	C00257	ko00030,ko01100,ko01110,ko01200
pme3827	198.08	152.2	197.069	C9H11NO4	[M+H]+	3,4-Dihydroxy-L-phenylalanine (L-Dopa)	Amino acids and derivatives	Amino acids and derivatives	59-92-7	B	115880	111010	112430	178870	149290	170190	115510	91268	114740	102860	107880	124690	89002	113330	92436	C00355	ko00350,ko00950,ko00965,ko01100,ko01110
Zmzn000079	199	78.96	200.009	C4H9O7P	[M-H]-	D-Erythrose-4-phosphate	Others	Saccharides and Alcohols	585-18-2	B	20156	25661	24944	30368	25810	20820	58861	49117	47840	26315	46082	32180	27117	33571	24313	C00279	ko00030,ko00400,ko00710,ko00750,ko00998,ko01100,ko01110,ko01200,ko01230
pmb2640	199.17	199.17	200.178	C12H24O2	[M-H]-	Dodecanoic acid (Lauric acid)	Lipids	Free fatty acids	143-07-7	A	88317	83468	74679	61185	70004	59695	70920	60099	68392	73272	68704	76386	59523	62439	68176	C02679	ko00061,ko01100,ko01110
pmb0130	203.12	144	202.111	C12H14N2O	[M+H]+	Acetryptine	Alkaloids	Phenolamine	3551-18-6	B	45987	26004	174330	83188	99518	103600	7877.9	6253.5	7522.9	15934	468830	28445	76479	82897	82015	--	--
mws5037	203.14	86.1	202.132	C9H18N2O3	[M+H]+	L-Alanyl-L-leucine	Amino acids and derivatives	Amino acids and derivatives	3303-34-2	A	43202	42580	24297	25466	19938	27268	69934	83638	81164	138530	133130	153540	54870	62586	70323	--	--
mws0018	203.22	83	202.216	C10H26N4	[M+H]+	Spermine	Alkaloids	Phenolamine	71-44-3	B	11859000	12278000	12923000	12499000	12165000	12709000	12570000	12650000	11084000	11861000	11342000	12013000	13270000	13448000	12398000	C00750	ko00330,ko00410,ko00480,ko00770,ko01100
mws0282	203.08	116.05	204.09	C11H12N2O2	[M-H]-	L-Tryptophan	Amino acids and derivatives	Amino acids and derivatives	73-22-3	A	11023000	10910000	12320000	18198000	17029000	15853000	24682000	28192000	24149000	17793000	18882000	20940000	15154000	14649000	16044000	C00078	ko00260,ko00380,ko00400,ko00901,ko00966,ko00970,ko00998,ko01100,ko01110,ko01210,ko01230
Zmbp002538	205.1	146.06	204.09	C11H12N2O2	[M+H]+	1-Methoxy-indole-3-acetamide	Alkaloids	Alkaloids	-	A	1675800	1736700	1736300	2959100	2662500	2509200	3901000	4010800	3309800	2600100	3144300	3174800	2616100	2181800	2426400	--	--
pmb0818	206.1	147.5	205.074	C11H11NO3	[M+H]+	Methoxyindoleacetic acid	Alkaloids	Plumerane	3471-31-6	B	258450	286140	343390	503920	403370	420250	661940	650350	565830	452000	512590	567180	389550	363680	430160	C05660	ko00380
pme1261	206.14	76	205.131	C9H19NO4	[M+H]+	D-Panthenol	Others	Saccharides and Alcohols	81-13-0	A	13992	6351.5	4143.3	8277.9	6081.3	7987.7	4981.9	17559	9	32087	8210	22750	5256.3	4850.8	4938.1	C05944	ko00770
Lmbn013410	205.16	189.13	206.167	C14H22O	[M-H]-	2,4-Di-Tert-Butylphenol*	Phenolic acids	Phenolic acids	96-76-4	A	98597	102660	91782	107230	98776	88604	97997	92726	98942	103420	116830	100870	84380	89383	92783	--	--
Lmln010063	205.16	189.13	206.167	C14H22O	[M-H]-	2,6-Di-tert-butylphenol*	Phenolic acids	Phenolic acids	128-39-2	B	97091	99904	96930	100640	99788	85708	101900	96818	92007	100120	116190	101110	80581	84190	86792	--	--
Zmgn002106	206.08	58.03	207.09	C11H13NO3	[M-H]-	N-Acetyl-L-phenylalanine	Amino acids and derivatives	Amino acids and derivatives	2018-61-3	A	1719000	2192700	1881300	1496700	1639800	1390500	407030	516060	335570	1283500	1379600	1152400	1555900	999640	1396100	C03519	ko00360,ko01100
mws1014	209.04	149.1	208.037	C10H8O5	[M+H]+	Fraxetin (7,8-Dihydroxy-6-methoxycoumarin)	Lignans and Coumarins	Coumarins	574-84-5	B	97409	30288	65413	63607	61666	73341	125700	100630	130380	94731	140210	95016	131500	80341	106480	C09265	--
Hmcp007916	209.08	163.07	208.074	C11H12O4	[M+H]+	3-Methyl-6-methoxy-8-hydroxy-3,4-dihydroisocoumarin	Lignans and Coumarins	Coumarins	6803-02-7	A	168220	154260	156560	174440	148660	98507	113980	117540	99397	117340	144310	100470	118970	100260	117820	--	--
mws1212	209.08	177.3	208.074	C11H12O4	[M+H]+	Methyl ferulate	Phenolic acids	Phenolic acids	2309-07-1	A	28377	22155	26960	6610.4	14043	8590	14626	16211	10057	5988.7	6118.1	5932.6	11648	13432	10881	--	--
mws1731	209.1	76.9	208.089	C15H12O	[M+H]+	Chalcone	Flavonoids	Chalcones	94-41-7	B	7098.2	6476.1	4349.7	5718.8	3953.2	3040.8	3432.8	4988.1	6873.5	3643	4456	5316.4	3929.3	5708.2	4235.8	C01484	--
Zmpn000199	209.03	85.03	210.038	C6H10O8	[M-H]-	D-Galactaric acid*	Others	Saccharides and Alcohols	526-99-8	A	3943400	7891200	5072100	8217800	7274100	6750000	3647200	2343200	3540600	2969700	5925700	3188700	5803600	4778700	6429100	C00879	ko00053,ko01100
Zmyn000108	209.03	85.03	210.038	C6H10O8	[M-H]-	D-Saccharic acid*	Others	Saccharides and Alcohols	87-73-0	A	4146700	8684000	4830300	7339400	7697100	6081700	3603100	2112500	3314800	2886800	5428000	3000100	5812900	4375800	5754100	C00818	ko00053,ko01100
Hmlp008487	211.17	81.07	210.161	C13H22O2	[M+H]+	Blumenol C	Terpenoids	Terpene	36151-02-7	B	361990	368360	363590	318870	333760	337220	312360	342950	320390	333400	360290	407160	336140	365050	373080	--	--
Zmgn003633	211.13	183.14	212.141	C12H20O3	[M-H]-	12-Oxo-10E-Dodecenoic Acid	Lipids	Free fatty acids	65410-38-0	B	11668	12392	15031	11425	12624	12401	11593	14889	15347	11565	16858	12519	13280	14046	12300	C16309	ko00592,ko01110
pmb0128	213.3	81	212.178	C13H24O2	[M+H]+	δ-Tridecalactone	Lipids	Glycerol ester	7370-92-5	B	34073	45832	42082	25119	22490	30292	17796	17528	24020	14161	9665.5	15570	28582	14552	21121	--	--
pmb2507	213.1	97	214.024	C5H11O7P	[M-H]-	2-Deoxyribose-1-phosphate	Nucleotides and derivatives	Nucleotides and derivatives	17210-42-3	B	144340	186130	135300	213260	164690	155370	71095	95677	87747	99346	135070	104110	124090	90565	115520	C00672	ko00030,ko00240,ko01100
mws5045	215.17	169.16	216.173	C12H24O3	[M-H]-	12-Hydroxydodecanoic acid	Lipids	Free fatty acids	505-95-3	B	2547.2	2208.1	2482.5	8783.7	6385.1	6008.3	4305.5	6366.2	4603.9	8428.6	8317.2	6776	4126.4	5640.6	4621	C08317	--
mws0677	219.11	160	218.106	C12H14N2O2	[M+H]+	N-Acetyl-5-hydroxytryptamine	Alkaloids	Alkaloids	1210-83-9	B	406270	373650	391850	427770	352570	352970	418760	466240	327640	446180	468390	469700	338220	395100	353380	C00978	ko00380,ko01100
mws1337	220.12	202.1	219.111	C9H17NO5	[M+H]+	D-Pantothenic Acid	Others	Vitamin	79-83-4	B	605420	515520	615020	448300	535870	520390	2155000	2779000	2043100	1070300	1158500	1362800	813790	828990	806400	C00864	ko00410,ko00770,ko01100,ko01110
pme1228	221.09	204	220.085	C11H12N2O3	[M+H]+	5-Hydroxy-L-tryptophan	Amino acids and derivatives	Amino acids and derivatives	56-69-9	B	77887	85639	88028	94834	70993	56412	149060	113020	124860	60658	92851	82365	78472	63082	73920	C00643	ko00380,ko01100
pmp000284	223.06	208.04	222.053	C11H10O5	[M+H]+	Fraxidin (8-Hydroxy-6,7-dimethoxycoumarin)	Lignans and Coumarins	Coumarins	525-21-3	B	58974	42838	49825	54320	21618	32126	58602	51759	19302	10115	5563.8	11552	28498	33086	20451	C17479	--
pme2773	223.07	134	222.067	C7H14N2O4S	[M+H]+	L-Cystathionine	Amino acids and derivatives	Amino acids and derivatives	56-88-2	B	9	9	9	3581	3381.1	1192.4	4381.2	6160.1	8980	8766.1	9341.2	11351	8019.7	4218.6	9393.7	C02291	ko00260,ko00270,ko01100,ko01110,ko01230
mws1429	223.13	161	224.141	C13H20O3	[M-H]-	Vomifoliol	Terpenoids	Monoterpenoids	189351-15-3	B	23486	27139	20353	11708	14860	20984	5354	8045.5	5538.2	9	9	9	15304	12283	6489.5	C04166	--
Cmsp002787	227.09	181.05	226.084	C11H14O5	[M+H]+	3,4'-Dihydroxy-3',5'-dimethoxypropiophenone	Phenolic acids	Phenolic acids	136196-47-9	A	232910	157420	193070	170840	192460	115550	74320	86253	74267	51992	60777	73811	99769	99462	137150	--	--
pme1194	228.1	112	227.091	C9H13N3O4	[M+H]+	2'-Deoxycytidine	Nucleotides and derivatives	Nucleotides and derivatives	951-77-9	B	16005	37325	16731	11564	16415	12002	18529	15248	11482	17023	16174	10215	9730.8	14669	12743	C00881	ko00240,ko01100,ko02010
Zmjn003398	227.13	183.14	228.136	C12H20O4	[M-H]-	2-Dodecenedioic acid	Lipids	Free fatty acids	6402-36-4	B	76410	61001	62756	72895	77811	86134	70342	78029	69534	70847	71502	74330	67979	70124	77918	C16308	ko00592,ko01110
mws0119	227.2	227.2	228.209	C14H28O2	[M-H]-	Myristic Acid	Lipids	Free fatty acids	544-63-8	A	5658800	4894300	4881500	4886100	4682100	4594400	4598800	4163800	4337600	5587500	5233700	5760800	4212000	4710000	4971800	C06424	ko00061,ko01100
pmb0490	235.14	147.04	234.137	C13H18N2O2	[M+H]+	p-Coumaroylputrescine	Alkaloids	Phenolamine	34136-53-3	B	474470	418130	456850	307190	274440	282300	9	9	13452	19542	26605	17303	179900	174790	205970	C18326	ko00330,ko01100
Lmhn003240	237.04	121.03	238.048	C11H10O6	[M-H]-	Benzoylmalic acid	Phenolic acids	Phenolic acids	22138-51-8	B	13072	14173	10181	16004	16638	12603	6788.5	6771.5	8081.4	11053	15994	12018	9219.5	19782	14486	--	--
mws0221	241.03	152	240.024	C6H12N2O4S2	[M+H]+	L-Cystine	Amino acids and derivatives	Amino acids and derivatives	56-89-3	B	7901.7	19665	12318	2305.6	1206.2	6842.5	2030.4	4388.3	4124.4	4498.9	7137.1	3282.3	7155.3	4362.1	8226.6	C00491	ko00270,ko01100,ko02010
pme2827	239	223	240.245	C16H32O	[M-H]-	Palmitaldehyde	Lipids	Free fatty acids	629-80-1	B	2835100	2842700	2675700	4469700	5163400	5085900	10232000	9301400	13994000	4666300	5656600	6104700	6092200	6053500	6151100	C00517	ko00071
mws1383	243.09	145	242.08	C12H10N4O2	[M+H]+	Lumichrome	Alkaloids	Alkaloids	1086-80-2	B	16886	18433	18705	17704	17844	17035	20104	20451	13993	12433	11784	14347	19901	13647	16671	C01727	ko00740
pme0264	243.1	127	242.09	C10H14N2O5	[M+H]+	Thymidine	Nucleotides and derivatives	Nucleotides and derivatives	50-89-5	B	24252	110940	31787	45929	46683	47318	20623	23255	24942	63983	98221	51122	41938	48123	31302	C00214	ko00240,ko01100
mws0359	241.22	241.22	242.225	C15H30O2	[M-H]-	Pentadecanoic Acid	Lipids	Free fatty acids	1002-84-2	B	234880	169410	154500	138370	153390	148210	160320	147120	168270	183710	180480	194960	134800	132120	163830	C16537	--
ML10180524	244.09	112.05	243.086	C9H13N3O5	[M+H]+	Cytarabine	Nucleotides and derivatives	Nucleotides and derivatives	147-94-4	B	66224	98802	119540	203040	197660	132390	372850	274810	333720	149790	204160	123580	159660	99718	173530	C02961	--
pme3732	244.09	112	243.086	C9H13N3O5	[M+H]+	Cytidine	Nucleotides and derivatives	Nucleotides and derivatives	65-46-3	B	89484	114720	111070	236130	110050	132050	207720	173520	255440	124460	113940	115200	158180	114960	108590	C00475	ko00240,ko01100,ko02010
mws0248	243.06	110	244.07	C9H12N2O6	[M-H]-	Uridine	Nucleotides and derivatives	Nucleotides and derivatives	58-96-8	A	17063	24081	18554	52761	39931	53057	94472	98316	99745	83085	87730	94738	47986	52354	53027	C00299	ko00240,ko01100,ko02010
pmb2591	245.09	203.2	246.1	C13H14N2O3	[M-H]-	N-Acetyl-L-Tryptophan	Amino acids and derivatives	Amino acids and derivatives	1218-34-4	A	43377000	40918000	47749000	44926000	40880000	43017000	11720000	14550000	9998500	28484000	35848000	32082000	29755000	29050000	34809000	--	--
mws0655	246.02	96.9	247.025	C8H10NO6P	[M-H]-	Pyridoxal-5'-phosphate	Others	Vitamin	54-47-7	B	9	3026.7	3712.1	11087	9585.1	7284.6	3053.7	4815.4	1984.3	3138.6	9559	5017.9	3336.8	3784.7	6781.1	C00018	ko00730,ko00750,ko01100
pme1306	250.05	134	249.04	C8H12NO6P	[M+H]+	Pyridoxine-5'-phosphate	Others	Vitamin	447-05-2	B	30672	55772	40273	42339	45897	40035	34109	40978	38156	14631	16481	14817	43598	27626	31730	C00627	ko00750,ko01100
pmb0323	251.14	163.04	250.132	C13H18N2O3	[M+H]+	N-Caffeoylputrescine	Alkaloids	Phenolamine	29554-26-5	B	100220	92254	108290	58824	52951	60277	9	9	9	9	9	9	42163	34726	51770	C03002	--
pma1840	250.14	147	250.144	C14H20NO3+	[M]+	4-Coumaroylcholine	Alkaloids	Alkaloids	-	B	154060	216660	130130	101600	103320	112210	130600	142010	100780	145490	100690	94359	71975	107310	89542	--	--
pme3961	252.11	136	251.102	C10H13N5O3	[M+H]+	2'-Deoxyadenosine	Nucleotides and derivatives	Nucleotides and derivatives	958-09-8	B	69609	57225	64181	44392	74670	58648	57493	44732	46005	104080	71812	100200	58967	59923	55326	C00559	ko00230,ko01100,ko02010
Hmbp003234	255.09	163.03	254.079	C12H14O6	[M+H]+	1-O-Caffeoylglycerol	Lipids	Glycerol ester	-	B	32127	18960	27691	19050	14068	8684	22154	16736	7280	38264	47259	33070	15184	17163	29148	--	--
Lmcn009122	253.22	235.21	254.225	C16H30O2	[M-H]-	(7Z)-Hexadecenoic acid*	Lipids	Free fatty acids	2416-19-5	A	5595.9	4973.2	4847.5	4698.8	3328.9	5046.8	3428.2	3706.3	3926.5	6967.6	5913.7	5657.9	4103.6	4699.8	4893.9	--	--
mws0361	253.22	235.19	254.225	C16H30O2	[M-H]-	Palmitoleic Acid*	Lipids	Free fatty acids	373-49-9	A	6833.3	5027.7	4359.2	2827.6	4481.1	4384.2	3531	4546.2	4271.6	6170.9	5850.2	5315.7	4088.4	3818.3	4918.3	C08362	ko00061
mws0789	255.07	151	256.074	C15H12O4	[M-H]-	Pinocembrin (Dihydrochrysin)	Flavonoids	Dihydroflavone	480-39-7	A	9	9	9	9	9	9	62341	73206	66500	88201	75983	78354	31977	32590	31529	C09827	ko00941
pma3101	256.2	124.1	256.082	C11H14NO6+	[M+H]+	Nicotinate D-ribonucleoside	Others	Vitamin	17720-18-2	B	508380	488170	459320	763910	755140	751020	654370	582930	523890	1163300	1141600	1306500	669520	643420	701700	C05841	ko00760,ko01100
mws1488	255.23	237.22	256.24	C16H32O2	[M-H]-	Palmitic acid	Lipids	Free fatty acids	57-10-3	B	24441	21937	20727	17666	23211	21299	19330	20856	22352	25963	27530	29657	16935	19089	20712	C00249	ko00061,ko00062,ko00071,ko00073,ko01040,ko01100,ko01212
mws0120	258.11	104.11	257.103	C8H20NO6P	[M+H]+	Choline Alfoscerate	Lipids	PC	28319-77-9	A	73052	61174	98027	1115200	885480	852060	2273800	2207200	2756900	694760	871700	802540	1138400	865120	1118000	C00670	ko00564,ko00565
mws1090	259.02	97	260.03	C6H13O9P	[M-H]-	Glucose-1-phosphate*	Others	Saccharides and Alcohols	59-56-3	A	532900	724300	527660	806310	633560	626950	1308700	1783100	1555300	806690	1128600	1011500	795280	1019900	727010	C00103	ko00010,ko00040,ko00052,ko00500,ko00520,ko00523,ko00561,ko01100,ko01110
pme3313	259	97	260.03	C6H13O9P	[M-H]-	D-Fructose 6-phosphate*	Others	Saccharides and Alcohols	643-13-0	A	336550	396960	282310	396400	339000	311480	893070	902900	822980	746640	548910	600980	387160	478780	407460	C00085	ko00052,ko00500,ko00710,ko01100,ko01110,ko01200
mws0866	259.02	97	260.03	C6H13O9P	[M-H]-	D-Glucose 6-phosphate*	Others	Saccharides and Alcohols	56-73-5	A	551960	653620	500430	721600	544390	460810	1713200	1575100	1357500	790650	891680	901450	671570	758410	722620	C00092	ko00500,ko00562,ko00998,ko01100,ko01110
Lmtn004049	263.13	204.12	264.136	C15H20O4	[M-H]-	Abscisic acid	Organic acids	Organic acids	21293-29-8	A	129180	140170	118610	105570	126480	127170	534650	654930	523900	165790	194270	247800	230670	231610	234410	C06082	ko00906,ko01100,ko01110,ko04075
pmb0952	265.1	122.1	265.112	C12H17N4OS+	[M+H]+	Thiamine (Vitamin B1)	Others	Vitamin	70-16-6	B	485350	417220	475730	386590	345030	379510	89268	107420	76939	141240	118860	100770	293790	265500	264700	C00378	ko00730,ko01100,ko02010,ko04122
Hmsn000210	133.01	115.01	266.224	C17H30O2	[M-H]-	Methyl 7,10-hexadecadienoate	Lipids	Free fatty acids	-	A	4250700	6294000	4924600	5854900	5577600	4695200	4543800	3654100	4066900	6453900	8207800	6995600	4133900	3562300	4598600	--	--
pme1184	268.1	152	267.097	C10H13N5O4	[M+H]+	2'-Deoxyguanosine	Nucleotides and derivatives	Nucleotides and derivatives	961-07-9	A	51359	282120	69379	78400	122780	74336	34616	27550	24283	64852	57248	57637	78494	68171	71727	C00330	ko00230,ko01100,ko02010
pme0230	268.1	136.06	267.097	C10H13N5O4	[M+H]+	Adenosine	Nucleotides and derivatives	Nucleotides and derivatives	58-61-7	A	2180900	2628400	1355000	4975300	2453900	3454400	8950800	9565600	7526100	6143200	7153900	5913600	1661600	1597600	1446000	C00212	ko00230,ko01100,ko02010
mws1060	267.07	135	268.081	C10H12N4O5	[M-H]-	9-(Arabinosyl)hypoxanthine	Nucleotides and derivatives	Nucleotides and derivatives	7013-16-3	B	9233.6	26254	30680	38437	26434	26551	192850	182460	172540	33465	41858	38039	43328	44666	59452	--	--
pmp000086	269.1	177.05	268.095	C13H16O6	[M+H]+	1-Feruloyl-sn-glycerol	Phenolic acids	Phenolic acids	-	B	53692	31883	44042	62050	45267	37868	95937	99488	74158	100360	74574	72747	54237	45770	51744	--	--
mws0383	267.23	267.23	268.24	C17H32O2	[M-H]-	10-Heptadecenoic Acid	Lipids	Free fatty acids	29743-97-3	A	23349	18613	14203	10077	19329	14027	17021	18535	19096	34903	36792	30028	20851	19240	19727	--	--
pme0376	271.06	151	272.068	C15H12O5	[M-H]-	Naringenin (5,7,4'-Trihydroxyflavanone)*	Flavonoids	Dihydroflavone	480-41-1	A	54645	60080	51599	19412	30492	24220	57171	61289	68624	116140	90921	103570	53633	47390	56243	C00509	ko00941,ko00943,ko01100,ko01110
mws0914	271.06	151	272.068	C15H12O5	[M-H]-	Pinobanksin*	Flavonoids	Dihydroflavonol	548-82-3	A	60985	44083	53086	22251	31818	33597	66528	62812	71094	120520	117480	122910	53654	54654	49147	C09826	ko00941
pme2960	273.08	153	272.068	C15H12O5	[M+H]+	Naringenin chalcone*	Flavonoids	Chalcones	73692-50-9	A	200450	209710	187820	118080	113890	116140	209520	199000	197400	316250	266320	326100	230290	184670	163660	C06561	ko00941,ko01100,ko01110
pme3475	273.08	153	272.068	C15H12O5	[M+H]+	Butin	Flavonoids	Dihydroflavone	492-14-8	B	220460	199440	193480	122940	120200	121970	212070	184300	199930	345220	276630	320300	229330	186970	171570	C09614	ko00941
pme3472	271.09	107.6	272.09	C12H16O7	[M-H]-	Arbutin	Phenolic acids	Phenolic acids	497-76-7	B	40049	30979	34294	26856	29313	22114	16674	28345	20919	14168	16530	19496	18508	17844	16107	C06186	ko00010
Lmmn003323	271.23	225.22	272.235	C16H32O3	[M-H]-	2-Hydroxyhexadecanoic acid	Organic acids	Organic acids	764-67-0	B	207480	165030	149460	107010	263380	160660	83967	97747	87489	146160	221420	148400	116540	125360	128430	--	--
pme1201	273.08	167	274.084	C15H14O5	[M-H]-	Phloretin	Flavonoids	Chalcones	60-82-2	B	2880.2	1536.4	2315.9	9	9	9	11972	13229	11875	47953	39673	41742	10068	10604	13272	C00774	ko00941,ko01110
mws1422	275.09	107	274.084	C15H14O5	[M+H]+	Epiafzelechin	Flavonoids	Flavanols	24808-04-6	B	9	9	9	9	9	9	11314	14696	28572	46628	39946	62403	18361	11479	17774	C12128	ko00941,ko01110
pme3285	275.09	139	274.084	C15H14O5	[M+H]+	Afzelechin (3,5,7,4'-Tetrahydroxyflavan)	Flavonoids	Flavanols	2545-00-8	B	9	9	9	9	9	9	49090	58793	64460	90746	105540	100440	32151	46649	52218	C09320	ko00941,ko01110
pme1712	275	257	276.132	C11H20N2O6	[M-H]-	L-Saccharopine	Amino acids and derivatives	Amino acids and derivatives	997-68-2	B	49349	48451	56520	65957	48696	51002	44540	43007	42753	116920	157250	113040	47461	55107	48053	C00449	ko00300,ko00310,ko01100,ko01110,ko01230
pmb0508	277.17	147.04	276.159	C14H20N4O2	[M+H]+	p-Coumaroylagmatine	Alkaloids	Phenolamine	7295-86-5	B	9964.5	17306	15800	36922	97320	20048	30906	42107	52799	43766	117440	47154	22658	29856	23965	C04498	ko00330,ko01100
mws1038	277.12	146	278.13	C11H22N2O4S	[M-H]-	Pantetheine	Others	Others	496-65-1	B	26912	19544	13383	31320	26035	24290	22087	25670	28263	40883	34379	31168	25561	23768	24963	C00831	ko00332,ko00770,ko01110
Lmxp011770	279.16	149.02	278.152	C16H22O4	[M+H]+	Diisobutyl phthalate*	Phenolic acids	Phenolic acids	84-69-5	A	10733000	13196000	14134000	11290000	10111000	9541100	11329000	9577800	11419000	10618000	12352000	11193000	9701000	10125000	10142000	C15205	--
Lmlp012720	279.16	149.02	278.152	C16H22O4	[M+H]+	Dibutyl phthalate*	Phenolic acids	Phenolic acids	84-74-2	A	10754000	12288000	14553000	11301000	11110000	10301000	11169000	9786800	11586000	10617000	13308000	11274000	9772800	9892500	10145000	C14214	--
pmb0889	279.23	95.1	278.225	C18H30O2	[M+H]+	Punicic acid (9Z,11E,13Z-octadecatrienoic acid)	Lipids	Free fatty acids	544-72-9	B	166650	217020	231910	142870	765930	303390	128920	136030	120020	133030	133240	129250	197980	214660	203180	C08364	--
mws0367	277.22	277.22	278.225	C18H30O2	[M-H]-	α-Linolenic Acid*	Lipids	Free fatty acids	463-40-1	B	5965300	5120400	5371600	4507700	5660400	4907700	5623800	7246800	5508000	8765600	9779500	9164100	5671300	6013500	6380700	C06427	ko00592,ko01040,ko01100,ko01110
mws0366	277.22	277.22	278.225	C18H30O2	[M-H]-	γ-Linolenic Acid*	Lipids	Free fatty acids	506-26-3	B	19851000	18699000	18559000	16049000	20558000	17365000	18854000	23211000	18451000	26946000	28789000	27690000	19467000	19480000	20950000	C06426	ko00591,ko01040,ko01100
Lmbn005923	277.22	59.01	278.225	C18H30O2	[M-H]-	Crepenynic acid	Lipids	Free fatty acids	2277-31-8	A	39386	37197	35663	31151	41378	32683	36589	48239	37309	58625	63079	61960	38651	38306	40325	C07289	ko00591
Lmhn002926	279.05	163.04	280.058	C13H12O7	[M-H]-	p-Coumaroylmalic acid	Phenolic acids	Phenolic acids	-	A	20508000	21442000	21752000	11153000	12702000	13585000	18664000	17793000	13526000	10759000	10405000	11096000	13922000	13990000	15080000	--	--
Lmbn006152	279.23	59.01	280.24	C18H32O2	[M-H]-	(9Z,11E)-Octadecadienoic acid	Lipids	Free fatty acids	2540-56-9	B	2355	1980.4	3369.8	4661.2	19634	7796.7	2019.6	2585.3	2437.1	1904.2	3277	3854.8	4159.2	5179.6	5642.5	C04056	ko00591
mws1491	279.23	279.23	280.24	C18H32O2	[M-H]-	Linoleic acid	Lipids	Free fatty acids	60-33-3	A	3247100	3226600	3651000	5014200	25223000	9633300	3132300	3309500	2795900	3491800	4215500	4133000	5957100	5796800	7330900	C01595	ko00591,ko01040,ko01100
YC512118	282.28	247.24	281.272	C18H35NO	[M+H]+	Oleamide (9-Octadecenamide)	Lipids	Free fatty acids	301-02-0	A	41151	74152	69024	60595	78706	95891	52271	79456	56957	166820	230650	78628	90268	93667	98277	C19670	--
mws2623	281.25	281.25	282.256	C18H34O2	[M-H]-	11-Octadecanoic acid(Vaccenic acid)	Lipids	Free fatty acids	506-17-2	A	1405100	1113000	2572900	1149100	6695600	2814400	1015600	1403400	1004100	6682800	8148300	6592100	3208500	3569700	4372700	C21944	--
pme1178	284.1	152	283.092	C10H13N5O5	[M+H]+	Guanosine	Nucleotides and derivatives	Nucleotides and derivatives	118-00-3	A	1260200	1471900	1400100	1954400	1555700	1406700	2630500	3011100	2443700	1461100	1763400	1364100	1448700	1303600	1473600	C00387	ko00230,ko01100,ko02010
Zmyp000878	284.1	152.06	283.092	C10H13N5O5	[M+H]+	2-Hydroxyadenosine	Nucleotides and derivatives	Nucleotides and derivatives	1818-71-9	A	1660400	1820000	1844800	2494300	1795100	1752400	3182700	3683000	3236300	1919200	2048000	1840800	1746700	1755100	1942000	C08432	--
mws0129	285.08	270	284.068	C16H12O5	[M+H]+	Genkwanin (Apigenin 7-methyl ether)	Flavonoids	Flavonoid	437-64-9	B	1586.1	2663.2	1578.8	1386.1	1269.8	1357.8	635.56	948.3	774.79	4460.4	1696.3	4921.5	2068.2	1708.8	1412	C10046	--
mws0668	283.07	151	284.076	C10H12N4O6	[M-H]-	Xanthosine	Nucleotides and derivatives	Nucleotides and derivatives	146-80-5	A	58208	71021	140720	236130	176560	252290	610050	579350	606780	662340	798440	692130	332020	329360	289610	C01762	ko00230,ko00232,ko01100,ko01110,ko02010
Zmyn005026	283.26	283.26	284.272	C18H36O2	[M-H]-	16-Methylheptadecanoic acid	Lipids	Free fatty acids	2724-58-5	A	14661000	17141000	14267000	14784000	7163100	12806000	15402000	11361000	14253000	14300000	17081000	17111000	11392000	11946000	12724000	C20356	--
mws1489	283.26	283.26	284.272	C18H36O2	[M-H]-	Stearic Acid	Lipids	Free fatty acids	57-11-4	B	28284000	29310000	24459000	26213000	13480000	22820000	26558000	20643000	26598000	27740000	29205000	27267000	20593000	21602000	22472000	C01530	ko00061,ko01040
mws1068	285.04	151	286.048	C15H10O6	[M-H]-	Kaempferol (3,5,7,4'-Tetrahydroxyflavone)	Flavonoids	Flavonols	520-18-3	B	10021	14892	16416	6259.2	6568.9	6415.9	2042.2	3434	2206.3	6803.1	4128.9	6243.2	6978.2	6191.1	7390	C05903	ko00941,ko00944,ko01100,ko01110
pme1662	287.08	167	286.084	C16H14O5	[M+H]+	5,4'-Dihydroxy-7-methoxyflavanone (Sakuranetin)	Flavonoids	Flavonoid	2957-21-3	B	5777.1	10981	7589.3	6859.8	4555.3	8525.7	2602.8	4064.2	3460.7	3405	13968	30498	5183.6	6793.1	7456.4	C09833	ko00941,ko01110
mws1521	285.1	121.03	286.105	C13H18O7	[M-H]-	Salicin	Phenolic acids	Phenolic acids	138-52-3	B	413490	472940	455780	430350	367990	400220	245710	264360	209890	251470	236090	204430	246870	249020	337910	C01451	ko00010
Hmcp004650	287.22	269.21	286.212	C16H30O4	[M+H]+	Hexadecanedioic acid	Organic acids	Organic acids	505-54-4	B	31815	22290	29654	30745	25781	26936	29300	26705	18479	30057	30512	33437	23402	23901	24826	C19615	ko00073,ko01100
Zmpn002440	287.06	135.05	288.063	C15H12O6	[M-H]-	3,4,2',4',6'-Pentahydroxychalcone	Flavonoids	Chalcones	14917-41-0	B	60176	55770	55592	61315	76000	52340	64962	70268	77105	215070	254220	218480	73725	78066	92013	C15525	ko00941,ko01100
mws1094	287.06	259	288.063	C15H12O6	[M-H]-	Aromadendrin (Dihydrokaempferol)	Flavonoids	Dihydroflavonol	480-20-6	A	11461	11034	9515.4	5408.6	5811.3	5994.1	16344	26180	15252	97496	88676	95888	18855	25285	28707	C00974	ko00941,ko01100,ko01110
mws0064	287.06	135	288.063	C15H12O6	[M-H]-	Eriodictyol (5,7,3',4'-Tetrahydroxyflavanone)	Flavonoids	Dihydroflavone	552-58-9	B	64666	73821	64015	76265	79054	56746	83694	83729	85111	252700	244110	179300	95849	94997	95723	C05631	ko00941,ko01100,ko01110
Lmyn007883	287.22	287.22	288.23	C16H32O4	[M-H]-	9,16-Dihydroxypalmitic acid	Lipids	Free fatty acids	38076-49-2	B	89789	121200	119890	57086	65773	56441	40851	30031	30557	45279	43024	40492	49386	48427	50413	--	--
mws0054	289.07	245	290.079	C15H14O6	[M-H]-	Catechin	Flavonoids	Flavanols	154-23-4	B	9	9	9	9	9	9	9	9	9	46038	27705	28012	39372	35019	32282	C06562	ko00941,ko01110
pme0460	291.09	139.04	290.079	C15H14O6	[M+H]+	Epicatechin	Flavonoids	Flavanols	490-46-0	B	9	9	9	9	9	9	55080	56653	46963	28314	18252	27840	33951	24286	19580	C09727	ko00941,ko01100,ko01110
Zmyn004548	291.2	235.17	292.204	C18H28O3	[M-H]-	12-Oxo-phytodienoic acid	Lipids	Free fatty acids	85551-10-6	B	2588.8	2242.9	2402.8	1750.1	2071.7	2979.2	2138.9	2240.6	2214	1635.6	2248.7	2362.5	2555.8	1860.9	2279.7	C01226	ko00592,ko01100,ko01110
Lmbn005443	293.21	235.17	294.219	C18H30O3	[M-H]-	13-KODE; (9Z,11E)-13-Oxooctadeca-9,11-dienoic acid*	Lipids	Free fatty acids	54739-30-9	A	2961	1947.8	1898.5	3363.6	4201.7	3045.6	2762.6	2238.1	2805	5660.4	6539.1	4672.8	3214	2430.5	3098.4	C14765	ko00591
Zmpn003368	293.21	195.14	294.219	C18H30O3	[M-H]-	13S-Hydroxy-9Z,11E,15Z-octadecatrienoic acid	Lipids	Free fatty acids	87984-82-5	A	5741.1	7261.4	6385	5217.1	7494	5875.1	5884.4	5958.8	4600.9	7490.1	7431	6439.8	5412.3	5654.3	6934.1	C16316	ko00592
pmb2792	293.21	193.1	294.219	C18H30O3	[M-H]-	13-Hydroxy-6,9,11-octadecatrienoic acid	Lipids	Free fatty acids	74784-20-6	A	22357	35562	27517	20628	32240	20827	28746	25837	32702	27841	30250	31180	17291	18343	18756	--	--
pmb2786	293.21	235.17	294.219	C18H30O3	[M-H]-	9-Hydroxy-10,12,15-octadecatrienoic acid*	Lipids	Free fatty acids	89886-42-0	A	1408.7	674.3	1456.2	2440.5	3250.3	2158.1	1102.1	2309.8	862.81	4795.4	4272.7	3833.5	2056.7	1656.8	2343.5	C16326	ko00592
pmn001687	295.05	163.04	296.053	C13H12O8	[M-H]-	Cis-Coutaric acid	Phenolic acids	Phenolic acids	67920-37-0	B	72962	54236	70910	40426	47578	42047	80612	90101	68419	45161	52235	56430	45581	49055	48992	--	--
Hmqp005411	297.24	81.07	296.234	C18H32O3	[M+H]+	9-Oxo-12Z-Octadecenoic acid*	Lipids	Free fatty acids	112543-32-5	B	47052	60078	91502	39837	159800	67703	24996	23439	25736	54637	47706	49064	51981	45692	51966	--	--
Lmbn005369	295.23	195.14	296.235	C18H32O3	[M-H]-	13(S)-HODE;13(S)-Hydroxyoctadeca-9Z,11E-dienoic acid*	Lipids	Free fatty acids	10219-69-9	A	45301	63997	66250	43011	233280	87519	38691	38324	33942	43599	41070	42439	64095	56768	68887	C14762	ko00591
Lmbn005662	295.23	171.1	296.235	C18H32O3	[M-H]-	9(10)-EpOME;(9R,10S)-(12Z)-9,10-Epoxyoctadecenoic acid	Lipids	Free fatty acids	16833-56-0	B	2788.2	2726.3	5068.2	1720.4	4218.5	2839.4	1670.5	2253.9	1165.8	1480.5	2415.2	1414.8	2309.2	2728.4	3080.3	C14825	ko00591,ko01100
Rfmb091	295.23	195.14	296.235	C18H32O3	[M-H]-	9S-Hydroxy-10E,12Z-octadecadienoic acid*	Lipids	Free fatty acids	15514-85-9	A	47183	57883	61790	36963	233580	83154	37389	36548	36130	40714	41912	38525	56958	54704	58992	C14767	ko00591
pmb2799	295.23	195.2	296.235	C18H32O3	[M-H]-	12,13-Epoxy-9-Octadecenoic Acid	Lipids	Free fatty acids	6799-85-5	B	1779.1	2012.6	4391.6	2446.6	82795	16867	1186.3	2004.8	938.36	1861	3537.1	1418	8013.2	7407.2	7816.1	C14826	ko00591,ko01100
pme1474	298.1	136	297.09	C11H15N5O3S	[M+H]+	5'-Deoxy-5'-(methylthio)adenosine	Nucleotides and derivatives	Nucleotides and derivatives	2457-80-9	A	8133900	6543900	6560100	17743000	13628000	14493000	11358000	14934000	12812000	9957200	13595000	14222000	11343000	11910000	12988000	C00170	ko00270,ko00908,ko01100
pmb0197	298.1	166.3	297.107	C11H15N5O5	[M+H]+	N7-Methylguanosine	Nucleotides and derivatives	Nucleotides and derivatives	20244-86-4	B	84686	75356	95114	83396	75159	54438	85822	68863	75544	108970	289220	104440	63361	59109	68923	C20674	--
Zmyn004714	297.24	183.14	298.251	C18H34O3	[M-H]-	Ricinoleic acid	Lipids	Free fatty acids	141-22-0	A	13959	11788	18426	12763	512400	95253	12135	14607	11324	30920	31945	32677	61687	59773	75572	C08365	--
pmf0297	297.32	183.1	298.324	C20H42O	[M-H]-	1-Eicosanol	Lipids	Free fatty acids	629-96-9	B	14297	15146	21298	11159	539670	96166	15227	19386	14415	34231	32861	33793	67057	62558	68554	--	--
Lmhn001386	299.04	167.03	300.048	C12H12O9	[M-H]-	Vnilloyltartaric acid	Phenolic acids	Phenolic acids	-	B	120800	240270	17461	229440	37664	33445	9	9	9	9	9	9	55418	52671	60372	--	--
Lmjp004941	301.07	286.05	300.063	C16H12O6	[M+H]+	Rhamnocitrin (7-Methylkaempferol)*	Flavonoids	Flavonoid	569-92-6	A	25376	41455	35622	25656	20148	24902	7494.8	10725	6511	14125	7434.7	10707	16029	19266	16765	C17059	--
pmp001127	301.07	286.08	300.063	C16H12O6	[M+H]+	Chrysoeriol*	Flavonoids	Flavonoid	491-71-4	B	671200	706690	2321000	300930	317940	324330	240540	517040	166030	47185	41985	102320	398020	402360	415830	C04293	ko00944
pmp000001	301.07	286.05	300.063	C16H12O6	[M+H]+	Hispidulin (5,7,4'-Trihydroxy-6-methoxyflavone)*	Flavonoids	Flavonoid	1447-88-7	A	27859	41849	32805	29811	23403	22006	8197.6	7883.5	5056.2	14009	6800.2	11546	16938	17733	20289	C10058	--
Zmhp003514	301.07	286.05	300.063	C16H12O6	[M+H]+	6,7,8-Tetrahydroxy-5-methoxyflavone	Flavonoids	Flavonoid	-	B	28164	43049	34069	26157	25633	24828	7594.3	11081	7015.3	12865	7645.3	10155	16835	17300	17248	--	--
Zmhn001926	299.08	137.02	300.084	C13H16O8	[M-H]-	1-O-Salicyl-D-glucose	Phenolic acids	Phenolic acids	60517-74-0	A	3493300	2600300	3178900	2274900	2010600	2082300	3958200	4028700	2905900	3961500	4184500	3671500	2507800	2365300	2124300	--	--
Zmhn001358	299.08	137.02	300.084	C13H16O8	[M-H]-	4-O-Glucosyl-4-hydroxybenzoic acid	Phenolic acids	Phenolic acids	-	A	312180	319000	341200	421660	458540	349290	290120	280170	256170	371900	377290	442680	277260	313830	344950	--	--
Hmtn001302	299.08	137.02	300.085	C13H16O8	[M-H]-	Glucosyloxybenzoic acid	Phenolic acids	Phenolic acids	-	A	2970100	2999800	2984800	2228100	2014300	1839500	4315300	3507500	3074700	3815700	4073100	3824300	2036600	2263200	2595800	--	--
pmb3142	299.1	137.1	300.085	C13H16O8	[M-H]-	Salicylic acid-2-O-glucoside	Phenolic acids	Phenolic acids	10366-91-3	B	6079700	5886600	6781800	3540500	3826200	3494100	2906500	2910300	2688300	3338800	2866200	3038000	3661600	3021200	4370500	--	--
pmc1990	299.1	223.1	300.1	C17H16O5	[M-H]-	4'-Hydroxy-5,7-dimethoxyflavanone	Flavonoids	Flavanols	-	B	81508	64476	74338	100460	144820	131780	251830	250990	354650	116540	131620	178280	132390	152830	136070	--	--
Zmyn005384	299.26	253.26	300.266	C18H36O3	[M-H]-	2R-Hydroxyoctadecanoic Acid	Lipids	Free fatty acids	26633-48-7	B	39171	35604	37427	21439	39455	31689	12628	11995	9475	23531	34208	24459	26836	25548	32735	C03042	--
mws1349	302.31	109.2	301.298	C18H39NO2	[M+H]+	Dihydrosphingosine	Lipids	Sphingolipids	764-22-7	B	7231.8	7711.8	9737.8	9728.4	6241.5	8488	8912.2	9803.9	5931.8	10589	6337.1	11637	10158	10244	9678.3	C00836	ko00600,ko01100
Hmcn002875	301.04	255.02	302.043	C15H10O7	[M-H]-	6-Hydroxyluteolin	Flavonoids	Flavonoid	18003-33-3	B	13955	14230	18201	9092.2	7381.5	4332.5	9	9	9	9	1703.4	9658.6	4933.5	3339.9	4495.5	C10072	--
pme2954	303.05	137.02	302.043	C15H10O7	[M+H]+	Quercetin	Flavonoids	Flavonols	117-39-5	B	9	9	9	9	9	9	8598	13516	8128.6	43378	48694	60929	13555	14742	17092	C00389	ko00941,ko00944,ko01100,ko01110
Zmpp002571	303.05	257.05	302.043	C15H10O7	[M+H]+	Robinetin	Flavonoids	Flavonoid	490-31-3	B	97166	93292	109830	109730	88841	87878	28006	51788	25870	26456	44814	43108	65145	54910	74072	C10177	--
mws1033	303.09	153.02	302.079	C16H14O6	[M+H]+	Homoeriodictyol	Flavonoids	Dihydroflavone	446-71-9	B	8912.9	9571.2	8971.7	7041.5	3913.1	4318.9	9	3979.4	3765.9	9	9	9	4305.8	5067.9	4604.2	C09756	ko00941
Cmsp004086	303.09	229.08	302.079	C16H14O6	[M+H]+	Dihydrokaempferide	Flavonoids	Flavonols	137225-59-3	B	98840	84160	79500	53807	43066	28714	58770	75205	47749	74693	56718	62172	51054	55515	71347	--	--
Hmqn000843	301.09	123.01	302.1	C13H18O8	[M-H]-	Tachioside	Lignans and Coumarins	Lignans	109194-60-7	B	396960	356910	378740	250520	271120	235630	189340	187670	170200	246150	250610	217000	223470	242680	247770	--	--
mws0044	303.05	125.02	304.058	C15H12O7	[M-H]-	Dihydroquercetin(Taxifolin)	Flavonoids	Dihydroflavonol	480-18-2	B	15170	23789	16471	16974	16364	10152	39219	75502	42694	255690	234890	251220	69396	65924	86491	C01617	ko00941,ko01100,ko01110
Hmqn003268	303.05	151.03	304.059	C15H12O7	[M-H]-	5,7,3',4',5'-Pentahydroxydihydroflavone	Flavonoids	Dihydroflavone	-	B	4981.4	2488.2	3916.6	4328	3458.8	3096.5	10546	11342	11491	48812	57507	68595	15651	15277	20433	--	--
mws0042	305.07	125	306.074	C15H14O7	[M-H]-	Epigallocatechin	Flavonoids	Flavanols	970-74-1	B	9	9	9	9	9	9	121860	89037	115320	53772	55908	89616	34880	41455	39021	C12136	ko00941,ko01110
mws0049	307.08	139	306.074	C15H14O7	[M+H]+	Gallocatechin	Flavonoids	Flavanols	970-73-0	B	9	9	9	9	9	9	79113	78224	95625	43487	47150	61325	35365	27574	29736	C12127	ko00941,ko01110
pme1086	306.08	143	307.084	C10H17N3O6S	[M-H]-	Glutathione reduced form	Amino acids and derivatives	Amino acids and derivatives	70-18-8	A	20544	27790	22497	29441	24149	40527	43588	69620	51915	39306	32955	60280	22885	35095	34723	C00051	ko00270,ko00480,ko01100,ko02010
pmn001610	307.26	307.3	308.272	C20H36O2	[M-H]-	Eicosadienoic acid	Lipids	Free fatty acids	5598-38-9	B	22493	15220	23574	9913.7	97966	32864	29659	38973	29671	80359	93453	76977	45867	55700	60975	C16525	ko01040
pmb2857	308.1	146.1	309.106	C11H19NO9	[M-H]-	L-Glutamic acid-O-glycoside	Amino acids and derivatives	Amino acids and derivatives	-	B	10082	10010	6916.9	36975	27885	22334	15444	27751	21091	28906	43553	36382	29964	23614	26424	--	--
Lmhn003074	309.06	193.05	310.069	C14H14O8	[M-H]-	Feruloylmalic acid	Phenolic acids	Phenolic acids	-	A	2978900	3629200	2783000	3233900	2694200	3100100	1266300	1295600	970700	891540	1055700	983840	1617300	1661300	1600900	--	--
pmb2791	309.21	209.1	310.1	C18H30O4	[M-H]-	9-Hydroperoxy-10E,12,15Z-octadecatrienoic acid	Lipids	Free fatty acids	111004-08-1	B	5848.2	4623.9	5608.5	6060.8	5832.1	5838.8	5751.5	5997.6	6485.5	6029.5	6240.2	5891.4	4966.1	4239.8	4504.5	C16321	ko00592,ko01110
pmn001606	309.28	309.28	310.287	C20H38O2	[M-H]-	Eicosenoic acid	Lipids	Free fatty acids	26764-41-0	B	4867500	2449700	1011900	1928600	877200	2453400	3456400	1588600	1573900	6078600	5728500	6312300	846890	981810	1073200	C16526	ko01040
Lmhn001477	311.04	179.04	312.048	C13H12O9	[M-H]-	2-Caffeoyl-L-tartaric acid (Caftaric acid)	Phenolic acids	Phenolic acids	67879-58-7	B	4962.9	9860.6	6658.6	6923	7666.9	7132	4070.1	9	2901.8	17430	17043	18539	8123.7	7743.1	7008.3	--	--
pmp000106	313.11	298.1	312.1	C18H16O5	[M+H]+	5,7,4'-Trimethoxyflavone	Flavonoids	Flavonoid	5631-70-9	B	2515	1825.9	1751.7	1580.8	1921.8	2278.5	2811.9	2720.5	1581.3	2321.8	2349.6	1975.1	2245.2	1529.5	1944.4	--	--
Lmbn004685	311.22	223.17	312.23	C18H32O4	[M-H]-	5S,8R-DiHODE; (5S,8R,9Z,12Z)-5,8-Dihydroxyoctadeca-9,12-dienoate	Lipids	Free fatty acids	-	A	11992	14725	12472	12269	15212	13862	11941	12493	11593	15025	13205	14540	12056	13681	14713	C20186	ko00591
Lmbn005287	311.22	249.22	312.23	C18H32O4	[M-H]-	7S,8S-DiHODE; (9Z,12Z)-(7S,8S)-Dihydroxyoctadeca-9,12-dienoic acid	Lipids	Free fatty acids	143288-65-7	B	21906	20459	24712	52076	38204	36275	8112.4	10778	9263	39724	49054	36165	26352	25699	23169	C07354	ko00591
pmn001689	311.22	223.17	312.23	C18H32O4	[M-H]-	9-Hydroxy-12-oxo-15(Z)-octadecenoic acid	Lipids	Free fatty acids	-	A	12313	11760	12322	14277	16134	14098	12780	13308	13865	13348	13858	15153	12170	13738	16938	C21924	ko00592,ko01110
Rfmb087	311.22	293.21	312.23	C18H32O4	[M-H]-	9-Hydroxy-13-oxo-10-octadecenoic Acid	Lipids	Free fatty acids	-	B	8986.3	7829.9	10324	6366.1	10470	9438.7	7669.8	7257.9	7080.2	7428.1	6321.9	6500.1	7936	8673.2	9267.9	--	--
pmf0397	311.3	183.1	312.303	C20H40O2	[M-H]-	Arachidic acid	Lipids	Free fatty acids	506-30-9	A	3909600	4750400	4210100	4713800	3967700	5294200	6728100	5294700	5014600	7560400	6529300	5384900	3147100	4427000	5507800	C06425	ko01040
Lmsp008392	315.09	272.07	314.079	C17H14O6	[M+H]+	4',5-Dihydroxy-3',5'-dimethoxyflavone	Flavonoids	Flavonoid	-	B	15400	21302	49481	7887.7	8992.9	10863	1572	5000.4	1178.5	780.68	1086.3	859.01	9371.9	8800.3	8675.5	--	--
mws1174	313.07	253	314.079	C17H14O6	[M-H]-	3-O-Acetylpinobanksin	Flavonoids	Dihydroflavonol	52117-69-8	B	18711	21418	25501	23402	21356	12701	6563.1	8613.2	6723.6	14590	8932.8	8060	12395	11810	11655	C16418	ko00941
Lmyn002403	313.09	101.02	314.1	C14H18O8	[M-H]-	Mandelic acid-β-glucoside	Phenolic acids	Phenolic acids	-	B	23107	25407	30195	34898	35276	25765	16980	23251	11532	17505	20517	17006	16478	20838	18987	--	--
Cmzp002057	315.12	255.1	314.1	C14H18O8	[M+H]+	6-O-Acetylarbutin	Phenolic acids	Phenolic acids	10338-88-2	B	17325	16975	18886	115940	81168	78297	32010	36108	32661	72738	90736	113560	43310	42760	58538	--	--
Lmmn002179	313.09	107.05	314.1	C14H18O8	[M-H]-	Methyl salicylate-2-O-glucoside	Phenolic acids	Phenolic acids	10019-60-0	B	64655	75117	64003	122750	113360	104040	75150	48875	42504	59981	104890	66105	77564	71071	87482	--	--
Lmbn005487	313.24	251.24	314.246	C18H34O4	[M-H]-	12,13-DHOME; (9Z)-12,13-Dihydroxyoctadec-9-enoic acid	Lipids	Free fatty acids	263399-35-5	B	24641	24684	25713	43512	40678	40099	23493	28379	21766	41158	59209	48023	27745	28203	30418	C14829	ko00591
Lmbn005822	313.24	223.21	314.246	C18H34O4	[M-H]-	9,10-DHOME; (12Z)-9,10-Dihydroxyoctadec-12-enoic acid	Lipids	Free fatty acids	263399-34-4	B	9	9	9	23959	18542	20315	3357	3718.4	4013.1	6737.7	8960.7	8916.5	7755.9	7244.2	9612.7	C14828	ko00591
Lmqn004838	315.01	299.99	316.022	C15H8O8	[M-H]-	3-O-Methylellagic acid	Tannins	Tannin	-	B	33165	23649	20578	14752	14888	17020	16913	24254	12842	16868	18303	28657	9636.6	18075	15444	--	--
mws2627	317.07	285.04	316.058	C16H12O7	[M+H]+	Tamarixetin (3,3',5,7-Tetrahydroxy-4'-Methoxyflavone)	Flavonoids	Flavonoid	603-61-2	B	8955.5	15409	26765	9683.5	8313.4	7316.2	3867.5	5060.6	3132.1	7763.7	4838.3	4086.1	8382.8	6325.2	7618.9	C10188	--
Lmdp003808	317.07	302.04	316.058	C16H12O7	[M+H]+	Azaleatin (5-O-Methylquercetin)	Flavonoids	Flavonols	529-51-1	B	6294400	6307000	7507300	6449300	4807100	3406100	4913900	6902300	5472300	4945000	4436200	3831400	4907300	5648800	4886500	C10022	--
Lmmn004912	315.05	271.02	316.058	C16H12O7	[M-H]-	3-O-Methylquercetin	Flavonoids	Flavonols	1486-70-0	B	11055	8516.4	16812	1775.9	4589.3	3485.2	9	6065.1	2093.5	9	9	9	3327.5	2319	2665.1	C04443	ko00944
mws0066	315.05	151	316.058	C16H12O7	[M-H]-	Isorhamnetin	Flavonoids	Flavonols	480-19-3	A	22669	33896	51102	18566	15617	18057	8413.4	11175	6779.3	15174	14486	9942.5	17004	14168	15734	C10084	--
Lmfp001509	317.09	153.02	316.079	C13H16O9	[M+H]+	1-O-Galloyl-rhamnose	Tannins	Tannin	-	B	35193	29998	56086	17229	22370	16138	13192	11505	11391	27614	33652	19022	25000	15985	20015	--	--
pmn001367	315.07	153.02	316.079	C13H16O9	[M-H]-	Protocatechuic acid-4-O-glucoside*	Phenolic acids	Phenolic acids	-	A	5441000	6439000	5814500	6059900	5024400	4772900	4879400	3512700	4742400	4082100	5759300	5580400	3936200	3124000	4575900	--	--
pmb2871	315.07	153	316.079	C13H16O9	[M-H]-	1-O-Gentisoyl-D-glucoside*	Phenolic acids	Phenolic acids	23445-11-6	B	5536200	6550200	5409900	5671200	5099100	4607900	5064500	4183800	4606300	4566700	6629700	6755100	4342100	3595300	4733000	--	--
Hmtn001120	315.11	153.06	316.116	C14H20O8	[M-H]-	5-(2-Hydroxyethyl)-2-O-glucosylphenol	Phenolic acids	Phenolic acids	-	B	712090	952860	726950	930690	813330	923890	3089200	2668800	3463200	2061200	2561300	2605600	1391500	1536700	1485700	--	--
Zmtn001661	315.11	153.02	316.116	C14H20O8	[M-H]-	Vanilloloside	Others	Others	74950-96-2	B	5239500	6517900	5797900	5932600	5195100	4604200	4755900	3741400	4649300	3929300	4995000	5469100	3716100	3374600	4718700	--	--
mws0032	319.04	153	318.038	C15H10O8	[M+H]+	Myricetin	Flavonoids	Flavonols	529-44-2	B	99311	96686	56137	52406	64969	50089	54508	74989	30493	38483	50305	39797	54635	49395	49062	C10107	ko00941,ko00944,ko01110
mws0582	322.11	130	321.099	C11H19N3O6S	[M+H]+	S-(Methyl)glutathione	Amino acids and derivatives	Amino acids and derivatives	2922-56-7	A	4633700	3759300	3907400	4023800	7119100	3490800	4270800	5372200	4802700	5025500	4778400	4058300	4100800	3328200	5618800	C11347	--
pme3174	324.06	112	323.052	C9H14N3O8P	[M+H]+	Cytidine 5'-monophosphate(Cytidylic acid)	Nucleotides and derivatives	Nucleotides and derivatives	63-37-6	B	4479.9	4508.5	9343.7	8867.8	9004.4	11450	5450.3	3813.3	2350.7	5799.7	10259	10668	4428	9361.8	6012.2	C00055	ko00240,ko01100
mws0393	325.19	160	324.184	C20H24O2N2	[M+H]+	Quinine	Alkaloids	Alkaloids	130-95-0	B	1041400	1126600	1091500	950800	927740	951450	635030	547910	530060	297410	240520	225390	652140	663770	710200	C06526	--
Hmqp006023	326.27	309.27	324.266	C20H36O3	[M+H]+	Ethyl 9-Hydroxy-10,12-octadecadienoic acid	Lipids	Free fatty acids	-	B	14802	17995	19151	58115	45213	65923	38875	44923	39361	37553	47613	80054	45815	48407	49646	--	--
mws0983	326.31	62.06	325.298	C20H39NO2	[M+H]+	N-Oleoylethanolamine	Alkaloids	Alkaloids	111-58-0	B	150300	167550	170240	539450	407170	674620	386950	443040	381080	371590	490810	728990	448850	480920	469090	C20792	--
pmn001419	325.09	163.04	326.1	C15H18O8	[M-H]-	1-O-[(E)-p-Cumaroyl]-D-glucose	Phenolic acids	Phenolic acids	-	A	24314000	25866000	28511000	19823000	19144000	20001000	10510000	12462000	10451000	11612000	11108000	11049000	16108000	15258000	16429000	--	--
Zmhn002301	325.09	163.04	326.1	C15H18O8	[M-H]-	p-Coumaric acid-4-O-glucoside	Phenolic acids	Phenolic acids	117405-48-8	A	15609000	15404000	15720000	13337000	12310000	12148000	6616700	7138600	6116700	6744300	5698600	7263900	9677200	9255700	10155000	C06739	--
Hmsn002272	327.11	165.05	328.116	C15H20O8	[M-H]-	Demethyl coniferin	Phenolic acids	Phenolic acids	-	A	5853500	5115700	5764300	3537800	3904900	3882000	241730	274140	209890	495850	571910	446930	2281200	2617300	2397600	--	--
Lmtn002233	327.11	165.06	328.116	C15H20O8	[M-H]-	Androsin	Others	Others	531-28-2	A	6309800	5765300	5971800	4893700	5513600	4794400	2282000	2327500	1922700	5627000	6356900	5912400	4315600	4506300	4708600	--	--
mws0917	329.07	314	330.074	C17H14O7	[M-H]-	3,7-Di-O-methylquercetin	Flavonoids	Flavonols	2068-02-2	B	29316	29796	141550	13005	16051	16397	3182	22765	6575.1	7537.6	7924.2	8024.6	19585	21110	21549	C01265	ko00944
Lmcp005645	331.08	287.05	330.074	C17H14O7	[M+H]+	Quercetin-3,4'-Dimethyl Ether	Flavonoids	Flavonols	33429-83-3	B	13091	11654	9494	5801.1	8681.2	7326.3	3906.2	3971.9	2134.5	9	9	9	3981.5	4744	4530	--	--
Lmtn002565	329.11	167.03	330.095	C14H18O9	[M-H]-	1-O-Vanilloyl-D-Glucose	Phenolic acids	Phenolic acids	-	A	475490	417100	364910	302920	246950	191040	401520	389660	340100	729890	760630	1285100	435490	408190	446950	C20470	--
Zmhn001883	329.09	209.04	330.095	C14H18O9	[M-H]-	Vanillic acid-4-O-glucoside	Phenolic acids	Phenolic acids	32142-31-7	B	8816.8	6862.9	10415	13183	9172.8	7613.6	10183	11150	8983.2	14417	14388	11738	6121	10126	9874	--	--
Lmmn003663	329.09	167.04	330.095	C14H18O9	[M-H]-	5-Glucosyloxy-2-Hydroxybenzoic acid methyl ester	Phenolic acids	Phenolic acids	-	A	520050	485400	432760	329360	231110	276700	410670	315340	390380	794310	1211400	979000	467580	425420	470170	--	--
Cmrn002205	329.12	209.07	330.131	C15H22O8	[M-H]-	Bartsioside	Others	Others	62133-72-6	B	9	9	9	9	9	9	6339.3	5471.4	10167	55790	72100	80850	11358	20332	11999	--	--
pmn001694	329.23	229.15	330.241	C18H34O5	[M-H]-	9,10,13-Trihydroxy-11-Octadecenoic Acid	Lipids	Free fatty acids	29907-57-1	B	41271	55060	64519	47225	88311	63637	37025	30815	30640	42526	32063	35617	40984	41898	45027	C14835	ko00591
pmp001284	331.28	313.27	330.277	C19H38O4	[M+H]+	Monopalmitin	Lipids	Glycerol ester	542-44-9	A	124960	123140	115430	81481	123640	141200	109170	124340	134030	128360	123290	127170	144670	155150	153500	--	--
pme3184	332.08	136	331.068	C10H14N5O6P	[M+H]+	2'-Deoxyadenosine-5'-monophosphate	Nucleotides and derivatives	Nucleotides and derivatives	653-63-4	B	57106	46181	51871	32536	59745	30552	46242	44243	73060	61437	58534	66859	52168	33027	43815	C00360	ko00230,ko01100
pmb0789	332.13	152.07	331.127	C14H21NO8	[M+H]+	Pyridoxine-5'-O-glucoside	Others	Vitamin	-	B	14450	21761	15088	18133	33276	20375	19688	16239	16619	19514	7850.8	19883	14315	14322	17727	C03996	--
pmb2928	331	313.1	332.074	C13H16O10	[M-H]-	Gallic acid-4-O-glucoside	Tannins	Tannin	84274-52-2	A	1987200	1819400	1780300	1515600	1715900	1334000	847310	834360	713780	767100	751310	802590	1020200	1054700	1151400	--	--
pmn001518	331.07	169.01	332.074	C13H16O10	[M-H]-	1-O-Galloyl-D-glucose	Tannins	Tannin	58511-73-2	A	1748500	1749900	2009200	981520	1043700	1098000	452980	579990	413690	1330100	1289000	1497300	775060	958520	902840	C01158	--
Zmhn001703	331.07	169.02	332.074	C13H16O10	[M-H]-	5-O-Galloyl-D-hamamelose	Tannins	Tannin	-	B	1259200	1034000	1255200	963690	1159900	1037700	1261200	1508800	1095800	1484600	1431600	1706200	762500	926830	1206000	--	--
Lmfn000604	331.07	169.01	332.074	C13H16O10	[M-H]-	6-O-Galloyl-D-glucose	Tannins	Tannin	13186-19-1	A	1301400	1338900	1346600	915240	1107700	1173000	1294900	1714800	1147600	1803300	1515500	1776900	840000	948410	942100	--	--
Hmln000659	331.07	169.01	332.075	C13H16O10	[M-H]-	3-O-Galloyl-D-glucose	Tannins	Tannin	-	A	1258900	969220	1099000	899290	1225600	1010000	1038300	1474200	1097600	1448200	1252100	1516100	669350	932380	920960	--	--
Hmln000873	331.07	169.01	332.075	C13H16O10	[M-H]-	2-O-Galloyl-D-glucose	Tannins	Tannin	-	B	1079900	1036200	1024500	859250	1118400	861610	1101500	1231000	1001300	1515000	1482900	1755200	833290	838230	889520	--	--
Lmmn001294	331.1	153.02	332.111	C14H20O9	[M-H]-	Koaburaside	Phenolic acids	Phenolic acids	41653-73-0	B	50597	59415	47179	51274	55782	44250	48517	45573	40698	109130	100460	89608	52608	55548	46404	--	--
Hmln002806	335.08	179.03	336.085	C16H16O8	[M-H]-	5-O-Caffeoylshikimic acid	Phenolic acids	Phenolic acids	180981-12-8	B	63236	47802	67635	60331	66366	79623	8159.5	12537	9787.8	20191	13074	25086	40888	39220	42041	C10434	ko00940,ko00941,ko00945,ko01100,ko01110
pmb3074	337.09	191.05	338.1	C16H18O8	[M-H]-	5-O-p-Coumaroylquinic acid*	Phenolic acids	Phenolic acids	1899-30-5	B	1748300	2611500	1616400	1026500	833240	611540	1948100	2090800	1416000	272150	463310	645250	1010100	1045900	1030700	C12208	ko00940,ko00941,ko00945,ko01110
pmb3068	337.09	173.1	338.1	C16H18O8	[M-H]-	1-O-p-Coumaroylquinic acid	Phenolic acids	Phenolic acids	-	A	127420	161730	169700	77973	84956	89756	222140	309040	173060	162420	144980	123460	114450	104960	140580	--	--
pmn001421	337.09	191.05	338.1	C16H18O8	[M-H]-	3-O-p-Coumaroylquinic acid*	Phenolic acids	Phenolic acids	87099-71-6	A	1561800	2143200	1628400	696130	904900	577180	1821300	2555300	1281100	425040	473660	565100	880930	1065200	1076800	--	--
pmb4777	337.09	161.1	338.1	C16H18O8	[M-H]-	4-Hydroxy-7-methoxycoumarin-β-rhamnoside	Lignans and Coumarins	Coumarins	-	A	1898400	1944800	2132000	1700900	1926900	1932400	979510	1249100	859390	1266700	1242200	905710	1117800	1193600	1225800	--	--
Zmyn000083	338.99	78.96	339.996	C6H14O12P2	[M-H]-	D-Glucose 1,6-bisphosphate	Others	Saccharides and Alcohols	10139-18-1	B	28768	26219	30025	33061	27587	27710	29966	29289	26791	47799	73848	52843	16088	24652	23441	C01231	ko00500,ko01100
mws1015	339.07	177	340.079	C15H16O9	[M-H]-	Esculin (6,7-DihydroxyCoumarin-6-glucoside)	Lignans and Coumarins	Coumarins	531-75-9	A	1526500	1580800	1091200	1756800	1623000	1424000	1869100	2006900	1911200	1206100	1149700	1330100	1336400	1524100	1610800	C09264	--
Lmbn001162	339.07	177.02	340.079	C15H16O9	[M-H]-	Esculetin-7-O-glucoside	Lignans and Coumarins	Coumarins	-	B	1485000	1382200	1394300	1584000	1630100	1550800	2159900	2311400	2426600	1271700	1045900	1296500	1391900	1413100	2171800	--	--
pmn001420	341.09	179.04	342.095	C15H18O9	[M-H]-	1-O-[(E)-Caffeoyl]-D-glucose	Phenolic acids	Phenolic acids	-	A	6390200	5684700	6310000	5396800	5090000	4309900	2659800	4225200	2339500	5502500	5854400	5456500	4221100	4264700	3831700	--	--
Zmhn001793	341.09	179.03	342.096	C15H18O9	[M-H]-	6-O-Caffeoyl-D-glucose	Phenolic acids	Phenolic acids	-	B	9187700	9262800	9773600	7878500	8383500	7361000	4222000	5378000	4565900	10295000	9141700	6913100	6489300	6541200	6616200	--	--
MA10039641	341.11	89.02	342.116	C12H22O11	[M-H]-	Lactobiose	Others	Saccharides and Alcohols	63-42-3	A	880320	935810	933180	1156800	1153300	1220100	1777800	1292500	2104000	1066900	1967000	1535300	1680600	1019400	1564600	C00243	ko00052,ko01100,ko02010
mws1080	341.11	179	342.116	C12H22O11	[M-H]-	Galactinol	Others	Saccharides and Alcohols	3687-64-7	B	1617900	2031900	1427600	2198900	1978500	1887300	2629900	2223900	2929700	2586700	3145400	2769400	2120700	2020500	2378000	C01235	ko00052,ko01100
Lmsn000381	341.11	89.02	342.116	C12H22O11	[M-H]-	D-Maltose*	Others	Saccharides and Alcohols	133-99-3	A	995600	1050700	929620	1056300	1071600	939700	1589700	1198900	1749200	1036100	1509800	1669200	1373600	862810	1343000	C01971	--
mws0264	341.11	119	342.116	C12H22O11	[M-H]-	D-Trehalose*	Others	Saccharides and Alcohols	99-20-7	B	534190	612210	525930	887140	487820	826930	868240	531440	930110	720940	999160	764060	654610	590310	884600	C01083	ko00500,ko01100,ko01110,ko02010
mws1333	341.11	113	342.116	C12H22O11	[M-H]-	Melibiose	Others	Saccharides and Alcohols	585-99-9	A	339510	416680	246060	499410	360980	315490	499030	306900	564520	419730	661930	431030	490610	263690	547500	C05402	ko00052,ko01100,ko02010
mws5038	341.11	89.02	342.116	C12H22O11	[M-H]-	Isomaltulose*	Others	Saccharides and Alcohols	13718-94-0	B	1050700	1432300	1018900	1507300	1766400	964940	1656900	1239300	1725100	1127900	2055100	1910500	1260500	1260700	1478100	C01742	--
pme0519	341.11	119.03	342.116	C12H22O11	[M-H]-	D-Sucrose*	Others	Saccharides and Alcohols	57-50-1	B	550230	771380	606230	951430	978230	852050	1028000	947370	1005900	773700	987300	1724200	942000	1172000	1104300	C00089	ko00052,ko00500,ko01100,ko01110,ko02010
mws0906	341.12	179	342.131	C16H22O8	[M-H]-	Coniferin	Phenolic acids	Phenolic acids	531-29-3	A	9497800	10074000	10513000	9121800	7595000	8428500	4338500	6046400	4982800	11459000	10217000	8668700	7476400	7717300	8633900	C00761	ko00940
pmb2211	343.3	240.7	342.288	C19H38N2O3	[M+H]+	Cocamidopropyl betaine	Alkaloids	Alkaloids	4292-10-8	A	9052.7	11257	5343	7374.8	5557.8	6987.1	5506.8	5672	7502.2	42612	7696.4	7210	7515.8	9045.2	8476.1	--	--
Zmhp004065	345.1	330.07	344.089	C18H16O7	[M+H]+	7,8-Dihydroxy-5,6,4'-trimethoxyflavone	Flavonoids	Flavonoid	-	B	80310	80979	205680	44194	46545	43969	4938	18204	5914	5166.3	9516.7	9177.3	43637	38601	38464	--	--
mws1474	345.1	284	344.09	C18H16O7	[M+H]+	5,7-Dihydroxy-3',4',5'-trimethoxyflavone	Flavonoids	Flavonoid	18103-42-9	B	3593.6	4240.5	11593	2795.6	2638	3063.7	569.17	1347	387.93	310.45	988.16	697.66	2502.1	2120.1	1538.4	C19807	--
Lmmn000774	343.1	181.05	344.111	C15H20O9	[M-H]-	Dihydrocaffeoylglucose	Phenolic acids	Phenolic acids	-	A	1000800	1037800	1073200	1087200	1153100	1079700	524820	640610	483180	3291400	3593500	2272700	1115900	1087200	1377000	--	--
Zmln000899	343.11	181.05	344.111	C15H20O9	[M-H]-	Syringaldehyde-4-O-glucoside	Phenolic acids	Phenolic acids	-	B	158540	143620	184000	145450	164030	135010	55284	50811	59822	221690	198620	199100	119260	139450	148350	--	--
mws0609	344.04	150	345.047	C10H12N5O7P	[M-H]-	Guanosine 3',5'-cyclic monophosphate	Nucleotides and derivatives	Nucleotides and derivatives	7665-99-8	B	7281	2919.1	5805.3	56397	32928	46884	14348	21825	11386	26079	47108	14758	22975	19836	22826	C00942	ko00230,ko01100
pmb0801	346.11	184.1	345.106	C14H19NO9	[M+H]+	4-Pyridoxic acid-O-glucoside	Others	Vitamin	-	B	340040	267330	290500	369000	289210	281230	158990	165110	128970	127270	111460	123470	151400	180710	209960	--	--
Zmjp004875	347.07	315.06	346.069	C17H14O8	[M+H]+	5,6,3′,4′-Tetrahydroxy-3,7-dimethoxyflavone	Flavonoids	Flavonoid	-	B	44998	47034	63532	44805	22035	33733	26813	27950	12926	9	9	9	15958	27914	31060	--	--
Lmtn000940	345.08	139.04	346.09	C14H18O10	[M-H]-	1-O-(3,4-Dihydroxy-5-methoxy-benzoyl)-glucoside	Phenolic acids	Phenolic acids	-	A	9	9	9	9	9	9	1547500	1153500	2212200	1536000	2752100	2372800	710740	734740	652200	--	--
mws1629	345.12	183.2	346.126	C15H22O9	[M-H]-	Aucubin	Terpenoids	Sesquiterpenoids	479-98-1	B	50551	47027	53945	38394	39818	47082	24648	26591	23988	60687	49296	58038	32651	38900	40909	C09771	--
pmb0981	348.07	136	347.063	C10H14N5O7P	[M+H]+	Adenosine 5'-monophosphate	Nucleotides and derivatives	Nucleotides and derivatives	61-19-8	A	461910	400500	417760	540170	978870	432440	984670	762800	917790	512590	856090	616370	469570	363860	723460	C00020	ko00230,ko00908,ko01100,ko01110
Lmhp011388	353.27	261.22	352.261	C21H36O4	[M+H]+	2-α-Linolenoyl-glycerol	Lipids	Glycerol ester	55268-58-1	A	315590	302800	329990	182000	209110	189090	239370	303860	207350	406830	374900	343160	241390	241110	251110	--	--
Lmhp011562	353.27	261.22	352.261	C21H36O4	[M+H]+	1-α-Linolenoyl-glycerol	Lipids	Glycerol ester	-	A	577940	589500	656280	411770	435060	412620	521070	651640	479650	672080	618400	667280	492650	487640	495420	--	--
mws0178	353.09	191.01	354.095	C16H18O9	[M-H]-	Chlorogenic acid (3-O-Caffeoylquinic acid)*	Phenolic acids	Phenolic acids	327-97-9	A	1988500	2089700	2277700	1443000	1320600	1321700	1844100	1970000	1847000	1300700	1117900	1085400	1275100	1485400	1459300	C00852	ko00940,ko00941,ko00945,ko01110
mws0748	353.09	191.1	354.095	C16H18O9	[M-H]-	1-Caffeoylquinic acid	Phenolic acids	Phenolic acids	1241-87-8	A	18520000	17258000	19116000	10132000	12108000	11755000	6743300	7510500	5399000	13001000	12152000	11547000	8275200	10916000	11458000	--	--
mws2108	353.09	191.05	354.095	C16H18O9	[M-H]-	Cryptochlorogenic acid (4-O-Caffeoylquinic acid)	Phenolic acids	Phenolic acids	905-99-7	B	2093500	1978500	2058500	1358100	1236000	1259800	1760000	1890100	1525100	1122900	1508300	908830	1199900	1406200	1357600	--	--
pme1816	353.09	191	354.095	C16H18O9	[M-H]-	Neochlorogenic acid (5-O-Caffeoylquinic acid)*	Phenolic acids	Phenolic acids	906-33-2	A	250430	244900	268080	189190	154860	141960	84440	114710	83652	162190	217830	147500	138190	190910	139560	C17147	--
mws1077	355.1	193.05	354.095	C16H18O9	[M+H]+	Scopoletin-7-O-glucoside (Scopolin)	Lignans and Coumarins	Coumarins	531-44-2	B	58936	67801	50227	69791	71386	76894	80600	101590	76372	86622	80834	76741	77788	66460	75092	C01527	ko00940,ko01110
Lmhp112042	355.28	263.24	354.277	C21H38O4	[M+H]+	1-Linoleoylglycerol	Lipids	Glycerol ester	2277-28-3	B	35375	37012	39042	33705	63884	43872	36546	41411	30859	35869	33076	40917	34568	37644	37824	--	--
Lmhp012042	355.28	263.24	354.277	C21H38O4	[M+H]+	2-Linoleoylglycerol	Lipids	Glycerol ester	3443-82-1	B	27868	27745	29951	29620	45317	37160	35191	44003	30568	30956	31438	27986	30156	28847	30399	--	--
Zmhn002422	355.1	193.05	356.11	C16H20O9	[M-H]-	1-O-Feruloyl-D-Glucose	Phenolic acids	Phenolic acids	-	A	14496000	15030000	14342000	14841000	15762000	13208000	9516700	9166300	7977200	9510500	9444400	11553000	11386000	12862000	12102000	C17759	--
Hmmn002544	355.1	193.05	356.111	C16H20O9	[M-H]-	Ferulic acid-4-O-glucoside	Phenolic acids	Phenolic acids	117405-51-3	A	413320	372690	398380	249910	296970	284420	183300	177800	157890	276780	258540	245320	168440	207490	198550	--	--
Zmhn002334	355.1	193.05	356.111	C16H20O9	[M-H]-	6-O-Feruloyl-D-glucose	Phenolic acids	Phenolic acids	137887-25-3	A	16226000	13482000	14756000	15056000	15695000	15740000	9356200	10127000	8405100	13034000	10445000	11306000	11258000	12928000	11581000	--	--
pmb0296	357.3	265.4	356.293	C21H40O4	[M+H]+	1-Oleoyl-Sn-Glycerol	Lipids	Glycerol ester	129784-87-8	B	20804	20578	22673	48857	63519	43973	6298.6	6720.4	4149.4	50650	43692	47126	26751	26160	26451	--	--
mws1526	359.13	197	358.126	C16H22O9	[M+H]+	Sweroside	Terpenoids	Sesquiterpenoids	14215-86-2	B	866460	799080	767650	627340	656140	504660	234490	224110	170310	156820	176180	157110	383220	465800	357440	C17071	--
Lmdn004267	357.13	151.04	358.142	C20H22O6	[M-H]-	Epipinoresinol*	Lignans and Coumarins	Lignans	24404-50-0	B	65933	82816	59070	65761	82169	56878	20507	24949	9746.4	25051	23835	20699	35837	42393	36752	--	--
mws0097	357.13	151	358.142	C20H22O6	[M-H]-	Pinoresinol*	Lignans and Coumarins	Lignans	487-36-5	B	58138	58069	42053	58774	63873	46505	17122	23123	8298.5	18905	22307	17809	28732	32794	36323	C05366	ko00998,ko01100,ko01110
pme0085	359.08	196.7	360.084	C18H16O8	[M-H]-	Rosmarinic acid	Phenolic acids	Phenolic acids	537-15-5	B	77896	74878	77783	226220	207760	180170	87423	78962	70497	163770	141380	180210	122020	112730	118870	C01850	ko00350,ko01100
pmb3107	359.1	182.1	360.106	C15H20O10	[M-H]-	Glucosyringic Acid	Phenolic acids	Phenolic acids	-	B	803330	1139600	954110	634130	708490	622980	360000	345900	322940	491330	396440	420160	505040	565920	548880	--	--
pmb0998	364.07	152.1	363.058	C10H14N5O8P	[M+H]+	Guanosine 5'-monophosphate	Nucleotides and derivatives	Nucleotides and derivatives	85-32-5	B	46894	61727	35937	44191	28094	35699	49227	36085	51381	28672	32086	30767	38958	29040	49898	C00144	ko00230,ko01100
mws5040	365.11	203.05	364.078	C12H21O11Na	[M+H]+	Turanose	Others	Saccharides and Alcohols	547-25-1	B	11975000	13740000	12434000	13438000	12738000	13454000	17990000	19835000	19060000	11293000	13115000	15058000	13237000	13569000	14919000	C19636	--
pmb0964	366.2	204.1	365.17	C16H23N5O5	[M+H]+	Isopentenyladenine-7-N-glucoside	Nucleotides and derivatives	Nucleotides and derivatives	-	A	5820600	6119200	5315100	6515700	5373900	5895400	7282900	7734900	7994600	5760500	5700200	5534100	5596100	5560700	5816200	--	--
Lmgp003270	369.16	177.06	368.074	C16H16O10	[M+H]+	Scopoletin-7-O-glucuronide	Lignans and Coumarins	Coumarins	132752-65-9	B	74656	69148	67214	42474	43205	42219	42355	67182	37365	25763	38722	28950	39727	45411	54714	--	--
pma3724	369.1	177.1	368.111	C17H20O9	[M+H]+	1-O-Feruloylquinic acid	Phenolic acids	Phenolic acids	-	B	66805	49776	73805	47856	26571	45561	54031	68890	57330	26230	23089	29850	36053	43734	55677	--	--
mws0179	367.1	190.9	368.111	C17H20O9	[M-H]-	Chlorogenic acid methyl ester	Phenolic acids	Phenolic acids	29708-87-0	B	103650	71354	83252	67491	40746	50114	65097	74636	48428	11050	26294	13816	36033	48071	40115	--	--
pmb0752	369.12	177.1	368.111	C17H20O9	[M+H]+	3-O-Feruloylquinic acid	Phenolic acids	Phenolic acids	1899-29-2	B	81874	66799	83225	75604	64781	88089	44257	38837	35380	82020	63010	54062	58022	38706	64253	C02572	--
pmn001695	371.1	249.06	372.106	C16H20O10	[M-H]-	Trihydroxycinnamoylquinic acid	Phenolic acids	Phenolic acids	-	A	1125500	1073100	1186600	1180900	995520	1025700	161430	189950	168030	456140	411580	427260	631680	557530	666150	--	--
mws0011	371.13	209	372.142	C17H24O9	[M-H]-	Syringin	Phenolic acids	Phenolic acids	118-34-3	B	73943	60769	59823	42326	53651	54142	10555	21814	9359.7	41578	24171	23387	26933	39288	48479	C01533	ko00940
mws0232	377.15	243.09	376.138	C17H20N4O6	[M+H]+	Riboflavin (Vitamin B2)	Others	Vitamin	83-88-5	B	58901	73820	88392	56505	50620	69370	69170	78878	65038	30244	24544	23501	68628	44935	49054	C00255	ko00740,ko01100,ko01110,ko02010
pme3337	384.12	252	383.108	C14H17N5O8	[M+H]+	Succinyladenosine	Nucleotides and derivatives	Nucleotides and derivatives	4542-23-8	B	203610	182520	278240	229540	259890	229760	212390	243050	195580	376250	634710	463430	246030	252200	298030	--	--
Zmhn002227	385.11	223.06	386.121	C17H22O10	[M-H]-	4-O-Glucosyl-sinapate	Phenolic acids	Phenolic acids	-	A	288980	283950	255790	145470	190750	202190	985340	857010	762340	1083800	1137800	1033300	423240	525050	555780	C02919	--
HJN003	385.11	223.06	386.122	C17H22O10	[M-H]-	1-O-Sinapoyl-D-glucose	Phenolic acids	Phenolic acids	-	A	869410	973790	865190	621820	781660	759640	2459400	2762100	2366800	1570400	1161100	1547800	1029900	1054300	1143700	C01175	ko00940
mws1565	389.14	209.08	388.137	C17H24O10	[M+H]+	Geniposide	Terpenoids	Monoterpenoids	24512-63-8	B	153300	275930	262440	154970	194190	123070	160020	227220	176080	43378	79061	69890	81554	136610	142310	C09781	--
Lmmp010562	391.28	149.02	390.277	C24H38O4	[M+H]+	Diisooctyl Phthalate	Phenolic acids	Phenolic acids	27554-26-3	A	2187000	1420100	1141300	1113800	1043000	1610000	2430500	1940400	2447700	1349800	3367700	2894300	693170	816410	780600	C14577	--
Lmwp011196	391.28	149.02	390.277	C24H38O4	[M+H]+	Bis(2-ethylhexyl)phthalate	Phenolic acids	Phenolic acids	117-81-7	A	2292900	1528300	1203500	1085000	1187400	1657100	2491300	1946500	2766800	1329800	3597900	3080600	796000	832240	901980	C03690	--
pme2735	399.2	250	398.137	C15H22N6O5S	[M+H]+	S-Adenosyl-L-methionine	Amino acids and derivatives	Amino acids and derivatives	29908-03-0	A	2084500	2098900	1740800	6113900	4522100	5445700	2752500	3825500	3666600	2891400	2821000	3233400	3184700	2842200	3271900	C00019	ko00261,ko00270,ko00330,ko00908,ko01100,ko01110,ko01230,ko04122
Cmbp005948	401.12	163.04	400.116	C21H20O8	[M+H]+	1-O-p-Hydroxycinnamoyl-3-O-caffeoylglycerol	Lipids	Glycerol ester	-	B	26213	30262	37833	23452	27005	28058	11163	5480.3	3707.3	26400	22476	23663	18154	19875	23875	--	--
pme3007	402.99	159	404.002	C9H14N2O12P2	[M-H]-	Uridine 5'-diphosphate	Nucleotides and derivatives	Nucleotides and derivatives	27821-45-0	B	21158	22980	25583	30888	33269	33236	33369	40451	37969	35064	35892	35661	18531	29878	27582	C00015	ko00240,ko00908,ko01100
pmd0153	409.24	153	410.243	C19H39O7P	[M-H]-	LysoPA 16:0	Lipids	Glycerol ester	22002-85-3	B	9	9	9	7209.5	6997.1	6366.1	4369.2	4090.2	3219.7	3377.6	4063	3014.6	3003.8	4345.1	2683.8	C04036	--
Lmhn001773	416.06	179.03	415.054	C19H13NO10	[M-H]-	Caffeoylnicotinoyltartaric acid	Phenolic acids	Phenolic acids	-	B	64349	65645	78314	53769	53516	50185	39590	40757	44173	56039	38699	62273	43206	46540	63688	--	--
Lmyp005841	417.12	255.06	416.111	C21H20O9	[M+H]+	Chrysin-7-O-glucoside	Flavonoids	Flavonoid	31025-53-3	B	4610.2	4833	4621.5	4643.5	2124	4765.1	25948	28039	23752	15309	37185	52067	13436	10832	16110	--	--
pmb0580	417.1	255.1	416.111	C21H20O9	[M+H]+	Chrysin-5-O-glucoside (Toringin)	Flavonoids	Flavonoid	1329-10-8	B	3609.7	8028.9	7196.8	6368.2	5475.5	4421.5	20464	21190	17618	12996	27337	40467	12241	12428	13811	--	--
pme1587	417.12	255	416.111	C21H20O9	[M+H]+	Daidzein-7-O-glucoside(Daidzin)	Flavonoids	Isoflavones	552-66-9	B	201030	184740	229150	195430	192640	180440	62380	77082	58867	157330	225920	147790	142130	143740	155580	C10216	ko00943
Lmbp003668	419.1	287.05	418.09	C20H18O10	[M+H]+	Kaempferol-3-O-arabinoside	Flavonoids	Flavonoid	-	B	778310	726740	671920	340690	272650	250880	411250	363840	266760	107260	124850	119460	339520	320500	361600	--	--
pmn001637	417.08	285	418.09	C20H18O10	[M-H]-	Kaempferol-3-O-arabinoside (Juglanin)	Flavonoids	Flavonols	5041-67-8	B	55186	61022	35745	18578	21200	29255	38000	19939	23223	7393.7	9506	12163	19362	25134	27624	--	--
pma6218	419.1	383.1	418.126	C21H22O9	[M+H]+	O-MethylNaringenin-8-C-arabinoside	Flavonoids	Flavonoid	-	B	47463	47170	49517	57660	43008	64852	46662	37168	56797	52594	49136	29653	40222	45223	41130	--	--
Lmyp004617	419.13	257.08	418.127	C21H22O9	[M+H]+	Pinocembrin-7-O-glucoside (Pinocembroside)	Flavonoids	Flavonoid	75829-43-5	B	9	9	9	9	9	9	31659	31366	28063	45746	41647	41393	18339	15148	13766	--	--
pmn001663	417.16	402.1	418.163	C22H26O8	[M-H]-	Syringaresinol	Lignans and Coumarins	Lignans	21453-69-0	B	11555	7725.4	7284.3	7874.9	9821.9	7370.9	4001.6	5156	3562.6	18368	21220	22424	5779.9	8685.4	10624	C10889	--
mws2523	421.08	241.1	422.083	C12H23O14P	[M-H]-	Trehalose 6-phosphate	Others	Saccharides and Alcohols	4484-88-2	B	12120	21451	15299	16555	18118	15413	19732	27012	17166	20664	24682	18944	16146	17344	15795	C00689	ko00500,ko01100,ko01110
pme3504	431.13	269.08	430.126	C22H22O9	[M+H]+	Formononetin-7-O-glycoside (Ononin)	Flavonoids	Isoflavones	486-62-4	B	35277	48205	47277	18282	22547	17053	9	9	9	9	9	9	21352	25882	31010	C10509	ko00943
Cmbn007148	429.12	429.12	430.126	C22H22O9	[M-H]-	1-O-Feruloyl-3-O-caffeoylglycerol	Lipids	Glycerol ester	-	B	28761	31777	28674	8492.1	15322	16263	9	9	9	9	9	9	10695	11682	9632.3	--	--
mws0072	433.11	271.01	432.106	C21H20O10	[M+H]+	Apigenin-5-O-glucoside	Flavonoids	Flavonoid	28757-27-9	B	562380	574440	615210	378770	402690	367250	141030	135520	92154	44066	34177	31794	269100	243160	352410	--	--
Lmlp005572	433.11	271.06	432.106	C21H20O10	[M+H]+	Galangin-7-O-glucoside	Flavonoids	Flavonoid	-	B	615640	557610	568120	391740	351850	348650	101060	130360	107630	39131	41433	32320	267220	260090	286220	--	--
mws1434	431.1	311	432.106	C21H20O10	[M-H]-	Apigenin-6-C-glucoside (Isovitexin)	Flavonoids	Flavonoid carbonoside	29702-25-8	A	10520000	10664000	9310000	8780800	7890100	8636700	2734800	2936400	2127900	1041600	968570	1041900	5746900	6027100	5979200	C01714	ko00944
pmb3006	431.1	269.1	432.106	C21H20O10	[M-H]-	Apigenin-7-O-glucoside(Cosmosiin)	Flavonoids	Flavonoid	578-74-5	B	506250	476150	503890	385260	302530	345610	123890	120270	109580	45188	31992	37483	257530	281220	246040	C04608	ko00944
Lmgp004731	433.11	271.06	432.106	C21H20O10	[M+H]+	Genistein-7-O-galactoside	Flavonoids	Isoflavones	-	B	977750	1005700	971050	624720	616830	655410	235200	274850	193940	98311	152000	159500	429280	483910	459750	--	--
pmp000413	433.11	283.06	432.106	C21H20O10	[M+H]+	Genistein-8-C-glucoside	Flavonoids	Isoflavones	66026-80-0	B	12323000	12224000	11534000	8124000	8250300	8293600	2636600	2862800	1991700	843230	928700	1184900	6098100	5949100	6117400	C10420	--
pmp000117	433.15	403.11	432.142	C22H24O9	[M+H]+	3,5,6,7,8,3',4'-Heptamethoxyflavone	Flavonoids	Flavonols	1178-24-1	B	6690	5181.7	4453.2	4436.3	5562.4	5123.7	5061	4161.3	4413.3	4313.5	5870.7	5170.7	4688	5183	5408.5	--	--
pme3392	433.11	271.06	433.113	C21H21O10+	[M]+	Pelargonidin-3-O-glucoside	Flavonoids	Anthocyanins	47684-27-5	A	9	9	9	9	9	9	2811200	2385300	2203400	9266600	9885300	12790000	1915000	2025300	1894300	C12137	ko00942,ko01100,ko01110
mws4183	433.08	300.03	434.085	C20H18O11	[M-H]-	Quercetin-3-O-arabinoside (Guaijaverin)*	Flavonoids	Flavonols	22255-13-6	B	36586	42687	34715	18594	13145	17545	30537	23871	18802	4952.8	3795.2	8953.6	21460	28152	30272	--	--
Lmfn004065	433.08	300.03	434.085	C20H18O11	[M-H]-	Morin-3-O-arabinoside	Flavonoids	Flavonols	-	B	72589	74562	48371	34625	20341	43591	37964	32306	50224	25612	37441	53654	35010	48126	65190	--	--
Lmdp003509	435.09	303.06	434.085	C20H18O11	[M+H]+	Quercetin-3-O-xyloside (Reynoutrin)*	Flavonoids	Flavonols	549-32-6	B	84752	72541	80468	58541	41474	40579	52712	48763	31766	40384	32831	36408	41688	57128	46394	--	--
Cmzn005251	433.11	271.06	434.121	C21H22O10	[M-H]-	6-O-Caffeoylarbutin	Phenolic acids	Phenolic acids	136172-60-6	B	29821	20479	29516	13425	23082	12456	17396	15824	19270	12525	14972	19371	17970	27908	20623	--	--
mws1179	433.11	271	434.121	C21H22O10	[M-H]-	Naringenin-7-O-glucoside (Prunin)	Flavonoids	Dihydroflavone	529-55-5	B	160980	215570	187610	142650	142030	111990	56252	73210	44614	103080	105330	100290	96240	120700	125720	C09099	ko00941
HJN087	433.12	271.06	434.121	C21H22O10	[M-H]-	Naringenin-4'-O-glucoside*	Flavonoids	Flavonoid	-	A	263430	249960	258300	171880	165780	149350	91505	91236	82149	125240	139300	145560	155670	153880	160720	--	--
HJN090	433.11	271.06	434.121	C21H22O10	[M-H]-	Butin-7-O-glucoside	Flavonoids	Flavonoid	-	B	285860	286510	265170	177900	162870	158110	93496	76511	75243	117590	131770	152430	129200	169510	165390	--	--
Lmlp006175	435.13	273.09	434.121	C21H22O10	[M+H]+	Isosalipurposide (Phlorizin Chalcone)*	Flavonoids	Chalcones	4547-85-7	B	325440	313680	329690	237590	211090	221340	106120	114330	95185	144150	155790	177180	214460	205870	234890	C16406	ko00941
HJN055	435.13	273.08	436.136	C21H24O10	[M-H]-	Dihydrocharcone-4'-O-glucoside	Flavonoids	Chalcones	-	B	53904	38144	33005	34549	30390	26554	18086	22369	17749	29833	36080	38333	24620	21501	22563	--	--
mws2118	435.13	166.7	436.137	C21H24O10	[M-H]-	Phloretin-2'-O-glucoside (Phlorizin)	Flavonoids	Chalcones	60-81-1	B	152800	157900	126100	103680	87937	77821	60234	60131	35182	5626.3	5902.7	15396	58453	67163	60955	C01604	ko00941,ko01110
Lmfn004093	435.13	315.09	436.137	C21H24O10	[M-H]-	Phloretin-4'-O-glucoside (Trilobatin)	Flavonoids	Chalcones	4192-90-9	B	68502	72245	55687	19778	33288	38309	73075	69500	86821	115850	142600	157910	62263	62524	90461	--	--
pmb0862	440.28	184.07	439.27	C20H42NO7P	[M+H]+	LysoPC 12:0	Lipids	LPC	20559-18-6	B	6086.2	7227.4	4776.2	51170	51424	37019	12509	9736.7	10840	116290	118980	68545	33476	33993	34746	--	--
Lmhp009187	440.28	299.26	439.27	C20H42NO7P	[M+H]+	LysoPE 15:0	Lipids	LPE	-	B	2123.3	2584.5	2270.8	5758.3	5998	6653.2	4006	2563.5	3683.1	3790	6123	3609.3	3153.2	4050.1	3447.8	--	--
mws0355	441.08	169.02	442.09	C22H18O10	[M-H]-	Catechin gallate*	Flavonoids	Flavanols	130405-40-2	B	44739	47180	42759	39225	28179	34883	22044	20104	15315	11577	3052.5	9641.2	15925	36773	32798	--	--
mws1397	441.08	169	442.09	C22H18O10	[M-H]-	Epicatechin gallate*	Flavonoids	Flavanols	1257-08-5	B	36213	56459	54625	29419	50277	37123	22710	19614	12883	12257	14687	11568	24528	28870	37856	--	--
pme1014	445.3	341.3	444.303	C31H40O2	[M+H]+	Menatetrenone (Vitamin K2)	Others	Vitamin	11032-49-8	B	58278	50383	52336	53217	68236	76535	113120	99711	120180	59700	68226	78553	161390	147910	143880	--	--
Hmcp002316	449.11	317.06	448.1	C21H20O11	[M+H]+	Isorhamnetin-3-O-arabinoside	Flavonoids	Flavonols	-	B	512910	496600	545240	313800	245210	237690	372370	362100	207830	237840	196140	260630	288420	270300	313240	--	--
mws1299	449.11	299.2	448.101	C21H20O11	[M+H]+	Luteolin-8-C-glucoside (Orientin)	Flavonoids	Flavonoid carbonoside	28608-75-5	B	2664400	2503700	2462100	2386500	1757700	1986000	973270	1328100	791660	154170	122460	224040	1212400	1107600	1341900	C10114	--
Xmyp005654	449.11	287.06	448.101	C21H20O11	[M+H]+	Kaempferol-4'-O-glucoside	Flavonoids	Flavonoid	-	A	3047100	2325100	2678400	2209900	2041100	1994200	1396500	1235700	970940	533290	526670	648550	1477500	1488500	1014800	--	--
mws0089	447.09	285.04	448.101	C21H20O11	[M-H]-	Kaempferol-7-O-glucoside*	Flavonoids	Flavonols	16290-07-6	A	130120	100420	132220	66516	77996	83279	120610	112120	78223	38998	41083	53675	91698	81472	107400	--	--
mws1608	447.09	357.1	448.101	C21H20O11	[M-H]-	Luteolin-6-C-glucoside (Isoorientin)	Flavonoids	Flavonoid carbonoside	4261-42-1	A	2180200	2418800	2086400	1614900	1812200	1639300	1069400	1046300	1024900	162910	181550	348840	1126100	1809800	1285800	C01821	--
Lmlp003531	449.11	287.06	448.101	C21H20O11	[M+H]+	Luteolin-3'-O-glucoside	Flavonoids	Flavonoid	5154-41-6	A	3431800	3984100	3392000	2097800	1902100	1539000	2597800	2356900	2175400	1767400	1197600	1517600	2077800	1728800	1962400	--	--
Hmpp003270	449.11	287.05	448.101	C21H20O11	[M+H]+	Luteolin-4'-O-glucoside	Flavonoids	Flavonoid	6920-38-3	A	3114100	3482100	2797300	2720300	2224600	2453000	3595800	3984300	3985600	2186100	3002000	3396700	2755700	2723700	2765100	--	--
pme2459	449.11	287.2	448.101	C21H20O11	[M+H]+	Luteolin-7-O-glucoside (Cynaroside)	Flavonoids	Flavonoid	5373-11-5	A	358810	451990	304290	336760	286730	328830	138960	163990	107200	73778	234320	294540	155660	202100	127060	C03951	ko00944
mws2209	449.11	287.06	448.101	C21H20O11	[M+H]+	Kaempferol-3-O-glucoside (Astragalin)*	Flavonoids	Flavonols	480-10-4	B	4209100	3785300	3644700	2491700	2038300	1382800	2177700	1570000	1218000	1001000	941520	944360	1754200	2019300	1884600	C12249	ko00944,ko01110
pmb0550	449.11	287.06	449.108	C21H21O11+	[M]+	Cyanidin-3-O-glucoside (Kuromanin)	Flavonoids	Anthocyanins	47705-70-4	A	9	9	9	9	9	9	36499000	30600000	31692000	56268000	62004000	56656000	15333000	15601000	16643000	C08604	ko00942
Lmlp005236	451.12	289.08	450.116	C21H22O11	[M+H]+	Dihydrokaempferol-3-O-glucoside	Flavonoids	Dihydroflavonol	1049-08-8	B	130490	144250	156570	106420	91832	81181	72127	92955	66387	48192	59130	68246	97017	57480	105020	--	--
Lmtn002796	449.1	287.05	450.116	C21H22O11	[M-H]-	Aromadendrin-7-O-glucoside	Flavonoids	Flavonoid	28189-90-4	A	21848	37123	24254	37942	23519	14056	72783	80124	55992	79979	75088	82476	59954	49581	46708	--	--
HJN086	449.11	287.06	450.116	C21H22O11	[M-H]-	Eriodictyol-3'-O-glucoside	Flavonoids	Dihydroflavone	-	B	140920	103920	121770	53132	79878	62495	13084	21400	24465	29210	26985	30060	43901	68556	78946	--	--
Lmmn004625	449.11	287.06	450.116	C21H22O11	[M-H]-	Dihydrokaempferol-7-O-glucoside	Flavonoids	Flavonols	-	B	105630	104580	101010	41874	40950	51595	22294	21820	29895	17607	38075	23602	39438	58792	44966	--	--
pmb3023	449.11	287	450.116	C21H22O11	[M-H]-	Eriodictyol-8-C-glucoside	Flavonoids	Dihydroflavone	1023271-51-3	B	49528	66431	51542	34954	43580	30122	100410	105470	98399	96922	93854	99560	66821	79089	86434	--	--
Lmhp009034	452.28	311.26	451.27	C21H42NO7P	[M+H]+	LysoPE 16:1	Lipids	LPE	-	B	8014.1	14352	3596.5	12296	9277.8	8561	6244.3	5811.8	4207.3	27150	41889	21567	9313.8	12025	9467.9	--	--
Hmpn005101	451.12	289.07	452.131	C21H24O11	[M-H]-	Sieboldin	Flavonoids	Chalcones	18777-73-6	B	34153	24347	38264	50821	52780	43691	44954	57880	40132	39351	33199	29724	44263	42791	48203	--	--
HJN041	451.12	289.07	452.131	C21H24O11	[M-H]-	Epicatechin glucoside	Flavonoids	Flavanols	-	B	9	9	9	9	9	9	146270	149790	143390	353820	419200	398660	88944	100530	119920	--	--
pmb0876	454.29	313.27	453.286	C21H44NO7P	[M+H]+	LysoPE 16:0	Lipids	LPE	53862-35-4	A	255280	260920	246730	1766200	1626800	1354700	644620	666430	573220	534600	773180	802840	873430	842160	833810	--	--
Lmzn006795	453.34	453.34	454.345	C30H46O3	[M-H]-	Ursonic acid	Terpenoids	Triterpene	6246-46-4	B	32448	24920	11478	20804	7258	23209	22489	19152	17768	91629	21918	25562	14696	13209	19775	--	--
Lmmn009170	455.35	455.35	456.36	C30H48O3	[M-H]-	Mangiferolic acid	Terpenoids	Triterpene	4184-34-3	A	1668600	1575900	1785100	314620	361140	347110	79655	79638	55097	13638	5190	11178	530750	594180	671390	--	--
mws4053	455.35	455.35	456.36	C30H48O3	[M-H]-	Ursolic acid	Terpenoids	Triterpene	77-52-1	B	1187600	1160900	1294400	247830	263140	283860	54664	62278	44236	10047	4666.4	6047.3	401980	420860	452240	C08988	--
HJN110	455.36	455.36	456.36	C30H48O3	[M-H]-	Betulinic acid	Terpenoids	Triterpene	472-15-1	A	3051	7042.3	9290.2	4219.8	17341	10525	3677.2	10473	7968.5	12931	12218	9693	15626	14375	19037	C08619	--
pmn001700	455.35	455.35	456.36	C30H48O3	[M-H]-	24,30-Dihydroxy-12(13)-enolupinol	Terpenoids	Triterpene	-	A	3554.5	5921	10014	5236.4	11265	9414.7	2908.7	9373.9	7719.8	18249	15516	18113	14814	18456	18951	--	--
pmb3012	461.11	299.2	462.116	C22H22O11	[M-H]-	Chrysoeriol-7-O-glucoside	Flavonoids	Flavonoid	19993-32-9	B	368870	299180	265450	234580	194080	154510	328090	292820	302310	321740	299520	346900	359770	293920	319920	--	--
pmp000120	463.12	427.1	462.116	C22H22O11	[M+H]+	Diosmetin-6-C-glucoside	Flavonoids	Flavonoid	-	B	165830	150450	208840	114380	127040	122550	62772	46554	34640	9	9	9	83780	70976	69476	--	--
mws1329	463.09	300.7	464.095	C21H20O12	[M-H]-	Quercetin-7-O-glucoside*	Flavonoids	Flavonols	491-50-9	B	1536000	1312200	1495000	702740	551750	571000	1558500	1669000	1668300	1779400	1703000	1683300	1058200	1211900	1192600	C12639	--
mws0091	463.09	300.03	464.095	C21H20O12	[M-H]-	Quercetin-3-O-glucoside (Isoquercitrin)*	Flavonoids	Flavonols	482-35-9	B	2884200	2360900	2168900	1095700	1069200	862070	3008100	2626900	2679800	2535500	2301500	2850200	1782100	1752100	1733300	C05623	ko00944,ko01100,ko01110
pmp001309	465.1	303.1	464.095	C21H20O12	[M+H]+	6-Hydroxykaempferol-7-O-glucoside	Flavonoids	Flavonols	-	A	1167100	1109400	1050000	889870	769510	861050	335970	270140	201410	276090	139590	262690	561610	440490	457900	--	--
Lmzp002365	465.14	303.09	464.131	C22H24O11	[M+H]+	Hesperetin-7-O-glucoside	Flavonoids	Flavonoid	31712-49-9	B	6788000	5689500	5999500	2427500	2240000	1830900	5153300	4390500	3664200	4712300	4947800	6287600	3546300	2682200	3534100	C16422	ko00941
pme1598	463.12	301	464.132	C22H24O11	[M-H]-	Hesperetin-5-O-glucoside	Flavonoids	Dihydroflavonol	69651-80-5	B	2510000	2367900	2282600	853880	845140	851230	2513400	2382900	2431600	2130900	2201300	3148500	1363100	1646600	1730400	--	--
Lmhp009769	466.29	325.27	465.286	C22H44NO7P	[M+H]+	LysoPE 17:1	Lipids	LPE	-	B	1415.6	1360.5	1504.6	4252.7	6188	4779.2	3315.5	2481.4	2717.8	4431.1	3809.1	6219.3	3838	2913.4	2705.6	--	--
Xmsn002700	465.13	303.06	466.111	C21H22O12	[M-H]-	Taxifolin-3'-O-glucoside	Flavonoids	Flavonoid	31106-05-5	B	9	9	9	9	9	9	52565	42976	58879	411140	399520	414150	77607	60739	64640	--	--
pmd0130	468.31	184.07	467.301	C22H46NO7P	[M+H]+	LysoPC 14:0	Lipids	LPC	20559-16-4	B	6628.9	7266.2	3877.3	32108	15050	19291	6874.3	5002.6	6085.3	30428	34556	16725	15841	14127	14968	--	--
Lmzn006169	471.35	471.35	472.355	C30H48O4	[M-H]-	Pomolic acid	Terpenoids	Triterpene	13849-91-7	B	81980	100250	76184	20845	21034	14691	9	9	9	9	9	9	25160	23122	25321	--	--
Lmzn106284	471.35	471.35	472.355	C30H48O4	[M-H]-	Alphitolic acid	Terpenoids	Triterpene	19533-92-7	B	86181	124830	87946	20650	19390	18190	9	9	9	9	9	9	24832	22155	20390	C16912	--
pmn001427	471.35	471.24	472.355	C30H48O4	[M-H]-	Jujubogenin	Terpenoids	Triterpene Saponin	54815-36-0	B	90062	99740	110770	21866	24250	20934	7971.5	9519.3	6802.7	5119.3	9	9	30162	33754	35460	--	--
Zmpn008194	471.35	471.35	472.355	C30H48O4	[M-H]-	Corosolic acid*	Terpenoids	Triterpene	4547-24-4	B	92439	108250	114850	28185	23417	25740	5453.4	8091.6	5446.5	9	485.96	9	29316	25135	34727	--	--
pmn001705	471.35	471.35	472.355	C30H48O4	[M-H]-	3,24-Dihydroxy-17,21-semiacetal-12(13)oleanolic fruit	Terpenoids	Triterpene	-	B	77910	113630	86668	16311	16485	19064	9	9	9	9	9	9	23291	25542	27664	--	--
Lmzn006284	471.35	471.35	472.355	C30H48O4	[M-H]-	2α-Hydroxyursolic acid	Terpenoids	Triterpene	-	B	75258	102930	80694	16596	24208	15918	9	9	9	9	9	9	24430	21139	24173	--	--
pmn001706	471.35	471.35	472.355	C30H48O4	[M-H]-	2-Hydroxyoleanolic acid	Terpenoids	Triterpene	26707-60-8	B	83964	115690	78266	18375	16594	16192	9	9	9	9	9	9	24093	24038	25328	--	--
Hmbn005207	471.35	471.35	472.355	C30H48O4	[M-H]-	Hederagenin	Terpenoids	Triterpene Saponin	465-99-6	B	96123	102550	101190	23231	28699	26334	8732.5	7892.4	5598.6	9	9	9	24541	25888	31784	--	--
mws1610	471.35	471.35	472.355	C30H48O4	[M-H]-	Maslinic acid*	Terpenoids	Triterpene	4373-41-5	B	95354	104800	102630	24330	18843	22665	9	9	9	9	9	9	27665	28057	28302	C16939	--
Lmhp008801	476.28	335.26	475.27	C23H42NO7P	[M+H]+	LysoPE 18:3	Lipids	LPE	-	A	66965	69455	56911	255220	248350	195510	159120	154370	136130	196900	249640	250490	152830	141670	148310	--	--
Lmhp008589	476.28	335.26	475.27	C23H42NO7P	[M+H]+	LysoPE 18:3(2n isomer)	Lipids	LPE	-	A	264860	287030	241500	995440	865440	766290	575550	551480	514060	865950	970050	848760	619090	601540	606380	--	--
pmb0881	478.29	337.27	477.286	C23H44NO7P	[M+H]+	LysoPE 18:2	Lipids	LPE	-	B	75654	67812	74392	644760	619110	495350	241660	217890	188310	142890	183480	284810	249520	240210	260970	--	--
Hmcp002207	479.12	317.06	478.111	C22H22O12	[M+H]+	Isorhamnetin-7-O-glucoside (Brassicin)*	Flavonoids	Flavonols	6743-96-0	A	28942000	30726000	36092000	32959000	23126000	21960000	24739000	28312000	27328000	23565000	22905000	26414000	28811000	24270000	26966000	--	--
Lmjp002906	479.12	317.07	478.111	C22H22O12	[M+H]+	Rhamnetin-3-O-Glucoside	Flavonoids	Flavonols	27875-34-9	A	31693000	31390000	37148000	26135000	23768000	24910000	26770000	26498000	24901000	20539000	23822000	23225000	29675000	28269000	26973000	--	--
Lmjp003044	479.12	317.06	478.111	C22H22O12	[M+H]+	Isorhamnetin-3-O-Glucoside*	Flavonoids	Flavonols	5041-82-7	A	32369000	33653000	33823000	27428000	23899000	27250000	29065000	27175000	21990000	22480000	23539000	24027000	26689000	22428000	26574000	--	--
Hmgp002036	479.12	317.06	478.112	C22H22O12	[M+H]+	Nepetin-7-O-glucoside	Flavonoids	Flavonoid	569-90-4	A	30618000	35726000	34344000	27472000	24881000	21856000	26623000	24343000	24600000	17566000	25042000	23595000	28296000	26408000	26067000	--	--
Hmgp002148	479.12	317.06	478.112	C22H22O12	[M+H]+	Nepetin-7-O-alloside	Flavonoids	Flavonoid	-	A	34902000	34230000	31740000	26537000	26564000	25656000	27947000	28099000	22423000	22159000	23287000	24990000	27633000	27702000	29853000	--	--
mws0289	480.31	339.29	479.301	C23H46NO7P	[M+H]+	LysoPE 18:1	Lipids	LPE	89576-29-4	A	185520	249450	108920	875800	878570	738510	161250	152260	149800	361510	497680	405670	358130	366470	372170	--	--
Lmpp003465	481.1	319.04	480.09	C21H20O13	[M-H]-	Myricetin-3-O-glucoside	Flavonoids	Flavonols	19833-12-6	B	87735	122660	154550	89884	100710	80436	146920	143010	108420	108920	87252	112290	85150	140560	90050	--	--
pmb0883	482.32	341.31	481.317	C23H48NO7P	[M+H]+	LysoPE 18:0	Lipids	LPE	69747-55-3	B	61477	40583	38359	109290	97261	95757	27320	27560	20697	24813	43057	36478	81766	74932	77471	--	--
pmb2319	482.32	184.07	481.317	C23H48NO7P	[M+H]+	LysoPC 15:0	Lipids	LPC	108273-89-8	B	12224	13496	13082	32046	32540	27369	20974	21268	17676	42095	40558	24340	25748	22260	18826	--	--
HJN104	481.14	319.08	482.105	C21H22O13	[M-H]-	Dihydromyricetin-3-O-glucoside	Flavonoids	Dihydroflavonol	-	B	28034	26119	36273	39600	41243	40007	9	9	9	9	9	9	25673	16575	22381	--	--
Lmmn003398	489.11	285.04	490.111	C23H22O12	[M-H]-	Kaempferol-3-O-(6''-acetyl)glucoside	Flavonoids	Flavonols	-	B	1348000	1032600	914400	979290	814280	656510	1117000	917730	964720	344380	237560	265470	599460	701690	654750	--	--
pma1303	492.31	184.07	491.301	C24H46NO7P	[M+H]+	LysoPC 16:2	Lipids	LPC	-	B	1447.1	1194.3	1317.9	12074	12630	7869.4	2326.9	3821.8	2762.8	9611.8	10929	9674	5144.1	4075.2	6080.5	--	--
pmb0736	493.13	331.08	492.127	C23H24O12	[M+H]+	Tricin-7-O-Glucoside	Flavonoids	Flavonoid	32769-01-0	B	198280	217450	229020	141930	134970	106560	141440	107780	123320	9	9	50144	77113	89162	113760	--	--
pmp001270	494.32	184.07	493.317	C24H48NO7P	[M+H]+	LysoPC 16:1	Lipids	LPC	76790-27-7	A	17778	27108	6898	41322	32902	27626	20798	17944	18867	324420	337120	253820	53782	61855	54955	--	--
Lmhp008833	494.32	184.07	493.317	C24H48NO7P	[M+H]+	LysoPC 16:1(2n isomer)	Lipids	LPC	-	A	69156	88939	44705	265830	201870	194730	93523	73850	78875	447990	519550	321590	175320	181720	188670	--	--
HJN054	493.21	361.16	494.215	C25H34O10	[M-H]-	Secoisolariciresinol-9'-O-xyloside	Lignans and Coumarins	Lignans	-	B	8485.5	9077.9	6251.4	37459	23125	22079	247030	245130	207140	176780	209270	201560	89244	124880	109850	--	--
pmd0132	496.34	184.07	495.332	C24H50NO7P	[M+H]+	LysoPC 16:0(2n isomer)	Lipids	LPC	-	A	90119	92176	79811	384320	246310	252790	128310	122710	132640	132250	170070	123100	154320	161630	168120	--	--
pmb0855	496.34	184.07	495.332	C24H50NO7P	[M+H]+	LysoPC 16:0	Lipids	LPC	17364-16-8	A	1752000	1936400	1863300	12680000	10273000	9466400	5341500	5815700	4849800	5993400	6403400	5793600	5784900	5713100	6024900	--	--
pmb3064	499.15	163.2	500.153	C22H28O13	[M-H]-	3-O-p-Coumaroylquinic acid-O-glucoside	Phenolic acids	Phenolic acids	-	A	421740	429190	556810	600450	392310	502590	809890	894090	708450	302530	261560	314480	371310	526880	438800	--	--
pmb3061	499.15	163.1	500.153	C22H28O13	[M-H]-	5-O-p-Coumaroylquinic acid O-glucoside	Phenolic acids	Phenolic acids	-	A	3421500	3503700	3235700	3380900	2835700	2686500	6502600	6544700	5285500	3023500	2757500	2739800	3359700	3433600	3229300	--	--
pmn001642	503.08	459.1	504.09	C23H20O13	[M-H]-	Kaempferol-3-O-(2''-O-acetyl)glucuronide	Flavonoids	Flavonols	-	B	334420	309590	325510	129800	166840	191140	340680	317800	210040	67855	72063	59552	157440	163540	142680	--	--
HJAP135	505.12	257.08	504.126	C24H24O12	[M+H]+	Pinocembrin-7-O-(6''-O-malonyl)glucoside	Flavonoids	Flavonoid	-	B	14871	13785	17060	9878.8	8790.4	8645.3	282480	269880	234360	118500	111750	141260	75735	77122	78282	--	--
mws1589	503.16	179	504.169	C18H32O16	[M-H]-	D-Panose	Others	Saccharides and Alcohols	33401-87-5	B	4958.7	4522.6	7035.3	16035	14777	17999	23147	17389	17776	10330	11850	7391.6	7963.8	11374	13725	C00713	--
pme0500	503.16	323	504.169	C18H32O16	[M-H]-	D-Melezitose	Others	Saccharides and Alcohols	597-12-6	B	4465.2	12552	9959.2	30018	31179	23410	37926	26166	74482	20797	23500	17445	27058	17851	28770	C08243	--
Lmhp008718	506.32	184.07	505.317	C25H48NO7P	[M+H]+	LysoPC 17:2	Lipids	LPC	-	B	4859.5	3857.3	3527	9894.8	8272.8	8855.1	15158	12589	12068	20488	17003	12953	14391	11470	11447	--	--
Zmsp004363	507.12	303.05	506.106	C23H22O13	[M+H]+	Quercetin-3-O-(6''-acetyl)glucoside	Flavonoids	Flavonols	-	B	9	9	9	7882.2	10517	9508	9	13824	11905	13826	5718.5	12816	9634.5	9607.8	6219.5	--	--
Hmln002199	505.1	300.03	506.107	C23H22O13	[M-H]-	Quercetin-3-O-(6''-acetyl)galactoside	Flavonoids	Flavonols	-	B	215990	118810	88023	69027	53966	67620	57080	47996	31189	20458	17440	19862	26394	38105	51788	--	--
Lmhp009590	508.34	184.07	507.332	C25H50NO7P	[M+H]+	LysoPC 17:1	Lipids	LPC	-	B	13013	16709	14052	38317	42627	38814	31903	29328	31526	37566	33720	30767	25582	26251	27826	--	--
Hmcp002399	509.13	347.07	508.121	C23H24O13	[M+H]+	Limocitrin-3-O-glucoside	Flavonoids	Flavonoid	-	B	9497.5	18621	9866.5	9742.7	6089.9	6355.3	37967	31765	27842	12513	17068	17095	12733	15064	12444	--	--
HJAP006	509.13	347.08	508.122	C23H24O13	[M+H]+	Syringetin-7-O-glucoside	Flavonoids	Flavonoid	-	B	38855	51189	39399	25730	37232	19992	71799	74825	61946	10612	7901.7	18129	26865	25056	31009	--	--
pmb2406	510.36	184.07	509.348	C25H52NO7P	[M+H]+	LysoPC 17:0	Lipids	LPC	50930-23-9	B	42765	45275	52542	102410	75532	76148	50028	46800	36701	25587	27398	23393	39417	47429	41286	--	--
pmb3055	513.1	191.1	514.132	C22H26O14	[M-H]-	p-Coumaroylquinic acid-4'-O-glucuronide	Phenolic acids	Phenolic acids	-	B	20182	17704	21799	5649	7281.4	6436.6	6048.4	6267.9	5923.3	6684.4	6087.6	6329.2	9745.8	8302.3	9410.1	--	--
Hmqp006235	516.3	184.07	515.297	C26H46NO7P	[M+H]+	LysoPC 18:4	Lipids	LPC	-	B	9	1934.2	1634.8	5351	4353.4	2655.9	6247.2	3097.5	3865.6	3623.6	5687.1	4008.5	3754.8	3466.2	4466.6	--	--
Li512115	515.12	353.09	516.127	C25H24O12	[M-H]-	Isochlorogenic acid B*	Phenolic acids	Phenolic acids	14534-61-3	B	694940	704610	775210	391050	488410	485540	216240	193770	138950	256330	243820	211920	333240	436190	391950	C10468	--
mws1584	515.12	191.05	516.127	C25H24O12	[M-H]-	1,3-O-Dicaffeoylquinic Acid (Cynarin)	Phenolic acids	Phenolic acids	30964-13-7	A	3277300	3527300	3068900	3050300	2756200	2631100	1257000	1177000	1105100	976390	871840	796130	1488900	2559500	1884700	C10445	--
pmn001384	515.12	353.09	516.127	C25H24O12	[M-H]-	Isochlorogenic acid C*	Phenolic acids	Phenolic acids	57378-72-0	B	931360	801040	934730	460500	476730	498520	199340	164370	181420	295530	301580	261050	385890	407630	283670	--	--
Wmzn002116	515.12	353.09	516.127	C25H24O12	[M-H]-	3,5-Dicaffeoylquinic acid	Phenolic acids	Phenolic acids	-	B	243590	261140	251940	227770	176110	168950	89261	94842	82565	57097	55108	79124	116120	114840	152100	--	--
Zmhn000785	515.16	341.11	516.169	C19H32O16	[M-H]-	Di-O-Glucosylquinic acid	Phenolic acids	Phenolic acids	-	B	69618	101510	71320	71097	73576	78288	88476	97987	87984	78001	112710	89174	68489	100840	95197	--	--
pmb0854	518.32	184.07	517.317	C26H48NO7P	[M+H]+	LysoPC 18:3	Lipids	LPC	-	A	385530	417480	412040	1435700	1387100	1074200	916730	1043000	819070	1900300	2350600	1725200	980530	972130	989930	--	--
pmb0865	518.32	184.07	517.317	C26H48NO7P	[M+H]+	LysoPC 18:3(2n isomer)	Lipids	LPC	-	A	2039600	2088300	1873700	4985400	4075100	4146600	3902600	3435600	3753600	5561500	6052700	4454400	3609400	3604900	3741500	--	--
pmp000194	519.11	271.05	518.106	C24H22O13	[M+H]+	6''-O-Malonylgenistin	Flavonoids	Isoflavones	51011-05-3	B	256300	255880	266300	167470	177070	174880	23363	35281	32290	12594	15152	11511	120180	103540	114260	C16192	ko00943
pmp000585	519.11	433.11	518.106	C24H22O13	[M+H]+	Apigenin-7-O-(6''-malonyl)glucoside	Flavonoids	Flavonoid	86546-87-4	B	37356	28080	39226	29635	34266	29260	13347	15054	8634.6	9	9	9	16270	15371	19545	C10020	--
pmp001251	520.34	184.07	519.332	C26H50NO7P	[M+H]+	LysoPC 18:2(2n isomer)	Lipids	LPC	-	A	2074800	2224900	1783400	16135000	12614000	11659000	5728000	4391800	5179800	4262400	4507100	4570500	5903900	5748100	5837800	--	--
pmp001273	520.34	184.07	519.332	C26H50NO7P	[M+H]+	LysoPC 18:2	Lipids	LPC	-	A	551010	547040	490170	4967100	4107700	3336500	1684500	1655100	1387500	1590000	1834400	1951300	1681600	1686600	1777200	--	--
pmn001644	519.08	300	520.085	C23H20O14	[M-H]-	Quercetin-3-O-(2''-acetyl)glucuronide	Flavonoids	Flavonols	-	B	876250	664300	727630	548520	461220	343010	418310	423210	300830	457840	713330	590800	361830	421450	383030	--	--
pma0791	521	273	520.122	C24H24O13	[M+H]+	Naringenin-7-O-(6''-malonyl)glucoside	Flavonoids	Flavanols	-	B	2176700	2402300	2437300	2032300	1536200	1689200	742550	746310	653760	768680	804440	780420	1261200	1314600	1261400	--	--
Li512111	519.11	315.05	520.122	C24H24O13	[M-H]-	Isorhamnetin-3-O-(6''-acetylglucoside)	Flavonoids	Flavonols	-	B	1891800	1631400	2111900	1129900	960160	936420	1307200	1175800	1004400	1458300	1654800	1684200	1069900	1061600	1030200	--	--
pmp000682	538.22	359.14	520.168	C26H32O11	[M+NH4]+	Matairesinol-4'-O-glucoside (Matairesinoside)	Lignans and Coumarins	Lignans	23202-85-9	B	313760	337210	351320	395280	391350	351770	505890	495990	398130	367630	440700	544620	348200	327420	403900	--	--
Cmsp003083	521.2	131.05	520.194	C26H32O11	[M+H]+	Dehydrodiconiferyl alcohol-4-O-glucoside	Others	Others	107870-88-2	A	9140800	9671600	10394000	7794800	8573900	8614300	7821900	8518300	6621500	8069600	8801300	8834700	7279500	8222600	8042400	--	--
pmn001378	519.19	357.14	520.194	C26H32O11	[M-H]-	Pinoresinol-4-O-glucoside	Lignans and Coumarins	Lignans	41607-20-9	A	171880	197720	245750	245450	250070	224290	187190	225160	269310	235420	312380	236780	193050	237390	259860	C17529	--
pmp001281	522.36	184.07	521.348	C26H52NO7P	[M+H]+	LysoPC 18:1	Lipids	LPC	-	A	394330	404880	382070	4569000	4564000	3366300	857390	891220	751990	2775500	3245300	2575100	1731200	1760000	1811700	--	--
Lmhp010190	522.36	184.07	521.348	C26H52NO7P	[M+H]+	LysoPC 18:1(2n isomer)	Lipids	LPC	-	A	2125900	2191900	1927900	15947000	16405000	13877000	4220500	3488300	4079800	4915100	5365200	5506200	6255400	6235100	6464200	--	--
pmb3041	521.09	329.2	522.101	C23H22O14	[M-H]-	Tricin-7-O-saccharic acid	Flavonoids	Flavonoid	-	B	1056300	1057900	1240200	822510	807070	684950	293290	278930	216570	710360	758670	636950	751420	722180	1009900	--	--
pmn001710	521.13	359.08	522.137	C24H26O13	[M-H]-	Rosmarinic acid-3'-O-glucoside	Phenolic acids	Phenolic acids	910028-78-3	B	51406	61124	62733	61977	62762	51382	43124	37981	47329	76566	60832	47916	55688	66346	67458	--	--
Lmmn002274	521.2	359.15	522.21	C26H34O11	[M-H]-	Isolariciresinol-9'-O-glucoside	Lignans and Coumarins	Lignans	63358-12-3	B	245710	232470	253620	257290	291650	247870	386930	399050	278850	344740	358650	334930	280380	276080	274440	--	--
HJN083	521.2	359.15	522.211	C26H34O11	[M-H]-	Lariciresinol-4'-O-glucoside	Lignans and Coumarins	Lignans	143663-00-7	A	184340	163850	149340	152690	107530	105650	354960	375670	341250	327500	245690	261470	175600	254460	253500	--	--
mws0126	524.37	184.07	523.364	C26H54NO7P	[M+H]+	LysoPC 18:0	Lipids	LPC	19420-57-6	A	433240	441280	432310	1303600	1223100	1102200	388120	416080	313830	515640	576250	510050	801910	718930	730590	--	--
pmd0136	524.37	184.07	523.364	C26H54NO7P	[M+H]+	LysoPC 18:0(2n isomer)	Lipids	LPC	-	B	44438	42090	28580	75277	69585	68487	14294	14340	14819	20125	35170	24855	44549	44911	37740	--	--
Lmtn003096	523.21	361.14	524.226	C26H36O11	[M-H]-	Secoisolariciresinol 4-O-glucoside	Lignans and Coumarins	Lignans	-	A	4268000	5189300	4783800	4315900	4236800	4336900	3386300	4303500	3327500	6365900	6866800	4780900	4124900	4374000	4536400	--	--
pmb2833	529.16	193.1	530.164	C23H30O14	[M-H]-	3-O-Feruloylquinic acid-O-glucoside	Phenolic acids	Phenolic acids	-	B	5779.3	3421.6	2546.6	5339.5	3426.9	4827.3	2529.8	1662.2	2014	3676.4	4556.7	4825.9	5928	3936.4	4306.8	--	--
Lmhp007840	534.36	184.07	533.348	C27H52NO7P	[M+H]+	LysoPC 19:2	Lipids	LPC	-	B	3469.7	2636.6	2399.8	9479.8	10072	11991	2864.2	1741.9	1907.5	5397.2	6036.3	2760.5	4482.1	4079.1	4408.6	--	--
Lmdp004892	535.11	287.05	534.101	C24H22O14	[M+H]+	Kaempferol-3-O-(6''-malonyl)galactoside*	Flavonoids	Flavonols	-	A	194720	124940	162240	243180	243030	188880	106540	103090	117550	100790	107330	109790	152480	158110	135880	--	--
Lmmp003817	535.11	287.05	534.101	C24H22O14	[M+H]+	Kaempferol-3-O-(6''-malonyl)glucoside*	Flavonoids	Flavonols	-	B	1512900	1421800	1283600	1237900	811320	710590	1097400	1027600	834290	294380	248270	248900	710760	620800	954430	--	--
Lmtp002942	535.14	499.12	534.137	C25H26O13	[M+H]+	Apigenin-6,8-di-C-arabinoside	Flavonoids	Flavonoid carbonoside	-	B	501410	527180	639550	431670	326210	382920	759320	872960	522100	200800	191480	212880	320670	398820	356120	--	--
Lmhp010908	536.37	184.07	535.364	C27H54NO7P	[M+H]+	LysoPC 19:1	Lipids	LPC	-	B	21115	17030	24127	64164	53764	43878	42588	31105	40100	14519	14857	14488	31691	26947	29089	--	--
pmb0686	537.12	289	536.117	C24H24O14	[M+H]+	Eriodictyol-7-O-(6''-malonyl)glucoside	Flavonoids	Dihydroflavone	-	B	633100	623250	651500	573950	590030	573860	340090	379040	345360	213590	210140	269740	389790	413920	416290	--	--
pmb2228	538.39	184.07	537.379	C27H56NO7P	[M+H]+	LysoPC 19:0	Lipids	LPC	108273-88-7	B	9	9	9	11053	8669.7	5694.6	9	9	9	3964.1	3496.5	3848.9	3068.4	2811.8	2464	--	--
pmb3059	543.1	191.2	544.128	C19H28O18	[M-H]-	Quinic acid O-di-glucuronic acid	Organic acids	Organic acids	-	B	18494	11342	12261	20385	12962	14625	15333	13845	19053	9	9	9	7005.9	11998	11969	--	--
Lmhp009890	546.36	184.07	545.348	C28H52NO7P	[M+H]+	LysoPC 20:3	Lipids	LPC	1199257-41-4	B	3775.7	3731.6	3479.6	7416.4	7244.6	6135.3	13532	9755	11669	15771	18902	16784	6791.2	8489.1	8996	--	--
pmd0147	548.37	184.07	547.364	C28H54NO7P	[M+H]+	LysoPC 20:2	Lipids	LPC	-	B	6795.7	5913.5	7766	58616	52583	40116	15475	18349	14766	23083	28546	26356	24764	23881	21816	--	--
Zmhp006502	549.12	301.07	548.117	C25H24O14	[M+H]+	Kaempferide-3-O-(6''-malonyl)glucoside	Flavonoids	Flavonoid	-	A	563610	627140	851780	493990	430900	437360	70311	82439	44677	1856.5	13355	26680	244040	256400	263420	--	--
pmb0608	549.12	301.4	548.117	C25H24O14	[M+H]+	Chrysoeriol-7-O-(6''-malonyl)glucoside*	Flavonoids	Flavonoid	-	A	2499700	2704900	2965600	2192100	2207600	2062800	1278700	1413400	958400	526340	603390	630680	1316500	1485900	1445200	--	--
pmp000588	549.12	463.12	548.117	C25H24O14	[M+H]+	Diosmetin-7-O-(6''-malonyl)glucoside*	Flavonoids	Flavonoid	-	A	218480	232640	249690	186200	179900	185990	101740	104240	71780	36360	46629	50174	108420	120930	118420	--	--
Lmhp011549	550.39	184.07	549.379	C28H56NO7P	[M+H]+	LysoPC 20:1	Lipids	LPC	-	B	15947	16565	11694	73046	65388	58326	26316	23882	23963	76358	92373	69568	45925	40731	37640	--	--
pmp000589	551.1	303.05	550.096	C24H22O15	[M+H]+	Quercetin-7-O-(6''-malonyl)glucoside	Flavonoids	Flavonols	-	B	213350	164920	134650	88927	94402	58673	67971	56827	66234	18780	21076	8813.2	62230	61817	63533	--	--
pmb2979	549.12	387.1	550.132	C25H26O14	[M-H]-	Hesperetin-7-O-(6''-malonyl)glucoside	Flavonoids	Dihydroflavonol	-	B	1170100	1095500	957130	1376100	1426700	2394700	580480	682240	494720	611580	601880	567320	865890	907470	913770	--	--
Hmln002355	549.2	387.15	550.204	C27H34O12	[M-H]-	5'-Methoxymatairesinoside	Lignans and Coumarins	Lignans	1691201-82-7	A	427050	356200	400610	488030	503840	464630	302150	319730	243680	232610	282450	234440	316950	348360	379740	--	--
pmd0143	552.4	184.07	551.395	C28H58NO7P	[M+H]+	LysoPC 20:0	Lipids	LPC	108341-80-6	B	9	9	9	16994	16871	11821	9	9	9	10002	10314	9936.2	7424.7	6904.1	5934.6	--	--
Lmhn003802	561.13	337.06	562.132	C26H26O14	[M-H]-	Sinapoylsinapoyltartaric acid	Phenolic acids	Phenolic acids	-	B	9	9	9	9	9	9	27138	23446	20258	32927	25972	19253	5756.8	9207.7	7954.4	--	--
Rfmb25702	561.2	357.13	562.205	C28H34O12	[M-H]-	Pinoresinol-4-O-(6''-acetyl)glucoside	Lignans and Coumarins	Lignans	-	A	6509200	7002200	6618500	7162400	6126100	6685000	1726100	1852800	1477300	1786300	1650100	1705000	3754000	3750600	3863500	--	--
HJAP064	565.12	317.08	564.088	C25H24O15	[M+H]+	Isorhamnetin-3-O-(6''-malonylglucoside)	Flavonoids	Flavonoid	-	B	132260	124590	128910	75578	82160	65196	140360	142480	88321	111510	133300	164620	81770	87050	98855	--	--
Zmhp005139	565.12	317.07	564.112	C25H24O15	[M+H]+	Tamarixetin-3-O-(6''-malonyl)glucoside	Flavonoids	Flavonoid	-	A	2835600	2674600	2718800	1858100	1369500	1233800	1807700	1631300	1323000	2043400	2733600	2338800	1687100	1670800	1847800	--	--
mws1292	565.16	409.09	564.123	C26H28O14	[M+H]+	Isoschaftoside	Flavonoids	Flavonoid carbonoside	52012-29-0	A	10265000	9180800	11818000	8812900	7219500	7349200	10541000	11110000	8437700	3189900	3577500	3842700	6942200	7506000	7500400	--	--
mws1660	565.16	529.13	564.123	C26H28O14	[M+H]+	Schaftoside	Flavonoids	Flavonoid carbonoside	51938-32-0	A	145790	187540	224730	117150	140640	93888	162920	163600	110870	36569	42103	56080	82510	115180	111350	C10181	--
Hmcp001858	565.15	287.05	564.147	C26H28O14	[M+H]+	Kaempferol-3-O-arabinoside-7-O-rhamnoside	Flavonoids	Flavonols	-	B	968020	911890	740480	960050	840300	954640	534060	527590	356500	285890	288090	269320	714380	651820	577850	--	--
Lmtp002642	565.16	457.11	564.148	C26H28O14	[M+H]+	Apigenin-8-C-(2''-glucosyl)arabinoside	Flavonoids	Flavonoid carbonoside	-	B	3856400	4574500	4826300	2838000	2910100	2333200	3548100	3765200	2765800	1070500	1026000	1252600	2010500	2419700	2515900	--	--
Lmtp002474	565.16	427.1	564.148	C26H28O14	[M+H]+	Apigenin-6-C-(2''-glucosyl)arabinoside	Flavonoids	Flavonoid carbonoside	-	A	15125000	15697000	16069000	16568000	11659000	14033000	15084000	16588000	13007000	5762400	6104100	7770400	12188000	11977000	11909000	--	--
pmp000236	565.16	367.1	564.148	C26H28O14	[M+H]+	Isovitexin-8-O-xylcoside	Flavonoids	Flavonoid carbonoside	-	B	222390	174420	190160	151750	166440	105390	176300	181160	137930	38809	68597	69312	128800	160910	144440	--	--
pme0432	575.12	285.01	576.127	C30H24O12	[M-H]-	Procyanidin A2	Tannins	Proanthocyanidins	41743-41-3	B	12828	9251.2	4312	10480	14156	8656	3089.5	8012	3077.2	9285	21647	21013	6779	9868.8	9895	C10237	--
Zmxp005470	579.13	331.08	578.127	C26H26O15	[M+H]+	Tricin-7-O-(6''-O-malonyl)glucoside	Flavonoids	Flavonoid	-	A	39516	46756	51750	33408	32414	28872	119910	133160	77600	20125	28553	34294	24599	41386	38695	--	--
pmp000237	579.13	283.06	578.127	C26H26O15	[M+H]+	Apigenin-6-C-(2''-glucuronyl)xyloside	Flavonoids	Flavonoid carbonoside	-	B	204180	297930	274320	216160	213570	175320	9	9	9	9	9	9	107930	131460	122040	--	--
Lmpp003930	579.15	271.06	578.142	C30H26O12	[M+H]+	Apigenin-7-O-(6''-p-Coumaryl)glucoside	Flavonoids	Flavonoid	-	B	31376	20319	21536	43794	35075	32640	9	9	9	12381	9	9	29132	26253	22046	--	--
pme2493	579.17	287.1	578.164	C27H30O14	[M+H]+	Kaempferol-3,7-O-dirhamnoside (Kaempferitrin)	Flavonoids	Flavonols	482-38-2	B	358090	597020	528600	515390	429070	311440	300560	225880	225060	221720	180560	144550	231680	405530	269860	C16981	--
pme0368	579.17	271.01	578.164	C27H30O14	[M+H]+	Apigenin-7-O-rutinoside (Isorhoifolin)	Flavonoids	Flavonoid	552-57-8	B	43678	42856	13768	45668	41874	31620	3259.8	7191.2	3911.2	20887	12356	16337	19814	13093	13720	--	--
pme3227	579.17	433	578.164	C27H30O14	[M+H]+	Vitexin-2''-O-rhamnoside	Flavonoids	Flavonoid carbonoside	64820-99-1	B	387510	387570	369100	246870	260370	298670	254280	206220	179880	117370	171500	145050	267060	233660	199200	C12628	ko00944
Lmyp004081	579.17	313.07	578.164	C27H30O14	[M+H]+	Isovitexin-2''-O-rhamnoside	Flavonoids	Flavonoid carbonoside	-	B	199100	217520	248210	156320	151310	188890	9	9	9	9	9	9	111030	85592	82047	--	--
HJAP148	581.15	287.06	580.142	C26H28O15	[M+H]+	Kaempferol-3-O-sambubioside	Flavonoids	Flavonoid	27661-51-4	B	16925	40618	20800	19586	22115	20054	37405	41711	60402	9	9	9	25772	20285	18857	--	--
Hmcp001769	581.15	303.04	580.142	C26H28O15	[M+H]+	Quercetin-3-O-rhamnosyl(1→2)arabinoside	Flavonoids	Flavonols	-	B	60108	63728	88309	100310	84588	73940	96166	83654	104310	129780	87532	106910	89500	95055	105860	--	--
pmb0566	581.15	383.2	580.143	C26H28O15	[M+H]+	Luteolin-7-O-glucoside-5-O-arabinoside	Flavonoids	Flavonoid	-	B	18698	23361	31823	19380	33154	17146	26637	23402	12367	35139	27166	29990	14851	26331	19516	--	--
Lmqn001932	579.21	417.16	580.216	C28H36O13	[M-H]-	Syringaresinol-4'-O-glucoside	Lignans and Coumarins	Lignans	7374-79-0	B	1057400	1339200	1149200	1539000	1769400	1635100	1125200	1118200	923800	1280500	1553200	1383200	1268800	1176700	1412000	C10890	--
pmp001288	593.19	285.1	592.179	C28H32O14	[M+H]+	Acacetin-7-O-rutinoside (Linarin)	Flavonoids	Flavonoid	480-36-4	B	8653.5	12014	9268.6	4365.6	4176.5	4092.4	3230	15300	5704.4	24741	5804.4	7852.1	7940.4	9776.7	8712.2	--	--
pme1665	593.15	311	594.158	C27H30O15	[M-H]-	Isovitexin-7-O-glucoside(Saponarin)	Flavonoids	Flavonoid carbonoside	20310-89-8	B	425760	395500	447620	355450	338280	369090	186620	189630	178800	105190	89976	92090	221180	285620	253070	C08064	--
Hmcp001829	595.16	303.04	594.158	C27H30O15	[M+H]+	Quercetin-3,7-Di-O-rhamnoside	Flavonoids	Flavonols	28638-13-3	B	392990	345740	408490	468450	316110	321690	75229	71249	47514	20086	27980	28001	106910	106140	153740	--	--
pmp001079	595.17	449.1	594.158	C27H30O15	[M+H]+	Luteolin-7-O-neohesperidoside (Lonicerin)*	Flavonoids	Flavonoid	25694-72-8	B	237680	241520	199770	215320	243340	212080	139960	101040	69887	55540	53978	63947	124500	129990	147270	C12630	ko00944
Lmsp004670	595.17	287.06	594.158	C27H30O15	[M+H]+	Kaempferol-3-O-glucoside-7-O-rhamnoside	Flavonoids	Flavonols	-	A	5612700	4365800	4159700	2698900	2276200	2916100	3331200	2853600	1430000	604240	753070	887210	2736000	2167900	2457500	--	--
Zmcp003989	595.16	287.05	594.158	C27H30O15	[M+H]+	Kaempferol-3-O-rhamnosyl(1→2)glucoside	Flavonoids	Flavonoid	-	A	9825500	10536000	8123000	7420900	8176100	6750100	5107000	4282800	3545800	3773300	5128700	3350000	6132600	4960400	5413900	--	--
pmp001106	595.17	577.16	594.158	C27H30O15	[M+H]+	Vitexin-2''-O-glucoside	Flavonoids	Flavonoid carbonoside	61360-94-9	B	11755000	13183000	13192000	10309000	12072000	11027000	5799700	5663700	5141400	3558700	3173700	3741900	8039700	9128400	8659300	C04024	ko00944
Lmsn002815	593.15	285.04	594.158	C27H30O15	[M-H]-	Kaempferol-3-O-rutinoside(Nicotiflorin)*	Flavonoids	Flavonoid	17650-84-9	A	178980	155170	89155	105930	107210	110470	83326	103190	66737	27364	40257	26435	81606	96590	73712	C21833	ko00944,ko01110
pmp000593	595.17	449.1	594.158	C27H30O15	[M+H]+	Luteolin-7-O-rutinoside*	Flavonoids	Flavonoid	3563-98-2	B	651120	613600	424400	592550	488110	531470	370560	255630	224710	250440	232750	241980	370150	369350	362180	--	--
mws1073	595.17	457.2	594.158	C27H30O15	[M+H]+	Apigenin-6,8-di-C-glucoside (Vicenin-2)	Flavonoids	Flavonoid	23666-13-9	A	31912000	31787000	31048000	28072000	26026000	30110000	16611000	16717000	14510000	10056000	10012000	11197000	24449000	23513000	24343000	C10195	--
pme1605	593.15	285	594.158	C27H30O15	[M-H]-	Kaempferol-3-O-robinobioside(Biorobin)	Flavonoids	Flavonols	17297-56-2	B	123710	174300	101020	143840	172950	140930	108690	120780	92591	61235	53974	91807	97061	115970	119890	--	--
Lmjp002867	595.17	287.05	594.158	C27H30O15	[M+H]+	Kaempferol-3-O-neohesperidoside*	Flavonoids	Flavonols	32602-81-6	A	5566500	4347200	4028400	3252300	2569300	1674800	2713200	2899600	2105300	520570	730280	952660	1860100	2006700	2586500	--	--
mws1661	609.18	301	608.174	C28H32O15	[M+H]+	Diosmetin-7-O-rutinoside (Diosmin)	Flavonoids	Flavonoid	520-27-4	B	235150	216620	176460	302120	229860	225630	70840	43185	43814	61866	89288	81692	130640	148950	181920	C10039	--
pmb3002	607.17	299	608.174	C28H32O15	[M-H]-	Chrysoeriol-7-O-rutinoside	Flavonoids	Flavonoid	-	B	228910	214850	229850	150060	129460	150990	92643	82842	80995	57438	63639	60114	126030	111730	147950	--	--
Lmmp000897	611.14	287.05	610.132	C30H26O14	[M+H]+	Gallocatechin-(4α→8)-gallocatechin	Flavonoids	Flavanols	-	B	717970	800730	824580	996450	762480	819060	194380	240910	247110	188180	259710	200710	443340	450690	562130	--	--
pmp000126	611.16	593.2	610.153	C27H30O16	[M+H]+	Luteolin-6,8-di-C-glucoside*	Flavonoids	Flavonoid carbonoside	29428-58-8	B	1841900	2027400	2005800	1621800	1422600	1412500	871630	956050	665600	252830	282710	433010	961570	1004100	988180	C10102	--
pmn001583	609.15	300	610.153	C27H30O16	[M-H]-	Quercetin-3-O-robinobioside	Flavonoids	Flavonols	52525-35-6	A	97332	92341	67476	97576	68771	57202	20040	29980	33204	38480	36405	38748	52290	47348	30296	--	--
pmb0711	611.16	303.1	610.153	C27H30O16	[M+H]+	Quercetin-7-O-rutinoside	Flavonoids	Flavonols	147714-62-3	B	12389000	12376000	13100000	13210000	10096000	11088000	2655500	2661900	2100100	1505000	1352700	1293300	5041500	4028900	5861100	--	--
Hmcp001598	611.16	317.06	610.153	C27H30O16	[M+H]+	Isorhamnetin-3-O-(2''-O-xylosyl)glucoside	Flavonoids	Flavonols	-	B	237720	220460	224890	171430	175810	138820	190190	205380	141850	167560	177290	177890	150170	182230	161090	--	--
pmb0665	611.16	465.1	610.153	C27H30O16	[M+H]+	Orientin-7-O-glucoside	Flavonoids	Flavonoid carbonoside	-	B	114710	90903	122030	73136	88323	106380	84172	59861	52852	31958	64997	39030	87252	77202	79385	--	--
Lmjp002461	611.16	303.05	610.153	C27H30O16	[M+H]+	Quercetin-3-O-neohesperidoside	Flavonoids	Flavonols	117611-67-3	A	13814000	14879000	14293000	13107000	10861000	11972000	2838200	3148700	2654800	1723200	1721800	1800100	5332600	5060700	5542000	--	--
Lmmp003091	611.16	303.05	610.153	C27H30O16	[M+H]+	Quercetin-3-O-(4''-O-glucosyl)rhamnoside	Flavonoids	Flavonols	59262-54-3	B	11074000	11976000	12603000	9561700	7607800	7435100	5550400	5431200	4154500	4146000	4887500	4830900	6821800	7368500	6290500	C17563	--
Lmsp004166	611.16	303.05	610.153	C27H30O16	[M+H]+	Quercetin-3-O-glucoside-7-O-rhamnoside	Flavonoids	Flavonols	-	A	18081000	16200000	14719000	13693000	12344000	11839000	3007900	2887600	2633400	1766400	1935500	1750700	5206000	5625300	5519800	--	--
mws0059	609.15	301	610.153	C27H30O16	[M-H]-	Quercetin-3-O-rutinoside (Rutin)	Flavonoids	Flavonols	153-18-4	A	7876100	7081900	8078800	6398200	5060600	4807400	3698800	4113500	3342900	4182300	3547900	4337100	4428700	4708900	4758700	C05625	ko00944,ko01100,ko01110
Lmbp002592	611.16	287.05	610.153	C27H30O16	[M+H]+	Kaempferol-3,7-di-O-glucoside	Flavonoids	Flavonoid	-	B	919320	871210	765300	974560	770380	707370	308050	237330	147990	195740	297110	218620	547510	552880	502800	--	--
HJAP024	611.16	593.15	610.154	C27H30O16	[M+H]+	Kaempferol-6,8-di-C-glucoside*	Flavonoids	Flavonoid	-	B	1486700	1508700	1512200	1144300	1035900	1135200	613740	637630	509440	153130	173920	232600	682990	695250	731580	--	--
mws0036	609.18	301.09	610.19	C28H34O15	[M-H]-	Hesperetin-7-O-rutinoside (Hesperidin)	Flavonoids	Dihydroflavone	520-26-3	B	60057	44202	53662	22098	31055	22836	23356	31346	38992	27658	31470	52340	44074	39704	42308	C09755	--
Zmcp002924	611.16	287.05	611.161	C27H31O16+	[M]+	Cyanidin-3-O-(2''-O-glucosyl)glucoside	Flavonoids	Anthocyanins	38820-68-7	A	9	9	9	9	9	9	103010000	92570000	97751000	71113000	92993000	116290000	37095000	40299000	38058000	C16306	ko00942
mws4134	611.14	306.08	612.152	C20H32N6O12S2	[M-H]-	Oxiglutatione	Amino acids and derivatives	Amino acids and derivatives	27025-41-8	B	47747	67249	74621	45746	34356	34984	94044	145920	70021	65165	46765	82549	45979	62083	49216	C00127	ko00480,ko01100
Rfmb26201	621.22	417.16	622.226	C30H38O14	[M-H]-	Syringaresinol-4'-O-(6''-acetyl)glucoside	Lignans and Coumarins	Lignans	-	B	13388000	13715000	14181000	9977900	10065000	9856400	3193000	2921000	2348700	8145500	9561500	7452200	6809600	6900200	7837900	--	--
Hmjp002999	625.18	317.06	624.162	C28H32O16	[M+H]+	Isorhamnetin-3-O-rutinoside (Narcissin)	Flavonoids	Flavonoid	604-80-8	B	1303700	1553400	1461700	1166500	878260	912710	1257900	943630	742910	754320	952310	870650	1212100	761420	1098800	--	--
Zmxp002867	625.17	301.07	624.168	C28H32O16	[M+H]+	Chrysoeriol-5,7-di-O-glucoside	Flavonoids	Flavonoid	-	B	9	9	9	9	9	9	337120	312160	365060	48315	67879	334220	96178	77401	78513	--	--
HJN051	623.16	315.05	624.168	C28H32O16	[M-H]-	Tamarixetin-3-O-rutinoside	Flavonoids	Flavonoid	-	A	28487000	30308000	28151000	24922000	22159000	18733000	25370000	24885000	21635000	19530000	20069000	19322000	23436000	24174000	23705000	--	--
HJAP120	625.17	317.07	624.168	C28H32O16	[M+H]+	Rhamnetin-3-O-Rutinoside	Flavonoids	Flavonoid	-	B	1361100	1711500	1413900	1151500	775640	862640	1258100	1144600	813920	673620	900050	903130	1046000	925830	1228600	--	--
Lmsp004721	625.18	317.07	624.169	C28H32O16	[M+H]+	Tamarixetin-3-O-glucoside-7-O-rhamnoside	Flavonoids	Flavonoid	-	A	40850000	38862000	42095000	42602000	41815000	42503000	45426000	42406000	43712000	35801000	44291000	41089000	43623000	43051000	43556000	--	--
Lmsp004045	625.18	317.07	624.169	C28H32O16	[M+H]+	Isorhamnetin-3-O-glucoside-7-O-rhamnoside	Flavonoids	Flavonols	-	A	2493200	2063000	2564800	2518200	1249300	1870000	2046300	2528600	2281900	3320500	4227300	4306100	1893500	2196000	2502800	--	--
pmb0603	625.18	301.6	624.169	C28H32O16	[M+H]+	Chrysoeriol-7,4'-di-O-glucoside	Flavonoids	Flavonoid	-	B	103660	109480	129780	118340	72644	66782	84526	101570	67513	50500	72962	67018	85674	76751	78332	--	--
Lmmp002963	625.18	317.06	624.169	C28H32O16	[M+H]+	6-C-Methylquercetin-3-O-rutinoside	Flavonoids	Flavonols	-	A	21153000	19252000	23845000	16455000	17727000	15669000	13463000	12519000	9534600	9561500	8789400	11428000	13249000	13402000	14756000	--	--
Lmsp003939	625.18	317.07	624.169	C28H32O16	[M+H]+	Isorhamnetin-3-O-galactoide-7-O-rhamnoside	Flavonoids	Flavonols	-	A	11620000	12262000	9327800	12053000	11659000	8880900	14738000	13014000	9050400	11961000	15944000	11387000	11345000	9288700	11799000	--	--
pme1540	625.18	317.06	624.169	C28H32O16	[M+H]+	Isorhamnetin-3-O-neohesperidoside	Flavonoids	Flavonols	55033-90-4	A	68435000	70500000	67141000	59405000	65412000	56487000	41733000	42828000	38448000	40391000	36464000	39010000	52279000	54537000	56519000	--	--
Lmmp002463	625.18	317.07	624.169	C28H32O16	[M+H]+	Sexangularetin-3-O-glucoside-7-O-rhamnoside	Flavonoids	Flavonols	-	A	38952000	39951000	47175000	43437000	40793000	42162000	44460000	43428000	46333000	38802000	43784000	41412000	41487000	42090000	44217000	--	--
Lmhp003217	625.17	317.06	624.169	C28H32O16	[M+H]+	2'-Hydoxy,5-methoxyGenistein-O-rhamnosyl-glucoside	Flavonoids	Isoflavones	-	A	1343500	1426400	1603900	1221100	858110	686740	1237400	1076500	837620	756680	908940	844440	1142500	996710	1162200	--	--
Hmln002149	623.2	461.17	624.205	C29H36O15	[M-H]-	Acteoside	Phenolic acids	Phenolic acids	61276-17-3	A	2448400	2673900	2289500	2125100	1952700	1985500	788870	791430	615200	816670	876930	895710	1547200	1581500	1760700	C10501	--
Lmdn003665	623.2	299.09	624.205	C29H36O15	[M-H-	Farrerol-5,7-di-O-glucoside	Flavonoids	Flavonols	-	B	466540	396950	489140	387510	351450	346810	403980	419530	372720	302740	347450	293500	358570	349860	361360	--	--
Lmtp003677	627.16	303.04	626.148	C27H30O17	[M+H]+	Quercetin-3-O-sophoroside (Baimaside)	Flavonoids	Flavonols	18609-17-1	B	37138	22356	33453	72361	4789.5	25544	50610	82030	77380	42188	40763	41748	43219	42822	52752	C12667	ko00944
pmp001310	627.16	303.1	626.148	C27H30O17	[M+H]+	6-Hydroxykaempferol-3,6-O-Diglucoside	Flavonoids	Flavonols	-	B	41269	31878	21420	82132	31376	14794	89776	94989	82965	41640	32940	72648	49416	47719	37881	--	--
Hmyp007792	636.41	495.4	635.414	C32H62NO9P	[M+H]+	PE(oxo-11:0/16:0)	Lipids	Glycerol ester	-	A	77845	63775	64218	41571	44419	45820	85275	67455	50075	51320	62070	53880	72093	80611	87406	--	--
Hmcp001578	641.17	479.11	640.163	C28H32O17	[M+H]+	Isorhamnetin-3,7-O-diglucoside	Flavonoids	Flavonols	6758-51-6	B	870690	865810	908510	673240	588410	648930	387400	382030	295420	217850	247480	256420	517690	491520	456970	--	--
Lmsp004749	655.19	347.08	654.18	C29H34O17	[M+H]+	Syringetin-3-O-rutinoside	Flavonoids	Flavonoid	-	B	140460	175620	118160	90840	57393	85921	159560	212590	163790	20378	21918	64136	89095	113090	95818	--	--
pmb0530	664.12	136.2	663.109	C21H27N7O14P2	[M+H]+	Nicotinic acid adenine dinucleotide	Nucleotides and derivatives	Nucleotides and derivatives	53-84-9	B	251970	272300	301990	541540	671450	390690	1139800	1042900	1055400	559450	1104200	765690	362210	393070	583470	C00003	ko00190,ko00730,ko00760,ko01100
Lmmn004145	675.41	397.14	679.419	C38H60O10	[M-H]-	3-O-(2-O-Acetyl-glucosyl)oleanolic acid	Terpenoids	Triterpene	-	B	61584	60384	60053	52038	48800	46817	16376	15265	13060	63375	48872	44806	40160	42863	43198	--	--
Hmln001931	681.24	357.13	682.247	C32H42O16	[M-H]-	Matairesinol-4,4'-di-O-glucoside	Lignans and Coumarins	Lignans	-	B	2508300	2635900	3189300	3267900	3540700	3316200	1209100	1069100	1038300	1285800	1121400	903430	1942300	2187400	2395700	--	--
pmn001370	681.24	519.19	682.247	C32H42O16	[M-H]-	Pinoresinol-4,4'-O-di-O-glucoside	Lignans and Coumarins	Lignans	63902-38-5	A	2639100	2412600	2685300	2914200	3072900	2719000	1016600	908630	914290	1091700	961610	927310	1817600	2023700	1999200	--	--
Lmgn002253	695.2	353.09	696.19	C31H36O18	[M-H]-	Syringoylcaffeoylquinic acid-D-glucose	Phenolic acids	Phenolic acids	-	A	295040	308470	282830	187980	193730	180450	182940	254820	217760	175200	156990	182050	179780	231030	185670	--	--
Hmyp007396	702.46	184.07	701.46	C37H68NO9P	[M+H]+	PC(oxo-11:0/18:2)	Lipids	PC	-	B	49014	39843	37618	17967	18473	23586	31787	20080	25521	15822	18481	19733	29134	24295	33860	--	--
Hmcp001947	711.17	317.06	710.169	C31H34O19	[M+H]+	Isorhamnetin-3-O-(6''-malonylglucoside)-7-O-rhamnoside	Flavonoids	Flavonols	-	A	1755500	1614200	1781700	1813700	1396900	1424400	1187700	1288600	975860	1690000	1414400	1541400	1247700	1107100	1197300	--	--
pmb0680	741.2	147.3	740.195	C36H36O17	[M+H]+	Vitexin-7-O-(6''-p-coumaroyl)glucoside	Flavonoids	Flavonoid carbonoside	-	B	9	9	9	9	9	9	39381	55137	23829	382950	380240	359990	87496	107390	167720	--	--
Zmlp003063	741.23	433.12	740.209	C33H40O19	[M+H]+	Luteolin-7-O-(2''-O-rhamnosyl)rutinoside	Flavonoids	Flavonoid	-	A	12281000	11509000	9908200	8882800	8208000	7318800	6183300	6779700	4899500	4060200	5269800	5024700	6662000	6036500	6406800	--	--
mws1035	741.22	433	740.216	C33H40O19	[M+H]+	Kaempferol-3-O-robinoside-7-O-rhamnoside (Robinin)	Flavonoids	Flavonols	301-19-9	A	6686300	5874400	6119700	4732400	4291600	3861600	3313500	3228300	2683500	2305800	2201100	2357400	3732700	3388500	3561200	C10178	--
Hmcp001618	743.2	449.1	742.195	C32H38O20	[M+H]+	Quercetin-3-O-(2''-O-Xylosyl)rutinoside	Flavonoids	Flavonols	129235-39-8	B	23991	20926	34298	24616	26638	15934	19849	14532	17749	77811	162780	148570	75490	53522	79728	C10175	ko00944
Lmzn001875	741.23	579.18	742.232	C33H42O19	[M-H]-	Naringenin-7-O-Rutinoside-4'-O-glucoside	Flavonoids	Flavonoid	-	B	137970	137930	118170	189140	160170	160790	305780	349280	305240	298180	350360	376120	140380	178010	211590	--	--
pme2651	742.1	620.1	743.075	C21H28N7O17P3	[M-H]-	NADP (Nicotinamide adenine dinucleotide phosphate)	Nucleotides and derivatives	Nucleotides and derivatives	53-59-8	B	17988	78884	27424	25104	11717	45892	31517	30226	23174	17271	31176	28757	19923	29009	21393	C00006	ko00195,ko00480,ko00760,ko01100
pmb0639	757.22	595.2	756.211	C33H40O20	[M+H]+	Apigenin-8-C-glucoside-7-O-Sophoroside	Flavonoids	Flavonoid carbonoside	-	B	376590	410790	725380	379650	305040	333110	42090	55569	53122	24462	64589	52298	224670	172300	210750	--	--
pmb0678	771.21	177.1	770.206	C37H38O18	[M+H]+	Vitexin-7-O-(6''-feruloyl)glucoside	Flavonoids	Flavonoid carbonoside	-	B	9	9	9	9	9	9	9	9	9	65186	93188	75363	26622	16429	26032	--	--
HJAP119	771.22	317.06	770.226	C34H42O20	[M+H]+	Rhamnetin-3-O-Rutinoside-5-O-rhamnoside	Flavonoids	Flavonoid	-	A	40666000	36649000	41216000	32231000	36139000	32952000	31489000	29632000	24241000	21068000	24158000	23991000	32868000	35266000	33990000	--	--
Hmyp007589	784.47	643.46	783.466	C41H70NO11P	[M+H]+	PE(18:3/18:3+O3)	Lipids	Glycerol ester	-	B	28785	20194	21445	6733.9	8148.7	8137.3	8107.4	6671.9	5666.4	10179	10855	9246.3	18437	13602	16897	--	--
pme2746	784.15	437	785.157	C27H33N9O15P2	[M-H]-	Riboflavin 5'-Adenosine Diphosphate	Nucleotides and derivatives	Nucleotides and derivatives	146-14-5	B	196340	163700	151410	142070	174500	123180	153060	184100	142380	191450	190050	177290	101850	118230	117430	C00016	ko00740,ko01100,ko01110

## Sheet: only exist in NT
Index	Q1 (Da)	Q3 (Da)	Molecular Weight (Da)	Formula	Ionization model	Compounds	Class I	Class II	CAS	Level	YT-1	YT-2	YT-3	YM-1	YM-2	YM-3	RT-1	RT-2	RT-3	RM-1	RM-2	RM-3	mix01	mix02	mix03	cpd_ID	kegg_map
Zmjn002583	167.03	123.05	168.042	C8H8O4	[M-H]-	2',4',6'-Trihydroxyacetophenone	Phenolic acids	Phenolic acids	480-66-0	B	9	9	9	9	9	9	16950	18076	15059	9819.3	10977	10583	4073.2	8083.9	5810.4	C21895	--
mws0789	255.07	151	256.074	C15H12O4	[M-H]-	Pinocembrin (Dihydrochrysin)	Flavonoids	Dihydroflavone	480-39-7	A	9	9	9	9	9	9	62341	73206	66500	88201	75983	78354	31977	32590	31529	C09827	ko00941
mws1422	275.09	107	274.084	C15H14O5	[M+H]+	Epiafzelechin	Flavonoids	Flavanols	24808-04-6	B	9	9	9	9	9	9	11314	14696	28572	46628	39946	62403	18361	11479	17774	C12128	ko00941,ko01110
pme3285	275.09	139	274.084	C15H14O5	[M+H]+	Afzelechin (3,5,7,4'-Tetrahydroxyflavan)	Flavonoids	Flavanols	2545-00-8	B	9	9	9	9	9	9	49090	58793	64460	90746	105540	100440	32151	46649	52218	C09320	ko00941,ko01110
mws0054	289.07	245	290.079	C15H14O6	[M-H]-	Catechin	Flavonoids	Flavanols	154-23-4	B	9	9	9	9	9	9	9	9	9	46038	27705	28012	39372	35019	32282	C06562	ko00941,ko01110
pme0460	291.09	139.04	290.079	C15H14O6	[M+H]+	Epicatechin	Flavonoids	Flavanols	490-46-0	B	9	9	9	9	9	9	55080	56653	46963	28314	18252	27840	33951	24286	19580	C09727	ko00941,ko01100,ko01110
pme2954	303.05	137.02	302.043	C15H10O7	[M+H]+	Quercetin	Flavonoids	Flavonols	117-39-5	B	9	9	9	9	9	9	8598	13516	8128.6	43378	48694	60929	13555	14742	17092	C00389	ko00941,ko00944,ko01100,ko01110
mws0042	305.07	125	306.074	C15H14O7	[M-H]-	Epigallocatechin	Flavonoids	Flavanols	970-74-1	B	9	9	9	9	9	9	121860	89037	115320	53772	55908	89616	34880	41455	39021	C12136	ko00941,ko01110
mws0049	307.08	139	306.074	C15H14O7	[M+H]+	Gallocatechin	Flavonoids	Flavanols	970-73-0	B	9	9	9	9	9	9	79113	78224	95625	43487	47150	61325	35365	27574	29736	C12127	ko00941,ko01110
Cmrn002205	329.12	209.07	330.131	C15H22O8	[M-H]-	Bartsioside	Others	Others	62133-72-6	B	9	9	9	9	9	9	6339.3	5471.4	10167	55790	72100	80850	11358	20332	11999	--	--
Lmtn000940	345.08	139.04	346.09	C14H18O10	[M-H]-	1-O-(3,4-Dihydroxy-5-methoxy-benzoyl)-glucoside	Phenolic acids	Phenolic acids	-	A	9	9	9	9	9	9	1547500	1153500	2212200	1536000	2752100	2372800	710740	734740	652200	--	--
Lmyp004617	419.13	257.08	418.127	C21H22O9	[M+H]+	Pinocembrin-7-O-glucoside (Pinocembroside)	Flavonoids	Flavonoid	75829-43-5	B	9	9	9	9	9	9	31659	31366	28063	45746	41647	41393	18339	15148	13766	--	--
pme3392	433.11	271.06	433.113	C21H21O10+	[M]+	Pelargonidin-3-O-glucoside	Flavonoids	Anthocyanins	47684-27-5	A	9	9	9	9	9	9	2811200	2385300	2203400	9266600	9885300	12790000	1915000	2025300	1894300	C12137	ko00942,ko01100,ko01110
pmb0550	449.11	287.06	449.108	C21H21O11+	[M]+	Cyanidin-3-O-glucoside (Kuromanin)	Flavonoids	Anthocyanins	47705-70-4	A	9	9	9	9	9	9	36499000	30600000	31692000	56268000	62004000	56656000	15333000	15601000	16643000	C08604	ko00942
HJN041	451.12	289.07	452.131	C21H24O11	[M-H]-	Epicatechin glucoside	Flavonoids	Flavanols	-	B	9	9	9	9	9	9	146270	149790	143390	353820	419200	398660	88944	100530	119920	--	--
Xmsn002700	465.13	303.06	466.111	C21H22O12	[M-H]-	Taxifolin-3'-O-glucoside	Flavonoids	Flavonoid	31106-05-5	B	9	9	9	9	9	9	52565	42976	58879	411140	399520	414150	77607	60739	64640	--	--
Lmhn003802	561.13	337.06	562.132	C26H26O14	[M-H]-	Sinapoylsinapoyltartaric acid	Phenolic acids	Phenolic acids	-	B	9	9	9	9	9	9	27138	23446	20258	32927	25972	19253	5756.8	9207.7	7954.4	--	--
Zmcp002924	611.16	287.05	611.161	C27H31O16+	[M]+	Cyanidin-3-O-(2''-O-glucosyl)glucoside	Flavonoids	Anthocyanins	38820-68-7	A	9	9	9	9	9	9	103010000	92570000	97751000	71113000	92993000	116290000	37095000	40299000	38058000	C16306	ko00942
Zmxp002867	625.17	301.07	624.168	C28H32O16	[M+H]+	Chrysoeriol-5,7-di-O-glucoside	Flavonoids	Flavonoid	-	B	9	9	9	9	9	9	337120	312160	365060	48315	67879	334220	96178	77401	78513	--	--
pmb0680	741.2	147.3	740.195	C36H36O17	[M+H]+	Vitexin-7-O-(6''-p-coumaroyl)glucoside	Flavonoids	Flavonoid carbonoside	-	B	9	9	9	9	9	9	39381	55137	23829	382950	380240	359990	87496	107390	167720	--	--
pmb0678	771.21	177.1	770.206	C37H38O18	[M+H]+	Vitexin-7-O-(6''-feruloyl)glucoside	Flavonoids	Flavonoid carbonoside	-	B	9	9	9	9	9	9	9	9	9	65186	93188	75363	26622	16429	26032	--	--

## Sheet: only exist in JC
Index	Q1 (Da)	Q3 (Da)	Molecular Weight (Da)	Formula	Ionization model	Compounds	Class I	Class II	CAS	Level	YT-1	YT-2	YT-3	YM-1	YM-2	YM-3	RT-1	RT-2	RT-3	RM-1	RM-2	RM-3	mix01	mix02	mix03	cpd_ID	kegg_map
pme2559	174.04	88	175.048	C6H9NO5	[M-H]-	N-Acetyl-L-Aspartic Acid	Amino acids and derivatives	Amino acids and derivatives	997-55-7	B	55819	60838	51397	83452	55391	70291	9	9	9	9	9	9	30189	29417	25361	C01042	ko00250,ko01100
pmb0323	251.14	163.04	250.132	C13H18N2O3	[M+H]+	N-Caffeoylputrescine	Alkaloids	Phenolamine	29554-26-5	B	100220	92254	108290	58824	52951	60277	9	9	9	9	9	9	42163	34726	51770	C03002	--
Lmhn001386	299.04	167.03	300.048	C12H12O9	[M-H]-	Vnilloyltartaric acid	Phenolic acids	Phenolic acids	-	B	120800	240270	17461	229440	37664	33445	9	9	9	9	9	9	55418	52671	60372	--	--
pme3504	431.13	269.08	430.126	C22H22O9	[M+H]+	Formononetin-7-O-glycoside (Ononin)	Flavonoids	Isoflavones	486-62-4	B	35277	48205	47277	18282	22547	17053	9	9	9	9	9	9	21352	25882	31010	C10509	ko00943
Cmbn007148	429.12	429.12	430.126	C22H22O9	[M-H]-	1-O-Feruloyl-3-O-caffeoylglycerol	Lipids	Glycerol ester	-	B	28761	31777	28674	8492.1	15322	16263	9	9	9	9	9	9	10695	11682	9632.3	--	--
Lmzn006169	471.35	471.35	472.355	C30H48O4	[M-H]-	Pomolic acid	Terpenoids	Triterpene	13849-91-7	B	81980	100250	76184	20845	21034	14691	9	9	9	9	9	9	25160	23122	25321	--	--
Lmzn106284	471.35	471.35	472.355	C30H48O4	[M-H]-	Alphitolic acid	Terpenoids	Triterpene	19533-92-7	B	86181	124830	87946	20650	19390	18190	9	9	9	9	9	9	24832	22155	20390	C16912	--
pmn001705	471.35	471.35	472.355	C30H48O4	[M-H]-	3,24-Dihydroxy-17,21-semiacetal-12(13)oleanolic fruit	Terpenoids	Triterpene	-	B	77910	113630	86668	16311	16485	19064	9	9	9	9	9	9	23291	25542	27664	--	--
Lmzn006284	471.35	471.35	472.355	C30H48O4	[M-H]-	2α-Hydroxyursolic acid	Terpenoids	Triterpene	-	B	75258	102930	80694	16596	24208	15918	9	9	9	9	9	9	24430	21139	24173	--	--
pmn001706	471.35	471.35	472.355	C30H48O4	[M-H]-	2-Hydroxyoleanolic acid	Terpenoids	Triterpene	26707-60-8	B	83964	115690	78266	18375	16594	16192	9	9	9	9	9	9	24093	24038	25328	--	--
mws1610	471.35	471.35	472.355	C30H48O4	[M-H]-	Maslinic acid*	Terpenoids	Triterpene	4373-41-5	B	95354	104800	102630	24330	18843	22665	9	9	9	9	9	9	27665	28057	28302	C16939	--
HJN104	481.14	319.08	482.105	C21H22O13	[M-H]-	Dihydromyricetin-3-O-glucoside	Flavonoids	Dihydroflavonol	-	B	28034	26119	36273	39600	41243	40007	9	9	9	9	9	9	25673	16575	22381	--	--
pmp000237	579.13	283.06	578.127	C26H26O15	[M+H]+	Apigenin-6-C-(2''-glucuronyl)xyloside	Flavonoids	Flavonoid carbonoside	-	B	204180	297930	274320	216160	213570	175320	9	9	9	9	9	9	107930	131460	122040	--	--
Lmyp004081	579.17	313.07	578.164	C27H30O14	[M+H]+	Isovitexin-2''-O-rhamnoside	Flavonoids	Flavonoid carbonoside	-	B	199100	217520	248210	156320	151310	188890	9	9	9	9	9	9	111030	85592	82047	--	--

## Sheet: exist in all samples
Index	Q1 (Da)	Q3 (Da)	Molecular Weight (Da)	Formula	Ionization model	Compounds	Class I	Class II	CAS	Level	YT-1	YT-2	YT-3	YM-1	YM-2	YM-3	RT-1	RT-2	RT-3	RM-1	RM-2	RM-3	mix01	mix02	mix03	cpd_ID	kegg_map
pmb0782	86.1	69.2	85.089	C5H11N	[M+H]+	Piperidine	Alkaloids	Alkaloids	110-89-4	B	3401700	3060500	3437500	4377500	4214400	3808900	8526800	10413000	7978100	11949000	10484000	10770000	6209200	6340000	5667800	C01746	ko00960
pme2292	89.11	72.08	88.1	C4H12N2	[M+H]+	Putrescine	Alkaloids	Phenolamine	110-60-1	B	11238000	12287000	11168000	6315500	6723100	8229200	388640	519090	434100	2268200	2683200	2187800	5226200	5409200	5540300	C00134	ko00330,ko00472,ko00480,ko00960,ko01100,ko01110,ko02010
pme1987	88.05	71	89.048	C3H7NO2	[M-H]-	L-Alanine	Amino acids and derivatives	Amino acids and derivatives	56-41-7	A	3343.6	5958	949.4	10570	8282.6	9391	20768	12576	16942	28747	29033	32298	20138	17948	12358	C00041	ko00250,ko00270,ko00430,ko00450,ko00710,ko00970,ko00998,ko01100,ko01110,ko01200,ko01230,ko02010,ko04122
ML10198895	88.04	88.04	89.048	C3H7NO2	[M-H]-	N-Methylglycine	Amino acids and derivatives	Amino acids and derivatives	107-97-1	B	5871.1	2828.1	6752.7	32790	19644	22057	36981	36172	42213	63983	69729	55603	29244	32794	29301	C00213	ko00260,ko00330,ko01100
Lmgn000188	89.02	59.01	90.032	C3H6O3	[M-H]-	D-Lactic Acid	Organic acids	Organic acids	10326-41-7	B	5053.3	6077.5	7961.4	14985	12426	12209	11577	10258	9752	11959	15215	11114	12577	9852.1	9178.7	C00256	ko00620,ko01100
Lmqp000873	101.02	55.02	100.018	C4H4O3	[M+H]+	Succinic anhydride	Organic acids	Organic acids	108-30-5	A	209930	250920	234660	449000	370610	490780	647210	653860	616070	459860	374370	399950	372120	452320	366860	C19524	--
Lmgn000219	101.02	55.02	102.032	C4H6O3	[M-H]-	Succinic semialdehyde	Organic acids	Organic acids	692-29-5	B	22286	29782	17571	26156	27183	24356	12710	13889	29331	23310	21996	25744	19557	15155	23850	C00232	ko00250,ko00350,ko00650,ko00750,ko00760,ko01100,ko01200
pme3011	104.07	68.8	103.063	C4H9NO2	[M+H]+	γ-Aminobutyric acid	Organic acids	Organic acids	56-12-2	B	1112200	1167400	1000500	2923600	2673700	2509200	2477100	2751700	2772600	3822600	4028200	3822900	3337200	2431500	2981600	C00334	ko00250,ko00330,ko00410,ko00650,ko00760,ko01100
pme3017	104.07	58	103.063	C4H9NO2	[M+H]+	2-Aminoisobutyric acid	Amino acids and derivatives	Amino acids and derivatives	62-57-7	A	2589600	3052600	2831500	2773000	2810400	2715800	1863200	1959400	1942200	2324900	3076700	2882900	2368100	2548300	2420800	C03665	--
pme3033	104.07	86	103.063	C4H9NO2	[M+H]+	N,N-Dimethylglycine	Amino acids and derivatives	Amino acids and derivatives	1118-68-9	A	895130	924990	922100	2196700	2090600	2088100	1829500	2024800	2027500	2727500	3041000	2773500	2315400	1880700	2362200	C01026	ko00260,ko01100
pmb0484	104.1	60.1	103.091	C5H13NO	[M+H]+	Choline	Alkaloids	Alkaloids	62-49-7	A	26067000	26670000	27571000	24848000	23233000	22450000	14378000	16772000	16383000	21301000	28757000	23343000	20691000	22475000	22738000	C00114	ko00260,ko00564,ko01100,ko02010
ML10172161	103	59.01	104.011	C3H4O4	[M-H]-	Hydroxypyruvic acid*	Organic acids	Organic acids	1113-60-6	B	14079	20744	18703	41770	26312	23726	11882	12245	15811	18539	23976	22088	12359	8298.8	16039	C00168	ko00260,ko00630,ko01100,ko01110,ko01200
Lmbn000193	103	59.01	104.011	C3H4O4	[M-H]-	Tartronate semialdehyde*	Organic acids	Organic acids	2480-77-5	B	11198	22105	21597	39531	39550	26166	22227	24468	13906	9079.1	17888	16604	12195	12920	17411	C01146	ko00053,ko00630,ko01100
pme1975	103	59	104.06	C3H4O4	[M-H]-	Malonic acid	Organic acids	Organic acids	141-82-2	B	401800	310970	389010	645380	637750	614970	469980	505600	448480	470600	341290	421360	537280	606480	571480	C00383	ko00061,ko00240,ko00410,ko01100,ko01212
pme0010	106	60	105.043	C3H7NO3	[M+H]+	L-Serine	Amino acids and derivatives	Amino acids and derivatives	56-45-1	A	462540	492510	432450	703410	644520	680780	594940	725210	495030	1519700	1427300	1163500	749500	708950	694660	C00065	ko00260,ko00261,ko00270,ko00460,ko00600,ko00630,ko00920,ko00970,ko01100,ko01110,ko01200,ko01230,ko02010
pme2433	106.09	88	105.079	C4H11NO2	[M+H]+	Diethanolamine	Alkaloids	Alkaloids	111-42-2	B	27413	36748	25972	43614	43830	48793	46703	62770	45173	101300	112700	101130	58416	53885	51237	C06772	ko00564
mws0255	112.05	95	111.043	C4H5N3O	[M+H]+	Cytosine	Nucleotides and derivatives	Nucleotides and derivatives	71-30-7	A	39171	43126	38241	50278	35190	50961	26115	37279	30209	53666	52644	77914	54366	46576	44082	C00380	ko00240,ko01100
pme2122	112.09	95	111.08	C5H9N3	[M+H]+	Histamine	Amino acids and derivatives	Amino acids and derivatives	51-45-6	B	51921	56559	44544	42593	36934	41853	37924	30347	30219	62313	50708	77631	50626	44851	37114	C00388	ko00340,ko01100,ko01110
mws0177	111.01	67	112.016	C5H4O3	[M-H]-	2-Furoic acid	Organic acids	Organic acids	88-14-2	B	96986	95715	111900	90918	78002	99787	38067	38194	31989	51010	32341	54955	49882	95553	88470	C01546	ko01100
pme0257	111.02	80	112.027	C4H4N2O2	[M-H]-	Uracil	Nucleotides and derivatives	Nucleotides and derivatives	66-22-8	A	64647	55379	64758	58503	66096	83819	77944	93409	82226	46254	48054	71332	68466	86193	77748	C00106	ko00240,ko00410,ko00770,ko01100
pme0006	116.07	70.1	115.063	C5H9NO2	[M+H]+	L-Proline	Amino acids and derivatives	Amino acids and derivatives	147-85-3	A	13200000	13957000	13486000	15274000	13763000	14677000	16648000	14023000	16393000	19138000	20426000	19377000	14698000	16006000	15407000	C00148	ko00330,ko00332,ko00970,ko01100,ko01110,ko01230,ko02010
mws0376	115	71	116.011	C4H4O4	[M-H]-	Fumaric acid	Organic acids	Organic acids	110-17-8	A	241650	352350	238720	343420	276860	285750	236960	176630	239970	326120	465810	377110	267740	202410	242350	C00122	ko00020,ko00190,ko00220,ko00250,ko00350,ko00360,ko00620,ko00650,ko00760,ko01100,ko01110,ko01200
pmb1096	118.07	91	117.058	C8H7N	[M+H]+	Indole	Alkaloids	Plumerane	120-72-9	B	196010	132910	182260	251720	242170	195410	351370	288070	363920	268130	305120	303120	184540	213830	250490	C00463	ko00380,ko00400,ko00402,ko01100,ko01110
mws0191	118.09	59	117.079	C5H11NO2	[M+H]+	Betaine	Alkaloids	Alkaloids	107-43-7	A	3920500	3754900	3718300	3045500	2496700	2512600	986960	779170	864020	931350	911660	965370	1598200	1734600	1924000	C00719	ko00260,ko01100,ko02010
mws0256	118.09	72.1	117.079	C5H11NO2	[M+H]+	L-Valine	Amino acids and derivatives	Amino acids and derivatives	72-18-4	A	51067000	52006000	48013000	68077000	63333000	64296000	106600000	106410000	114640000	106430000	120380000	107460000	115910000	102460000	108260000	C00183	ko00280,ko00290,ko00311,ko00460,ko00770,ko00966,ko00970,ko01100,ko01110,ko01210,ko01230,ko02010
pme0120	118.09	101	117.079	C5H11NO2	[M+H]+	5-Aminovaleric acid	Amino acids and derivatives	Amino acids and derivatives	660-88-8	A	23058000	23327000	22510000	16351000	16338000	15403000	3860900	4224000	3412400	1968300	1298200	1825600	10265000	10067000	10753000	C00431	ko00310,ko00330,ko01100
mws0470	117.02	73	118.027	C4H6O4	[M-H]-	Methylmalonic acid*	Organic acids	Organic acids	516-05-2	A	13588000	11107000	12466000	26118000	25047000	24892000	54753000	55467000	51899000	28688000	31222000	30053000	25026000	24308000	27605000	C02170	ko00240,ko00280,ko00640,ko01100
pme1730	117	59	118.027	C4H6O4	[M-H]-	D-Erythronolactone	Organic acids	Organic acids	15667-21-7	B	155150	201050	195150	207880	226510	185690	147920	105300	159370	103420	106380	131540	190250	172800	187160	--	--
mws0192	117.02	73	118.027	C4H6O4	[M-H]-	Succinic acid*	Organic acids	Organic acids	110-15-6	A	13272000	11013000	11686000	23159000	22792000	21613000	51264000	50593000	46973000	28398000	28523000	26599000	23001000	21815000	22719000	C00042	ko00020,ko00190,ko00250,ko00310,ko00350,ko00360,ko00620,ko00630,ko00640,ko00650,ko00760,ko00920,ko01100,ko01110,ko01200
mws0147	117.06	59	118.063	C5H10O3	[M-H]-	β-Hydroxyisovaleric acid	Organic acids	Organic acids	625-08-1	B	94915	96201	105700	175010	166320	150620	711640	905370	567820	171280	185390	233540	193920	245420	242850	C20827	ko00280,ko01100
pme3096	118	74	119.022	C3H5NO4	[M-H]-	Aminomalonic acid	Organic acids	Organic acids	1068-84-4	A	436710	386360	431230	859750	884090	889220	2051600	1857500	1819700	1110400	1077200	1045800	826760	820920	930830	C00872	--
mws0671	120.07	74.1	119.058	C4H9NO3	[M+H]+	L-Homoserine*	Organic acids	Organic acids	672-15-1	B	243840	299500	262440	347640	290480	370620	437500	509910	487090	1154100	1170000	1069800	727970	533160	591230	C00263	ko00260,ko00270,ko00300,ko00920,ko01100,ko01110,ko01230
mws0230	120.07	74	119.058	C4H9NO3	[M+H]+	L-Threonine*	Amino acids and derivatives	Amino acids and derivatives	72-19-5	A	264270	280130	245520	376680	316440	386880	451040	515110	432520	1117200	1026000	1117500	782950	512440	610390	C00188	ko00260,ko00261,ko00290,ko00860,ko00970,ko01100,ko01110,ko01230,ko02010
pmp001287	120.08	103.05	119.073	C8H9N	[M+H]+	N-Benzylmethylene isomethylamine	Alkaloids	Alkaloids	-	A	12074000	13338000	12014000	36525000	29179000	31536000	33539000	40000000	33352000	31674000	32612000	32934000	28461000	29300000	26537000	--	--
Lmbp000728	121.06	77.04	120.058	C8H8O	[M+H]+	(S)-2-Phenyloxirane	Others	Others	20780-54-5	A	2503800	2376600	2503800	2520000	3094200	2815500	309070	207620	226000	362460	563060	395110	1379600	1463400	1245400	C20782	ko01100
pme0195	120.02	62	121.02	C3H7NO2S	[M-H]-	L-Cysteine	Amino acids and derivatives	Amino acids and derivatives	52-90-4	A	83002	120980	155360	112740	131970	122190	142930	111210	130950	79061	105670	103850	125760	145540	117400	C00097	ko00260,ko00270,ko00311,ko00332,ko00430,ko00460,ko00480,ko00730,ko00770,ko00920,ko00970,ko01100,ko01110,ko01200,ko01230,ko04122
pmb0069	122	105	121.053	C7H7NO	[M+H]+	Benzamide	Phenolic acids	Phenolic acids	55-21-0	B	39490000	36100000	40328000	33709000	31000000	29782000	8952000	7628500	5917300	2970500	2342700	3376500	23092000	22932000	23165000	C09815	--
mws0491	122.1	105	121.089	C8H11N	[M+H]+	Phenethylamine	Alkaloids	Alkaloids	64-04-0	A	7820200	7990000	7893000	5990400	5290300	5338000	1172600	1205500	840280	390310	308760	446490	3699000	3384700	3434700	C05332	ko00360,ko01100
mws0628	121.03	92	122.037	C7H6O2	[M-H]-	4-Hydroxybenzaldehyde	Phenolic acids	Phenolic acids	123-08-0	B	65750	101330	73058	41702	55672	46609	97498	64378	66754	53328	65909	70209	70411	47478	63362	C00633	ko01100
Lmgp002593	123.04	77.04	122.037	C7H6O2	[M+H]+	3-hydroxybenzaldehyde	Organic acids	Organic acids	100-83-4	A	252340	227480	202870	182050	225930	183540	125080	157210	113480	159450	120240	133190	153690	138790	196330	C03067	--
mws0133	123.06	80.05	122.048	C6H6N2O	[M+H]+	Nicotinamide	Others	Vitamin	98-92-0	B	208530	206210	199820	209440	175640	160620	232580	255860	196580	220610	216060	221610	248030	220360	235720	C00153	ko00760,ko01100
ML10179289	105.07	77.04	122.073	C8H10O	[M+H-H2O]+	2-Phenylethanol	Phenolic acids	Phenolic acids	60-12-8	A	46124000	40994000	43873000	35085000	32404000	33636000	9690700	8656600	6246700	3358500	2359400	3619200	25513000	25310000	23766000	C05853	ko00360
Lmbp000668	124.04	78.03	123.032	C6H5NO2	[M+H]+	Isonicotinic acid	Organic acids	Organic acids	55-22-1	A	68710	106930	85083	190090	220550	191550	193960	214170	184370	167930	115820	193680	173170	181760	198920	C07446	--
pme0490	124.04	78	123.032	C6H5NO2	[M+H]+	Nicotinic acid (Vitamin B3)	Others	Vitamin	59-67-6	B	87684	61366	75808	134170	174780	106970	155290	121180	150130	128340	148740	127820	117230	82754	123020	C00253	ko00760,ko00960,ko01100,ko01110
mws0236	124.01	80	125.015	C2H7NO3S	[M-H]-	2-Aminoethanesulfonic acid	Organic acids	Organic acids	107-35-7	B	1933	2457.9	5283.8	6026	3256.1	691.44	3618.2	2131.9	2773.9	721.34	4857.5	4600.8	8144.3	3322.3	5494.3	C00245	ko00430,ko00920,ko01100,ko02010
pmb0302	126.1	96	125.024	C2H8NO3P	[M+H]+	2-Aminoethylphosphonate	Lipids	Glycerol ester	2041-14-7	B	18272	32018	11031	22087	33557	17127	18617	20735	10381	8904	8361.5	8309	14999	13756	26792	C03557	ko00440,ko01100,ko02010
mws0572	126.07	109	125.059	C5H7N3O	[M+H]+	5-Methylcytosine	Nucleotides and derivatives	Nucleotides and derivatives	554-01-8	B	101010	160240	101210	123880	142290	128150	77499	86232	53476	22908	36049	29163	84422	95620	77366	C02376	ko00240,ko01100
mws0982	126.1	68	125.095	C6H11N3	[M+H]+	1-Methylhistamine	Alkaloids	Alkaloids	501-75-7	B	18172	31473	18214	18407	30783	21197	18520	19565	17261	18063	17738	25179	20109	25139	17699	C05127	ko00340,ko01100
pmp001086	127.04	97	126.032	C6H6O3	[M+H]+	5-Hydroxymethylfurfural	Phenolic acids	Phenolic acids	67-47-0	B	87650	56569	73858	64515	38035	74683	89826	18142	25296	16700	19353	21664	97433	41320	70047	C11101	--
Rfmb319	130.09	84.08	129.079	C6H11NO2	[M+H]+	Pipecolic acid*	Amino acids and derivatives	Amino acids and derivatives	4043-87-2	B	1912300	2373100	1769200	3681100	3444500	3263900	4782000	5057300	5220400	2322300	3095500	2194500	3874900	3421600	3842400	C00408	ko00310,ko00960,ko01100,ko01110
ML10181668	130.09	84.08	129.079	C6H11NO2	[M+H]+	Cycloleucine*	Amino acids and derivatives	Amino acids and derivatives	52-52-8	A	2685000	2637800	2430300	4305300	3858900	4351900	4557700	5510400	5233300	2440200	3145900	3075700	4093400	3327600	3850400	C03969	--
Zmgn000217	129.02	85.03	130.027	C5H6O4	[M-H]-	Methylenesuccinic acid	Organic acids	Organic acids	97-65-4	A	250990	321580	194000	206170	198130	140900	159820	119180	169020	134750	302820	180580	148890	106240	222910	C00490	ko00660,ko01100
mws0425	129.02	85	130.027	C5H6O4	[M-H]-	Citraconic acid	Organic acids	Organic acids	498-23-7	A	2639900	2545700	2533200	1658200	1445800	1296900	671320	1764700	786890	2541300	2013800	2185800	1527700	1263600	1176500	C02226	ko00290,ko00660,ko01100,ko01210
pme2693	131.12	114.09	130.111	C6H14N2O	[M+H]+	N-Acetylputrescine	Alkaloids	Phenolamine	18233-70-0	B	3596400	3785100	5475500	2167700	2260300	3913300	96981	111560	103100	337920	318240	320820	2034900	1911300	1831200	C02714	ko00330,ko01100
pmb0501	131.13	114.1	130.122	C5H14N4	[M+H]+	Agmatine	Alkaloids	Phenolamine	306-60-5	B	3488900	3474700	5380100	2023100	2308900	3551700	99826	112260	87221	330210	340390	300240	1953700	1730300	1792600	C00179	ko00330,ko01100
mws0216	132.07	86	131.058	C5H9NO3	[M+H]+	Trans-4-Hydroxy-L-proline	Amino acids and derivatives	Amino acids and derivatives	51-35-4	A	1233600	1298700	992820	1118400	706820	1275700	283560	272570	307580	666290	706810	677380	1422900	898820	1055700	C01157	ko00330,ko01100,ko02010
ML10197929	130.09	88.04	131.069	C4H9N3O2	[M-H]-	Creatine	Others	Others	57-00-1	B	136420	45729	143710	200530	239220	192420	38875	31004	35772	23018	20019	26114	109700	77532	101930	C00300	ko00260,ko00330,ko01100
mws0258	132.1	86	131.095	C6H13NO2	[M+H]+	L-Isoleucine*	Amino acids and derivatives	Amino acids and derivatives	73-32-5	A	1202800	1251100	1322300	1524900	1708100	1425400	3268300	3768300	2716600	4420300	3524900	3825700	2100300	2206800	2024400	C00407	ko00280,ko00290,ko00460,ko00960,ko00966,ko00970,ko01100,ko01110,ko01210,ko01230,ko02010
mws0227	132.1	86.2	131.095	C6H13NO2	[M+H]+	L-Leucine*	Amino acids and derivatives	Amino acids and derivatives	61-90-5	A	1176400	1154100	1238000	1476200	1555100	1318700	3029600	3497000	2606500	4221900	3439800	3678500	1962600	2092000	1858800	C00123	ko00280,ko00290,ko00966,ko00970,ko01100,ko01110,ko01210,ko01230,ko02010
pme0274	132.1	69	131.095	C6H13NO2	[M+H]+	6-Aminocaproic acid	Organic acids	Organic acids	60-32-2	A	16975000	16350000	17392000	21724000	18159000	19472000	31404000	36811000	30960000	37624000	1370200	36067000	24044000	25026000	24337000	C02378	ko01100
mws1587	132.1	86	131.095	C6H13NO2	[M+H]+	L-Norleucine	Amino acids and derivatives	Amino acids and derivatives	327-57-1	A	18243000	20658000	16250000	45871000	52109000	51026000	65121000	64673000	59494000	58558000	54755000	55809000	56167000	54402000	50368000	C01933	--
pme0243	131.03	87.05	132.042	C5H8O4	[M-H]-	Glutaric acid	Organic acids	Organic acids	110-94-1	B	1679500	1632700	1890100	2391900	1633400	1594900	2999500	3066000	2259800	554570	586870	774150	1340100	1290800	1585300	C00489	ko00071,ko00310,ko01100
Lmbn001364	131.03	87.05	132.042	C5H8O4	[M-H]-	4-Hydroxy-2-Oxopentanoic Acid*	Organic acids	Organic acids	3318-73-8	B	126520	152380	141660	132470	134730	124020	137820	138370	109680	89357	117910	98329	96152	109310	102630	C03589	ko00360,ko01100
Lmbn001288	131.03	87.04	132.042	C5H8O4	[M-H]-	2-Hydroxy-2-methyl-3-oxobutanoic acid*	Organic acids	Organic acids	71698-08-3	B	89767	100170	109970	94812	96037	94757	106030	109510	76066	70607	87327	79415	71486	72783	73310	C06010	ko00290,ko00650,ko00660,ko00770,ko01100,ko01110,ko01210,ko01230
Lmgn000160	131.05	70.03	132.053	C4H8N2O3	[M-H]-	3-Ureidopropionic Acid	Organic acids	Organic acids	462-88-4	B	5591.3	10174	19963	8846.3	11780	8730.2	218150	218310	254910	174950	429720	190540	115420	112770	124480	C02642	ko00240,ko00410,ko00770,ko01100
mws0001	133.06	74	132.054	C4H8N2O3	[M+H]+	L-Asparagine	Amino acids and derivatives	Amino acids and derivatives	70-47-3	A	68209	72608	134310	35864	59199	64923	423980	625450	558500	1031400	1441900	835500	655610	428920	440350	C00152	ko00250,ko00460,ko00970,ko01100,ko01110,ko01230
Lmrn002746	131.07	85.07	132.079	C6H12O3	[M-H]-	2-Hydroxy-4-methylpentanoic acid	Organic acids	Organic acids	498-36-2	A	33324	24580	46326	38573	45830	14645	155880	144760	137500	7180	13975	35182	47217	58748	66305	--	--
mws0341	131.07	85	132.079	C6H12O3	[M-H]-	2-Hydroxyisocaproic acid	Organic acids	Organic acids	20312-37-2	A	309450	379430	374540	433610	242870	248360	301660	285090	278060	104180	187040	158060	212050	232710	227630	C03264	--
mws0972	131.07	85	132.079	C6H12O3	[M-H]-	6-Hydroxyhexanoic acid	Organic acids	Organic acids	1191-25-9	B	21508	22364	19188	57477	54608	46970	31897	36281	21695	21194	27941	29602	32202	32908	23741	C06103	--
pme2527	133	116	132.09	C5H12N2O2	[M+H]+	L-Ornithine	Amino acids and derivatives	Amino acids and derivatives	70-26-8	B	194440	215440	286990	124760	123710	150070	62894	72470	59594	122110	159880	91204	109300	130860	124990	C00077	ko00220,ko00330,ko00472,ko00480,ko01100,ko01110,ko01210,ko01230,ko02010
mws0219	132.03	88	133.038	C4H7NO4	[M-H]-	L-Aspartic Acid	Amino acids and derivatives	Amino acids and derivatives	56-84-8	A	403920	483520	524260	178220	212190	234930	608520	752040	676700	391610	727450	339150	390120	402410	346160	C00049	ko00220,ko00250,ko00260,ko00261,ko00270,ko00300,ko00340,ko00410,ko00460,ko00710,ko00760,ko00770,ko00970,ko01100,ko01110,ko01200,ko01210,ko01230,ko02010
mws0275	133.01	71.01	134.022	C4H6O5	[M-H]-	L-Malic acid*	Organic acids	Organic acids	97-67-6	A	1043700	1442900	1101800	1423300	1325400	1158200	1056700	1003200	1050000	1434400	1713000	1606700	1151100	1072500	1286700	C00149	ko00020,ko00620,ko00630,ko00710,ko01100,ko01110,ko01200
Lmbn000198	133.01	71.01	134.022	C4H6O5	[M-H]-	3-Dehydro-L-Threonic Acid*	Organic acids	Organic acids	-	A	26175000	37527000	29307000	32527000	30525000	28420000	25360000	23237000	25026000	36839000	44824000	40289000	25631000	21622000	27328000	C03064	ko00053,ko01100
pme0040	136.06	119	135.054	C5H5N5	[M+H]+	Adenine	Nucleotides and derivatives	Nucleotides and derivatives	73-24-5	A	1629300	1491000	1476300	3628600	4351200	2891800	7326700	6510800	7378000	3026900	3217000	3333800	3197600	2735100	3598700	C00147	ko00230,ko00908,ko01100
HJKP000649	136.07	91.05	135.068	C8H9NO	[M+H]+	N-benzylformamide	Alkaloids	Alkaloids	6343-54-0	A	15132000	10568000	13538000	24114000	31650000	18343000	28430000	22479000	28126000	25240000	25538000	28430000	19676000	15971000	22487000	C15561	--
mws0889	135.03	75.01	136.037	C4H8O5	[M-H]-	D-Threonic Acid	Others	Saccharides and Alcohols	3909-12-4	A	691940	937720	729650	1775700	1335400	1389400	2297700	1940600	2277100	1225500	1614200	1458700	1328400	1349900	1442800	C21649	--
pme0033	137.05	119	136.039	C5H4N4O	[M+H]+	Hypoxanthine	Nucleotides and derivatives	Nucleotides and derivatives	68-94-0	B	27778	24013	31380	46325	77380	38123	104610	71429	121820	75971	123450	80844	55706	38180	69230	C00262	ko00230,ko01100
mws1336	138.06	120	137.048	C7H7NO2	[M+H]+	4-Aminobenzoic acid	Phenolic acids	Phenolic acids	150-13-0	B	364440	380740	383770	254780	231320	221530	78247	72096	51168	58600	47717	75542	132170	145700	152010	C00568	ko00790,ko01100
pme2268	138.05	94.07	137.048	C7H7NO2	[M+H]+	Trigonelline	Alkaloids	Alkaloids	535-83-1	A	30821000	30971000	30191000	29278000	29617000	29583000	36196000	38176000	36418000	45116000	44691000	40515000	35644000	32485000	34364000	C01004	ko00760
mws0146	138.05	78	137.048	C7H7NO2	[M+H]+	Nicotinic Acid Methyl Ester(Methyl Nicotinate)	Alkaloids	Alkaloids	93-60-7	B	520360	494080	584160	402340	402740	405870	118020	131600	79338	204950	239850	225460	245210	318300	279890	--	--
pma0948	138.09	121.1	137.084	C8H11NO	[M+H]+	Phenylethanolamine	Alkaloids	Alkaloids	7568-93-6	B	469480	417110	440400	470980	552390	454760	39666	39393	30377	62504	73675	61562	234250	247310	232820	C02735	--
pme1002	138.09	103	137.084	C8H11NO	[M+H]+	L-Tyramine	Amino acids and derivatives	Amino acids and derivatives	51-67-2	A	1237800	1203500	1319600	1375200	1500600	1469100	139900	138770	94768	189190	238070	197060	744930	733700	666670	C00483	ko00350,ko00950,ko01100,ko01110
Hmgn001653	137.02	93.04	138.032	C7H6O3	[M-H]-	Protocatechualdehyde*	Phenolic acids	Phenolic acids	139-85-5	A	54937	77842	39375	35128	57612	40900	55357	38516	45440	71588	52044	56249	47127	43010	45836	C16700	ko00950
Lmbn002862	137.02	93.03	138.032	C7H6O3	[M-H]-	3-Hydroxybenzoic Acid	Organic acids	Organic acids	99-06-9	A	415520	598900	556390	395480	253780	251770	135410	126890	108240	170340	156570	139330	223150	199600	260440	C00587	ko00400
Lmgn001670	137.03	108.02	138.032	C7H6O3	[M-H]-	Salicylic acid	Phenolic acids	Phenolic acids	69-72-7	B	27872	38362	22251	17990	20332	17360	32293	28018	23631	23950	31544	26710	27068	18421	26437	C00805	ko00360,ko01100,ko01110,ko04075
mws0711	139.05	106	138.043	C6H6N2O2	[M+H]+	Nicotinamide-N-oxide	Alkaloids	Alkaloids	1986-81-8	B	3966	3930.2	2842	3498.8	3576.9	4904.7	8640.8	9994.5	11558	3187.5	4035.9	8400.9	7681.1	5633.5	3406.3	--	--
pme2828	140	99	139.027	C6H5NO3	[M+H]+	4-Nitrophenol	Phenolic acids	Phenolic acids	100-02-7	B	9336400	8956200	8984600	10624000	10292000	9812200	13837000	13957000	12630000	11463000	11011000	12593000	8695400	8504500	8482200	C00870	--
pme1137	140.03	94	139.027	C6H5NO3	[M+H]+	6-Hydroxynicotinic acid	Alkaloids	Alkaloids	5006-66-6	B	50176	50983	59514	33875	54965	31901	70197	70245	60691	104670	88120	85843	59819	39091	40077	C01020	ko00760,ko01100
mws0704	140.01	78.96	141.019	C2H8NO4P	[M-H]-	O-Phosphorylethanolamine	Alkaloids	Alkaloids	1071-23-4	B	4342.3	3688.3	4453.9	7399.4	4355.7	6422.2	10855	7140.5	8495.1	5588.9	7937.6	8714.4	5808	6489.5	5656.7	C00346	ko00564,ko00600,ko01100
pma2987	142.1	124.09	141.09	C6H11N3O	[M+H]+	Histidinol	Alkaloids	Alkaloids	501-28-0	B	18666000	20483000	18938000	18766000	18200000	18149000	16678000	16181000	16790000	15568000	16316000	16227000	19250000	17322000	17423000	C00860	ko00340,ko01100,ko01110,ko01230
Lmsp000796	142.12	84.09	141.115	C8H15NO	[M+H]+	Pelletierine	Alkaloids	Alkaloids	4396-01-4	A	13670000	13536000	13306000	7200100	8716600	7131800	2643300	2293200	2550600	826590	849120	1010600	5064100	5078500	4904500	C06182	ko00960,ko01100,ko01110
Hmcp000220	142.12	84.08	141.116	C8H15NO	[M+H]+	Isopelletierine	Alkaloids	Alkaloids	-	A	161790	144830	152350	132910	146480	178460	64598	58617	71496	22052	21106	17756	105860	163220	167690	--	--
pme3207	141.02	59	142.027	C6H6O4	[M-H]-	Muconic acid	Organic acids	Organic acids	1119-72-8	A	7522600	6685800	7965400	8815500	10544000	9942400	5692200	5771000	7004700	10222000	8602400	9929200	9878500	10060000	11870000	C02480	ko01100
pmb0764	144.05	113.2	143.04	C6H9NOS	[M+H]+	4-Methyl-5-thiazoleethanol	Others	Others	137-00-8	B	20959	13589	20552	9767.5	19251	12926	21847	21437	11082	9779.1	11085	12239	15030	18645	26008	C04294	ko00730,ko01100
Rfmb320	144.1	84.08	143.095	C7H13NO2	[M+H]+	1-Methylpiperidine-2-carboxylic acid	Amino acids and derivatives	Amino acids and derivatives	7730-87-2	A	1449500	1599500	1398900	1247900	884010	1369100	370180	509160	324490	198620	201270	226430	900070	680150	765980	--	--
Rfmb318	144.1	84.08	144.092	C7H14NO2+	[M]+	D-Proline betaine	Amino acids and derivatives	Amino acids and derivatives	1195-94-4	A	19864000	25039000	22015000	18965000	13911000	19885000	6293300	8917600	5366400	3709300	2758800	3553200	15339000	11451000	12640000	C21514	--
pme0295	146.08	86	145.074	C6H11NO3	[M+H]+	4-Acetamidobutyric acid	Organic acids	Organic acids	3025-96-5	A	230960	246210	214830	255350	220860	218260	750560	789360	506270	253020	287220	252800	233000	260640	290120	C02946	ko00330,ko01100
Lmqp000427	146.08	82.07	145.074	C6H11NO3	[M+H]+	N-Methyl-Trans-4-Hydroxy-L-Proline	Amino acids and derivatives	Amino acids and derivatives	4252-82-8	B	113350000	111730000	120520000	101400000	93386000	102810000	79641000	80505000	73312000	56407000	76211000	61178000	89320000	91141000	70305000	--	--
mws0567	146.09	87	145.085	C5H11N3O2	[M+H]+	4-Guanidinobutyric acid	Organic acids	Organic acids	463-00-3	A	6529100	7493100	6046300	6707400	6186900	7610100	823930	985740	965810	919670	1502100	1258300	4396100	3451600	3995700	C01035	ko00330,ko01100
pme2380	145.01	101	146.022	C5H6O5	[M-H]-	α-Ketoglutaric acid	Organic acids	Organic acids	328-50-7	A	258460	98102	226530	145140	207000	205220	50666	27296	69709	251910	194760	210440	194610	148710	163020	C00026	ko00020,ko00040,ko00053,ko00220,ko00250,ko00300,ko00310,ko00340,ko00430,ko00630,ko00650,ko00660,ko01100,ko01110,ko01200,ko01210,ko01230
mws0924	145.05	101	146.058	C6H10O4	[M-H]-	2-Methylglutaric acid*	Organic acids	Organic acids	617-62-9	A	186380	194390	198650	204750	187160	197600	156710	148770	122190	117990	108780	121400	116890	129280	159290	--	--
mws0208	145.05	101	146.058	C6H10O4	[M-H]-	Adipic Acid*	Organic acids	Organic acids	124-04-9	A	203990	159180	236430	246280	190070	244160	165600	213870	120990	110790	143120	114250	146160	118360	154110	C06104	ko01100
Lmbn001609	145.05	83.05	146.058	C6H10O4	[M-H]-	2-Acetyl-2-Hydroxybutanoic Acid	Organic acids	Organic acids	-	A	6435.4	2429.9	3571.8	38576	27957	22295	13281	12959	9959.8	11806	11312	12881	9680.6	14813	18859	C06006	ko00290,ko01100,ko01110,ko01210,ko01230
pme0193	147.08	84	146.069	C5H10N2O3	[M+H]+	L-Glutamine	Amino acids and derivatives	Amino acids and derivatives	56-85-9	A	14000000	13999000	14850000	12376000	13357000	13140000	10649000	10668000	10270000	12709000	12780000	10574000	12007000	12540000	11978000	C00064	ko00220,ko00230,ko00240,ko00250,ko00630,ko00750,ko00910,ko00970,ko01100,ko01230,ko02010
pme0026	147.11	84	146.106	C6H14N2O2	[M+H]+	L-Lysine	Amino acids and derivatives	Amino acids and derivatives	56-87-1	A	15132000	15010000	15450000	13578000	14208000	13821000	10997000	11890000	10849000	14221000	13335000	11446000	12953000	13421000	13038000	C00047	ko00300,ko00310,ko00780,ko00960,ko00970,ko01100,ko01110,ko01210,ko01230,ko02010
pme1691	147.13	87.2	146.118	C7H16NO2	[M+H]+	Acetylcholine	Alkaloids	Alkaloids	60-31-1	A	8451900	8339700	6733800	5663000	3644000	6483900	2031900	2534600	1954200	3500700	2690400	4000700	5061200	4341700	4156400	C01996	ko00564
pme0014	148.06	84	147.053	C5H9NO4	[M+H]+	L-Glutamic acid	Amino acids and derivatives	Amino acids and derivatives	56-86-0	A	93598	129920	80764	106080	71081	131690	78726	109530	139260	123920	155270	192270	327170	138000	205650	C00025	ko00220,ko00250,ko00330,ko00332,ko00340,ko00430,ko00480,ko00630,ko00650,ko00660,ko00860,ko00910,ko00970,ko01100,ko01110,ko01200,ko01210,ko01230,ko02010
mws1050	148.06	88	147.053	C5H9NO4	[M+H]+	O-Acetylserine	Amino acids and derivatives	Amino acids and derivatives	5147-00-2	A	770630	798590	487430	528210	451630	677350	306240	331290	351010	454540	516200	542830	547730	560840	517870	C00979	ko00270,ko00908,ko00920,ko01100,ko01110,ko01200,ko01230,ko04122
Zmzn000113	146.05	102.06	147.053	C5H9NO4	[M-H]-	L-threo-3-Methylaspartate	Amino acids and derivatives	Amino acids and derivatives	6061-13-8	B	53876	67991	57582	60388	48825	54124	59783	52241	57408	100020	119420	108050	69918	56341	67466	C03618	ko00630,ko00660,ko01100,ko01200
pmp001285	149.02	65.04	148.016	C8H4O3	[M+H]+	Phthalic anhydride	Phenolic acids	Phenolic acids	85-44-9	A	1142700	1296300	1521100	1194800	1117100	1047100	1105300	987480	1129800	1087500	1335000	1160400	1000400	1016000	1062800	--	--
Zmyn000247	147.03	57.03	148.037	C5H8O5	[M-H]-	2-Hydroxyglutaric Acid*	Organic acids	Organic acids	13095-48-2	A	456030	688680	593220	560200	491340	456320	669650	340360	708090	376080	693790	700580	436130	353210	367890	C03196	ko00310,ko01100
ML10171848	147.03	85.03	148.037	C5H8O5	[M-H]-	D-Arabinono-1,4-lactone	Others	Saccharides and Alcohols	2782-09-4	A	1069100	1061200	1063000	3291600	1926700	2644100	696440	1348600	1139200	969310	862070	1143400	902600	1535100	1273600	C00652	--
Lmbn000216	147.03	57.03	148.037	C5H8O5	[M-H]-	3-Methylmalic acid*	Organic acids	Organic acids	152204-30-3	A	570190	845280	519010	469860	643680	505360	619150	666210	643680	412920	751720	648430	492510	596700	435460	C06032	ko00290,ko00660,ko01100,ko01210,ko01230
pme3154	147.07	59.01	148.074	C6H12O4	[M-H]-	Mevalonic acid	Organic acids	Organic acids	150-97-0	A	388440	444210	413230	1211900	878910	1038400	651050	528940	589550	497550	368450	471150	361790	553690	454360	C00418	ko00900,ko01100,ko01110
Lmgp000796	150.06	61.01	149.048	C8H7NO2	[M+H]+	4-Hydroxymandelonitrile	Alkaloids	Alkaloids	13093-65-7	A	2640700	2501200	3097900	7494100	8306300	5374200	9547900	7397000	8754300	8656900	10440000	8594500	5879100	5056400	6577300	C00650	--
pme1210	150.06	61	149.051	C5H11NO2S	[M+H]+	L-Methionine	Amino acids and derivatives	Amino acids and derivatives	63-68-3	A	3265100	2984200	3706100	8476500	10266000	7148900	10657000	9873700	10535000	9673100	11722000	10994000	7096800	6230800	7772400	C00073	ko00270,ko00966,ko00970,ko01100,ko01110,ko01210,ko01230
mws0847	150.08	133	149.07	C6H7N5	[M+H]+	1-Methyladenine	Nucleotides and derivatives	Nucleotides and derivatives	5142-22-3	A	79510	73461	93487	207190	275720	156670	282250	225610	282020	276770	262180	289800	161310	159180	203560	C02216	--
mws0262	149.01	87	150.016	C4H6O6	[M-H]-	L-Tartaric acid	Organic acids	Organic acids	87-69-4	A	154630	261410	168720	320730	187680	211890	118210	72069	104170	67804	101470	74470	184420	123400	156190	C00898	ko00630,ko01100
mws1499	149.05	59.01	150.053	C5H10O5	[M-H]-	D-Arabinose	Others	Saccharides and Alcohols	10323-20-3	A	228500	441850	299860	432470	344320	369310	241070	189990	231600	152330	232730	185130	271390	260810	290670	C00216	--
Zmgn000173	149.05	75.01	150.053	C5H10O5	[M-H]-	D-Ribose	Others	Saccharides and Alcohols	50-69-1	A	160410	245820	189630	300040	229610	186060	247690	169740	215250	205000	296280	221400	176890	149320	196210	C00121	ko00030,ko01100,ko02010
mws0921	149.06	131	150.068	C9H10O2	[M-H]-	p-Coumaryl alcohol	Phenolic acids	Phenolic acids	3690-05-9	A	37946	40560	24878	93662	59524	55845	37801	62918	28267	29188	49626	35390	30818	30000	27286	C02646	ko00940,ko01100,ko01110
pme1109	152.06	135	151.049	C5H5N5O	[M+H]+	Guanine	Nucleotides and derivatives	Nucleotides and derivatives	73-40-5	A	210760	168400	262910	409730	579240	308880	386390	273000	378800	785340	542500	377950	292010	240640	418680	C00242	ko00230,ko01100
pme0256	151.03	151	152.033	C5H4N4O2	[M-H]-	Xanthine	Nucleotides and derivatives	Nucleotides and derivatives	69-89-6	A	102170	94148	106720	203630	127340	190490	50216	146720	74997	117240	110500	84554	115450	105500	52192	C00385	ko00230,ko00232,ko01100,ko01110
mws0458	151.04	136	152.047	C8H8O3	[M-H]-	Vanillin	Phenolic acids	Phenolic acids	121-33-5	A	43638	41424	48986	30178	30568	20664	17341	12037	10585	27699	9928	6157.5	31008	34120	31440	C00755	ko00998,ko01100,ko01110
mws0213	151.06	71	152.068	C5H12O5	[M-H]-	Ribitol*	Others	Saccharides and Alcohols	488-81-3	B	19234	47594	33525	33570	26493	22517	15673	11771	14688	6095.3	11795	12330	23764	16351	27252	C00474	ko00040,ko00740,ko01100
mws0437	151.06	71	152.068	C5H12O5	[M-H]-	D-Arabitol*	Others	Saccharides and Alcohols	488-82-4	A	28669	27163	30483	24974	30098	31860	13653	11026	12983	10565	15845	9313	25581	21834	30630	C01904	ko00040,ko01100
ML10177402	152.03	108.05	153.043	C7H7NO3	[M-H]-	4-Aminosalicylic acid	Phenolic acids	Phenolic acids	65-49-6	B	17337	18417	19081	16561	16600	16760	10369	14871	8000.2	7906.4	5415.2	10428	13827	8684.4	13372	C02518	--
mws0596	154.05	136.04	153.043	C7H7NO3	[M+H]+	3-Hydroxyanthranilic acid	Organic acids	Organic acids	548-93-6	A	1307900	1139000	1156200	672380	607410	611220	587010	474790	479210	936390	850620	767190	598510	517160	624510	C00632	ko00380,ko01100
mws0639	153.02	109.03	154.027	C7H6O4	[M-H]-	2,3-Dihydroxybenzoic Acid*	Organic acids	Organic acids	303-38-8	A	47380	65295	73440	39510	33935	64392	2793100	2605900	1237600	2241800	2650200	2524400	744450	839710	937670	C00196	ko01110
mws0180	153.02	109.03	154.027	C7H6O4	[M-H]-	2,5-Dihydroxybenzoic acid; Gentisic Acid*	Phenolic acids	Phenolic acids	490-79-9	B	21119	38715	34829	19594	17969	30916	900810	1014200	577520	876430	1118600	875580	300790	361830	358290	C00628	ko00350,ko01100
mws0183	153.02	109.03	154.027	C7H6O4	[M-H]-	3,4-Dihydroxybenzoic acid (Protocatechuic acid)*	Phenolic acids	Phenolic acids	99-50-3	A	36858	73220	81017	42820	50020	45520	2098900	2704000	1855700	2272600	2668200	2445500	863720	948570	984050	C00230	ko01100,ko01110
mws0254	156.08	110	155.069	C6H9N3O2	[M+H]+	L-Histidine	Amino acids and derivatives	Amino acids and derivatives	71-00-1	A	789540	848380	1048000	1215500	1589200	1049000	1599400	853190	1670500	1679000	3384200	1516700	1445600	1877500	1846400	C00135	ko00340,ko00410,ko00970,ko01100,ko01110,ko01230,ko02010
pmb0819	157	130	156.069	C10H8N2	[M+H]+	3-Indoleacetonitrile	Alkaloids	Plumerane	771-51-7	B	44485	40111	47592	69290	64897	70122	128470	133260	126720	68498	86272	84350	75536	62050	63900	C02938	ko00380,ko01100
Lmbn001467	158.08	116.07	159.09	C7H13NO3	[M-H]-	5-Acetamidopentanoic Acid	Organic acids	Organic acids	1072-10-2	A	428780	453960	601300	407930	420860	380160	96915	94070	66297	296110	370640	299360	259740	291640	313050	C03087	ko00310,ko01100
pme2589	159.1	87	160.037	C6H8O5	[M-H]-	2-Oxoadipic acid	Organic acids	Organic acids	3184-35-8	B	72943	56412	56085	65308	26012	54839	126530	316710	117100	357140	255020	269810	73500	146800	70667	C00322	ko00300,ko00310,ko00380,ko01100,ko01110,ko01210,ko01230
Lmbn002072	159.07	97.07	160.074	C7H12O4	[M-H]-	2-Propylsuccinic acid*	Organic acids	Organic acids	618-57-5	B	20449	11804	25144	97674	110540	102350	36677	54203	39662	98790	114370	129250	57739	69438	68861	C16657	--
Zmjn001813	159.07	97.06	160.074	C7H12O4	[M-H]-	Pimelic acid*	Organic acids	Organic acids	111-16-0	B	22949	10286	22106	127930	111220	106320	43358	46739	41883	76333	114240	138570	62778	60794	67796	C02656	ko00780,ko01100
mws0005	161.11	144	160.1	C10H12N2	[M+H]+	Tryptamine	Alkaloids	Plumerane	61-54-1	A	22183000	20993000	27516000	9252000	9534600	7725700	4710700	5261200	2925500	13655000	15342000	13340000	10456000	10571000	11370000	C00398	ko00380,ko00901,ko01100,ko01110
NK10246260	162.06	116.05	161.048	C9H7NO2	[M+H]+	2,4-Dihydroxyquinoline	Alkaloids	Quinoline alkaloids	86-95-3	B	26335	36243	29377	29573	32782	29684	37722	27500	16399	27250	17122	29467	30972	39970	22351	C16716	--
mws1550	162.06	73.1	161.051	C6H11NO2S	[M+H]+	S-Allyl-L-cysteine	Amino acids and derivatives	Amino acids and derivatives	21593-77-1	A	11507	12725	10813	627840	454150	466190	493880	585460	489840	419980	409730	450680	310120	299270	298340	C16759	--
mws1346	162.08	98	161.069	C6H11NO4	[M+H]+	DL-2-Aminoadipic acid	Alkaloids	Alkaloids	542-32-5	B	369050	433230	482250	735880	776410	652830	2037300	1707900	2180800	1173300	1423100	1445100	1180600	1185500	1072200	C00956	ko00300,ko00310,ko00311,ko01100,ko01110,ko01210,ko01230
Hmqn002118	161.02	133.03	162.032	C9H6O3	[M-H]-	7-Hydroxycoumarin	Lignans and Coumarins	Coumarins	93-35-6	B	34748	27868	28712	11780	13944	14254	9908	21232	14239	19941	18694	20052	12731	17334	19423	C09315	ko00940,ko01110
pme2914	161.05	99	162.053	C6H10O5	[M-H]-	3-Hydroxy-3-methylpentane-1,5-dioic acid	Organic acids	Organic acids	503-49-1	A	573270	510780	422100	586810	493710	449710	159180	363430	208190	458820	379500	443820	273510	339120	356400	C03761	--
pmf0440	163.08	91.1	162.068	C10H10O2	[M+H]+	4-MethoxycinnaMaldehyde	Phenolic acids	Phenolic acids	1963-36-6	B	94512	97244	98160	133970	93221	83994	96164	98068	88165	91923	98916	101090	46911	42445	39858	C10475	--
Lmbp000123	164.07	56.05	163.067	C6H13NO2S	[M+H]+	L-Homomethionine	Amino acids and derivatives	Amino acids and derivatives	25148-30-5	A	2069100	2137200	2478600	1881400	1838500	1680500	693680	869910	579310	975510	1159100	993100	1166800	1280500	1217500	C17213	ko00966,ko01110,ko01210
Lmbn002739	163.04	119.05	164.047	C9H8O3	[M-H]-	3-Hydroxycinnamic Acid	Phenolic acids	Phenolic acids	14755-02-3	A	125330	138440	145460	104770	83458	85870	98138	159650	120820	73911	100470	86550	71194	69571	93226	C12621	ko00360,ko01100
mws0159	163.04	91	164.047	C9H8O3	[M-H]-	Phenylpyruvic acid	Organic acids	Organic acids	156-06-9	B	105490	102810	107990	56631	66128	63548	74846	78243	57252	36108	46168	35460	44656	91136	52765	C00166	ko00360,ko00400,ko00960,ko01100,ko01110,ko01210,ko01230
Lmmn001643	163.04	119.05	164.047	C9H8O3	[M-H]-	2-Hydroxycinnamic acid	Organic acids	Organic acids	583-17-5	A	172490	253080	179810	138920	152780	99516	359840	384410	190310	174700	209360	160480	166900	159600	205430	C01772	ko00360,ko00940,ko01100,ko01110
pmb0142	165.1	95.2	164.047	C9H8O3	[M+H]+	Caffeic aldehyde	Phenolic acids	Phenolic acids	141632-15-7	A	100800	92959	95366	119730	98483	86481	19557	19942	14403	12807	14566	11943	66285	62758	65842	C10945	ko00940,ko01110
pme1439	165.05	119	164.047	C9H8O3	[M+H]+	p-Coumaric acid	Phenolic acids	Phenolic acids	501-98-4	A	112610	95911	96967	69601	51830	70155	100140	118520	91962	96988	91378	111500	71647	89282	45833	C00811	ko00130,ko00350,ko00940,ko00950,ko00998,ko01100,ko01110
pme2617	166.05	102	165.046	C5H11NO3S	[M+H]+	L-Methionine Sulfoxide	Amino acids and derivatives	Amino acids and derivatives	3226-65-1	A	3183900	3306700	3459300	3285700	3026100	3216800	3231400	3256200	3320000	3131300	3241000	3196600	3247100	3531900	3320500	C02989	ko00270
pme3968	166.07	149.05	165.065	C6H7N5O	[M+H]+	7-Methylguanine	Nucleotides and derivatives	Nucleotides and derivatives	578-76-7	B	20247	18051	30453	48247	38299	43755	31295	32007	29108	83243	92686	73338	34216	43355	29054	C02242	--
pme0021	166.09	120.08	165.07	C9H11NO2	[M+H]+	L-Phenylalanine	Amino acids and derivatives	Amino acids and derivatives	63-91-2	A	344740	389510	341170	1183100	947320	1068900	1318400	1471400	1151400	1023600	1009600	1037600	833340	906160	839820	C00079	ko00360,ko00400,ko00460,ko00940,ko00960,ko00966,ko00970,ko00998,ko01100,ko01110,ko01210,ko01230,ko02010
pme0281	165.02	121.03	166.027	C8H6O4	[M-H]-	Terephthalic acid	Phenolic acids	Phenolic acids	100-21-0	A	137180	102000	111210	101080	51329	60096	85572	97649	39377	255660	461160	366510	141210	94027	128970	C06337	ko01100
pmc0274	167.1	121.1	166.031	C6H6N4S	[M+H]+	6-Methylmercaptopurine	Nucleotides and derivatives	Nucleotides and derivatives	50-66-8	B	12196000	14212000	11876000	34199000	27938000	31022000	34159000	37494000	32449000	31039000	31889000	33542000	28805000	29526000	25765000	C16614	--
mws0344	165.04	75	166.048	C5H10O6	[M-H]-	D-Xylonic acid	Organic acids	Organic acids	526-91-0	A	2274400	3358600	2510800	4241400	3559800	3637100	2042700	1596000	1895100	2206700	3005700	2392300	3105200	2836200	3141900	C00502	ko00040,ko01100
pme1266	167.06	124	166.049	C6H6N4O2	[M+H]+	3-Methylxanthine	Nucleotides and derivatives	Nucleotides and derivatives	1076-22-8	B	147900	125150	137340	92042	109960	113690	63120	81215	66956	86513	76434	80409	79789	78661	80627	C16357	ko00232,ko01100,ko01110
pme0166	167.06	110	166.049	C6H6N4O2	[M+H]+	1-Methylxanthine	Nucleotides and derivatives	Nucleotides and derivatives	6136-37-4	B	120260	120130	146560	82731	73052	61570	184090	182880	163220	18846	23237	50871	75223	90464	107470	C16358	ko00232,ko01100,ko01110
Lmrn003000	165.06	103.06	166.063	C9H10O3	[M-H]-	2-Hydroxy-3-phenylpropanoic acid	Organic acids	Organic acids	7326-19-4	A	259960	215770	336760	242280	272650	237190	401380	376590	329040	124710	133000	124510	177380	195680	175690	C05607	ko00360,ko00960,ko01100
Lmbn005172	165.06	119.05	166.063	C9H10O3	[M-H]-	2,6-Dimethoxybenzaldehyde	Phenolic acids	Phenolic acids	3392-97-0	A	126560	151440	118890	123320	85962	87724	124050	125340	146250	46485	31844	64117	104480	117540	90492	--	--
mws0467	165.06	119.05	166.063	C9H10O3	[M-H]-	3-(4-Hydroxyphenyl)-propionic acid	Phenolic acids	Phenolic acids	501-97-3	B	140120	132880	144050	122250	85282	82361	120930	120280	101570	43118	34446	37877	117310	91714	109620	C01744	--
Lmdp003146	167.11	93.07	166.099	C10H14O2	[M+H]+	Rhododendrol	Phenolic acids	Phenolic acids	501-96-2	B	61610	59258	86567	58914	73969	68288	1799800	2409600	1559300	187680	224860	337820	434720	441530	489930	--	--
pme2598	167.03	123.04	168.042	C8H8O4	[M-H]-	3,4-Dihydroxybenzeneacetic acid	Phenolic acids	Phenolic acids	102-32-9	B	77164	102240	74569	82724	88057	69705	55921	46525	52508	29793	23270	40727	64534	71795	68520	C01161	ko00350,ko01100
Hmbp001276	169.05	65.03	168.042	C8H8O4	[M+H]+	Gallacetophenone	Phenolic acids	Phenolic acids	528-21-2	B	179080	176350	119110	129830	171960	138890	57866	46296	48521	118710	109280	96893	111920	101430	120570	--	--
pme1292	167.1	123.04	168.042	C8H8O4	[M-H]-	Homogentisic acid	Phenolic acids	Phenolic acids	451-13-8	B	125830	143370	142070	157630	150000	137150	201890	226110	166020	92803	93393	100930	123090	122810	111990	C00544	ko00130,ko00350,ko01100
pme1383	170.08	134.1	169.074	C8H11NO3	[M+H]+	Pyridoxine	Others	Vitamin	65-23-6	B	431190	347180	428990	518950	591970	464030	648650	591080	586600	439910	763010	461210	409050	359430	377760	C00314	ko00750,ko01100
pme0181	170.09	124	169.085	C7H11N3O2	[M+H]+	3-Methyl-L-Histidine	Amino acids and derivatives	Amino acids and derivatives	368-16-1	B	103430	127260	97976	136410	149060	139030	71323	87745	70172	144740	162230	161120	145610	111820	102740	C01152	ko00340,ko01100
Xmbp001692	171.03	81.03	170.022	C7H6O5	[M+H]+	2,4,6-Trihydroxybenzoic acid	Organic acids	Organic acids	83-30-7	B	88439	112870	86218	85614	56161	59031	51571	66859	59502	97604	100190	67206	73874	53742	44757	--	--
Lmbn003524	171.1	99.08	172.11	C9H16O3	[M-H]-	9-Oxononanoic acid	Organic acids	Organic acids	2553-17-5	B	4331.6	5692.8	6008.1	5910.9	3887.8	3262.1	4772.3	4997.7	2943.7	4133.7	4267.6	5443.3	3271.4	7044.1	4677.1	C16322	ko00592,ko01110
pme3009	175.02	99	174.016	C6H6O6	[M+H]+	Trans-Citridic acid	Organic acids	Organic acids	4023-65-8	A	1080300	985340	1477600	1073600	1286600	1035100	1268000	1380900	1430900	1204800	1191600	1325500	1021900	1021800	1042600	C02341	ko00660,ko01100
Lmgn002091	173.05	93.03	174.053	C7H10O5	[M-H]-	2-Methyl-3-oxoadipic acid	Organic acids	Organic acids	-	B	38624	50227	53023	28953	25408	15114	47653	54848	40946	23466	27609	23537	12053	33970	27773	C18307	--
Lmgn002555	173.08	59.01	174.089	C8H14O4	[M-H]-	2-Propylglutaric acid	Organic acids	Organic acids	32806-62-5	A	3624400	3627400	2203500	3706100	2936200	2378200	10060000	9860600	7767400	933760	1240200	2334300	2797800	2790400	3371100	C16658	--
mws0260	175.12	116	174.112	C6H14N4O2	[M+H]+	L-Arginine	Amino acids and derivatives	Amino acids and derivatives	74-79-3	A	710560	787740	596130	490590	557170	465440	495850	510660	426160	648550	533980	515200	671120	524220	556940	C00062	ko00220,ko00261,ko00330,ko00472,ko00970,ko01100,ko01110,ko01230,ko02010
mws0620	175.12	144	174.116	C11H14N2	[M+H]+	N-Methyltryptamine	Alkaloids	Alkaloids	61-49-4	B	19778000	19742000	22218000	11817000	10495000	11749000	8913700	9841100	6605000	14059000	13215000	12209000	11485000	11783000	11555000	C06213	ko00380,ko01100
pme0008	176.1	113	175.096	C6H13N3O3	[M+H]+	L-Citrulline	Amino acids and derivatives	Amino acids and derivatives	372-75-8	A	781390	716170	827990	673870	699670	545420	877930	746000	849390	1024500	1144600	1005100	763310	837110	876330	C00327	ko00220,ko01100,ko01110,ko01230
pmb3101	175.06	115	176.068	C7H12O5	[M-H]-	2-Isopropylmalic Acid	Organic acids	Organic acids	49601-06-1	A	4018100	4215000	4237700	12849000	11810000	11019000	6692100	7736800	5054300	4789700	4569300	4294200	5413600	5891200	5798700	C02504	ko00290,ko00620,ko01100,ko01110,ko01210,ko01230
Zmgn001448	175.06	115.04	176.068	C7H12O5	[M-H]-	2-Propylmalic Acid*	Organic acids	Organic acids	-	A	3630200	3797400	3389600	11566000	11305000	9729600	6133100	6704600	4076300	3633000	3670400	3655500	4238600	5047300	5545900	C05994	ko00620
Lmbn001754	175.06	115.04	176.068	C7H12O5	[M-H]-	3-Isopropylmalic Acid*	Organic acids	Organic acids	921-28-8	A	3769700	3856000	3396200	12109000	10528000	10389000	5866200	6879500	4037700	4192500	4552200	3657900	4584000	4818800	4914300	C04411	ko00290,ko01100,ko01110,ko01210,ko01230
pme2024	177.1	160	176.095	C10H12N2O	[M+H]+	Serotonin	Alkaloids	Plumerane	50-67-9	A	3239900	2761800	3101500	683740	820370	834970	626240	727700	468670	26434000	17694000	24239000	4389500	5320700	5061300	C00780	ko00380,ko01100
pmb0468	178	161	177.046	C6H11NO3S	[M+H]+	N-Formyl-L-Methionine	Amino acids and derivatives	Amino acids and derivatives	4289-98-9	A	2320900	1906900	2032100	461200	558810	608290	323120	506750	322590	18269000	10376000	17349000	3019000	3394600	3700500	C03145	ko00270
Hmsp003093	179.03	77.04	178.027	C9H6O4	[M+H]+	3,7-Dihydroxychromen-4-one	Others	Others	-	B	53021	41294	45439	47556	23712	26294	25131	36909	18910	23931	14959	24643	45548	25388	29001	--	--
mws1013	177.02	133.2	178.027	C9H6O4	[M-H]-	Esculetin	Lignans and Coumarins	Coumarins	305-01-1	B	2660100	3135200	2494500	1602700	1419500	1682300	359690	538650	410600	653880	855030	863030	1199000	1227400	1428700	C09263	--
pme1021	177.14	99	178.048	C6H10O6	[M-H]-	D-Glucono-1,5-lactone	Others	Saccharides and Alcohols	90-80-2	B	17842	26757	13474	27435	19318	22115	18754	17691	20672	12578	16058	11341	31504	18697	23825	C00198	ko00030,ko01100,ko01110,ko01200
pmb2795	177	145	178.063	C10H10O3	[M-H]-	4-Methoxycinnamic acid*	Phenolic acids	Phenolic acids	830-09-1	B	43111	39692	36832	16639	14656	14396	38437	37896	27240	35758	43800	41288	29567	31549	33747	--	--
mws1195	179.07	147.1	178.063	C10H10O3	[M+H]+	p-Coumaric acid methyl ester*	Phenolic acids	Phenolic acids	3943-97-3	B	51018	47507	55476	27247	23623	25704	43241	43976	36394	36897	49437	49271	37120	36018	37008	--	--
pmb0786	180.09	163.06	179.079	C6H13NO5	[M+H]+	D-Glucosamine	Others	Saccharides and Alcohols	3416-24-8	B	188310	152000	112790	209080	127990	183490	165440	239630	184280	112910	133670	150450	147580	157030	173050	C00329	ko00520,ko01100
mws2212	179.03	135.05	180.042	C9H8O4	[M-H]-	Caffeic acid	Phenolic acids	Phenolic acids	331-39-5	A	116420	135640	140090	77625	100410	63578	85812	148250	46527	55703	79927	24552	94359	63144	81567	C01197	ko00940,ko01100,ko01110
pme0516	179.06	87	180.063	C6H12O6	[M-H]-	Inositol	Others	Saccharides and Alcohols	87-89-8	B	694860	676500	763630	724390	735560	714770	325750	387240	359510	367660	373330	356870	482750	520170	515230	C00137	ko00052,ko00053,ko00562,ko01100,ko01110,ko02010,ko04070
mws1164	179.06	59.01	180.063	C6H12O6	[M-H]-	D-Fructose*	Others	Saccharides and Alcohols	7660-25-5	A	6453100	8658600	6577900	10367000	9119000	8713800	8999100	7693300	10272000	8418100	10491000	8654400	9000700	8571500	8196400	C05003	--
mws4170	179.06	59.01	180.063	C6H12O6	[M-H]-	D-Glucose*	Others	Saccharides and Alcohols	14431-43-7	A	5446300	7934100	6499100	10415000	10671000	9410100	9462700	8000600	8710100	7726000	9926900	9541400	8532900	8313800	8721600	C00031	ko00010,ko00030,ko00052,ko00500,ko00520,ko00901,ko01100,ko01110,ko02010
mws0093	179.07	146	180.079	C10H12O3	[M-H]-	Coniferyl alcohol	Phenolic acids	Phenolic acids	458-35-5	B	515040	630380	628710	60964	90863	73768	66570	54946	46757	96263	63546	83264	109690	138680	126540	C00590	ko00940,ko00998,ko01100,ko01110
mws0250	182.08	136.1	181.074	C9H11NO3	[M+H]+	L-Tyrosine	Amino acids and derivatives	Amino acids and derivatives	60-18-4	A	3329800	2192500	2729500	5010900	7725300	3969400	6801900	5026800	6600100	6072300	5644500	6536600	4104900	3157500	5376200	C00082	ko00130,ko00261,ko00350,ko00360,ko00400,ko00460,ko00730,ko00940,ko00950,ko00965,ko00966,ko00970,ko00998,ko01100,ko01110,ko01210,ko01230
Hmtn001288	181.05	135.04	182.058	C9H10O4	[M-H]-	Methyl 2,4-dihydroxyphenylacetate	Phenolic acids	Phenolic acids	67828-42-6	A	46425	53940	56707	58734	49863	49733	28487	27357	29247	26872	40157	27524	38871	32139	32283	--	--
Lmrn001951	181.05	135.04	182.058	C9H10O4	[M-H]-	(S)-2-Hydroxy-3-(4-Hydroxyphenyl)Propanoic Acid	Phenolic acids	Phenolic acids	23508-35-2	A	40042	38142	48362	53304	50758	23040	20402	25065	20026	30059	31338	31996	29683	26745	25649	--	--
pme2237	181.07	101	182.079	C6H14O6	[M-H]-	Dulcitol	Others	Saccharides and Alcohols	608-66-2	B	17079	27695	20719	19708	16578	17736	14142	7875.2	12227	15304	12946	8289.8	24308	15455	17708	C01697	ko00052,ko01100
mws0214	181.07	71	182.079	C6H14O6	[M-H]-	D-Sorbitol	Others	Saccharides and Alcohols	50-70-4	B	43529	46387	32168	46558	44925	41906	30530	23237	33067	29485	37103	30595	37383	25823	35166	C00794	ko00051,ko00052,ko01100,ko02010
pme2596	184.06	148	183.053	C8H9NO4	[M+H]+	4-Pyridoxic acid	Others	Vitamin	82-82-6	B	308310	277080	297450	224580	253130	224040	138090	127540	117410	50845	52439	58294	168370	167130	188160	C00847	ko00750,ko01100
MA10002917	183.01	109.02	184.012	C6H4N2O5	[M-H]-	2,4-Dinitrophenol	Phenolic acids	Phenolic acids	51-28-5	B	45745	34735	39860	62141	42956	60625	47041	67390	55333	64949	55823	43837	53658	43025	64727	C02496	--
pmb1754	184	125	184.073	C5H15NO4P+	[M]+	O-Phosphocholine	Alkaloids	Alkaloids	107-73-3	B	20331	29461	20030	31767	52713	34011	83673	54337	79401	61002	95525	131620	58101	60130	63735	C00588	ko00564,ko01100
mws0752	185.15	185.16	186.162	C11H22O2	[M-H]-	Undecylic Acid	Lipids	Free fatty acids	112-37-8	B	153190	168490	164100	161910	143120	145530	132270	150720	148470	152450	157730	160020	151570	139540	169850	C17715	--
Hmmp001310	188.07	118.07	187.063	C11H9NO2	[M+H]+	3-Indoleacrylic acid	Alkaloids	Alkaloids	1204-06-4	B	2668200	2736700	2752500	4803000	4232500	3878500	6326700	6812000	5190800	3697100	5137400	4981600	3747400	3854700	3662000	C21283	--
pmn001492	187.1	123.1	188.041	C11H8O3	[M-H]-	Ayapin	Lignans and Coumarins	Coumarins	494-56-4	B	33582	37400	28852	51032	57205	47725	29165	47369	34460	44485	67098	55857	33739	24076	39267	C18078	--
mws0237	187.1	125	188.105	C9H16O4	[M-H]-	Azelaic acid	Organic acids	Organic acids	123-99-9	A	619090	748090	538800	975740	922380	791500	568430	676760	548140	863620	1013300	774670	678370	730100	711610	C08261	--
mws0736	189.12	86	188.116	C8H16N2O3	[M+H]+	N-Glycyl-L-leucine	Amino acids and derivatives	Amino acids and derivatives	869-19-2	B	21527	25458	27734	50435	77459	47144	23160	30710	24320	20790	30086	21673	34864	36031	36346	C02155	--
pme0122	189.12	126	188.116	C8H16N2O3	[M+H]+	N6-Acetyl-L-lysine	Amino acids and derivatives	Amino acids and derivatives	692-04-6	A	269100	188830	232620	728280	540090	396250	540010	646810	575450	332150	411840	516990	340670	282510	348740	C02727	ko00310,ko01100
pme3388	189.13	144	188.127	C7H16N4O2	[M+H]+	Homoarginine	Amino acids and derivatives	Amino acids and derivatives	156-86-5	A	608350	580090	578380	521860	523700	556810	284060	325530	270420	882050	746590	764690	537460	477890	485840	C01924	--
Zmjp000182	189.13	70.07	188.127	C7H16N4O2	[M+H]+	N-Monomethyl-L-arginine	Amino acids and derivatives	Amino acids and derivatives	17035-90-4	A	5709700	5861100	5388700	3131100	3794300	4324400	2011700	2972200	2019400	6951300	5221300	5626300	3926200	4162800	4234800	C03884	--
Zmtn001624	188.04	144.05	189.043	C10H7NO3	[M-H]-	N-Acetylisatin	Alkaloids	Plumerane	574-17-4	A	12379000	15920000	16800000	30744000	19101000	19471000	7506500	8798300	6504200	11127000	13698000	10243000	11536000	11344000	13009000	C02172	ko00380
pme0075	188.06	128	189.064	C7H11NO5	[M-H]-	N-Acetyl-L-glutamic acid	Amino acids and derivatives	Amino acids and derivatives	1188-37-0	B	107180	115390	122790	180940	98051	168560	57519	187720	75278	24131	35440	33262	85217	76530	45949	C00624	ko00220,ko01100,ko01110,ko01210,ko01230
pme2244	190.09	118.07	189.07	C11H11NO2	[M+H]+	3-Indolepropionic acid	Alkaloids	Plumerane	830-96-6	B	16847	22675	26883	31760	36164	41682	59259	52292	51543	34338	43844	43272	34041	39024	32205	--	--
mws0193	190.12	127	189.111	C7H15N3O3	[M+H]+	L-Homocitrulline	Amino acids and derivatives	Amino acids and derivatives	1190-49-4	B	29654	22579	29178	67994	55919	63777	90083	88301	95735	34498	27717	37929	41952	36834	35062	C02427	--
pme0278	191.1	128	190.095	C7H14N2O4	[M+H]+	2,6-Diaminooimelic acid	Amino acids and derivatives	Amino acids and derivatives	583-93-7	B	478200	546480	448090	958550	836760	935970	346470	367870	317750	555430	515010	479580	616370	595460	674390	C00666	ko00300,ko01100,ko01110,ko01230
pmb2561	190.1	84	191.062	C7H13NO3S	[M-H]-	N-Acetyl-L-methionine	Amino acids and derivatives	Amino acids and derivatives	65-82-7	B	149430	168160	186410	194110	184850	194190	94053	126720	76000	212790	236910	191900	115460	134490	134120	C02712	--
mws0281	191.02	111.01	192.027	C6H8O7	[M-H]-	Citric Acid	Organic acids	Organic acids	77-92-9	A	6580700	10476000	8127300	6983600	7976100	6800300	6108600	4631000	6124400	4679500	10497000	8731500	5508100	4828400	6698700	C00158	ko00020,ko00250,ko00630,ko01100,ko01110,ko01200,ko01210,ko01230
Zmyn000453	191.02	111.01	192.027	C6H8O7	[M-H]-	Isocitric Acid	Organic acids	Organic acids	320-77-4	A	40427000	30769000	42632000	42461000	37001000	47967000	33058000	47071000	32474000	38710000	28110000	43937000	30819000	50939000	44873000	C00311	ko00020,ko00630,ko01100,ko01110,ko01200,ko01210,ko01230
Hmjp002337	193.04	133.03	192.033	C10H8O4	[M+H]+	Isoscopoletin (6-Hydroxy-7-Methoxycoumarin)	Lignans and Coumarins	Coumarins	776-86-3	B	5667800	5811100	4706400	4625800	4421100	4809900	5834400	6417700	5121800	10783000	11164000	10584000	6048900	6351000	5554400	C18079	--
Zmjn003263	191.03	81.03	192.042	C10H8O4	[M-H]-	6,8-Dihydroxy-3-methylisocoumarin	Lignans and Coumarins	Coumarins	1204-37-1	B	8388	9649.6	7929.5	9478.7	7242.5	6599.6	6303.7	7751.7	7846.9	8524.8	10675	9846.7	6074.2	7830.9	8118.1	C03830	--
pme2993	193.05	133	192.042	C10H8O4	[M+H]+	Scopoletin (7-Hydroxy-5-methoxycoumarin)	Lignans and Coumarins	Coumarins	92-61-5	B	453540	626240	447600	625590	815940	804160	465400	576900	737140	506930	661420	298690	718590	391100	758380	C01752	ko00940,ko01110
mws0277	191.06	85	192.063	C7H12O6	[M-H]-	Quinic Acid	Organic acids	Organic acids	77-95-2	A	3064400	2847600	3317900	3658400	2937000	3532400	2490500	3660600	2175300	3136300	2084000	3197400	2993400	3981100	3250700	C00296	ko00400,ko01100
mws1189	193.04	72.8	194.033	C6H10O7	[M-H]-	D-Galacturonic acid*	Organic acids	Organic acids	685-73-4	A	53989	76873	60926	73423	90488	96095	30913	26412	23662	29844	48566	44894	44179	51560	44259	C00333	ko00040,ko00053,ko00520,ko01100,ko02010
pme3705	193.04	73	194.043	C6H10O7	[M-H]-	D-Glucoronic acid*	Others	Saccharides and Alcohols	6556-12-3	A	60867	61425	61151	99685	98423	88195	29368	30074	33486	39579	62676	42430	53180	49901	43459	C00191	ko00040,ko00053,ko00520,ko00562,ko01100
Xmgn006542	193.05	133.03	194.057	C10H10O4	[M-H]-	Dimethyl Phthalate	Phenolic acids	Phenolic acids	131-11-3	B	71312	67877	77455	28059	33232	28455	28117	23692	16734	20758	16636	18792	26699	31246	37537	C11233	--
Lmdn003756	193.05	135.05	194.058	C10H10O4	[M-H]-	Methyl caffeate	Phenolic acids	Phenolic acids	3843-74-1	A	29389	27458	26308	26478	29377	19160	3732.1	2546.1	3527.8	22647	25639	23784	15613	13483	17192	C10477	--
mws0014	193.05	134.01	194.058	C10H10O4	[M-H]-	Ferulic acid	Phenolic acids	Phenolic acids	537-98-4	A	331480	462110	440200	482750	388850	428600	217750	278120	173700	229140	128720	202390	255470	279310	276970	C01494	ko00940,ko01100,ko01110
mws2104	193.07	99.01	194.079	C7H14O6	[M-H]-	D-Pinitol	Others	Saccharides and Alcohols	10284-63-6	B	2452.3	5686.5	6572.9	8611.5	8599.8	3948.1	5299.8	7033.5	9595.4	3821.1	5605	3807.5	3761.2	3324	4598.5	C03844	--
pme0534	195.05	74.9	196.058	C6H12O7	[M-H]-	Gluconic acid	Others	Saccharides and Alcohols	526-95-4	A	766390	875460	763340	921550	863790	942740	533870	417250	463950	417170	577470	418480	661640	673140	668450	C00257	ko00030,ko01100,ko01110,ko01200
pme3827	198.08	152.2	197.069	C9H11NO4	[M+H]+	3,4-Dihydroxy-L-phenylalanine (L-Dopa)	Amino acids and derivatives	Amino acids and derivatives	59-92-7	B	115880	111010	112430	178870	149290	170190	115510	91268	114740	102860	107880	124690	89002	113330	92436	C00355	ko00350,ko00950,ko00965,ko01100,ko01110
Zmzn000079	199	78.96	200.009	C4H9O7P	[M-H]-	D-Erythrose-4-phosphate	Others	Saccharides and Alcohols	585-18-2	B	20156	25661	24944	30368	25810	20820	58861	49117	47840	26315	46082	32180	27117	33571	24313	C00279	ko00030,ko00400,ko00710,ko00750,ko00998,ko01100,ko01110,ko01200,ko01230
pmb2640	199.17	199.17	200.178	C12H24O2	[M-H]-	Dodecanoic acid (Lauric acid)	Lipids	Free fatty acids	143-07-7	A	88317	83468	74679	61185	70004	59695	70920	60099	68392	73272	68704	76386	59523	62439	68176	C02679	ko00061,ko01100,ko01110
pmb0130	203.12	144	202.111	C12H14N2O	[M+H]+	Acetryptine	Alkaloids	Phenolamine	3551-18-6	B	45987	26004	174330	83188	99518	103600	7877.9	6253.5	7522.9	15934	468830	28445	76479	82897	82015	--	--
mws5037	203.14	86.1	202.132	C9H18N2O3	[M+H]+	L-Alanyl-L-leucine	Amino acids and derivatives	Amino acids and derivatives	3303-34-2	A	43202	42580	24297	25466	19938	27268	69934	83638	81164	138530	133130	153540	54870	62586	70323	--	--
mws0018	203.22	83	202.216	C10H26N4	[M+H]+	Spermine	Alkaloids	Phenolamine	71-44-3	B	11859000	12278000	12923000	12499000	12165000	12709000	12570000	12650000	11084000	11861000	11342000	12013000	13270000	13448000	12398000	C00750	ko00330,ko00410,ko00480,ko00770,ko01100
mws0282	203.08	116.05	204.09	C11H12N2O2	[M-H]-	L-Tryptophan	Amino acids and derivatives	Amino acids and derivatives	73-22-3	A	11023000	10910000	12320000	18198000	17029000	15853000	24682000	28192000	24149000	17793000	18882000	20940000	15154000	14649000	16044000	C00078	ko00260,ko00380,ko00400,ko00901,ko00966,ko00970,ko00998,ko01100,ko01110,ko01210,ko01230
Zmbp002538	205.1	146.06	204.09	C11H12N2O2	[M+H]+	1-Methoxy-indole-3-acetamide	Alkaloids	Alkaloids	-	A	1675800	1736700	1736300	2959100	2662500	2509200	3901000	4010800	3309800	2600100	3144300	3174800	2616100	2181800	2426400	--	--
pmb0818	206.1	147.5	205.074	C11H11NO3	[M+H]+	Methoxyindoleacetic acid	Alkaloids	Plumerane	3471-31-6	B	258450	286140	343390	503920	403370	420250	661940	650350	565830	452000	512590	567180	389550	363680	430160	C05660	ko00380
Lmbn013410	205.16	189.13	206.167	C14H22O	[M-H]-	2,4-Di-Tert-Butylphenol*	Phenolic acids	Phenolic acids	96-76-4	A	98597	102660	91782	107230	98776	88604	97997	92726	98942	103420	116830	100870	84380	89383	92783	--	--
Lmln010063	205.16	189.13	206.167	C14H22O	[M-H]-	2,6-Di-tert-butylphenol*	Phenolic acids	Phenolic acids	128-39-2	B	97091	99904	96930	100640	99788	85708	101900	96818	92007	100120	116190	101110	80581	84190	86792	--	--
Zmgn002106	206.08	58.03	207.09	C11H13NO3	[M-H]-	N-Acetyl-L-phenylalanine	Amino acids and derivatives	Amino acids and derivatives	2018-61-3	A	1719000	2192700	1881300	1496700	1639800	1390500	407030	516060	335570	1283500	1379600	1152400	1555900	999640	1396100	C03519	ko00360,ko01100
mws1014	209.04	149.1	208.037	C10H8O5	[M+H]+	Fraxetin (7,8-Dihydroxy-6-methoxycoumarin)	Lignans and Coumarins	Coumarins	574-84-5	B	97409	30288	65413	63607	61666	73341	125700	100630	130380	94731	140210	95016	131500	80341	106480	C09265	--
Hmcp007916	209.08	163.07	208.074	C11H12O4	[M+H]+	3-Methyl-6-methoxy-8-hydroxy-3,4-dihydroisocoumarin	Lignans and Coumarins	Coumarins	6803-02-7	A	168220	154260	156560	174440	148660	98507	113980	117540	99397	117340	144310	100470	118970	100260	117820	--	--
mws1212	209.08	177.3	208.074	C11H12O4	[M+H]+	Methyl ferulate	Phenolic acids	Phenolic acids	2309-07-1	A	28377	22155	26960	6610.4	14043	8590	14626	16211	10057	5988.7	6118.1	5932.6	11648	13432	10881	--	--
mws1731	209.1	76.9	208.089	C15H12O	[M+H]+	Chalcone	Flavonoids	Chalcones	94-41-7	B	7098.2	6476.1	4349.7	5718.8	3953.2	3040.8	3432.8	4988.1	6873.5	3643	4456	5316.4	3929.3	5708.2	4235.8	C01484	--
Zmpn000199	209.03	85.03	210.038	C6H10O8	[M-H]-	D-Galactaric acid*	Others	Saccharides and Alcohols	526-99-8	A	3943400	7891200	5072100	8217800	7274100	6750000	3647200	2343200	3540600	2969700	5925700	3188700	5803600	4778700	6429100	C00879	ko00053,ko01100
Zmyn000108	209.03	85.03	210.038	C6H10O8	[M-H]-	D-Saccharic acid*	Others	Saccharides and Alcohols	87-73-0	A	4146700	8684000	4830300	7339400	7697100	6081700	3603100	2112500	3314800	2886800	5428000	3000100	5812900	4375800	5754100	C00818	ko00053,ko01100
Hmlp008487	211.17	81.07	210.161	C13H22O2	[M+H]+	Blumenol C	Terpenoids	Terpene	36151-02-7	B	361990	368360	363590	318870	333760	337220	312360	342950	320390	333400	360290	407160	336140	365050	373080	--	--
Zmgn003633	211.13	183.14	212.141	C12H20O3	[M-H]-	12-Oxo-10E-Dodecenoic Acid	Lipids	Free fatty acids	65410-38-0	B	11668	12392	15031	11425	12624	12401	11593	14889	15347	11565	16858	12519	13280	14046	12300	C16309	ko00592,ko01110
pmb0128	213.3	81	212.178	C13H24O2	[M+H]+	δ-Tridecalactone	Lipids	Glycerol ester	7370-92-5	B	34073	45832	42082	25119	22490	30292	17796	17528	24020	14161	9665.5	15570	28582	14552	21121	--	--
pmb2507	213.1	97	214.024	C5H11O7P	[M-H]-	2-Deoxyribose-1-phosphate	Nucleotides and derivatives	Nucleotides and derivatives	17210-42-3	B	144340	186130	135300	213260	164690	155370	71095	95677	87747	99346	135070	104110	124090	90565	115520	C00672	ko00030,ko00240,ko01100
mws5045	215.17	169.16	216.173	C12H24O3	[M-H]-	12-Hydroxydodecanoic acid	Lipids	Free fatty acids	505-95-3	B	2547.2	2208.1	2482.5	8783.7	6385.1	6008.3	4305.5	6366.2	4603.9	8428.6	8317.2	6776	4126.4	5640.6	4621	C08317	--
mws0677	219.11	160	218.106	C12H14N2O2	[M+H]+	N-Acetyl-5-hydroxytryptamine	Alkaloids	Alkaloids	1210-83-9	B	406270	373650	391850	427770	352570	352970	418760	466240	327640	446180	468390	469700	338220	395100	353380	C00978	ko00380,ko01100
mws1337	220.12	202.1	219.111	C9H17NO5	[M+H]+	D-Pantothenic Acid	Others	Vitamin	79-83-4	B	605420	515520	615020	448300	535870	520390	2155000	2779000	2043100	1070300	1158500	1362800	813790	828990	806400	C00864	ko00410,ko00770,ko01100,ko01110
pme1228	221.09	204	220.085	C11H12N2O3	[M+H]+	5-Hydroxy-L-tryptophan	Amino acids and derivatives	Amino acids and derivatives	56-69-9	B	77887	85639	88028	94834	70993	56412	149060	113020	124860	60658	92851	82365	78472	63082	73920	C00643	ko00380,ko01100
pmp000284	223.06	208.04	222.053	C11H10O5	[M+H]+	Fraxidin (8-Hydroxy-6,7-dimethoxycoumarin)	Lignans and Coumarins	Coumarins	525-21-3	B	58974	42838	49825	54320	21618	32126	58602	51759	19302	10115	5563.8	11552	28498	33086	20451	C17479	--
Cmsp002787	227.09	181.05	226.084	C11H14O5	[M+H]+	3,4'-Dihydroxy-3',5'-dimethoxypropiophenone	Phenolic acids	Phenolic acids	136196-47-9	A	232910	157420	193070	170840	192460	115550	74320	86253	74267	51992	60777	73811	99769	99462	137150	--	--
pme1194	228.1	112	227.091	C9H13N3O4	[M+H]+	2'-Deoxycytidine	Nucleotides and derivatives	Nucleotides and derivatives	951-77-9	B	16005	37325	16731	11564	16415	12002	18529	15248	11482	17023	16174	10215	9730.8	14669	12743	C00881	ko00240,ko01100,ko02010
Zmjn003398	227.13	183.14	228.136	C12H20O4	[M-H]-	2-Dodecenedioic acid	Lipids	Free fatty acids	6402-36-4	B	76410	61001	62756	72895	77811	86134	70342	78029	69534	70847	71502	74330	67979	70124	77918	C16308	ko00592,ko01110
mws0119	227.2	227.2	228.209	C14H28O2	[M-H]-	Myristic Acid	Lipids	Free fatty acids	544-63-8	A	5658800	4894300	4881500	4886100	4682100	4594400	4598800	4163800	4337600	5587500	5233700	5760800	4212000	4710000	4971800	C06424	ko00061,ko01100
Lmhn003240	237.04	121.03	238.048	C11H10O6	[M-H]-	Benzoylmalic acid	Phenolic acids	Phenolic acids	22138-51-8	B	13072	14173	10181	16004	16638	12603	6788.5	6771.5	8081.4	11053	15994	12018	9219.5	19782	14486	--	--
mws0221	241.03	152	240.024	C6H12N2O4S2	[M+H]+	L-Cystine	Amino acids and derivatives	Amino acids and derivatives	56-89-3	B	7901.7	19665	12318	2305.6	1206.2	6842.5	2030.4	4388.3	4124.4	4498.9	7137.1	3282.3	7155.3	4362.1	8226.6	C00491	ko00270,ko01100,ko02010
pme2827	239	223	240.245	C16H32O	[M-H]-	Palmitaldehyde	Lipids	Free fatty acids	629-80-1	B	2835100	2842700	2675700	4469700	5163400	5085900	10232000	9301400	13994000	4666300	5656600	6104700	6092200	6053500	6151100	C00517	ko00071
mws1383	243.09	145	242.08	C12H10N4O2	[M+H]+	Lumichrome	Alkaloids	Alkaloids	1086-80-2	B	16886	18433	18705	17704	17844	17035	20104	20451	13993	12433	11784	14347	19901	13647	16671	C01727	ko00740
pme0264	243.1	127	242.09	C10H14N2O5	[M+H]+	Thymidine	Nucleotides and derivatives	Nucleotides and derivatives	50-89-5	B	24252	110940	31787	45929	46683	47318	20623	23255	24942	63983	98221	51122	41938	48123	31302	C00214	ko00240,ko01100
mws0359	241.22	241.22	242.225	C15H30O2	[M-H]-	Pentadecanoic Acid	Lipids	Free fatty acids	1002-84-2	B	234880	169410	154500	138370	153390	148210	160320	147120	168270	183710	180480	194960	134800	132120	163830	C16537	--
ML10180524	244.09	112.05	243.086	C9H13N3O5	[M+H]+	Cytarabine	Nucleotides and derivatives	Nucleotides and derivatives	147-94-4	B	66224	98802	119540	203040	197660	132390	372850	274810	333720	149790	204160	123580	159660	99718	173530	C02961	--
pme3732	244.09	112	243.086	C9H13N3O5	[M+H]+	Cytidine	Nucleotides and derivatives	Nucleotides and derivatives	65-46-3	B	89484	114720	111070	236130	110050	132050	207720	173520	255440	124460	113940	115200	158180	114960	108590	C00475	ko00240,ko01100,ko02010
mws0248	243.06	110	244.07	C9H12N2O6	[M-H]-	Uridine	Nucleotides and derivatives	Nucleotides and derivatives	58-96-8	A	17063	24081	18554	52761	39931	53057	94472	98316	99745	83085	87730	94738	47986	52354	53027	C00299	ko00240,ko01100,ko02010
pmb2591	245.09	203.2	246.1	C13H14N2O3	[M-H]-	N-Acetyl-L-Tryptophan	Amino acids and derivatives	Amino acids and derivatives	1218-34-4	A	43377000	40918000	47749000	44926000	40880000	43017000	11720000	14550000	9998500	28484000	35848000	32082000	29755000	29050000	34809000	--	--
pme1306	250.05	134	249.04	C8H12NO6P	[M+H]+	Pyridoxine-5'-phosphate	Others	Vitamin	447-05-2	B	30672	55772	40273	42339	45897	40035	34109	40978	38156	14631	16481	14817	43598	27626	31730	C00627	ko00750,ko01100
pma1840	250.14	147	250.144	C14H20NO3+	[M]+	4-Coumaroylcholine	Alkaloids	Alkaloids	-	B	154060	216660	130130	101600	103320	112210	130600	142010	100780	145490	100690	94359	71975	107310	89542	--	--
pme3961	252.11	136	251.102	C10H13N5O3	[M+H]+	2'-Deoxyadenosine	Nucleotides and derivatives	Nucleotides and derivatives	958-09-8	B	69609	57225	64181	44392	74670	58648	57493	44732	46005	104080	71812	100200	58967	59923	55326	C00559	ko00230,ko01100,ko02010
Hmbp003234	255.09	163.03	254.079	C12H14O6	[M+H]+	1-O-Caffeoylglycerol	Lipids	Glycerol ester	-	B	32127	18960	27691	19050	14068	8684	22154	16736	7280	38264	47259	33070	15184	17163	29148	--	--
Lmcn009122	253.22	235.21	254.225	C16H30O2	[M-H]-	(7Z)-Hexadecenoic acid*	Lipids	Free fatty acids	2416-19-5	A	5595.9	4973.2	4847.5	4698.8	3328.9	5046.8	3428.2	3706.3	3926.5	6967.6	5913.7	5657.9	4103.6	4699.8	4893.9	--	--
mws0361	253.22	235.19	254.225	C16H30O2	[M-H]-	Palmitoleic Acid*	Lipids	Free fatty acids	373-49-9	A	6833.3	5027.7	4359.2	2827.6	4481.1	4384.2	3531	4546.2	4271.6	6170.9	5850.2	5315.7	4088.4	3818.3	4918.3	C08362	ko00061
pma3101	256.2	124.1	256.082	C11H14NO6+	[M+H]+	Nicotinate D-ribonucleoside	Others	Vitamin	17720-18-2	B	508380	488170	459320	763910	755140	751020	654370	582930	523890	1163300	1141600	1306500	669520	643420	701700	C05841	ko00760,ko01100
mws1488	255.23	237.22	256.24	C16H32O2	[M-H]-	Palmitic acid	Lipids	Free fatty acids	57-10-3	B	24441	21937	20727	17666	23211	21299	19330	20856	22352	25963	27530	29657	16935	19089	20712	C00249	ko00061,ko00062,ko00071,ko00073,ko01040,ko01100,ko01212
mws0120	258.11	104.11	257.103	C8H20NO6P	[M+H]+	Choline Alfoscerate	Lipids	PC	28319-77-9	A	73052	61174	98027	1115200	885480	852060	2273800	2207200	2756900	694760	871700	802540	1138400	865120	1118000	C00670	ko00564,ko00565
mws1090	259.02	97	260.03	C6H13O9P	[M-H]-	Glucose-1-phosphate*	Others	Saccharides and Alcohols	59-56-3	A	532900	724300	527660	806310	633560	626950	1308700	1783100	1555300	806690	1128600	1011500	795280	1019900	727010	C00103	ko00010,ko00040,ko00052,ko00500,ko00520,ko00523,ko00561,ko01100,ko01110
pme3313	259	97	260.03	C6H13O9P	[M-H]-	D-Fructose 6-phosphate*	Others	Saccharides and Alcohols	643-13-0	A	336550	396960	282310	396400	339000	311480	893070	902900	822980	746640	548910	600980	387160	478780	407460	C00085	ko00052,ko00500,ko00710,ko01100,ko01110,ko01200
mws0866	259.02	97	260.03	C6H13O9P	[M-H]-	D-Glucose 6-phosphate*	Others	Saccharides and Alcohols	56-73-5	A	551960	653620	500430	721600	544390	460810	1713200	1575100	1357500	790650	891680	901450	671570	758410	722620	C00092	ko00500,ko00562,ko00998,ko01100,ko01110
Lmtn004049	263.13	204.12	264.136	C15H20O4	[M-H]-	Abscisic acid	Organic acids	Organic acids	21293-29-8	A	129180	140170	118610	105570	126480	127170	534650	654930	523900	165790	194270	247800	230670	231610	234410	C06082	ko00906,ko01100,ko01110,ko04075
pmb0952	265.1	122.1	265.112	C12H17N4OS+	[M+H]+	Thiamine (Vitamin B1)	Others	Vitamin	70-16-6	B	485350	417220	475730	386590	345030	379510	89268	107420	76939	141240	118860	100770	293790	265500	264700	C00378	ko00730,ko01100,ko02010,ko04122
Hmsn000210	133.01	115.01	266.224	C17H30O2	[M-H]-	Methyl 7,10-hexadecadienoate	Lipids	Free fatty acids	-	A	4250700	6294000	4924600	5854900	5577600	4695200	4543800	3654100	4066900	6453900	8207800	6995600	4133900	3562300	4598600	--	--
pme1184	268.1	152	267.097	C10H13N5O4	[M+H]+	2'-Deoxyguanosine	Nucleotides and derivatives	Nucleotides and derivatives	961-07-9	A	51359	282120	69379	78400	122780	74336	34616	27550	24283	64852	57248	57637	78494	68171	71727	C00330	ko00230,ko01100,ko02010
pme0230	268.1	136.06	267.097	C10H13N5O4	[M+H]+	Adenosine	Nucleotides and derivatives	Nucleotides and derivatives	58-61-7	A	2180900	2628400	1355000	4975300	2453900	3454400	8950800	9565600	7526100	6143200	7153900	5913600	1661600	1597600	1446000	C00212	ko00230,ko01100,ko02010
mws1060	267.07	135	268.081	C10H12N4O5	[M-H]-	9-(Arabinosyl)hypoxanthine	Nucleotides and derivatives	Nucleotides and derivatives	7013-16-3	B	9233.6	26254	30680	38437	26434	26551	192850	182460	172540	33465	41858	38039	43328	44666	59452	--	--
pmp000086	269.1	177.05	268.095	C13H16O6	[M+H]+	1-Feruloyl-sn-glycerol	Phenolic acids	Phenolic acids	-	B	53692	31883	44042	62050	45267	37868	95937	99488	74158	100360	74574	72747	54237	45770	51744	--	--
mws0383	267.23	267.23	268.24	C17H32O2	[M-H]-	10-Heptadecenoic Acid	Lipids	Free fatty acids	29743-97-3	A	23349	18613	14203	10077	19329	14027	17021	18535	19096	34903	36792	30028	20851	19240	19727	--	--
pme0376	271.06	151	272.068	C15H12O5	[M-H]-	Naringenin (5,7,4'-Trihydroxyflavanone)*	Flavonoids	Dihydroflavone	480-41-1	A	54645	60080	51599	19412	30492	24220	57171	61289	68624	116140	90921	103570	53633	47390	56243	C00509	ko00941,ko00943,ko01100,ko01110
mws0914	271.06	151	272.068	C15H12O5	[M-H]-	Pinobanksin*	Flavonoids	Dihydroflavonol	548-82-3	A	60985	44083	53086	22251	31818	33597	66528	62812	71094	120520	117480	122910	53654	54654	49147	C09826	ko00941
pme2960	273.08	153	272.068	C15H12O5	[M+H]+	Naringenin chalcone*	Flavonoids	Chalcones	73692-50-9	A	200450	209710	187820	118080	113890	116140	209520	199000	197400	316250	266320	326100	230290	184670	163660	C06561	ko00941,ko01100,ko01110
pme3475	273.08	153	272.068	C15H12O5	[M+H]+	Butin	Flavonoids	Dihydroflavone	492-14-8	B	220460	199440	193480	122940	120200	121970	212070	184300	199930	345220	276630	320300	229330	186970	171570	C09614	ko00941
pme3472	271.09	107.6	272.09	C12H16O7	[M-H]-	Arbutin	Phenolic acids	Phenolic acids	497-76-7	B	40049	30979	34294	26856	29313	22114	16674	28345	20919	14168	16530	19496	18508	17844	16107	C06186	ko00010
Lmmn003323	271.23	225.22	272.235	C16H32O3	[M-H]-	2-Hydroxyhexadecanoic acid	Organic acids	Organic acids	764-67-0	B	207480	165030	149460	107010	263380	160660	83967	97747	87489	146160	221420	148400	116540	125360	128430	--	--
pme1712	275	257	276.132	C11H20N2O6	[M-H]-	L-Saccharopine	Amino acids and derivatives	Amino acids and derivatives	997-68-2	B	49349	48451	56520	65957	48696	51002	44540	43007	42753	116920	157250	113040	47461	55107	48053	C00449	ko00300,ko00310,ko01100,ko01110,ko01230
pmb0508	277.17	147.04	276.159	C14H20N4O2	[M+H]+	p-Coumaroylagmatine	Alkaloids	Phenolamine	7295-86-5	B	9964.5	17306	15800	36922	97320	20048	30906	42107	52799	43766	117440	47154	22658	29856	23965	C04498	ko00330,ko01100
mws1038	277.12	146	278.13	C11H22N2O4S	[M-H]-	Pantetheine	Others	Others	496-65-1	B	26912	19544	13383	31320	26035	24290	22087	25670	28263	40883	34379	31168	25561	23768	24963	C00831	ko00332,ko00770,ko01110
Lmxp011770	279.16	149.02	278.152	C16H22O4	[M+H]+	Diisobutyl phthalate*	Phenolic acids	Phenolic acids	84-69-5	A	10733000	13196000	14134000	11290000	10111000	9541100	11329000	9577800	11419000	10618000	12352000	11193000	9701000	10125000	10142000	C15205	--
Lmlp012720	279.16	149.02	278.152	C16H22O4	[M+H]+	Dibutyl phthalate*	Phenolic acids	Phenolic acids	84-74-2	A	10754000	12288000	14553000	11301000	11110000	10301000	11169000	9786800	11586000	10617000	13308000	11274000	9772800	9892500	10145000	C14214	--
pmb0889	279.23	95.1	278.225	C18H30O2	[M+H]+	Punicic acid (9Z,11E,13Z-octadecatrienoic acid)	Lipids	Free fatty acids	544-72-9	B	166650	217020	231910	142870	765930	303390	128920	136030	120020	133030	133240	129250	197980	214660	203180	C08364	--
mws0367	277.22	277.22	278.225	C18H30O2	[M-H]-	α-Linolenic Acid*	Lipids	Free fatty acids	463-40-1	B	5965300	5120400	5371600	4507700	5660400	4907700	5623800	7246800	5508000	8765600	9779500	9164100	5671300	6013500	6380700	C06427	ko00592,ko01040,ko01100,ko01110
mws0366	277.22	277.22	278.225	C18H30O2	[M-H]-	γ-Linolenic Acid*	Lipids	Free fatty acids	506-26-3	B	19851000	18699000	18559000	16049000	20558000	17365000	18854000	23211000	18451000	26946000	28789000	27690000	19467000	19480000	20950000	C06426	ko00591,ko01040,ko01100
Lmbn005923	277.22	59.01	278.225	C18H30O2	[M-H]-	Crepenynic acid	Lipids	Free fatty acids	2277-31-8	A	39386	37197	35663	31151	41378	32683	36589	48239	37309	58625	63079	61960	38651	38306	40325	C07289	ko00591
Lmhn002926	279.05	163.04	280.058	C13H12O7	[M-H]-	p-Coumaroylmalic acid	Phenolic acids	Phenolic acids	-	A	20508000	21442000	21752000	11153000	12702000	13585000	18664000	17793000	13526000	10759000	10405000	11096000	13922000	13990000	15080000	--	--
Lmbn006152	279.23	59.01	280.24	C18H32O2	[M-H]-	(9Z,11E)-Octadecadienoic acid	Lipids	Free fatty acids	2540-56-9	B	2355	1980.4	3369.8	4661.2	19634	7796.7	2019.6	2585.3	2437.1	1904.2	3277	3854.8	4159.2	5179.6	5642.5	C04056	ko00591
mws1491	279.23	279.23	280.24	C18H32O2	[M-H]-	Linoleic acid	Lipids	Free fatty acids	60-33-3	A	3247100	3226600	3651000	5014200	25223000	9633300	3132300	3309500	2795900	3491800	4215500	4133000	5957100	5796800	7330900	C01595	ko00591,ko01040,ko01100
YC512118	282.28	247.24	281.272	C18H35NO	[M+H]+	Oleamide (9-Octadecenamide)	Lipids	Free fatty acids	301-02-0	A	41151	74152	69024	60595	78706	95891	52271	79456	56957	166820	230650	78628	90268	93667	98277	C19670	--
mws2623	281.25	281.25	282.256	C18H34O2	[M-H]-	11-Octadecanoic acid(Vaccenic acid)	Lipids	Free fatty acids	506-17-2	A	1405100	1113000	2572900	1149100	6695600	2814400	1015600	1403400	1004100	6682800	8148300	6592100	3208500	3569700	4372700	C21944	--
pme1178	284.1	152	283.092	C10H13N5O5	[M+H]+	Guanosine	Nucleotides and derivatives	Nucleotides and derivatives	118-00-3	A	1260200	1471900	1400100	1954400	1555700	1406700	2630500	3011100	2443700	1461100	1763400	1364100	1448700	1303600	1473600	C00387	ko00230,ko01100,ko02010
Zmyp000878	284.1	152.06	283.092	C10H13N5O5	[M+H]+	2-Hydroxyadenosine	Nucleotides and derivatives	Nucleotides and derivatives	1818-71-9	A	1660400	1820000	1844800	2494300	1795100	1752400	3182700	3683000	3236300	1919200	2048000	1840800	1746700	1755100	1942000	C08432	--
mws0129	285.08	270	284.068	C16H12O5	[M+H]+	Genkwanin (Apigenin 7-methyl ether)	Flavonoids	Flavonoid	437-64-9	B	1586.1	2663.2	1578.8	1386.1	1269.8	1357.8	635.56	948.3	774.79	4460.4	1696.3	4921.5	2068.2	1708.8	1412	C10046	--
mws0668	283.07	151	284.076	C10H12N4O6	[M-H]-	Xanthosine	Nucleotides and derivatives	Nucleotides and derivatives	146-80-5	A	58208	71021	140720	236130	176560	252290	610050	579350	606780	662340	798440	692130	332020	329360	289610	C01762	ko00230,ko00232,ko01100,ko01110,ko02010
Zmyn005026	283.26	283.26	284.272	C18H36O2	[M-H]-	16-Methylheptadecanoic acid	Lipids	Free fatty acids	2724-58-5	A	14661000	17141000	14267000	14784000	7163100	12806000	15402000	11361000	14253000	14300000	17081000	17111000	11392000	11946000	12724000	C20356	--
mws1489	283.26	283.26	284.272	C18H36O2	[M-H]-	Stearic Acid	Lipids	Free fatty acids	57-11-4	B	28284000	29310000	24459000	26213000	13480000	22820000	26558000	20643000	26598000	27740000	29205000	27267000	20593000	21602000	22472000	C01530	ko00061,ko01040
mws1068	285.04	151	286.048	C15H10O6	[M-H]-	Kaempferol (3,5,7,4'-Tetrahydroxyflavone)	Flavonoids	Flavonols	520-18-3	B	10021	14892	16416	6259.2	6568.9	6415.9	2042.2	3434	2206.3	6803.1	4128.9	6243.2	6978.2	6191.1	7390	C05903	ko00941,ko00944,ko01100,ko01110
pme1662	287.08	167	286.084	C16H14O5	[M+H]+	5,4'-Dihydroxy-7-methoxyflavanone (Sakuranetin)	Flavonoids	Flavonoid	2957-21-3	B	5777.1	10981	7589.3	6859.8	4555.3	8525.7	2602.8	4064.2	3460.7	3405	13968	30498	5183.6	6793.1	7456.4	C09833	ko00941,ko01110
mws1521	285.1	121.03	286.105	C13H18O7	[M-H]-	Salicin	Phenolic acids	Phenolic acids	138-52-3	B	413490	472940	455780	430350	367990	400220	245710	264360	209890	251470	236090	204430	246870	249020	337910	C01451	ko00010
Hmcp004650	287.22	269.21	286.212	C16H30O4	[M+H]+	Hexadecanedioic acid	Organic acids	Organic acids	505-54-4	B	31815	22290	29654	30745	25781	26936	29300	26705	18479	30057	30512	33437	23402	23901	24826	C19615	ko00073,ko01100
Zmpn002440	287.06	135.05	288.063	C15H12O6	[M-H]-	3,4,2',4',6'-Pentahydroxychalcone	Flavonoids	Chalcones	14917-41-0	B	60176	55770	55592	61315	76000	52340	64962	70268	77105	215070	254220	218480	73725	78066	92013	C15525	ko00941,ko01100
mws1094	287.06	259	288.063	C15H12O6	[M-H]-	Aromadendrin (Dihydrokaempferol)	Flavonoids	Dihydroflavonol	480-20-6	A	11461	11034	9515.4	5408.6	5811.3	5994.1	16344	26180	15252	97496	88676	95888	18855	25285	28707	C00974	ko00941,ko01100,ko01110
mws0064	287.06	135	288.063	C15H12O6	[M-H]-	Eriodictyol (5,7,3',4'-Tetrahydroxyflavanone)	Flavonoids	Dihydroflavone	552-58-9	B	64666	73821	64015	76265	79054	56746	83694	83729	85111	252700	244110	179300	95849	94997	95723	C05631	ko00941,ko01100,ko01110
Lmyn007883	287.22	287.22	288.23	C16H32O4	[M-H]-	9,16-Dihydroxypalmitic acid	Lipids	Free fatty acids	38076-49-2	B	89789	121200	119890	57086	65773	56441	40851	30031	30557	45279	43024	40492	49386	48427	50413	--	--
Zmyn004548	291.2	235.17	292.204	C18H28O3	[M-H]-	12-Oxo-phytodienoic acid	Lipids	Free fatty acids	85551-10-6	B	2588.8	2242.9	2402.8	1750.1	2071.7	2979.2	2138.9	2240.6	2214	1635.6	2248.7	2362.5	2555.8	1860.9	2279.7	C01226	ko00592,ko01100,ko01110
Lmbn005443	293.21	235.17	294.219	C18H30O3	[M-H]-	13-KODE; (9Z,11E)-13-Oxooctadeca-9,11-dienoic acid*	Lipids	Free fatty acids	54739-30-9	A	2961	1947.8	1898.5	3363.6	4201.7	3045.6	2762.6	2238.1	2805	5660.4	6539.1	4672.8	3214	2430.5	3098.4	C14765	ko00591
Zmpn003368	293.21	195.14	294.219	C18H30O3	[M-H]-	13S-Hydroxy-9Z,11E,15Z-octadecatrienoic acid	Lipids	Free fatty acids	87984-82-5	A	5741.1	7261.4	6385	5217.1	7494	5875.1	5884.4	5958.8	4600.9	7490.1	7431	6439.8	5412.3	5654.3	6934.1	C16316	ko00592
pmb2792	293.21	193.1	294.219	C18H30O3	[M-H]-	13-Hydroxy-6,9,11-octadecatrienoic acid	Lipids	Free fatty acids	74784-20-6	A	22357	35562	27517	20628	32240	20827	28746	25837	32702	27841	30250	31180	17291	18343	18756	--	--
pmb2786	293.21	235.17	294.219	C18H30O3	[M-H]-	9-Hydroxy-10,12,15-octadecatrienoic acid*	Lipids	Free fatty acids	89886-42-0	A	1408.7	674.3	1456.2	2440.5	3250.3	2158.1	1102.1	2309.8	862.81	4795.4	4272.7	3833.5	2056.7	1656.8	2343.5	C16326	ko00592
pmn001687	295.05	163.04	296.053	C13H12O8	[M-H]-	Cis-Coutaric acid	Phenolic acids	Phenolic acids	67920-37-0	B	72962	54236	70910	40426	47578	42047	80612	90101	68419	45161	52235	56430	45581	49055	48992	--	--
Hmqp005411	297.24	81.07	296.234	C18H32O3	[M+H]+	9-Oxo-12Z-Octadecenoic acid*	Lipids	Free fatty acids	112543-32-5	B	47052	60078	91502	39837	159800	67703	24996	23439	25736	54637	47706	49064	51981	45692	51966	--	--
Lmbn005369	295.23	195.14	296.235	C18H32O3	[M-H]-	13(S)-HODE;13(S)-Hydroxyoctadeca-9Z,11E-dienoic acid*	Lipids	Free fatty acids	10219-69-9	A	45301	63997	66250	43011	233280	87519	38691	38324	33942	43599	41070	42439	64095	56768	68887	C14762	ko00591
Lmbn005662	295.23	171.1	296.235	C18H32O3	[M-H]-	9(10)-EpOME;(9R,10S)-(12Z)-9,10-Epoxyoctadecenoic acid	Lipids	Free fatty acids	16833-56-0	B	2788.2	2726.3	5068.2	1720.4	4218.5	2839.4	1670.5	2253.9	1165.8	1480.5	2415.2	1414.8	2309.2	2728.4	3080.3	C14825	ko00591,ko01100
Rfmb091	295.23	195.14	296.235	C18H32O3	[M-H]-	9S-Hydroxy-10E,12Z-octadecadienoic acid*	Lipids	Free fatty acids	15514-85-9	A	47183	57883	61790	36963	233580	83154	37389	36548	36130	40714	41912	38525	56958	54704	58992	C14767	ko00591
pmb2799	295.23	195.2	296.235	C18H32O3	[M-H]-	12,13-Epoxy-9-Octadecenoic Acid	Lipids	Free fatty acids	6799-85-5	B	1779.1	2012.6	4391.6	2446.6	82795	16867	1186.3	2004.8	938.36	1861	3537.1	1418	8013.2	7407.2	7816.1	C14826	ko00591,ko01100
pme1474	298.1	136	297.09	C11H15N5O3S	[M+H]+	5'-Deoxy-5'-(methylthio)adenosine	Nucleotides and derivatives	Nucleotides and derivatives	2457-80-9	A	8133900	6543900	6560100	17743000	13628000	14493000	11358000	14934000	12812000	9957200	13595000	14222000	11343000	11910000	12988000	C00170	ko00270,ko00908,ko01100
pmb0197	298.1	166.3	297.107	C11H15N5O5	[M+H]+	N7-Methylguanosine	Nucleotides and derivatives	Nucleotides and derivatives	20244-86-4	B	84686	75356	95114	83396	75159	54438	85822	68863	75544	108970	289220	104440	63361	59109	68923	C20674	--
Zmyn004714	297.24	183.14	298.251	C18H34O3	[M-H]-	Ricinoleic acid	Lipids	Free fatty acids	141-22-0	A	13959	11788	18426	12763	512400	95253	12135	14607	11324	30920	31945	32677	61687	59773	75572	C08365	--
pmf0297	297.32	183.1	298.324	C20H42O	[M-H]-	1-Eicosanol	Lipids	Free fatty acids	629-96-9	B	14297	15146	21298	11159	539670	96166	15227	19386	14415	34231	32861	33793	67057	62558	68554	--	--
Lmjp004941	301.07	286.05	300.063	C16H12O6	[M+H]+	Rhamnocitrin (7-Methylkaempferol)*	Flavonoids	Flavonoid	569-92-6	A	25376	41455	35622	25656	20148	24902	7494.8	10725	6511	14125	7434.7	10707	16029	19266	16765	C17059	--
pmp001127	301.07	286.08	300.063	C16H12O6	[M+H]+	Chrysoeriol*	Flavonoids	Flavonoid	491-71-4	B	671200	706690	2321000	300930	317940	324330	240540	517040	166030	47185	41985	102320	398020	402360	415830	C04293	ko00944
pmp000001	301.07	286.05	300.063	C16H12O6	[M+H]+	Hispidulin (5,7,4'-Trihydroxy-6-methoxyflavone)*	Flavonoids	Flavonoid	1447-88-7	A	27859	41849	32805	29811	23403	22006	8197.6	7883.5	5056.2	14009	6800.2	11546	16938	17733	20289	C10058	--
Zmhp003514	301.07	286.05	300.063	C16H12O6	[M+H]+	6,7,8-Tetrahydroxy-5-methoxyflavone	Flavonoids	Flavonoid	-	B	28164	43049	34069	26157	25633	24828	7594.3	11081	7015.3	12865	7645.3	10155	16835	17300	17248	--	--
Zmhn001926	299.08	137.02	300.084	C13H16O8	[M-H]-	1-O-Salicyl-D-glucose	Phenolic acids	Phenolic acids	60517-74-0	A	3493300	2600300	3178900	2274900	2010600	2082300	3958200	4028700	2905900	3961500	4184500	3671500	2507800	2365300	2124300	--	--
Zmhn001358	299.08	137.02	300.084	C13H16O8	[M-H]-	4-O-Glucosyl-4-hydroxybenzoic acid	Phenolic acids	Phenolic acids	-	A	312180	319000	341200	421660	458540	349290	290120	280170	256170	371900	377290	442680	277260	313830	344950	--	--
Hmtn001302	299.08	137.02	300.085	C13H16O8	[M-H]-	Glucosyloxybenzoic acid	Phenolic acids	Phenolic acids	-	A	2970100	2999800	2984800	2228100	2014300	1839500	4315300	3507500	3074700	3815700	4073100	3824300	2036600	2263200	2595800	--	--
pmb3142	299.1	137.1	300.085	C13H16O8	[M-H]-	Salicylic acid-2-O-glucoside	Phenolic acids	Phenolic acids	10366-91-3	B	6079700	5886600	6781800	3540500	3826200	3494100	2906500	2910300	2688300	3338800	2866200	3038000	3661600	3021200	4370500	--	--
pmc1990	299.1	223.1	300.1	C17H16O5	[M-H]-	4'-Hydroxy-5,7-dimethoxyflavanone	Flavonoids	Flavanols	-	B	81508	64476	74338	100460	144820	131780	251830	250990	354650	116540	131620	178280	132390	152830	136070	--	--
Zmyn005384	299.26	253.26	300.266	C18H36O3	[M-H]-	2R-Hydroxyoctadecanoic Acid	Lipids	Free fatty acids	26633-48-7	B	39171	35604	37427	21439	39455	31689	12628	11995	9475	23531	34208	24459	26836	25548	32735	C03042	--
mws1349	302.31	109.2	301.298	C18H39NO2	[M+H]+	Dihydrosphingosine	Lipids	Sphingolipids	764-22-7	B	7231.8	7711.8	9737.8	9728.4	6241.5	8488	8912.2	9803.9	5931.8	10589	6337.1	11637	10158	10244	9678.3	C00836	ko00600,ko01100
Zmpp002571	303.05	257.05	302.043	C15H10O7	[M+H]+	Robinetin	Flavonoids	Flavonoid	490-31-3	B	97166	93292	109830	109730	88841	87878	28006	51788	25870	26456	44814	43108	65145	54910	74072	C10177	--
Cmsp004086	303.09	229.08	302.079	C16H14O6	[M+H]+	Dihydrokaempferide	Flavonoids	Flavonols	137225-59-3	B	98840	84160	79500	53807	43066	28714	58770	75205	47749	74693	56718	62172	51054	55515	71347	--	--
Hmqn000843	301.09	123.01	302.1	C13H18O8	[M-H]-	Tachioside	Lignans and Coumarins	Lignans	109194-60-7	B	396960	356910	378740	250520	271120	235630	189340	187670	170200	246150	250610	217000	223470	242680	247770	--	--
mws0044	303.05	125.02	304.058	C15H12O7	[M-H]-	Dihydroquercetin(Taxifolin)	Flavonoids	Dihydroflavonol	480-18-2	B	15170	23789	16471	16974	16364	10152	39219	75502	42694	255690	234890	251220	69396	65924	86491	C01617	ko00941,ko01100,ko01110
Hmqn003268	303.05	151.03	304.059	C15H12O7	[M-H]-	5,7,3',4',5'-Pentahydroxydihydroflavone	Flavonoids	Dihydroflavone	-	B	4981.4	2488.2	3916.6	4328	3458.8	3096.5	10546	11342	11491	48812	57507	68595	15651	15277	20433	--	--
pme1086	306.08	143	307.084	C10H17N3O6S	[M-H]-	Glutathione reduced form	Amino acids and derivatives	Amino acids and derivatives	70-18-8	A	20544	27790	22497	29441	24149	40527	43588	69620	51915	39306	32955	60280	22885	35095	34723	C00051	ko00270,ko00480,ko01100,ko02010
pmn001610	307.26	307.3	308.272	C20H36O2	[M-H]-	Eicosadienoic acid	Lipids	Free fatty acids	5598-38-9	B	22493	15220	23574	9913.7	97966	32864	29659	38973	29671	80359	93453	76977	45867	55700	60975	C16525	ko01040
pmb2857	308.1	146.1	309.106	C11H19NO9	[M-H]-	L-Glutamic acid-O-glycoside	Amino acids and derivatives	Amino acids and derivatives	-	B	10082	10010	6916.9	36975	27885	22334	15444	27751	21091	28906	43553	36382	29964	23614	26424	--	--
Lmhn003074	309.06	193.05	310.069	C14H14O8	[M-H]-	Feruloylmalic acid	Phenolic acids	Phenolic acids	-	A	2978900	3629200	2783000	3233900	2694200	3100100	1266300	1295600	970700	891540	1055700	983840	1617300	1661300	1600900	--	--
pmb2791	309.21	209.1	310.1	C18H30O4	[M-H]-	9-Hydroperoxy-10E,12,15Z-octadecatrienoic acid	Lipids	Free fatty acids	111004-08-1	B	5848.2	4623.9	5608.5	6060.8	5832.1	5838.8	5751.5	5997.6	6485.5	6029.5	6240.2	5891.4	4966.1	4239.8	4504.5	C16321	ko00592,ko01110
pmn001606	309.28	309.28	310.287	C20H38O2	[M-H]-	Eicosenoic acid	Lipids	Free fatty acids	26764-41-0	B	4867500	2449700	1011900	1928600	877200	2453400	3456400	1588600	1573900	6078600	5728500	6312300	846890	981810	1073200	C16526	ko01040
pmp000106	313.11	298.1	312.1	C18H16O5	[M+H]+	5,7,4'-Trimethoxyflavone	Flavonoids	Flavonoid	5631-70-9	B	2515	1825.9	1751.7	1580.8	1921.8	2278.5	2811.9	2720.5	1581.3	2321.8	2349.6	1975.1	2245.2	1529.5	1944.4	--	--
Lmbn004685	311.22	223.17	312.23	C18H32O4	[M-H]-	5S,8R-DiHODE; (5S,8R,9Z,12Z)-5,8-Dihydroxyoctadeca-9,12-dienoate	Lipids	Free fatty acids	-	A	11992	14725	12472	12269	15212	13862	11941	12493	11593	15025	13205	14540	12056	13681	14713	C20186	ko00591
Lmbn005287	311.22	249.22	312.23	C18H32O4	[M-H]-	7S,8S-DiHODE; (9Z,12Z)-(7S,8S)-Dihydroxyoctadeca-9,12-dienoic acid	Lipids	Free fatty acids	143288-65-7	B	21906	20459	24712	52076	38204	36275	8112.4	10778	9263	39724	49054	36165	26352	25699	23169	C07354	ko00591
pmn001689	311.22	223.17	312.23	C18H32O4	[M-H]-	9-Hydroxy-12-oxo-15(Z)-octadecenoic acid	Lipids	Free fatty acids	-	A	12313	11760	12322	14277	16134	14098	12780	13308	13865	13348	13858	15153	12170	13738	16938	C21924	ko00592,ko01110
Rfmb087	311.22	293.21	312.23	C18H32O4	[M-H]-	9-Hydroxy-13-oxo-10-octadecenoic Acid	Lipids	Free fatty acids	-	B	8986.3	7829.9	10324	6366.1	10470	9438.7	7669.8	7257.9	7080.2	7428.1	6321.9	6500.1	7936	8673.2	9267.9	--	--
pmf0397	311.3	183.1	312.303	C20H40O2	[M-H]-	Arachidic acid	Lipids	Free fatty acids	506-30-9	A	3909600	4750400	4210100	4713800	3967700	5294200	6728100	5294700	5014600	7560400	6529300	5384900	3147100	4427000	5507800	C06425	ko01040
Lmsp008392	315.09	272.07	314.079	C17H14O6	[M+H]+	4',5-Dihydroxy-3',5'-dimethoxyflavone	Flavonoids	Flavonoid	-	B	15400	21302	49481	7887.7	8992.9	10863	1572	5000.4	1178.5	780.68	1086.3	859.01	9371.9	8800.3	8675.5	--	--
mws1174	313.07	253	314.079	C17H14O6	[M-H]-	3-O-Acetylpinobanksin	Flavonoids	Dihydroflavonol	52117-69-8	B	18711	21418	25501	23402	21356	12701	6563.1	8613.2	6723.6	14590	8932.8	8060	12395	11810	11655	C16418	ko00941
Lmyn002403	313.09	101.02	314.1	C14H18O8	[M-H]-	Mandelic acid-β-glucoside	Phenolic acids	Phenolic acids	-	B	23107	25407	30195	34898	35276	25765	16980	23251	11532	17505	20517	17006	16478	20838	18987	--	--
Cmzp002057	315.12	255.1	314.1	C14H18O8	[M+H]+	6-O-Acetylarbutin	Phenolic acids	Phenolic acids	10338-88-2	B	17325	16975	18886	115940	81168	78297	32010	36108	32661	72738	90736	113560	43310	42760	58538	--	--
Lmmn002179	313.09	107.05	314.1	C14H18O8	[M-H]-	Methyl salicylate-2-O-glucoside	Phenolic acids	Phenolic acids	10019-60-0	B	64655	75117	64003	122750	113360	104040	75150	48875	42504	59981	104890	66105	77564	71071	87482	--	--
Lmbn005487	313.24	251.24	314.246	C18H34O4	[M-H]-	12,13-DHOME; (9Z)-12,13-Dihydroxyoctadec-9-enoic acid	Lipids	Free fatty acids	263399-35-5	B	24641	24684	25713	43512	40678	40099	23493	28379	21766	41158	59209	48023	27745	28203	30418	C14829	ko00591
Lmqn004838	315.01	299.99	316.022	C15H8O8	[M-H]-	3-O-Methylellagic acid	Tannins	Tannin	-	B	33165	23649	20578	14752	14888	17020	16913	24254	12842	16868	18303	28657	9636.6	18075	15444	--	--
mws2627	317.07	285.04	316.058	C16H12O7	[M+H]+	Tamarixetin (3,3',5,7-Tetrahydroxy-4'-Methoxyflavone)	Flavonoids	Flavonoid	603-61-2	B	8955.5	15409	26765	9683.5	8313.4	7316.2	3867.5	5060.6	3132.1	7763.7	4838.3	4086.1	8382.8	6325.2	7618.9	C10188	--
Lmdp003808	317.07	302.04	316.058	C16H12O7	[M+H]+	Azaleatin (5-O-Methylquercetin)	Flavonoids	Flavonols	529-51-1	B	6294400	6307000	7507300	6449300	4807100	3406100	4913900	6902300	5472300	4945000	4436200	3831400	4907300	5648800	4886500	C10022	--
mws0066	315.05	151	316.058	C16H12O7	[M-H]-	Isorhamnetin	Flavonoids	Flavonols	480-19-3	A	22669	33896	51102	18566	15617	18057	8413.4	11175	6779.3	15174	14486	9942.5	17004	14168	15734	C10084	--
Lmfp001509	317.09	153.02	316.079	C13H16O9	[M+H]+	1-O-Galloyl-rhamnose	Tannins	Tannin	-	B	35193	29998	56086	17229	22370	16138	13192	11505	11391	27614	33652	19022	25000	15985	20015	--	--
pmn001367	315.07	153.02	316.079	C13H16O9	[M-H]-	Protocatechuic acid-4-O-glucoside*	Phenolic acids	Phenolic acids	-	A	5441000	6439000	5814500	6059900	5024400	4772900	4879400	3512700	4742400	4082100	5759300	5580400	3936200	3124000	4575900	--	--
pmb2871	315.07	153	316.079	C13H16O9	[M-H]-	1-O-Gentisoyl-D-glucoside*	Phenolic acids	Phenolic acids	23445-11-6	B	5536200	6550200	5409900	5671200	5099100	4607900	5064500	4183800	4606300	4566700	6629700	6755100	4342100	3595300	4733000	--	--
Hmtn001120	315.11	153.06	316.116	C14H20O8	[M-H]-	5-(2-Hydroxyethyl)-2-O-glucosylphenol	Phenolic acids	Phenolic acids	-	B	712090	952860	726950	930690	813330	923890	3089200	2668800	3463200	2061200	2561300	2605600	1391500	1536700	1485700	--	--
Zmtn001661	315.11	153.02	316.116	C14H20O8	[M-H]-	Vanilloloside	Others	Others	74950-96-2	B	5239500	6517900	5797900	5932600	5195100	4604200	4755900	3741400	4649300	3929300	4995000	5469100	3716100	3374600	4718700	--	--
mws0032	319.04	153	318.038	C15H10O8	[M+H]+	Myricetin	Flavonoids	Flavonols	529-44-2	B	99311	96686	56137	52406	64969	50089	54508	74989	30493	38483	50305	39797	54635	49395	49062	C10107	ko00941,ko00944,ko01110
mws0582	322.11	130	321.099	C11H19N3O6S	[M+H]+	S-(Methyl)glutathione	Amino acids and derivatives	Amino acids and derivatives	2922-56-7	A	4633700	3759300	3907400	4023800	7119100	3490800	4270800	5372200	4802700	5025500	4778400	4058300	4100800	3328200	5618800	C11347	--
pme3174	324.06	112	323.052	C9H14N3O8P	[M+H]+	Cytidine 5'-monophosphate(Cytidylic acid)	Nucleotides and derivatives	Nucleotides and derivatives	63-37-6	B	4479.9	4508.5	9343.7	8867.8	9004.4	11450	5450.3	3813.3	2350.7	5799.7	10259	10668	4428	9361.8	6012.2	C00055	ko00240,ko01100
mws0393	325.19	160	324.184	C20H24O2N2	[M+H]+	Quinine	Alkaloids	Alkaloids	130-95-0	B	1041400	1126600	1091500	950800	927740	951450	635030	547910	530060	297410	240520	225390	652140	663770	710200	C06526	--
Hmqp006023	326.27	309.27	324.266	C20H36O3	[M+H]+	Ethyl 9-Hydroxy-10,12-octadecadienoic acid	Lipids	Free fatty acids	-	B	14802	17995	19151	58115	45213	65923	38875	44923	39361	37553	47613	80054	45815	48407	49646	--	--
mws0983	326.31	62.06	325.298	C20H39NO2	[M+H]+	N-Oleoylethanolamine	Alkaloids	Alkaloids	111-58-0	B	150300	167550	170240	539450	407170	674620	386950	443040	381080	371590	490810	728990	448850	480920	469090	C20792	--
pmn001419	325.09	163.04	326.1	C15H18O8	[M-H]-	1-O-[(E)-p-Cumaroyl]-D-glucose	Phenolic acids	Phenolic acids	-	A	24314000	25866000	28511000	19823000	19144000	20001000	10510000	12462000	10451000	11612000	11108000	11049000	16108000	15258000	16429000	--	--
Zmhn002301	325.09	163.04	326.1	C15H18O8	[M-H]-	p-Coumaric acid-4-O-glucoside	Phenolic acids	Phenolic acids	117405-48-8	A	15609000	15404000	15720000	13337000	12310000	12148000	6616700	7138600	6116700	6744300	5698600	7263900	9677200	9255700	10155000	C06739	--
Hmsn002272	327.11	165.05	328.116	C15H20O8	[M-H]-	Demethyl coniferin	Phenolic acids	Phenolic acids	-	A	5853500	5115700	5764300	3537800	3904900	3882000	241730	274140	209890	495850	571910	446930	2281200	2617300	2397600	--	--
Lmtn002233	327.11	165.06	328.116	C15H20O8	[M-H]-	Androsin	Others	Others	531-28-2	A	6309800	5765300	5971800	4893700	5513600	4794400	2282000	2327500	1922700	5627000	6356900	5912400	4315600	4506300	4708600	--	--
mws0917	329.07	314	330.074	C17H14O7	[M-H]-	3,7-Di-O-methylquercetin	Flavonoids	Flavonols	2068-02-2	B	29316	29796	141550	13005	16051	16397	3182	22765	6575.1	7537.6	7924.2	8024.6	19585	21110	21549	C01265	ko00944
Lmtn002565	329.11	167.03	330.095	C14H18O9	[M-H]-	1-O-Vanilloyl-D-Glucose	Phenolic acids	Phenolic acids	-	A	475490	417100	364910	302920	246950	191040	401520	389660	340100	729890	760630	1285100	435490	408190	446950	C20470	--
Zmhn001883	329.09	209.04	330.095	C14H18O9	[M-H]-	Vanillic acid-4-O-glucoside	Phenolic acids	Phenolic acids	32142-31-7	B	8816.8	6862.9	10415	13183	9172.8	7613.6	10183	11150	8983.2	14417	14388	11738	6121	10126	9874	--	--
Lmmn003663	329.09	167.04	330.095	C14H18O9	[M-H]-	5-Glucosyloxy-2-Hydroxybenzoic acid methyl ester	Phenolic acids	Phenolic acids	-	A	520050	485400	432760	329360	231110	276700	410670	315340	390380	794310	1211400	979000	467580	425420	470170	--	--
pmn001694	329.23	229.15	330.241	C18H34O5	[M-H]-	9,10,13-Trihydroxy-11-Octadecenoic Acid	Lipids	Free fatty acids	29907-57-1	B	41271	55060	64519	47225	88311	63637	37025	30815	30640	42526	32063	35617	40984	41898	45027	C14835	ko00591
pmp001284	331.28	313.27	330.277	C19H38O4	[M+H]+	Monopalmitin	Lipids	Glycerol ester	542-44-9	A	124960	123140	115430	81481	123640	141200	109170	124340	134030	128360	123290	127170	144670	155150	153500	--	--
pme3184	332.08	136	331.068	C10H14N5O6P	[M+H]+	2'-Deoxyadenosine-5'-monophosphate	Nucleotides and derivatives	Nucleotides and derivatives	653-63-4	B	57106	46181	51871	32536	59745	30552	46242	44243	73060	61437	58534	66859	52168	33027	43815	C00360	ko00230,ko01100
pmb0789	332.13	152.07	331.127	C14H21NO8	[M+H]+	Pyridoxine-5'-O-glucoside	Others	Vitamin	-	B	14450	21761	15088	18133	33276	20375	19688	16239	16619	19514	7850.8	19883	14315	14322	17727	C03996	--
pmb2928	331	313.1	332.074	C13H16O10	[M-H]-	Gallic acid-4-O-glucoside	Tannins	Tannin	84274-52-2	A	1987200	1819400	1780300	1515600	1715900	1334000	847310	834360	713780	767100	751310	802590	1020200	1054700	1151400	--	--
pmn001518	331.07	169.01	332.074	C13H16O10	[M-H]-	1-O-Galloyl-D-glucose	Tannins	Tannin	58511-73-2	A	1748500	1749900	2009200	981520	1043700	1098000	452980	579990	413690	1330100	1289000	1497300	775060	958520	902840	C01158	--
Zmhn001703	331.07	169.02	332.074	C13H16O10	[M-H]-	5-O-Galloyl-D-hamamelose	Tannins	Tannin	-	B	1259200	1034000	1255200	963690	1159900	1037700	1261200	1508800	1095800	1484600	1431600	1706200	762500	926830	1206000	--	--
Lmfn000604	331.07	169.01	332.074	C13H16O10	[M-H]-	6-O-Galloyl-D-glucose	Tannins	Tannin	13186-19-1	A	1301400	1338900	1346600	915240	1107700	1173000	1294900	1714800	1147600	1803300	1515500	1776900	840000	948410	942100	--	--
Hmln000659	331.07	169.01	332.075	C13H16O10	[M-H]-	3-O-Galloyl-D-glucose	Tannins	Tannin	-	A	1258900	969220	1099000	899290	1225600	1010000	1038300	1474200	1097600	1448200	1252100	1516100	669350	932380	920960	--	--
Hmln000873	331.07	169.01	332.075	C13H16O10	[M-H]-	2-O-Galloyl-D-glucose	Tannins	Tannin	-	B	1079900	1036200	1024500	859250	1118400	861610	1101500	1231000	1001300	1515000	1482900	1755200	833290	838230	889520	--	--
Lmmn001294	331.1	153.02	332.111	C14H20O9	[M-H]-	Koaburaside	Phenolic acids	Phenolic acids	41653-73-0	B	50597	59415	47179	51274	55782	44250	48517	45573	40698	109130	100460	89608	52608	55548	46404	--	--
Hmln002806	335.08	179.03	336.085	C16H16O8	[M-H]-	5-O-Caffeoylshikimic acid	Phenolic acids	Phenolic acids	180981-12-8	B	63236	47802	67635	60331	66366	79623	8159.5	12537	9787.8	20191	13074	25086	40888	39220	42041	C10434	ko00940,ko00941,ko00945,ko01100,ko01110
pmb3074	337.09	191.05	338.1	C16H18O8	[M-H]-	5-O-p-Coumaroylquinic acid*	Phenolic acids	Phenolic acids	1899-30-5	B	1748300	2611500	1616400	1026500	833240	611540	1948100	2090800	1416000	272150	463310	645250	1010100	1045900	1030700	C12208	ko00940,ko00941,ko00945,ko01110
pmb3068	337.09	173.1	338.1	C16H18O8	[M-H]-	1-O-p-Coumaroylquinic acid	Phenolic acids	Phenolic acids	-	A	127420	161730	169700	77973	84956	89756	222140	309040	173060	162420	144980	123460	114450	104960	140580	--	--
pmn001421	337.09	191.05	338.1	C16H18O8	[M-H]-	3-O-p-Coumaroylquinic acid*	Phenolic acids	Phenolic acids	87099-71-6	A	1561800	2143200	1628400	696130	904900	577180	1821300	2555300	1281100	425040	473660	565100	880930	1065200	1076800	--	--
pmb4777	337.09	161.1	338.1	C16H18O8	[M-H]-	4-Hydroxy-7-methoxycoumarin-β-rhamnoside	Lignans and Coumarins	Coumarins	-	A	1898400	1944800	2132000	1700900	1926900	1932400	979510	1249100	859390	1266700	1242200	905710	1117800	1193600	1225800	--	--
Zmyn000083	338.99	78.96	339.996	C6H14O12P2	[M-H]-	D-Glucose 1,6-bisphosphate	Others	Saccharides and Alcohols	10139-18-1	B	28768	26219	30025	33061	27587	27710	29966	29289	26791	47799	73848	52843	16088	24652	23441	C01231	ko00500,ko01100
mws1015	339.07	177	340.079	C15H16O9	[M-H]-	Esculin (6,7-DihydroxyCoumarin-6-glucoside)	Lignans and Coumarins	Coumarins	531-75-9	A	1526500	1580800	1091200	1756800	1623000	1424000	1869100	2006900	1911200	1206100	1149700	1330100	1336400	1524100	1610800	C09264	--
Lmbn001162	339.07	177.02	340.079	C15H16O9	[M-H]-	Esculetin-7-O-glucoside	Lignans and Coumarins	Coumarins	-	B	1485000	1382200	1394300	1584000	1630100	1550800	2159900	2311400	2426600	1271700	1045900	1296500	1391900	1413100	2171800	--	--
pmn001420	341.09	179.04	342.095	C15H18O9	[M-H]-	1-O-[(E)-Caffeoyl]-D-glucose	Phenolic acids	Phenolic acids	-	A	6390200	5684700	6310000	5396800	5090000	4309900	2659800	4225200	2339500	5502500	5854400	5456500	4221100	4264700	3831700	--	--
Zmhn001793	341.09	179.03	342.096	C15H18O9	[M-H]-	6-O-Caffeoyl-D-glucose	Phenolic acids	Phenolic acids	-	B	9187700	9262800	9773600	7878500	8383500	7361000	4222000	5378000	4565900	10295000	9141700	6913100	6489300	6541200	6616200	--	--
MA10039641	341.11	89.02	342.116	C12H22O11	[M-H]-	Lactobiose	Others	Saccharides and Alcohols	63-42-3	A	880320	935810	933180	1156800	1153300	1220100	1777800	1292500	2104000	1066900	1967000	1535300	1680600	1019400	1564600	C00243	ko00052,ko01100,ko02010
mws1080	341.11	179	342.116	C12H22O11	[M-H]-	Galactinol	Others	Saccharides and Alcohols	3687-64-7	B	1617900	2031900	1427600	2198900	1978500	1887300	2629900	2223900	2929700	2586700	3145400	2769400	2120700	2020500	2378000	C01235	ko00052,ko01100
Lmsn000381	341.11	89.02	342.116	C12H22O11	[M-H]-	D-Maltose*	Others	Saccharides and Alcohols	133-99-3	A	995600	1050700	929620	1056300	1071600	939700	1589700	1198900	1749200	1036100	1509800	1669200	1373600	862810	1343000	C01971	--
mws0264	341.11	119	342.116	C12H22O11	[M-H]-	D-Trehalose*	Others	Saccharides and Alcohols	99-20-7	B	534190	612210	525930	887140	487820	826930	868240	531440	930110	720940	999160	764060	654610	590310	884600	C01083	ko00500,ko01100,ko01110,ko02010
mws1333	341.11	113	342.116	C12H22O11	[M-H]-	Melibiose	Others	Saccharides and Alcohols	585-99-9	A	339510	416680	246060	499410	360980	315490	499030	306900	564520	419730	661930	431030	490610	263690	547500	C05402	ko00052,ko01100,ko02010
mws5038	341.11	89.02	342.116	C12H22O11	[M-H]-	Isomaltulose*	Others	Saccharides and Alcohols	13718-94-0	B	1050700	1432300	1018900	1507300	1766400	964940	1656900	1239300	1725100	1127900	2055100	1910500	1260500	1260700	1478100	C01742	--
pme0519	341.11	119.03	342.116	C12H22O11	[M-H]-	D-Sucrose*	Others	Saccharides and Alcohols	57-50-1	B	550230	771380	606230	951430	978230	852050	1028000	947370	1005900	773700	987300	1724200	942000	1172000	1104300	C00089	ko00052,ko00500,ko01100,ko01110,ko02010
mws0906	341.12	179	342.131	C16H22O8	[M-H]-	Coniferin	Phenolic acids	Phenolic acids	531-29-3	A	9497800	10074000	10513000	9121800	7595000	8428500	4338500	6046400	4982800	11459000	10217000	8668700	7476400	7717300	8633900	C00761	ko00940
pmb2211	343.3	240.7	342.288	C19H38N2O3	[M+H]+	Cocamidopropyl betaine	Alkaloids	Alkaloids	4292-10-8	A	9052.7	11257	5343	7374.8	5557.8	6987.1	5506.8	5672	7502.2	42612	7696.4	7210	7515.8	9045.2	8476.1	--	--
Zmhp004065	345.1	330.07	344.089	C18H16O7	[M+H]+	7,8-Dihydroxy-5,6,4'-trimethoxyflavone	Flavonoids	Flavonoid	-	B	80310	80979	205680	44194	46545	43969	4938	18204	5914	5166.3	9516.7	9177.3	43637	38601	38464	--	--
mws1474	345.1	284	344.09	C18H16O7	[M+H]+	5,7-Dihydroxy-3',4',5'-trimethoxyflavone	Flavonoids	Flavonoid	18103-42-9	B	3593.6	4240.5	11593	2795.6	2638	3063.7	569.17	1347	387.93	310.45	988.16	697.66	2502.1	2120.1	1538.4	C19807	--
Lmmn000774	343.1	181.05	344.111	C15H20O9	[M-H]-	Dihydrocaffeoylglucose	Phenolic acids	Phenolic acids	-	A	1000800	1037800	1073200	1087200	1153100	1079700	524820	640610	483180	3291400	3593500	2272700	1115900	1087200	1377000	--	--
Zmln000899	343.11	181.05	344.111	C15H20O9	[M-H]-	Syringaldehyde-4-O-glucoside	Phenolic acids	Phenolic acids	-	B	158540	143620	184000	145450	164030	135010	55284	50811	59822	221690	198620	199100	119260	139450	148350	--	--
mws0609	344.04	150	345.047	C10H12N5O7P	[M-H]-	Guanosine 3',5'-cyclic monophosphate	Nucleotides and derivatives	Nucleotides and derivatives	7665-99-8	B	7281	2919.1	5805.3	56397	32928	46884	14348	21825	11386	26079	47108	14758	22975	19836	22826	C00942	ko00230,ko01100
pmb0801	346.11	184.1	345.106	C14H19NO9	[M+H]+	4-Pyridoxic acid-O-glucoside	Others	Vitamin	-	B	340040	267330	290500	369000	289210	281230	158990	165110	128970	127270	111460	123470	151400	180710	209960	--	--
mws1629	345.12	183.2	346.126	C15H22O9	[M-H]-	Aucubin	Terpenoids	Sesquiterpenoids	479-98-1	B	50551	47027	53945	38394	39818	47082	24648	26591	23988	60687	49296	58038	32651	38900	40909	C09771	--
pmb0981	348.07	136	347.063	C10H14N5O7P	[M+H]+	Adenosine 5'-monophosphate	Nucleotides and derivatives	Nucleotides and derivatives	61-19-8	A	461910	400500	417760	540170	978870	432440	984670	762800	917790	512590	856090	616370	469570	363860	723460	C00020	ko00230,ko00908,ko01100,ko01110
Lmhp011388	353.27	261.22	352.261	C21H36O4	[M+H]+	2-α-Linolenoyl-glycerol	Lipids	Glycerol ester	55268-58-1	A	315590	302800	329990	182000	209110	189090	239370	303860	207350	406830	374900	343160	241390	241110	251110	--	--
Lmhp011562	353.27	261.22	352.261	C21H36O4	[M+H]+	1-α-Linolenoyl-glycerol	Lipids	Glycerol ester	-	A	577940	589500	656280	411770	435060	412620	521070	651640	479650	672080	618400	667280	492650	487640	495420	--	--
mws0178	353.09	191.01	354.095	C16H18O9	[M-H]-	Chlorogenic acid (3-O-Caffeoylquinic acid)*	Phenolic acids	Phenolic acids	327-97-9	A	1988500	2089700	2277700	1443000	1320600	1321700	1844100	1970000	1847000	1300700	1117900	1085400	1275100	1485400	1459300	C00852	ko00940,ko00941,ko00945,ko01110
mws0748	353.09	191.1	354.095	C16H18O9	[M-H]-	1-Caffeoylquinic acid	Phenolic acids	Phenolic acids	1241-87-8	A	18520000	17258000	19116000	10132000	12108000	11755000	6743300	7510500	5399000	13001000	12152000	11547000	8275200	10916000	11458000	--	--
mws2108	353.09	191.05	354.095	C16H18O9	[M-H]-	Cryptochlorogenic acid (4-O-Caffeoylquinic acid)	Phenolic acids	Phenolic acids	905-99-7	B	2093500	1978500	2058500	1358100	1236000	1259800	1760000	1890100	1525100	1122900	1508300	908830	1199900	1406200	1357600	--	--
pme1816	353.09	191	354.095	C16H18O9	[M-H]-	Neochlorogenic acid (5-O-Caffeoylquinic acid)*	Phenolic acids	Phenolic acids	906-33-2	A	250430	244900	268080	189190	154860	141960	84440	114710	83652	162190	217830	147500	138190	190910	139560	C17147	--
mws1077	355.1	193.05	354.095	C16H18O9	[M+H]+	Scopoletin-7-O-glucoside (Scopolin)	Lignans and Coumarins	Coumarins	531-44-2	B	58936	67801	50227	69791	71386	76894	80600	101590	76372	86622	80834	76741	77788	66460	75092	C01527	ko00940,ko01110
Lmhp112042	355.28	263.24	354.277	C21H38O4	[M+H]+	1-Linoleoylglycerol	Lipids	Glycerol ester	2277-28-3	B	35375	37012	39042	33705	63884	43872	36546	41411	30859	35869	33076	40917	34568	37644	37824	--	--
Lmhp012042	355.28	263.24	354.277	C21H38O4	[M+H]+	2-Linoleoylglycerol	Lipids	Glycerol ester	3443-82-1	B	27868	27745	29951	29620	45317	37160	35191	44003	30568	30956	31438	27986	30156	28847	30399	--	--
Zmhn002422	355.1	193.05	356.11	C16H20O9	[M-H]-	1-O-Feruloyl-D-Glucose	Phenolic acids	Phenolic acids	-	A	14496000	15030000	14342000	14841000	15762000	13208000	9516700	9166300	7977200	9510500	9444400	11553000	11386000	12862000	12102000	C17759	--
Hmmn002544	355.1	193.05	356.111	C16H20O9	[M-H]-	Ferulic acid-4-O-glucoside	Phenolic acids	Phenolic acids	117405-51-3	A	413320	372690	398380	249910	296970	284420	183300	177800	157890	276780	258540	245320	168440	207490	198550	--	--
Zmhn002334	355.1	193.05	356.111	C16H20O9	[M-H]-	6-O-Feruloyl-D-glucose	Phenolic acids	Phenolic acids	137887-25-3	A	16226000	13482000	14756000	15056000	15695000	15740000	9356200	10127000	8405100	13034000	10445000	11306000	11258000	12928000	11581000	--	--
pmb0296	357.3	265.4	356.293	C21H40O4	[M+H]+	1-Oleoyl-Sn-Glycerol	Lipids	Glycerol ester	129784-87-8	B	20804	20578	22673	48857	63519	43973	6298.6	6720.4	4149.4	50650	43692	47126	26751	26160	26451	--	--
mws1526	359.13	197	358.126	C16H22O9	[M+H]+	Sweroside	Terpenoids	Sesquiterpenoids	14215-86-2	B	866460	799080	767650	627340	656140	504660	234490	224110	170310	156820	176180	157110	383220	465800	357440	C17071	--
Lmdn004267	357.13	151.04	358.142	C20H22O6	[M-H]-	Epipinoresinol*	Lignans and Coumarins	Lignans	24404-50-0	B	65933	82816	59070	65761	82169	56878	20507	24949	9746.4	25051	23835	20699	35837	42393	36752	--	--
mws0097	357.13	151	358.142	C20H22O6	[M-H]-	Pinoresinol*	Lignans and Coumarins	Lignans	487-36-5	B	58138	58069	42053	58774	63873	46505	17122	23123	8298.5	18905	22307	17809	28732	32794	36323	C05366	ko00998,ko01100,ko01110
pme0085	359.08	196.7	360.084	C18H16O8	[M-H]-	Rosmarinic acid	Phenolic acids	Phenolic acids	537-15-5	B	77896	74878	77783	226220	207760	180170	87423	78962	70497	163770	141380	180210	122020	112730	118870	C01850	ko00350,ko01100
pmb3107	359.1	182.1	360.106	C15H20O10	[M-H]-	Glucosyringic Acid	Phenolic acids	Phenolic acids	-	B	803330	1139600	954110	634130	708490	622980	360000	345900	322940	491330	396440	420160	505040	565920	548880	--	--
pmb0998	364.07	152.1	363.058	C10H14N5O8P	[M+H]+	Guanosine 5'-monophosphate	Nucleotides and derivatives	Nucleotides and derivatives	85-32-5	B	46894	61727	35937	44191	28094	35699	49227	36085	51381	28672	32086	30767	38958	29040	49898	C00144	ko00230,ko01100
mws5040	365.11	203.05	364.078	C12H21O11Na	[M+H]+	Turanose	Others	Saccharides and Alcohols	547-25-1	B	11975000	13740000	12434000	13438000	12738000	13454000	17990000	19835000	19060000	11293000	13115000	15058000	13237000	13569000	14919000	C19636	--
pmb0964	366.2	204.1	365.17	C16H23N5O5	[M+H]+	Isopentenyladenine-7-N-glucoside	Nucleotides and derivatives	Nucleotides and derivatives	-	A	5820600	6119200	5315100	6515700	5373900	5895400	7282900	7734900	7994600	5760500	5700200	5534100	5596100	5560700	5816200	--	--
Lmgp003270	369.16	177.06	368.074	C16H16O10	[M+H]+	Scopoletin-7-O-glucuronide	Lignans and Coumarins	Coumarins	132752-65-9	B	74656	69148	67214	42474	43205	42219	42355	67182	37365	25763	38722	28950	39727	45411	54714	--	--
pma3724	369.1	177.1	368.111	C17H20O9	[M+H]+	1-O-Feruloylquinic acid	Phenolic acids	Phenolic acids	-	B	66805	49776	73805	47856	26571	45561	54031	68890	57330	26230	23089	29850	36053	43734	55677	--	--
mws0179	367.1	190.9	368.111	C17H20O9	[M-H]-	Chlorogenic acid methyl ester	Phenolic acids	Phenolic acids	29708-87-0	B	103650	71354	83252	67491	40746	50114	65097	74636	48428	11050	26294	13816	36033	48071	40115	--	--
pmb0752	369.12	177.1	368.111	C17H20O9	[M+H]+	3-O-Feruloylquinic acid	Phenolic acids	Phenolic acids	1899-29-2	B	81874	66799	83225	75604	64781	88089	44257	38837	35380	82020	63010	54062	58022	38706	64253	C02572	--
pmn001695	371.1	249.06	372.106	C16H20O10	[M-H]-	Trihydroxycinnamoylquinic acid	Phenolic acids	Phenolic acids	-	A	1125500	1073100	1186600	1180900	995520	1025700	161430	189950	168030	456140	411580	427260	631680	557530	666150	--	--
mws0011	371.13	209	372.142	C17H24O9	[M-H]-	Syringin	Phenolic acids	Phenolic acids	118-34-3	B	73943	60769	59823	42326	53651	54142	10555	21814	9359.7	41578	24171	23387	26933	39288	48479	C01533	ko00940
mws0232	377.15	243.09	376.138	C17H20N4O6	[M+H]+	Riboflavin (Vitamin B2)	Others	Vitamin	83-88-5	B	58901	73820	88392	56505	50620	69370	69170	78878	65038	30244	24544	23501	68628	44935	49054	C00255	ko00740,ko01100,ko01110,ko02010
pme3337	384.12	252	383.108	C14H17N5O8	[M+H]+	Succinyladenosine	Nucleotides and derivatives	Nucleotides and derivatives	4542-23-8	B	203610	182520	278240	229540	259890	229760	212390	243050	195580	376250	634710	463430	246030	252200	298030	--	--
Zmhn002227	385.11	223.06	386.121	C17H22O10	[M-H]-	4-O-Glucosyl-sinapate	Phenolic acids	Phenolic acids	-	A	288980	283950	255790	145470	190750	202190	985340	857010	762340	1083800	1137800	1033300	423240	525050	555780	C02919	--
HJN003	385.11	223.06	386.122	C17H22O10	[M-H]-	1-O-Sinapoyl-D-glucose	Phenolic acids	Phenolic acids	-	A	869410	973790	865190	621820	781660	759640	2459400	2762100	2366800	1570400	1161100	1547800	1029900	1054300	1143700	C01175	ko00940
mws1565	389.14	209.08	388.137	C17H24O10	[M+H]+	Geniposide	Terpenoids	Monoterpenoids	24512-63-8	B	153300	275930	262440	154970	194190	123070	160020	227220	176080	43378	79061	69890	81554	136610	142310	C09781	--
Lmmp010562	391.28	149.02	390.277	C24H38O4	[M+H]+	Diisooctyl Phthalate	Phenolic acids	Phenolic acids	27554-26-3	A	2187000	1420100	1141300	1113800	1043000	1610000	2430500	1940400	2447700	1349800	3367700	2894300	693170	816410	780600	C14577	--
Lmwp011196	391.28	149.02	390.277	C24H38O4	[M+H]+	Bis(2-ethylhexyl)phthalate	Phenolic acids	Phenolic acids	117-81-7	A	2292900	1528300	1203500	1085000	1187400	1657100	2491300	1946500	2766800	1329800	3597900	3080600	796000	832240	901980	C03690	--
pme2735	399.2	250	398.137	C15H22N6O5S	[M+H]+	S-Adenosyl-L-methionine	Amino acids and derivatives	Amino acids and derivatives	29908-03-0	A	2084500	2098900	1740800	6113900	4522100	5445700	2752500	3825500	3666600	2891400	2821000	3233400	3184700	2842200	3271900	C00019	ko00261,ko00270,ko00330,ko00908,ko01100,ko01110,ko01230,ko04122
Cmbp005948	401.12	163.04	400.116	C21H20O8	[M+H]+	1-O-p-Hydroxycinnamoyl-3-O-caffeoylglycerol	Lipids	Glycerol ester	-	B	26213	30262	37833	23452	27005	28058	11163	5480.3	3707.3	26400	22476	23663	18154	19875	23875	--	--
pme3007	402.99	159	404.002	C9H14N2O12P2	[M-H]-	Uridine 5'-diphosphate	Nucleotides and derivatives	Nucleotides and derivatives	27821-45-0	B	21158	22980	25583	30888	33269	33236	33369	40451	37969	35064	35892	35661	18531	29878	27582	C00015	ko00240,ko00908,ko01100
Lmhn001773	416.06	179.03	415.054	C19H13NO10	[M-H]-	Caffeoylnicotinoyltartaric acid	Phenolic acids	Phenolic acids	-	B	64349	65645	78314	53769	53516	50185	39590	40757	44173	56039	38699	62273	43206	46540	63688	--	--
Lmyp005841	417.12	255.06	416.111	C21H20O9	[M+H]+	Chrysin-7-O-glucoside	Flavonoids	Flavonoid	31025-53-3	B	4610.2	4833	4621.5	4643.5	2124	4765.1	25948	28039	23752	15309	37185	52067	13436	10832	16110	--	--
pmb0580	417.1	255.1	416.111	C21H20O9	[M+H]+	Chrysin-5-O-glucoside (Toringin)	Flavonoids	Flavonoid	1329-10-8	B	3609.7	8028.9	7196.8	6368.2	5475.5	4421.5	20464	21190	17618	12996	27337	40467	12241	12428	13811	--	--
pme1587	417.12	255	416.111	C21H20O9	[M+H]+	Daidzein-7-O-glucoside(Daidzin)	Flavonoids	Isoflavones	552-66-9	B	201030	184740	229150	195430	192640	180440	62380	77082	58867	157330	225920	147790	142130	143740	155580	C10216	ko00943
Lmbp003668	419.1	287.05	418.09	C20H18O10	[M+H]+	Kaempferol-3-O-arabinoside	Flavonoids	Flavonoid	-	B	778310	726740	671920	340690	272650	250880	411250	363840	266760	107260	124850	119460	339520	320500	361600	--	--
pmn001637	417.08	285	418.09	C20H18O10	[M-H]-	Kaempferol-3-O-arabinoside (Juglanin)	Flavonoids	Flavonols	5041-67-8	B	55186	61022	35745	18578	21200	29255	38000	19939	23223	7393.7	9506	12163	19362	25134	27624	--	--
pma6218	419.1	383.1	418.126	C21H22O9	[M+H]+	O-MethylNaringenin-8-C-arabinoside	Flavonoids	Flavonoid	-	B	47463	47170	49517	57660	43008	64852	46662	37168	56797	52594	49136	29653	40222	45223	41130	--	--
pmn001663	417.16	402.1	418.163	C22H26O8	[M-H]-	Syringaresinol	Lignans and Coumarins	Lignans	21453-69-0	B	11555	7725.4	7284.3	7874.9	9821.9	7370.9	4001.6	5156	3562.6	18368	21220	22424	5779.9	8685.4	10624	C10889	--
mws2523	421.08	241.1	422.083	C12H23O14P	[M-H]-	Trehalose 6-phosphate	Others	Saccharides and Alcohols	4484-88-2	B	12120	21451	15299	16555	18118	15413	19732	27012	17166	20664	24682	18944	16146	17344	15795	C00689	ko00500,ko01100,ko01110
mws0072	433.11	271.01	432.106	C21H20O10	[M+H]+	Apigenin-5-O-glucoside	Flavonoids	Flavonoid	28757-27-9	B	562380	574440	615210	378770	402690	367250	141030	135520	92154	44066	34177	31794	269100	243160	352410	--	--
Lmlp005572	433.11	271.06	432.106	C21H20O10	[M+H]+	Galangin-7-O-glucoside	Flavonoids	Flavonoid	-	B	615640	557610	568120	391740	351850	348650	101060	130360	107630	39131	41433	32320	267220	260090	286220	--	--
mws1434	431.1	311	432.106	C21H20O10	[M-H]-	Apigenin-6-C-glucoside (Isovitexin)	Flavonoids	Flavonoid carbonoside	29702-25-8	A	10520000	10664000	9310000	8780800	7890100	8636700	2734800	2936400	2127900	1041600	968570	1041900	5746900	6027100	5979200	C01714	ko00944
pmb3006	431.1	269.1	432.106	C21H20O10	[M-H]-	Apigenin-7-O-glucoside(Cosmosiin)	Flavonoids	Flavonoid	578-74-5	B	506250	476150	503890	385260	302530	345610	123890	120270	109580	45188	31992	37483	257530	281220	246040	C04608	ko00944
Lmgp004731	433.11	271.06	432.106	C21H20O10	[M+H]+	Genistein-7-O-galactoside	Flavonoids	Isoflavones	-	B	977750	1005700	971050	624720	616830	655410	235200	274850	193940	98311	152000	159500	429280	483910	459750	--	--
pmp000413	433.11	283.06	432.106	C21H20O10	[M+H]+	Genistein-8-C-glucoside	Flavonoids	Isoflavones	66026-80-0	B	12323000	12224000	11534000	8124000	8250300	8293600	2636600	2862800	1991700	843230	928700	1184900	6098100	5949100	6117400	C10420	--
pmp000117	433.15	403.11	432.142	C22H24O9	[M+H]+	3,5,6,7,8,3',4'-Heptamethoxyflavone	Flavonoids	Flavonols	1178-24-1	B	6690	5181.7	4453.2	4436.3	5562.4	5123.7	5061	4161.3	4413.3	4313.5	5870.7	5170.7	4688	5183	5408.5	--	--
mws4183	433.08	300.03	434.085	C20H18O11	[M-H]-	Quercetin-3-O-arabinoside (Guaijaverin)*	Flavonoids	Flavonols	22255-13-6	B	36586	42687	34715	18594	13145	17545	30537	23871	18802	4952.8	3795.2	8953.6	21460	28152	30272	--	--
Lmfn004065	433.08	300.03	434.085	C20H18O11	[M-H]-	Morin-3-O-arabinoside	Flavonoids	Flavonols	-	B	72589	74562	48371	34625	20341	43591	37964	32306	50224	25612	37441	53654	35010	48126	65190	--	--
Lmdp003509	435.09	303.06	434.085	C20H18O11	[M+H]+	Quercetin-3-O-xyloside (Reynoutrin)*	Flavonoids	Flavonols	549-32-6	B	84752	72541	80468	58541	41474	40579	52712	48763	31766	40384	32831	36408	41688	57128	46394	--	--
Cmzn005251	433.11	271.06	434.121	C21H22O10	[M-H]-	6-O-Caffeoylarbutin	Phenolic acids	Phenolic acids	136172-60-6	B	29821	20479	29516	13425	23082	12456	17396	15824	19270	12525	14972	19371	17970	27908	20623	--	--
mws1179	433.11	271	434.121	C21H22O10	[M-H]-	Naringenin-7-O-glucoside (Prunin)	Flavonoids	Dihydroflavone	529-55-5	B	160980	215570	187610	142650	142030	111990	56252	73210	44614	103080	105330	100290	96240	120700	125720	C09099	ko00941
HJN087	433.12	271.06	434.121	C21H22O10	[M-H]-	Naringenin-4'-O-glucoside*	Flavonoids	Flavonoid	-	A	263430	249960	258300	171880	165780	149350	91505	91236	82149	125240	139300	145560	155670	153880	160720	--	--
HJN090	433.11	271.06	434.121	C21H22O10	[M-H]-	Butin-7-O-glucoside	Flavonoids	Flavonoid	-	B	285860	286510	265170	177900	162870	158110	93496	76511	75243	117590	131770	152430	129200	169510	165390	--	--
Lmlp006175	435.13	273.09	434.121	C21H22O10	[M+H]+	Isosalipurposide (Phlorizin Chalcone)*	Flavonoids	Chalcones	4547-85-7	B	325440	313680	329690	237590	211090	221340	106120	114330	95185	144150	155790	177180	214460	205870	234890	C16406	ko00941
HJN055	435.13	273.08	436.136	C21H24O10	[M-H]-	Dihydrocharcone-4'-O-glucoside	Flavonoids	Chalcones	-	B	53904	38144	33005	34549	30390	26554	18086	22369	17749	29833	36080	38333	24620	21501	22563	--	--
mws2118	435.13	166.7	436.137	C21H24O10	[M-H]-	Phloretin-2'-O-glucoside (Phlorizin)	Flavonoids	Chalcones	60-81-1	B	152800	157900	126100	103680	87937	77821	60234	60131	35182	5626.3	5902.7	15396	58453	67163	60955	C01604	ko00941,ko01110
Lmfn004093	435.13	315.09	436.137	C21H24O10	[M-H]-	Phloretin-4'-O-glucoside (Trilobatin)	Flavonoids	Chalcones	4192-90-9	B	68502	72245	55687	19778	33288	38309	73075	69500	86821	115850	142600	157910	62263	62524	90461	--	--
pmb0862	440.28	184.07	439.27	C20H42NO7P	[M+H]+	LysoPC 12:0	Lipids	LPC	20559-18-6	B	6086.2	7227.4	4776.2	51170	51424	37019	12509	9736.7	10840	116290	118980	68545	33476	33993	34746	--	--
Lmhp009187	440.28	299.26	439.27	C20H42NO7P	[M+H]+	LysoPE 15:0	Lipids	LPE	-	B	2123.3	2584.5	2270.8	5758.3	5998	6653.2	4006	2563.5	3683.1	3790	6123	3609.3	3153.2	4050.1	3447.8	--	--
mws0355	441.08	169.02	442.09	C22H18O10	[M-H]-	Catechin gallate*	Flavonoids	Flavanols	130405-40-2	B	44739	47180	42759	39225	28179	34883	22044	20104	15315	11577	3052.5	9641.2	15925	36773	32798	--	--
mws1397	441.08	169	442.09	C22H18O10	[M-H]-	Epicatechin gallate*	Flavonoids	Flavanols	1257-08-5	B	36213	56459	54625	29419	50277	37123	22710	19614	12883	12257	14687	11568	24528	28870	37856	--	--
pme1014	445.3	341.3	444.303	C31H40O2	[M+H]+	Menatetrenone (Vitamin K2)	Others	Vitamin	11032-49-8	B	58278	50383	52336	53217	68236	76535	113120	99711	120180	59700	68226	78553	161390	147910	143880	--	--
Hmcp002316	449.11	317.06	448.1	C21H20O11	[M+H]+	Isorhamnetin-3-O-arabinoside	Flavonoids	Flavonols	-	B	512910	496600	545240	313800	245210	237690	372370	362100	207830	237840	196140	260630	288420	270300	313240	--	--
mws1299	449.11	299.2	448.101	C21H20O11	[M+H]+	Luteolin-8-C-glucoside (Orientin)	Flavonoids	Flavonoid carbonoside	28608-75-5	B	2664400	2503700	2462100	2386500	1757700	1986000	973270	1328100	791660	154170	122460	224040	1212400	1107600	1341900	C10114	--
Xmyp005654	449.11	287.06	448.101	C21H20O11	[M+H]+	Kaempferol-4'-O-glucoside	Flavonoids	Flavonoid	-	A	3047100	2325100	2678400	2209900	2041100	1994200	1396500	1235700	970940	533290	526670	648550	1477500	1488500	1014800	--	--
mws0089	447.09	285.04	448.101	C21H20O11	[M-H]-	Kaempferol-7-O-glucoside*	Flavonoids	Flavonols	16290-07-6	A	130120	100420	132220	66516	77996	83279	120610	112120	78223	38998	41083	53675	91698	81472	107400	--	--
mws1608	447.09	357.1	448.101	C21H20O11	[M-H]-	Luteolin-6-C-glucoside (Isoorientin)	Flavonoids	Flavonoid carbonoside	4261-42-1	A	2180200	2418800	2086400	1614900	1812200	1639300	1069400	1046300	1024900	162910	181550	348840	1126100	1809800	1285800	C01821	--
Lmlp003531	449.11	287.06	448.101	C21H20O11	[M+H]+	Luteolin-3'-O-glucoside	Flavonoids	Flavonoid	5154-41-6	A	3431800	3984100	3392000	2097800	1902100	1539000	2597800	2356900	2175400	1767400	1197600	1517600	2077800	1728800	1962400	--	--
Hmpp003270	449.11	287.05	448.101	C21H20O11	[M+H]+	Luteolin-4'-O-glucoside	Flavonoids	Flavonoid	6920-38-3	A	3114100	3482100	2797300	2720300	2224600	2453000	3595800	3984300	3985600	2186100	3002000	3396700	2755700	2723700	2765100	--	--
pme2459	449.11	287.2	448.101	C21H20O11	[M+H]+	Luteolin-7-O-glucoside (Cynaroside)	Flavonoids	Flavonoid	5373-11-5	A	358810	451990	304290	336760	286730	328830	138960	163990	107200	73778	234320	294540	155660	202100	127060	C03951	ko00944
mws2209	449.11	287.06	448.101	C21H20O11	[M+H]+	Kaempferol-3-O-glucoside (Astragalin)*	Flavonoids	Flavonols	480-10-4	B	4209100	3785300	3644700	2491700	2038300	1382800	2177700	1570000	1218000	1001000	941520	944360	1754200	2019300	1884600	C12249	ko00944,ko01110
Lmlp005236	451.12	289.08	450.116	C21H22O11	[M+H]+	Dihydrokaempferol-3-O-glucoside	Flavonoids	Dihydroflavonol	1049-08-8	B	130490	144250	156570	106420	91832	81181	72127	92955	66387	48192	59130	68246	97017	57480	105020	--	--
Lmtn002796	449.1	287.05	450.116	C21H22O11	[M-H]-	Aromadendrin-7-O-glucoside	Flavonoids	Flavonoid	28189-90-4	A	21848	37123	24254	37942	23519	14056	72783	80124	55992	79979	75088	82476	59954	49581	46708	--	--
HJN086	449.11	287.06	450.116	C21H22O11	[M-H]-	Eriodictyol-3'-O-glucoside	Flavonoids	Dihydroflavone	-	B	140920	103920	121770	53132	79878	62495	13084	21400	24465	29210	26985	30060	43901	68556	78946	--	--
Lmmn004625	449.11	287.06	450.116	C21H22O11	[M-H]-	Dihydrokaempferol-7-O-glucoside	Flavonoids	Flavonols	-	B	105630	104580	101010	41874	40950	51595	22294	21820	29895	17607	38075	23602	39438	58792	44966	--	--
pmb3023	449.11	287	450.116	C21H22O11	[M-H]-	Eriodictyol-8-C-glucoside	Flavonoids	Dihydroflavone	1023271-51-3	B	49528	66431	51542	34954	43580	30122	100410	105470	98399	96922	93854	99560	66821	79089	86434	--	--
Lmhp009034	452.28	311.26	451.27	C21H42NO7P	[M+H]+	LysoPE 16:1	Lipids	LPE	-	B	8014.1	14352	3596.5	12296	9277.8	8561	6244.3	5811.8	4207.3	27150	41889	21567	9313.8	12025	9467.9	--	--
Hmpn005101	451.12	289.07	452.131	C21H24O11	[M-H]-	Sieboldin	Flavonoids	Chalcones	18777-73-6	B	34153	24347	38264	50821	52780	43691	44954	57880	40132	39351	33199	29724	44263	42791	48203	--	--
pmb0876	454.29	313.27	453.286	C21H44NO7P	[M+H]+	LysoPE 16:0	Lipids	LPE	53862-35-4	A	255280	260920	246730	1766200	1626800	1354700	644620	666430	573220	534600	773180	802840	873430	842160	833810	--	--
Lmzn006795	453.34	453.34	454.345	C30H46O3	[M-H]-	Ursonic acid	Terpenoids	Triterpene	6246-46-4	B	32448	24920	11478	20804	7258	23209	22489	19152	17768	91629	21918	25562	14696	13209	19775	--	--
Lmmn009170	455.35	455.35	456.36	C30H48O3	[M-H]-	Mangiferolic acid	Terpenoids	Triterpene	4184-34-3	A	1668600	1575900	1785100	314620	361140	347110	79655	79638	55097	13638	5190	11178	530750	594180	671390	--	--
mws4053	455.35	455.35	456.36	C30H48O3	[M-H]-	Ursolic acid	Terpenoids	Triterpene	77-52-1	B	1187600	1160900	1294400	247830	263140	283860	54664	62278	44236	10047	4666.4	6047.3	401980	420860	452240	C08988	--
HJN110	455.36	455.36	456.36	C30H48O3	[M-H]-	Betulinic acid	Terpenoids	Triterpene	472-15-1	A	3051	7042.3	9290.2	4219.8	17341	10525	3677.2	10473	7968.5	12931	12218	9693	15626	14375	19037	C08619	--
pmn001700	455.35	455.35	456.36	C30H48O3	[M-H]-	24,30-Dihydroxy-12(13)-enolupinol	Terpenoids	Triterpene	-	A	3554.5	5921	10014	5236.4	11265	9414.7	2908.7	9373.9	7719.8	18249	15516	18113	14814	18456	18951	--	--
pmb3012	461.11	299.2	462.116	C22H22O11	[M-H]-	Chrysoeriol-7-O-glucoside	Flavonoids	Flavonoid	19993-32-9	B	368870	299180	265450	234580	194080	154510	328090	292820	302310	321740	299520	346900	359770	293920	319920	--	--
mws1329	463.09	300.7	464.095	C21H20O12	[M-H]-	Quercetin-7-O-glucoside*	Flavonoids	Flavonols	491-50-9	B	1536000	1312200	1495000	702740	551750	571000	1558500	1669000	1668300	1779400	1703000	1683300	1058200	1211900	1192600	C12639	--
mws0091	463.09	300.03	464.095	C21H20O12	[M-H]-	Quercetin-3-O-glucoside (Isoquercitrin)*	Flavonoids	Flavonols	482-35-9	B	2884200	2360900	2168900	1095700	1069200	862070	3008100	2626900	2679800	2535500	2301500	2850200	1782100	1752100	1733300	C05623	ko00944,ko01100,ko01110
pmp001309	465.1	303.1	464.095	C21H20O12	[M+H]+	6-Hydroxykaempferol-7-O-glucoside	Flavonoids	Flavonols	-	A	1167100	1109400	1050000	889870	769510	861050	335970	270140	201410	276090	139590	262690	561610	440490	457900	--	--
Lmzp002365	465.14	303.09	464.131	C22H24O11	[M+H]+	Hesperetin-7-O-glucoside	Flavonoids	Flavonoid	31712-49-9	B	6788000	5689500	5999500	2427500	2240000	1830900	5153300	4390500	3664200	4712300	4947800	6287600	3546300	2682200	3534100	C16422	ko00941
pme1598	463.12	301	464.132	C22H24O11	[M-H]-	Hesperetin-5-O-glucoside	Flavonoids	Dihydroflavonol	69651-80-5	B	2510000	2367900	2282600	853880	845140	851230	2513400	2382900	2431600	2130900	2201300	3148500	1363100	1646600	1730400	--	--
Lmhp009769	466.29	325.27	465.286	C22H44NO7P	[M+H]+	LysoPE 17:1	Lipids	LPE	-	B	1415.6	1360.5	1504.6	4252.7	6188	4779.2	3315.5	2481.4	2717.8	4431.1	3809.1	6219.3	3838	2913.4	2705.6	--	--
pmd0130	468.31	184.07	467.301	C22H46NO7P	[M+H]+	LysoPC 14:0	Lipids	LPC	20559-16-4	B	6628.9	7266.2	3877.3	32108	15050	19291	6874.3	5002.6	6085.3	30428	34556	16725	15841	14127	14968	--	--
Lmhp008801	476.28	335.26	475.27	C23H42NO7P	[M+H]+	LysoPE 18:3	Lipids	LPE	-	A	66965	69455	56911	255220	248350	195510	159120	154370	136130	196900	249640	250490	152830	141670	148310	--	--
Lmhp008589	476.28	335.26	475.27	C23H42NO7P	[M+H]+	LysoPE 18:3(2n isomer)	Lipids	LPE	-	A	264860	287030	241500	995440	865440	766290	575550	551480	514060	865950	970050	848760	619090	601540	606380	--	--
pmb0881	478.29	337.27	477.286	C23H44NO7P	[M+H]+	LysoPE 18:2	Lipids	LPE	-	B	75654	67812	74392	644760	619110	495350	241660	217890	188310	142890	183480	284810	249520	240210	260970	--	--
Hmcp002207	479.12	317.06	478.111	C22H22O12	[M+H]+	Isorhamnetin-7-O-glucoside (Brassicin)*	Flavonoids	Flavonols	6743-96-0	A	28942000	30726000	36092000	32959000	23126000	21960000	24739000	28312000	27328000	23565000	22905000	26414000	28811000	24270000	26966000	--	--
Lmjp002906	479.12	317.07	478.111	C22H22O12	[M+H]+	Rhamnetin-3-O-Glucoside	Flavonoids	Flavonols	27875-34-9	A	31693000	31390000	37148000	26135000	23768000	24910000	26770000	26498000	24901000	20539000	23822000	23225000	29675000	28269000	26973000	--	--
Lmjp003044	479.12	317.06	478.111	C22H22O12	[M+H]+	Isorhamnetin-3-O-Glucoside*	Flavonoids	Flavonols	5041-82-7	A	32369000	33653000	33823000	27428000	23899000	27250000	29065000	27175000	21990000	22480000	23539000	24027000	26689000	22428000	26574000	--	--
Hmgp002036	479.12	317.06	478.112	C22H22O12	[M+H]+	Nepetin-7-O-glucoside	Flavonoids	Flavonoid	569-90-4	A	30618000	35726000	34344000	27472000	24881000	21856000	26623000	24343000	24600000	17566000	25042000	23595000	28296000	26408000	26067000	--	--
Hmgp002148	479.12	317.06	478.112	C22H22O12	[M+H]+	Nepetin-7-O-alloside	Flavonoids	Flavonoid	-	A	34902000	34230000	31740000	26537000	26564000	25656000	27947000	28099000	22423000	22159000	23287000	24990000	27633000	27702000	29853000	--	--
mws0289	480.31	339.29	479.301	C23H46NO7P	[M+H]+	LysoPE 18:1	Lipids	LPE	89576-29-4	A	185520	249450	108920	875800	878570	738510	161250	152260	149800	361510	497680	405670	358130	366470	372170	--	--
Lmpp003465	481.1	319.04	480.09	C21H20O13	[M-H]-	Myricetin-3-O-glucoside	Flavonoids	Flavonols	19833-12-6	B	87735	122660	154550	89884	100710	80436	146920	143010	108420	108920	87252	112290	85150	140560	90050	--	--
pmb0883	482.32	341.31	481.317	C23H48NO7P	[M+H]+	LysoPE 18:0	Lipids	LPE	69747-55-3	B	61477	40583	38359	109290	97261	95757	27320	27560	20697	24813	43057	36478	81766	74932	77471	--	--
pmb2319	482.32	184.07	481.317	C23H48NO7P	[M+H]+	LysoPC 15:0	Lipids	LPC	108273-89-8	B	12224	13496	13082	32046	32540	27369	20974	21268	17676	42095	40558	24340	25748	22260	18826	--	--
Lmmn003398	489.11	285.04	490.111	C23H22O12	[M-H]-	Kaempferol-3-O-(6''-acetyl)glucoside	Flavonoids	Flavonols	-	B	1348000	1032600	914400	979290	814280	656510	1117000	917730	964720	344380	237560	265470	599460	701690	654750	--	--
pma1303	492.31	184.07	491.301	C24H46NO7P	[M+H]+	LysoPC 16:2	Lipids	LPC	-	B	1447.1	1194.3	1317.9	12074	12630	7869.4	2326.9	3821.8	2762.8	9611.8	10929	9674	5144.1	4075.2	6080.5	--	--
pmp001270	494.32	184.07	493.317	C24H48NO7P	[M+H]+	LysoPC 16:1	Lipids	LPC	76790-27-7	A	17778	27108	6898	41322	32902	27626	20798	17944	18867	324420	337120	253820	53782	61855	54955	--	--
Lmhp008833	494.32	184.07	493.317	C24H48NO7P	[M+H]+	LysoPC 16:1(2n isomer)	Lipids	LPC	-	A	69156	88939	44705	265830	201870	194730	93523	73850	78875	447990	519550	321590	175320	181720	188670	--	--
HJN054	493.21	361.16	494.215	C25H34O10	[M-H]-	Secoisolariciresinol-9'-O-xyloside	Lignans and Coumarins	Lignans	-	B	8485.5	9077.9	6251.4	37459	23125	22079	247030	245130	207140	176780	209270	201560	89244	124880	109850	--	--
pmd0132	496.34	184.07	495.332	C24H50NO7P	[M+H]+	LysoPC 16:0(2n isomer)	Lipids	LPC	-	A	90119	92176	79811	384320	246310	252790	128310	122710	132640	132250	170070	123100	154320	161630	168120	--	--
pmb0855	496.34	184.07	495.332	C24H50NO7P	[M+H]+	LysoPC 16:0	Lipids	LPC	17364-16-8	A	1752000	1936400	1863300	12680000	10273000	9466400	5341500	5815700	4849800	5993400	6403400	5793600	5784900	5713100	6024900	--	--
pmb3064	499.15	163.2	500.153	C22H28O13	[M-H]-	3-O-p-Coumaroylquinic acid-O-glucoside	Phenolic acids	Phenolic acids	-	A	421740	429190	556810	600450	392310	502590	809890	894090	708450	302530	261560	314480	371310	526880	438800	--	--
pmb3061	499.15	163.1	500.153	C22H28O13	[M-H]-	5-O-p-Coumaroylquinic acid O-glucoside	Phenolic acids	Phenolic acids	-	A	3421500	3503700	3235700	3380900	2835700	2686500	6502600	6544700	5285500	3023500	2757500	2739800	3359700	3433600	3229300	--	--
pmn001642	503.08	459.1	504.09	C23H20O13	[M-H]-	Kaempferol-3-O-(2''-O-acetyl)glucuronide	Flavonoids	Flavonols	-	B	334420	309590	325510	129800	166840	191140	340680	317800	210040	67855	72063	59552	157440	163540	142680	--	--
HJAP135	505.12	257.08	504.126	C24H24O12	[M+H]+	Pinocembrin-7-O-(6''-O-malonyl)glucoside	Flavonoids	Flavonoid	-	B	14871	13785	17060	9878.8	8790.4	8645.3	282480	269880	234360	118500	111750	141260	75735	77122	78282	--	--
mws1589	503.16	179	504.169	C18H32O16	[M-H]-	D-Panose	Others	Saccharides and Alcohols	33401-87-5	B	4958.7	4522.6	7035.3	16035	14777	17999	23147	17389	17776	10330	11850	7391.6	7963.8	11374	13725	C00713	--
pme0500	503.16	323	504.169	C18H32O16	[M-H]-	D-Melezitose	Others	Saccharides and Alcohols	597-12-6	B	4465.2	12552	9959.2	30018	31179	23410	37926	26166	74482	20797	23500	17445	27058	17851	28770	C08243	--
Lmhp008718	506.32	184.07	505.317	C25H48NO7P	[M+H]+	LysoPC 17:2	Lipids	LPC	-	B	4859.5	3857.3	3527	9894.8	8272.8	8855.1	15158	12589	12068	20488	17003	12953	14391	11470	11447	--	--
Hmln002199	505.1	300.03	506.107	C23H22O13	[M-H]-	Quercetin-3-O-(6''-acetyl)galactoside	Flavonoids	Flavonols	-	B	215990	118810	88023	69027	53966	67620	57080	47996	31189	20458	17440	19862	26394	38105	51788	--	--
Lmhp009590	508.34	184.07	507.332	C25H50NO7P	[M+H]+	LysoPC 17:1	Lipids	LPC	-	B	13013	16709	14052	38317	42627	38814	31903	29328	31526	37566	33720	30767	25582	26251	27826	--	--
Hmcp002399	509.13	347.07	508.121	C23H24O13	[M+H]+	Limocitrin-3-O-glucoside	Flavonoids	Flavonoid	-	B	9497.5	18621	9866.5	9742.7	6089.9	6355.3	37967	31765	27842	12513	17068	17095	12733	15064	12444	--	--
HJAP006	509.13	347.08	508.122	C23H24O13	[M+H]+	Syringetin-7-O-glucoside	Flavonoids	Flavonoid	-	B	38855	51189	39399	25730	37232	19992	71799	74825	61946	10612	7901.7	18129	26865	25056	31009	--	--
pmb2406	510.36	184.07	509.348	C25H52NO7P	[M+H]+	LysoPC 17:0	Lipids	LPC	50930-23-9	B	42765	45275	52542	102410	75532	76148	50028	46800	36701	25587	27398	23393	39417	47429	41286	--	--
pmb3055	513.1	191.1	514.132	C22H26O14	[M-H]-	p-Coumaroylquinic acid-4'-O-glucuronide	Phenolic acids	Phenolic acids	-	B	20182	17704	21799	5649	7281.4	6436.6	6048.4	6267.9	5923.3	6684.4	6087.6	6329.2	9745.8	8302.3	9410.1	--	--
Li512115	515.12	353.09	516.127	C25H24O12	[M-H]-	Isochlorogenic acid B*	Phenolic acids	Phenolic acids	14534-61-3	B	694940	704610	775210	391050	488410	485540	216240	193770	138950	256330	243820	211920	333240	436190	391950	C10468	--
mws1584	515.12	191.05	516.127	C25H24O12	[M-H]-	1,3-O-Dicaffeoylquinic Acid (Cynarin)	Phenolic acids	Phenolic acids	30964-13-7	A	3277300	3527300	3068900	3050300	2756200	2631100	1257000	1177000	1105100	976390	871840	796130	1488900	2559500	1884700	C10445	--
pmn001384	515.12	353.09	516.127	C25H24O12	[M-H]-	Isochlorogenic acid C*	Phenolic acids	Phenolic acids	57378-72-0	B	931360	801040	934730	460500	476730	498520	199340	164370	181420	295530	301580	261050	385890	407630	283670	--	--
Wmzn002116	515.12	353.09	516.127	C25H24O12	[M-H]-	3,5-Dicaffeoylquinic acid	Phenolic acids	Phenolic acids	-	B	243590	261140	251940	227770	176110	168950	89261	94842	82565	57097	55108	79124	116120	114840	152100	--	--
Zmhn000785	515.16	341.11	516.169	C19H32O16	[M-H]-	Di-O-Glucosylquinic acid	Phenolic acids	Phenolic acids	-	B	69618	101510	71320	71097	73576	78288	88476	97987	87984	78001	112710	89174	68489	100840	95197	--	--
pmb0854	518.32	184.07	517.317	C26H48NO7P	[M+H]+	LysoPC 18:3	Lipids	LPC	-	A	385530	417480	412040	1435700	1387100	1074200	916730	1043000	819070	1900300	2350600	1725200	980530	972130	989930	--	--
pmb0865	518.32	184.07	517.317	C26H48NO7P	[M+H]+	LysoPC 18:3(2n isomer)	Lipids	LPC	-	A	2039600	2088300	1873700	4985400	4075100	4146600	3902600	3435600	3753600	5561500	6052700	4454400	3609400	3604900	3741500	--	--
pmp000194	519.11	271.05	518.106	C24H22O13	[M+H]+	6''-O-Malonylgenistin	Flavonoids	Isoflavones	51011-05-3	B	256300	255880	266300	167470	177070	174880	23363	35281	32290	12594	15152	11511	120180	103540	114260	C16192	ko00943
pmp001251	520.34	184.07	519.332	C26H50NO7P	[M+H]+	LysoPC 18:2(2n isomer)	Lipids	LPC	-	A	2074800	2224900	1783400	16135000	12614000	11659000	5728000	4391800	5179800	4262400	4507100	4570500	5903900	5748100	5837800	--	--
pmp001273	520.34	184.07	519.332	C26H50NO7P	[M+H]+	LysoPC 18:2	Lipids	LPC	-	A	551010	547040	490170	4967100	4107700	3336500	1684500	1655100	1387500	1590000	1834400	1951300	1681600	1686600	1777200	--	--
pmn001644	519.08	300	520.085	C23H20O14	[M-H]-	Quercetin-3-O-(2''-acetyl)glucuronide	Flavonoids	Flavonols	-	B	876250	664300	727630	548520	461220	343010	418310	423210	300830	457840	713330	590800	361830	421450	383030	--	--
pma0791	521	273	520.122	C24H24O13	[M+H]+	Naringenin-7-O-(6''-malonyl)glucoside	Flavonoids	Flavanols	-	B	2176700	2402300	2437300	2032300	1536200	1689200	742550	746310	653760	768680	804440	780420	1261200	1314600	1261400	--	--
Li512111	519.11	315.05	520.122	C24H24O13	[M-H]-	Isorhamnetin-3-O-(6''-acetylglucoside)	Flavonoids	Flavonols	-	B	1891800	1631400	2111900	1129900	960160	936420	1307200	1175800	1004400	1458300	1654800	1684200	1069900	1061600	1030200	--	--
pmp000682	538.22	359.14	520.168	C26H32O11	[M+NH4]+	Matairesinol-4'-O-glucoside (Matairesinoside)	Lignans and Coumarins	Lignans	23202-85-9	B	313760	337210	351320	395280	391350	351770	505890	495990	398130	367630	440700	544620	348200	327420	403900	--	--
Cmsp003083	521.2	131.05	520.194	C26H32O11	[M+H]+	Dehydrodiconiferyl alcohol-4-O-glucoside	Others	Others	107870-88-2	A	9140800	9671600	10394000	7794800	8573900	8614300	7821900	8518300	6621500	8069600	8801300	8834700	7279500	8222600	8042400	--	--
pmn001378	519.19	357.14	520.194	C26H32O11	[M-H]-	Pinoresinol-4-O-glucoside	Lignans and Coumarins	Lignans	41607-20-9	A	171880	197720	245750	245450	250070	224290	187190	225160	269310	235420	312380	236780	193050	237390	259860	C17529	--
pmp001281	522.36	184.07	521.348	C26H52NO7P	[M+H]+	LysoPC 18:1	Lipids	LPC	-	A	394330	404880	382070	4569000	4564000	3366300	857390	891220	751990	2775500	3245300	2575100	1731200	1760000	1811700	--	--
Lmhp010190	522.36	184.07	521.348	C26H52NO7P	[M+H]+	LysoPC 18:1(2n isomer)	Lipids	LPC	-	A	2125900	2191900	1927900	15947000	16405000	13877000	4220500	3488300	4079800	4915100	5365200	5506200	6255400	6235100	6464200	--	--
pmb3041	521.09	329.2	522.101	C23H22O14	[M-H]-	Tricin-7-O-saccharic acid	Flavonoids	Flavonoid	-	B	1056300	1057900	1240200	822510	807070	684950	293290	278930	216570	710360	758670	636950	751420	722180	1009900	--	--
pmn001710	521.13	359.08	522.137	C24H26O13	[M-H]-	Rosmarinic acid-3'-O-glucoside	Phenolic acids	Phenolic acids	910028-78-3	B	51406	61124	62733	61977	62762	51382	43124	37981	47329	76566	60832	47916	55688	66346	67458	--	--
Lmmn002274	521.2	359.15	522.21	C26H34O11	[M-H]-	Isolariciresinol-9'-O-glucoside	Lignans and Coumarins	Lignans	63358-12-3	B	245710	232470	253620	257290	291650	247870	386930	399050	278850	344740	358650	334930	280380	276080	274440	--	--
HJN083	521.2	359.15	522.211	C26H34O11	[M-H]-	Lariciresinol-4'-O-glucoside	Lignans and Coumarins	Lignans	143663-00-7	A	184340	163850	149340	152690	107530	105650	354960	375670	341250	327500	245690	261470	175600	254460	253500	--	--
mws0126	524.37	184.07	523.364	C26H54NO7P	[M+H]+	LysoPC 18:0	Lipids	LPC	19420-57-6	A	433240	441280	432310	1303600	1223100	1102200	388120	416080	313830	515640	576250	510050	801910	718930	730590	--	--
pmd0136	524.37	184.07	523.364	C26H54NO7P	[M+H]+	LysoPC 18:0(2n isomer)	Lipids	LPC	-	B	44438	42090	28580	75277	69585	68487	14294	14340	14819	20125	35170	24855	44549	44911	37740	--	--
Lmtn003096	523.21	361.14	524.226	C26H36O11	[M-H]-	Secoisolariciresinol 4-O-glucoside	Lignans and Coumarins	Lignans	-	A	4268000	5189300	4783800	4315900	4236800	4336900	3386300	4303500	3327500	6365900	6866800	4780900	4124900	4374000	4536400	--	--
pmb2833	529.16	193.1	530.164	C23H30O14	[M-H]-	3-O-Feruloylquinic acid-O-glucoside	Phenolic acids	Phenolic acids	-	B	5779.3	3421.6	2546.6	5339.5	3426.9	4827.3	2529.8	1662.2	2014	3676.4	4556.7	4825.9	5928	3936.4	4306.8	--	--
Lmhp007840	534.36	184.07	533.348	C27H52NO7P	[M+H]+	LysoPC 19:2	Lipids	LPC	-	B	3469.7	2636.6	2399.8	9479.8	10072	11991	2864.2	1741.9	1907.5	5397.2	6036.3	2760.5	4482.1	4079.1	4408.6	--	--
Lmdp004892	535.11	287.05	534.101	C24H22O14	[M+H]+	Kaempferol-3-O-(6''-malonyl)galactoside*	Flavonoids	Flavonols	-	A	194720	124940	162240	243180	243030	188880	106540	103090	117550	100790	107330	109790	152480	158110	135880	--	--
Lmmp003817	535.11	287.05	534.101	C24H22O14	[M+H]+	Kaempferol-3-O-(6''-malonyl)glucoside*	Flavonoids	Flavonols	-	B	1512900	1421800	1283600	1237900	811320	710590	1097400	1027600	834290	294380	248270	248900	710760	620800	954430	--	--
Lmtp002942	535.14	499.12	534.137	C25H26O13	[M+H]+	Apigenin-6,8-di-C-arabinoside	Flavonoids	Flavonoid carbonoside	-	B	501410	527180	639550	431670	326210	382920	759320	872960	522100	200800	191480	212880	320670	398820	356120	--	--
Lmhp010908	536.37	184.07	535.364	C27H54NO7P	[M+H]+	LysoPC 19:1	Lipids	LPC	-	B	21115	17030	24127	64164	53764	43878	42588	31105	40100	14519	14857	14488	31691	26947	29089	--	--
pmb0686	537.12	289	536.117	C24H24O14	[M+H]+	Eriodictyol-7-O-(6''-malonyl)glucoside	Flavonoids	Dihydroflavone	-	B	633100	623250	651500	573950	590030	573860	340090	379040	345360	213590	210140	269740	389790	413920	416290	--	--
Lmhp009890	546.36	184.07	545.348	C28H52NO7P	[M+H]+	LysoPC 20:3	Lipids	LPC	1199257-41-4	B	3775.7	3731.6	3479.6	7416.4	7244.6	6135.3	13532	9755	11669	15771	18902	16784	6791.2	8489.1	8996	--	--
pmd0147	548.37	184.07	547.364	C28H54NO7P	[M+H]+	LysoPC 20:2	Lipids	LPC	-	B	6795.7	5913.5	7766	58616	52583	40116	15475	18349	14766	23083	28546	26356	24764	23881	21816	--	--
Zmhp006502	549.12	301.07	548.117	C25H24O14	[M+H]+	Kaempferide-3-O-(6''-malonyl)glucoside	Flavonoids	Flavonoid	-	A	563610	627140	851780	493990	430900	437360	70311	82439	44677	1856.5	13355	26680	244040	256400	263420	--	--
pmb0608	549.12	301.4	548.117	C25H24O14	[M+H]+	Chrysoeriol-7-O-(6''-malonyl)glucoside*	Flavonoids	Flavonoid	-	A	2499700	2704900	2965600	2192100	2207600	2062800	1278700	1413400	958400	526340	603390	630680	1316500	1485900	1445200	--	--
pmp000588	549.12	463.12	548.117	C25H24O14	[M+H]+	Diosmetin-7-O-(6''-malonyl)glucoside*	Flavonoids	Flavonoid	-	A	218480	232640	249690	186200	179900	185990	101740	104240	71780	36360	46629	50174	108420	120930	118420	--	--
Lmhp011549	550.39	184.07	549.379	C28H56NO7P	[M+H]+	LysoPC 20:1	Lipids	LPC	-	B	15947	16565	11694	73046	65388	58326	26316	23882	23963	76358	92373	69568	45925	40731	37640	--	--
pmp000589	551.1	303.05	550.096	C24H22O15	[M+H]+	Quercetin-7-O-(6''-malonyl)glucoside	Flavonoids	Flavonols	-	B	213350	164920	134650	88927	94402	58673	67971	56827	66234	18780	21076	8813.2	62230	61817	63533	--	--
pmb2979	549.12	387.1	550.132	C25H26O14	[M-H]-	Hesperetin-7-O-(6''-malonyl)glucoside	Flavonoids	Dihydroflavonol	-	B	1170100	1095500	957130	1376100	1426700	2394700	580480	682240	494720	611580	601880	567320	865890	907470	913770	--	--
Hmln002355	549.2	387.15	550.204	C27H34O12	[M-H]-	5'-Methoxymatairesinoside	Lignans and Coumarins	Lignans	1691201-82-7	A	427050	356200	400610	488030	503840	464630	302150	319730	243680	232610	282450	234440	316950	348360	379740	--	--
Rfmb25702	561.2	357.13	562.205	C28H34O12	[M-H]-	Pinoresinol-4-O-(6''-acetyl)glucoside	Lignans and Coumarins	Lignans	-	A	6509200	7002200	6618500	7162400	6126100	6685000	1726100	1852800	1477300	1786300	1650100	1705000	3754000	3750600	3863500	--	--
HJAP064	565.12	317.08	564.088	C25H24O15	[M+H]+	Isorhamnetin-3-O-(6''-malonylglucoside)	Flavonoids	Flavonoid	-	B	132260	124590	128910	75578	82160	65196	140360	142480	88321	111510	133300	164620	81770	87050	98855	--	--
Zmhp005139	565.12	317.07	564.112	C25H24O15	[M+H]+	Tamarixetin-3-O-(6''-malonyl)glucoside	Flavonoids	Flavonoid	-	A	2835600	2674600	2718800	1858100	1369500	1233800	1807700	1631300	1323000	2043400	2733600	2338800	1687100	1670800	1847800	--	--
mws1292	565.16	409.09	564.123	C26H28O14	[M+H]+	Isoschaftoside	Flavonoids	Flavonoid carbonoside	52012-29-0	A	10265000	9180800	11818000	8812900	7219500	7349200	10541000	11110000	8437700	3189900	3577500	3842700	6942200	7506000	7500400	--	--
mws1660	565.16	529.13	564.123	C26H28O14	[M+H]+	Schaftoside	Flavonoids	Flavonoid carbonoside	51938-32-0	A	145790	187540	224730	117150	140640	93888	162920	163600	110870	36569	42103	56080	82510	115180	111350	C10181	--
Hmcp001858	565.15	287.05	564.147	C26H28O14	[M+H]+	Kaempferol-3-O-arabinoside-7-O-rhamnoside	Flavonoids	Flavonols	-	B	968020	911890	740480	960050	840300	954640	534060	527590	356500	285890	288090	269320	714380	651820	577850	--	--
Lmtp002642	565.16	457.11	564.148	C26H28O14	[M+H]+	Apigenin-8-C-(2''-glucosyl)arabinoside	Flavonoids	Flavonoid carbonoside	-	B	3856400	4574500	4826300	2838000	2910100	2333200	3548100	3765200	2765800	1070500	1026000	1252600	2010500	2419700	2515900	--	--
Lmtp002474	565.16	427.1	564.148	C26H28O14	[M+H]+	Apigenin-6-C-(2''-glucosyl)arabinoside	Flavonoids	Flavonoid carbonoside	-	A	15125000	15697000	16069000	16568000	11659000	14033000	15084000	16588000	13007000	5762400	6104100	7770400	12188000	11977000	11909000	--	--
pmp000236	565.16	367.1	564.148	C26H28O14	[M+H]+	Isovitexin-8-O-xylcoside	Flavonoids	Flavonoid carbonoside	-	B	222390	174420	190160	151750	166440	105390	176300	181160	137930	38809	68597	69312	128800	160910	144440	--	--
pme0432	575.12	285.01	576.127	C30H24O12	[M-H]-	Procyanidin A2	Tannins	Proanthocyanidins	41743-41-3	B	12828	9251.2	4312	10480	14156	8656	3089.5	8012	3077.2	9285	21647	21013	6779	9868.8	9895	C10237	--
Zmxp005470	579.13	331.08	578.127	C26H26O15	[M+H]+	Tricin-7-O-(6''-O-malonyl)glucoside	Flavonoids	Flavonoid	-	A	39516	46756	51750	33408	32414	28872	119910	133160	77600	20125	28553	34294	24599	41386	38695	--	--
pme2493	579.17	287.1	578.164	C27H30O14	[M+H]+	Kaempferol-3,7-O-dirhamnoside (Kaempferitrin)	Flavonoids	Flavonols	482-38-2	B	358090	597020	528600	515390	429070	311440	300560	225880	225060	221720	180560	144550	231680	405530	269860	C16981	--
pme0368	579.17	271.01	578.164	C27H30O14	[M+H]+	Apigenin-7-O-rutinoside (Isorhoifolin)	Flavonoids	Flavonoid	552-57-8	B	43678	42856	13768	45668	41874	31620	3259.8	7191.2	3911.2	20887	12356	16337	19814	13093	13720	--	--
pme3227	579.17	433	578.164	C27H30O14	[M+H]+	Vitexin-2''-O-rhamnoside	Flavonoids	Flavonoid carbonoside	64820-99-1	B	387510	387570	369100	246870	260370	298670	254280	206220	179880	117370	171500	145050	267060	233660	199200	C12628	ko00944
Hmcp001769	581.15	303.04	580.142	C26H28O15	[M+H]+	Quercetin-3-O-rhamnosyl(1→2)arabinoside	Flavonoids	Flavonols	-	B	60108	63728	88309	100310	84588	73940	96166	83654	104310	129780	87532	106910	89500	95055	105860	--	--
pmb0566	581.15	383.2	580.143	C26H28O15	[M+H]+	Luteolin-7-O-glucoside-5-O-arabinoside	Flavonoids	Flavonoid	-	B	18698	23361	31823	19380	33154	17146	26637	23402	12367	35139	27166	29990	14851	26331	19516	--	--
Lmqn001932	579.21	417.16	580.216	C28H36O13	[M-H]-	Syringaresinol-4'-O-glucoside	Lignans and Coumarins	Lignans	7374-79-0	B	1057400	1339200	1149200	1539000	1769400	1635100	1125200	1118200	923800	1280500	1553200	1383200	1268800	1176700	1412000	C10890	--
pmp001288	593.19	285.1	592.179	C28H32O14	[M+H]+	Acacetin-7-O-rutinoside (Linarin)	Flavonoids	Flavonoid	480-36-4	B	8653.5	12014	9268.6	4365.6	4176.5	4092.4	3230	15300	5704.4	24741	5804.4	7852.1	7940.4	9776.7	8712.2	--	--
pme1665	593.15	311	594.158	C27H30O15	[M-H]-	Isovitexin-7-O-glucoside(Saponarin)	Flavonoids	Flavonoid carbonoside	20310-89-8	B	425760	395500	447620	355450	338280	369090	186620	189630	178800	105190	89976	92090	221180	285620	253070	C08064	--
Hmcp001829	595.16	303.04	594.158	C27H30O15	[M+H]+	Quercetin-3,7-Di-O-rhamnoside	Flavonoids	Flavonols	28638-13-3	B	392990	345740	408490	468450	316110	321690	75229	71249	47514	20086	27980	28001	106910	106140	153740	--	--
pmp001079	595.17	449.1	594.158	C27H30O15	[M+H]+	Luteolin-7-O-neohesperidoside (Lonicerin)*	Flavonoids	Flavonoid	25694-72-8	B	237680	241520	199770	215320	243340	212080	139960	101040	69887	55540	53978	63947	124500	129990	147270	C12630	ko00944
Lmsp004670	595.17	287.06	594.158	C27H30O15	[M+H]+	Kaempferol-3-O-glucoside-7-O-rhamnoside	Flavonoids	Flavonols	-	A	5612700	4365800	4159700	2698900	2276200	2916100	3331200	2853600	1430000	604240	753070	887210	2736000	2167900	2457500	--	--
Zmcp003989	595.16	287.05	594.158	C27H30O15	[M+H]+	Kaempferol-3-O-rhamnosyl(1→2)glucoside	Flavonoids	Flavonoid	-	A	9825500	10536000	8123000	7420900	8176100	6750100	5107000	4282800	3545800	3773300	5128700	3350000	6132600	4960400	5413900	--	--
pmp001106	595.17	577.16	594.158	C27H30O15	[M+H]+	Vitexin-2''-O-glucoside	Flavonoids	Flavonoid carbonoside	61360-94-9	B	11755000	13183000	13192000	10309000	12072000	11027000	5799700	5663700	5141400	3558700	3173700	3741900	8039700	9128400	8659300	C04024	ko00944
Lmsn002815	593.15	285.04	594.158	C27H30O15	[M-H]-	Kaempferol-3-O-rutinoside(Nicotiflorin)*	Flavonoids	Flavonoid	17650-84-9	A	178980	155170	89155	105930	107210	110470	83326	103190	66737	27364	40257	26435	81606	96590	73712	C21833	ko00944,ko01110
pmp000593	595.17	449.1	594.158	C27H30O15	[M+H]+	Luteolin-7-O-rutinoside*	Flavonoids	Flavonoid	3563-98-2	B	651120	613600	424400	592550	488110	531470	370560	255630	224710	250440	232750	241980	370150	369350	362180	--	--
mws1073	595.17	457.2	594.158	C27H30O15	[M+H]+	Apigenin-6,8-di-C-glucoside (Vicenin-2)	Flavonoids	Flavonoid	23666-13-9	A	31912000	31787000	31048000	28072000	26026000	30110000	16611000	16717000	14510000	10056000	10012000	11197000	24449000	23513000	24343000	C10195	--
pme1605	593.15	285	594.158	C27H30O15	[M-H]-	Kaempferol-3-O-robinobioside(Biorobin)	Flavonoids	Flavonols	17297-56-2	B	123710	174300	101020	143840	172950	140930	108690	120780	92591	61235	53974	91807	97061	115970	119890	--	--
Lmjp002867	595.17	287.05	594.158	C27H30O15	[M+H]+	Kaempferol-3-O-neohesperidoside*	Flavonoids	Flavonols	32602-81-6	A	5566500	4347200	4028400	3252300	2569300	1674800	2713200	2899600	2105300	520570	730280	952660	1860100	2006700	2586500	--	--
mws1661	609.18	301	608.174	C28H32O15	[M+H]+	Diosmetin-7-O-rutinoside (Diosmin)	Flavonoids	Flavonoid	520-27-4	B	235150	216620	176460	302120	229860	225630	70840	43185	43814	61866	89288	81692	130640	148950	181920	C10039	--
pmb3002	607.17	299	608.174	C28H32O15	[M-H]-	Chrysoeriol-7-O-rutinoside	Flavonoids	Flavonoid	-	B	228910	214850	229850	150060	129460	150990	92643	82842	80995	57438	63639	60114	126030	111730	147950	--	--
Lmmp000897	611.14	287.05	610.132	C30H26O14	[M+H]+	Gallocatechin-(4α→8)-gallocatechin	Flavonoids	Flavanols	-	B	717970	800730	824580	996450	762480	819060	194380	240910	247110	188180	259710	200710	443340	450690	562130	--	--
pmp000126	611.16	593.2	610.153	C27H30O16	[M+H]+	Luteolin-6,8-di-C-glucoside*	Flavonoids	Flavonoid carbonoside	29428-58-8	B	1841900	2027400	2005800	1621800	1422600	1412500	871630	956050	665600	252830	282710	433010	961570	1004100	988180	C10102	--
pmn001583	609.15	300	610.153	C27H30O16	[M-H]-	Quercetin-3-O-robinobioside	Flavonoids	Flavonols	52525-35-6	A	97332	92341	67476	97576	68771	57202	20040	29980	33204	38480	36405	38748	52290	47348	30296	--	--
pmb0711	611.16	303.1	610.153	C27H30O16	[M+H]+	Quercetin-7-O-rutinoside	Flavonoids	Flavonols	147714-62-3	B	12389000	12376000	13100000	13210000	10096000	11088000	2655500	2661900	2100100	1505000	1352700	1293300	5041500	4028900	5861100	--	--
Hmcp001598	611.16	317.06	610.153	C27H30O16	[M+H]+	Isorhamnetin-3-O-(2''-O-xylosyl)glucoside	Flavonoids	Flavonols	-	B	237720	220460	224890	171430	175810	138820	190190	205380	141850	167560	177290	177890	150170	182230	161090	--	--
pmb0665	611.16	465.1	610.153	C27H30O16	[M+H]+	Orientin-7-O-glucoside	Flavonoids	Flavonoid carbonoside	-	B	114710	90903	122030	73136	88323	106380	84172	59861	52852	31958	64997	39030	87252	77202	79385	--	--
Lmjp002461	611.16	303.05	610.153	C27H30O16	[M+H]+	Quercetin-3-O-neohesperidoside	Flavonoids	Flavonols	117611-67-3	A	13814000	14879000	14293000	13107000	10861000	11972000	2838200	3148700	2654800	1723200	1721800	1800100	5332600	5060700	5542000	--	--
Lmmp003091	611.16	303.05	610.153	C27H30O16	[M+H]+	Quercetin-3-O-(4''-O-glucosyl)rhamnoside	Flavonoids	Flavonols	59262-54-3	B	11074000	11976000	12603000	9561700	7607800	7435100	5550400	5431200	4154500	4146000	4887500	4830900	6821800	7368500	6290500	C17563	--
Lmsp004166	611.16	303.05	610.153	C27H30O16	[M+H]+	Quercetin-3-O-glucoside-7-O-rhamnoside	Flavonoids	Flavonols	-	A	18081000	16200000	14719000	13693000	12344000	11839000	3007900	2887600	2633400	1766400	1935500	1750700	5206000	5625300	5519800	--	--
mws0059	609.15	301	610.153	C27H30O16	[M-H]-	Quercetin-3-O-rutinoside (Rutin)	Flavonoids	Flavonols	153-18-4	A	7876100	7081900	8078800	6398200	5060600	4807400	3698800	4113500	3342900	4182300	3547900	4337100	4428700	4708900	4758700	C05625	ko00944,ko01100,ko01110
Lmbp002592	611.16	287.05	610.153	C27H30O16	[M+H]+	Kaempferol-3,7-di-O-glucoside	Flavonoids	Flavonoid	-	B	919320	871210	765300	974560	770380	707370	308050	237330	147990	195740	297110	218620	547510	552880	502800	--	--
HJAP024	611.16	593.15	610.154	C27H30O16	[M+H]+	Kaempferol-6,8-di-C-glucoside*	Flavonoids	Flavonoid	-	B	1486700	1508700	1512200	1144300	1035900	1135200	613740	637630	509440	153130	173920	232600	682990	695250	731580	--	--
mws0036	609.18	301.09	610.19	C28H34O15	[M-H]-	Hesperetin-7-O-rutinoside (Hesperidin)	Flavonoids	Dihydroflavone	520-26-3	B	60057	44202	53662	22098	31055	22836	23356	31346	38992	27658	31470	52340	44074	39704	42308	C09755	--
mws4134	611.14	306.08	612.152	C20H32N6O12S2	[M-H]-	Oxiglutatione	Amino acids and derivatives	Amino acids and derivatives	27025-41-8	B	47747	67249	74621	45746	34356	34984	94044	145920	70021	65165	46765	82549	45979	62083	49216	C00127	ko00480,ko01100
Rfmb26201	621.22	417.16	622.226	C30H38O14	[M-H]-	Syringaresinol-4'-O-(6''-acetyl)glucoside	Lignans and Coumarins	Lignans	-	B	13388000	13715000	14181000	9977900	10065000	9856400	3193000	2921000	2348700	8145500	9561500	7452200	6809600	6900200	7837900	--	--
Hmjp002999	625.18	317.06	624.162	C28H32O16	[M+H]+	Isorhamnetin-3-O-rutinoside (Narcissin)	Flavonoids	Flavonoid	604-80-8	B	1303700	1553400	1461700	1166500	878260	912710	1257900	943630	742910	754320	952310	870650	1212100	761420	1098800	--	--
HJN051	623.16	315.05	624.168	C28H32O16	[M-H]-	Tamarixetin-3-O-rutinoside	Flavonoids	Flavonoid	-	A	28487000	30308000	28151000	24922000	22159000	18733000	25370000	24885000	21635000	19530000	20069000	19322000	23436000	24174000	23705000	--	--
HJAP120	625.17	317.07	624.168	C28H32O16	[M+H]+	Rhamnetin-3-O-Rutinoside	Flavonoids	Flavonoid	-	B	1361100	1711500	1413900	1151500	775640	862640	1258100	1144600	813920	673620	900050	903130	1046000	925830	1228600	--	--
Lmsp004721	625.18	317.07	624.169	C28H32O16	[M+H]+	Tamarixetin-3-O-glucoside-7-O-rhamnoside	Flavonoids	Flavonoid	-	A	40850000	38862000	42095000	42602000	41815000	42503000	45426000	42406000	43712000	35801000	44291000	41089000	43623000	43051000	43556000	--	--
Lmsp004045	625.18	317.07	624.169	C28H32O16	[M+H]+	Isorhamnetin-3-O-glucoside-7-O-rhamnoside	Flavonoids	Flavonols	-	A	2493200	2063000	2564800	2518200	1249300	1870000	2046300	2528600	2281900	3320500	4227300	4306100	1893500	2196000	2502800	--	--
pmb0603	625.18	301.6	624.169	C28H32O16	[M+H]+	Chrysoeriol-7,4'-di-O-glucoside	Flavonoids	Flavonoid	-	B	103660	109480	129780	118340	72644	66782	84526	101570	67513	50500	72962	67018	85674	76751	78332	--	--
Lmmp002963	625.18	317.06	624.169	C28H32O16	[M+H]+	6-C-Methylquercetin-3-O-rutinoside	Flavonoids	Flavonols	-	A	21153000	19252000	23845000	16455000	17727000	15669000	13463000	12519000	9534600	9561500	8789400	11428000	13249000	13402000	14756000	--	--
Lmsp003939	625.18	317.07	624.169	C28H32O16	[M+H]+	Isorhamnetin-3-O-galactoide-7-O-rhamnoside	Flavonoids	Flavonols	-	A	11620000	12262000	9327800	12053000	11659000	8880900	14738000	13014000	9050400	11961000	15944000	11387000	11345000	9288700	11799000	--	--
pme1540	625.18	317.06	624.169	C28H32O16	[M+H]+	Isorhamnetin-3-O-neohesperidoside	Flavonoids	Flavonols	55033-90-4	A	68435000	70500000	67141000	59405000	65412000	56487000	41733000	42828000	38448000	40391000	36464000	39010000	52279000	54537000	56519000	--	--
Lmmp002463	625.18	317.07	624.169	C28H32O16	[M+H]+	Sexangularetin-3-O-glucoside-7-O-rhamnoside	Flavonoids	Flavonols	-	A	38952000	39951000	47175000	43437000	40793000	42162000	44460000	43428000	46333000	38802000	43784000	41412000	41487000	42090000	44217000	--	--
Lmhp003217	625.17	317.06	624.169	C28H32O16	[M+H]+	2'-Hydoxy,5-methoxyGenistein-O-rhamnosyl-glucoside	Flavonoids	Isoflavones	-	A	1343500	1426400	1603900	1221100	858110	686740	1237400	1076500	837620	756680	908940	844440	1142500	996710	1162200	--	--
Hmln002149	623.2	461.17	624.205	C29H36O15	[M-H]-	Acteoside	Phenolic acids	Phenolic acids	61276-17-3	A	2448400	2673900	2289500	2125100	1952700	1985500	788870	791430	615200	816670	876930	895710	1547200	1581500	1760700	C10501	--
Lmdn003665	623.2	299.09	624.205	C29H36O15	[M-H-	Farrerol-5,7-di-O-glucoside	Flavonoids	Flavonols	-	B	466540	396950	489140	387510	351450	346810	403980	419530	372720	302740	347450	293500	358570	349860	361360	--	--
Lmtp003677	627.16	303.04	626.148	C27H30O17	[M+H]+	Quercetin-3-O-sophoroside (Baimaside)	Flavonoids	Flavonols	18609-17-1	B	37138	22356	33453	72361	4789.5	25544	50610	82030	77380	42188	40763	41748	43219	42822	52752	C12667	ko00944
pmp001310	627.16	303.1	626.148	C27H30O17	[M+H]+	6-Hydroxykaempferol-3,6-O-Diglucoside	Flavonoids	Flavonols	-	B	41269	31878	21420	82132	31376	14794	89776	94989	82965	41640	32940	72648	49416	47719	37881	--	--
Hmyp007792	636.41	495.4	635.414	C32H62NO9P	[M+H]+	PE(oxo-11:0/16:0)	Lipids	Glycerol ester	-	A	77845	63775	64218	41571	44419	45820	85275	67455	50075	51320	62070	53880	72093	80611	87406	--	--
Hmcp001578	641.17	479.11	640.163	C28H32O17	[M+H]+	Isorhamnetin-3,7-O-diglucoside	Flavonoids	Flavonols	6758-51-6	B	870690	865810	908510	673240	588410	648930	387400	382030	295420	217850	247480	256420	517690	491520	456970	--	--
Lmsp004749	655.19	347.08	654.18	C29H34O17	[M+H]+	Syringetin-3-O-rutinoside	Flavonoids	Flavonoid	-	B	140460	175620	118160	90840	57393	85921	159560	212590	163790	20378	21918	64136	89095	113090	95818	--	--
pmb0530	664.12	136.2	663.109	C21H27N7O14P2	[M+H]+	Nicotinic acid adenine dinucleotide	Nucleotides and derivatives	Nucleotides and derivatives	53-84-9	B	251970	272300	301990	541540	671450	390690	1139800	1042900	1055400	559450	1104200	765690	362210	393070	583470	C00003	ko00190,ko00730,ko00760,ko01100
Lmmn004145	675.41	397.14	679.419	C38H60O10	[M-H]-	3-O-(2-O-Acetyl-glucosyl)oleanolic acid	Terpenoids	Triterpene	-	B	61584	60384	60053	52038	48800	46817	16376	15265	13060	63375	48872	44806	40160	42863	43198	--	--
Hmln001931	681.24	357.13	682.247	C32H42O16	[M-H]-	Matairesinol-4,4'-di-O-glucoside	Lignans and Coumarins	Lignans	-	B	2508300	2635900	3189300	3267900	3540700	3316200	1209100	1069100	1038300	1285800	1121400	903430	1942300	2187400	2395700	--	--
pmn001370	681.24	519.19	682.247	C32H42O16	[M-H]-	Pinoresinol-4,4'-O-di-O-glucoside	Lignans and Coumarins	Lignans	63902-38-5	A	2639100	2412600	2685300	2914200	3072900	2719000	1016600	908630	914290	1091700	961610	927310	1817600	2023700	1999200	--	--
Lmgn002253	695.2	353.09	696.19	C31H36O18	[M-H]-	Syringoylcaffeoylquinic acid-D-glucose	Phenolic acids	Phenolic acids	-	A	295040	308470	282830	187980	193730	180450	182940	254820	217760	175200	156990	182050	179780	231030	185670	--	--
Hmyp007396	702.46	184.07	701.46	C37H68NO9P	[M+H]+	PC(oxo-11:0/18:2)	Lipids	PC	-	B	49014	39843	37618	17967	18473	23586	31787	20080	25521	15822	18481	19733	29134	24295	33860	--	--
Hmcp001947	711.17	317.06	710.169	C31H34O19	[M+H]+	Isorhamnetin-3-O-(6''-malonylglucoside)-7-O-rhamnoside	Flavonoids	Flavonols	-	A	1755500	1614200	1781700	1813700	1396900	1424400	1187700	1288600	975860	1690000	1414400	1541400	1247700	1107100	1197300	--	--
Zmlp003063	741.23	433.12	740.209	C33H40O19	[M+H]+	Luteolin-7-O-(2''-O-rhamnosyl)rutinoside	Flavonoids	Flavonoid	-	A	12281000	11509000	9908200	8882800	8208000	7318800	6183300	6779700	4899500	4060200	5269800	5024700	6662000	6036500	6406800	--	--
mws1035	741.22	433	740.216	C33H40O19	[M+H]+	Kaempferol-3-O-robinoside-7-O-rhamnoside (Robinin)	Flavonoids	Flavonols	301-19-9	A	6686300	5874400	6119700	4732400	4291600	3861600	3313500	3228300	2683500	2305800	2201100	2357400	3732700	3388500	3561200	C10178	--
Hmcp001618	743.2	449.1	742.195	C32H38O20	[M+H]+	Quercetin-3-O-(2''-O-Xylosyl)rutinoside	Flavonoids	Flavonols	129235-39-8	B	23991	20926	34298	24616	26638	15934	19849	14532	17749	77811	162780	148570	75490	53522	79728	C10175	ko00944
Lmzn001875	741.23	579.18	742.232	C33H42O19	[M-H]-	Naringenin-7-O-Rutinoside-4'-O-glucoside	Flavonoids	Flavonoid	-	B	137970	137930	118170	189140	160170	160790	305780	349280	305240	298180	350360	376120	140380	178010	211590	--	--
pme2651	742.1	620.1	743.075	C21H28N7O17P3	[M-H]-	NADP (Nicotinamide adenine dinucleotide phosphate)	Nucleotides and derivatives	Nucleotides and derivatives	53-59-8	B	17988	78884	27424	25104	11717	45892	31517	30226	23174	17271	31176	28757	19923	29009	21393	C00006	ko00195,ko00480,ko00760,ko01100
pmb0639	757.22	595.2	756.211	C33H40O20	[M+H]+	Apigenin-8-C-glucoside-7-O-Sophoroside	Flavonoids	Flavonoid carbonoside	-	B	376590	410790	725380	379650	305040	333110	42090	55569	53122	24462	64589	52298	224670	172300	210750	--	--
HJAP119	771.22	317.06	770.226	C34H42O20	[M+H]+	Rhamnetin-3-O-Rutinoside-5-O-rhamnoside	Flavonoids	Flavonoid	-	A	40666000	36649000	41216000	32231000	36139000	32952000	31489000	29632000	24241000	21068000	24158000	23991000	32868000	35266000	33990000	--	--
Hmyp007589	784.47	643.46	783.466	C41H70NO11P	[M+H]+	PE(18:3/18:3+O3)	Lipids	Glycerol ester	-	B	28785	20194	21445	6733.9	8148.7	8137.3	8107.4	6671.9	5666.4	10179	10855	9246.3	18437	13602	16897	--	--
pme2746	784.15	437	785.157	C27H33N9O15P2	[M-H]-	Riboflavin 5'-Adenosine Diphosphate	Nucleotides and derivatives	Nucleotides and derivatives	146-14-5	B	196340	163700	151410	142070	174500	123180	153060	184100	142380	191450	190050	177290	101850	118230	117430	C00016	ko00740,ko01100,ko01110
