# Supplementary material for: Integrated metabolome and transcriptome analysis unveils novel pathway involved in the fruit coloration of Nitraria tangutorum Bobr
Source: BMC Plant Biol. 2023 Feb 1;23:65. doi: 10.1186/s12870-023-04076-3 (PMC9890838; doi:10.1186/s12870-023-04076-3)
Supplement: Supplementary file 2 — Additional file 2: Supplementary Table 1. The raw data for the detected metabolic species in our manuscript. Supplementary Table 2. Differential metabolic species among the JC and NT. Supplementary Table 3. Summary of transcriptome sequencing data transcriptome assembly. Supplementary Table 4. Details of all the gene annotation. Supplementary Table 5. KOG function annotation of all unigenes. Supplementary Table 6. KEGG pathway annotation of all unigenes. Supplementary Table 7. Details of all the different expression genes in JC and NT. Supplementary Table 8. KEGG pathways in which differentially expressed genes are involved. Supplementary Table 9. All DEGs of anthocyanin biosynthesis pathway. The different expression coding genes of key enzyme anthocyanin biosynthesis pathway after WGCNA. Supplementary Table 10. Statistical table of TFs in JC and NT. Supplementary Table 11. Primers used in qRT-PCR in this study. [file 12870_2023_4076_MOESM2_ESM.zip › Supplementary Table 10.xlsx]

## Sheet: YT VS RT
ID	Family	Category	Classification	YT	RT	log2FoldChange	regulated	KEGG	NR	Swissprot	Tremble	KOG	GO	Pfam
NS-49869.114730	zf-HD	TF	zf-HD	16.1956	39.6249	1.28573	up	--	--	--	--	--	--	--
NS-49869.115248	zf-HD	TF	zf-HD	1414.76	111.813	-3.66726	down	--	PREDICTED: mini zinc finger protein 2 isoform X1 [Citrus sinensis]	RecName: Full=Mini zinc finger protein 2; Short=AtMIF2;	SubName: Full=Uncharacterized protein {ECO:0000313|EMBL:GAY52706.1};	--	GO:0005737,cytoplasm; GO:0005634,nucleus; GO:0003677,DNA binding; GO:0046872,metal ion binding; GO:0042803,protein homodimerization activity; GO:0007275,multicellular organism development; GO:0006355,regulation of transcription, DNA-templated; GO:0006351,transcription, DNA-templated	ZF-HD protein dimerisation region
NS-12988.0	SET	TR	SET	40.7398	0	-7.87093	down	K11426 SET and MYND domain-containing protein | (RefSeq) histone-lysine N-methyltransferase ASHR1 isoform X1 (A)	MYND finger family protein, expressed [Oryza sativa Japonica Group]	RecName: Full=Histone-lysine N-methyltransferase ASHR1; EC=2.1.1.43; AltName: Full=ASH1-related protein 1; AltName: Full=Protein SET DOMAIN GROUP 37;	SubName: Full=Uncharacterized protein {ECO:0000313|EnsemblPlants:ORGLA03G0288400.1};	Predicted histone tail methylase containing SET domain	GO:0005694,chromosome; GO:0005634,nucleus; GO:0018024,histone-lysine N-methyltransferase activity; GO:0046872,metal ion binding	SET domain
NS-49869.118657	zf-HD	TF	zf-HD	1332.11	0	-12.9025	down	--	PREDICTED: mini zinc finger protein 2 isoform X1 [Citrus sinensis]	RecName: Full=Mini zinc finger protein 2; Short=AtMIF2;	SubName: Full=Uncharacterized protein {ECO:0000313|EMBL:GAY52706.1};	--	GO:0005737,cytoplasm; GO:0005634,nucleus; GO:0003677,DNA binding; GO:0046872,metal ion binding; GO:0042803,protein homodimerization activity; GO:0007275,multicellular organism development; GO:0006355,regulation of transcription, DNA-templated; GO:0006351,transcription, DNA-templated	ZF-HD protein dimerisation region
NS-16568.0	TRAF	TR	TRAF	23.7453	0	-7.09244	down	K10523 speckle-type POZ protein | (RefSeq) BTB/POZ domain-containing protein At3g56230 (A)	BTB/POZ domain-containing protein [Ananas comosus]	RecName: Full=BTB/POZ domain-containing protein At3g56230;	SubName: Full=BTB/POZ domain containing protein, expressed {ECO:0000313|EMBL:KMZ67246.1};	Speckle-type POZ protein SPOP and related proteins with TRAF, MATH and BTB/POZ domains	GO:0005737,cytoplasm; GO:0019005,SCF ubiquitin ligase complex; GO:0031625,ubiquitin protein ligase binding; GO:0043161,proteasome-mediated ubiquitin-dependent protein catabolic process; GO:0042787,NA; GO:0030162,regulation of proteolysis	BTB/POZ domain
NS-49869.119748	zf-HD	TF	zf-HD	155.784	19.3493	-3.01825	down	--	hypothetical protein CICLE_v10023399mg [Citrus clementina]	RecName: Full=Mini zinc finger protein 3; Short=AtMIF3;	SubName: Full=Uncharacterized protein {ECO:0000313|EMBL:ESR53836.1};	--	GO:0005737,cytoplasm; GO:0005634,nucleus; GO:0046872,metal ion binding; GO:0042803,protein homodimerization activity; GO:0007275,multicellular organism development; GO:0048509,regulation of meristem development; GO:0006355,regulation of transcription, DNA-templated; GO:0006351,transcription, DNA-templated	ZF-HD protein dimerisation region
NS-49869.133102	zf-HD	TF	zf-HD	18.3071	0	-6.71806	down	K15777 4,5-DOPA dioxygenase extradiol [EC:1.13.11.-] | (RefSeq) uncharacterized protein LOC110630336 (A)	hypothetical protein POPTR_0004s12500g [Populus trichocarpa]	RecName: Full=Zinc-finger homeodomain protein 9; Short=AtZHD9; AltName: Full=Homeobox protein 34; Short=AtHB-34;	SubName: Full=Uncharacterized protein {ECO:0000313|EMBL:EEE85892.2};	--	GO:0005634,nucleus; GO:0003677,DNA binding; GO:0046872,metal ion binding; GO:0042803,protein homodimerization activity; GO:0043565,sequence-specific DNA binding; GO:0044212,transcription regulatory region DNA binding; GO:0019760,glucosinolate metabolic process; GO:0006355,regulation of transcription, DNA-templated; GO:0006351,transcription, DNA-templated	ZF-HD protein dimerisation region
NS-2038.0	HMG	TR	HMG	48.2137	16.004	-1.61249	down	K11296 high mobility group protein B3 | (RefSeq) high mobility group B protein 7-like (A)	hypothetical protein CISIN_1g026850mg [Citrus sinensis]	RecName: Full=High mobility group B protein 7; AltName: Full=Nucleosome/chromatin assembly factor group D 07; Short=Nucleosome/chromatin assembly factor group D 7; AltName: Full=Protein NUCLEAR FUSION DEFECTIVE 7 {ECO:0000303|PubMed:16698901};	SubName: Full=Uncharacterized protein {ECO:0000313|EMBL:KDO77000.1};	HMG box-containing protein	GO:0005634,nucleus; GO:0003677,DNA binding; GO:0003700,DNA-binding transcription factor activity; GO:0000741,karyogamy; GO:0010197,polar nucleus fusion	HMG (high mobility group) box
NS-49869.201067	zf-HD	TF	zf-HD	42.0099	19.1936	-1.11515	down	K15777 4,5-DOPA dioxygenase extradiol [EC:1.13.11.-] | (RefSeq) uncharacterized protein LOC110630336 (A)	zinc-finger homeodomain protein 6 [Herrania umbratica]	RecName: Full=Zinc-finger homeodomain protein 5; Short=AtZHD5; AltName: Full=Homeobox protein 33; Short=AtHB-33;	SubName: Full=Homeobox protein 24, putative {ECO:0000313|EMBL:EOX91076.1};	--	GO:0005634,nucleus; GO:0003700,DNA-binding transcription factor activity; GO:0046872,metal ion binding; GO:0042803,protein homodimerization activity; GO:0043565,sequence-specific DNA binding; GO:0009738,abscisic acid-activated signaling pathway; GO:0045893,positive regulation of transcription, DNA-templated; GO:0009737,response to abscisic acid; GO:0006351,transcription, DNA-templated	ZF-HD protein dimerisation region
NS-49869.201068	zf-HD	TF	zf-HD	35.8087	6.37945	-2.47307	down	K15777 4,5-DOPA dioxygenase extradiol [EC:1.13.11.-] | (RefSeq) uncharacterized protein LOC110630336 (A)	zinc-finger homeodomain protein 6 [Herrania umbratica]	RecName: Full=Zinc-finger homeodomain protein 5; Short=AtZHD5; AltName: Full=Homeobox protein 33; Short=AtHB-33;	SubName: Full=Homeobox protein 24, putative {ECO:0000313|EMBL:EOX91076.1};	--	GO:0005634,nucleus; GO:0003700,DNA-binding transcription factor activity; GO:0046872,metal ion binding; GO:0042803,protein homodimerization activity; GO:0043565,sequence-specific DNA binding; GO:0009738,abscisic acid-activated signaling pathway; GO:0045893,positive regulation of transcription, DNA-templated; GO:0009737,response to abscisic acid; GO:0006351,transcription, DNA-templated	ZF-HD protein dimerisation region
NS-49869.97972	zf-HD	TF	zf-HD	392.203	952.935	1.27941	up	K15777 4,5-DOPA dioxygenase extradiol [EC:1.13.11.-] | (RefSeq) uncharacterized protein LOC110630336 (A)	hypothetical protein CICLE_v10032160mg [Citrus clementina]	RecName: Full=Zinc-finger homeodomain protein 11; Short=AtZHD11; AltName: Full=Transcription factor HB29; Short=AtHB-29; AltName: Full=Zinc finger homeodomain transcription factor 1;	SubName: Full=Uncharacterized protein {ECO:0000313|EMBL:ESR51927.1};	--	GO:0005634,nucleus; GO:0003677,DNA binding; GO:0003700,DNA-binding transcription factor activity; GO:0046872,metal ion binding; GO:0042803,protein homodimerization activity; GO:0045893,positive regulation of transcription, DNA-templated; GO:0009414,response to water deprivation; GO:0006351,transcription, DNA-templated	ZF-HD protein dimerisation region
NS-24564.0	GNAT	TR	GNAT	33.4224	3.29843	-3.31631	down	--	PREDICTED: uncharacterized protein LOC102615724 [Citrus sinensis]	--	SubName: Full=Uncharacterized protein {ECO:0000313|EMBL:KDO45818.1};	--	GO:0008080,N-acetyltransferase activity	Acetyltransferase (GNAT) family
NS-75946.1	zf-HD	TF	zf-HD	30.9015	0	-7.47154	down	K15777 4,5-DOPA dioxygenase extradiol [EC:1.13.11.-] | (RefSeq) uncharacterized protein LOC110630336 (A)	hypothetical protein CISIN_1g048741mg [Citrus sinensis]	RecName: Full=Zinc-finger homeodomain protein 4; Short=AtZHD4; AltName: Full=Homeobox protein 31; Short=AtHB-31; AltName: Full=Protein FLORAL TRANSITION AT THE MERISTEM 2;	SubName: Full=Uncharacterized protein {ECO:0000313|EMBL:KDO42061.1};	--	GO:0005634,nucleus; GO:0003677,DNA binding; GO:0046872,metal ion binding; GO:0042803,protein homodimerization activity; GO:0048574,long-day photoperiodism, flowering; GO:0006355,regulation of transcription, DNA-templated; GO:0006351,transcription, DNA-templated	ZF-HD protein dimerisation region
NS-25474.0	GNAT	TR	GNAT	10.5704	71.0168	2.76495	up	--	uncharacterized protein LOC111310060 [Durio zibethinus]	--	SubName: Full=Acyl-CoA N-acyltransferases superfamily protein, putative isoform 1 {ECO:0000313|EMBL:EOY20226.1};	--	GO:0008080,N-acetyltransferase activity	Acetyltransferase (GNAT) family
NS-27536.0	WRKY	TF	WRKY	2.88908	69.7427	4.55292	up	K12835 ATP-dependent RNA helicase DDX42 [EC:3.6.4.13] | (RefSeq) DEAD-box ATP-dependent RNA helicase 24 isoform X1 (A)	PREDICTED: probable WRKY transcription factor 43 [Gossypium hirsutum]	RecName: Full=Probable WRKY transcription factor 75; AltName: Full=WRKY DNA-binding protein 75;	SubName: Full=WRKY transcription factor 9 {ECO:0000313|EMBL:AIE43898.1}; SubName: Full=probable WRKY transcription factor 43 {ECO:0000313|RefSeq:XP_016712479.1};	--	GO:0005634,nucleus; GO:0003700,DNA-binding transcription factor activity; GO:0000978,RNA polymerase II proximal promoter sequence-specific DNA binding; GO:0044212,transcription regulatory region DNA binding; GO:0010055,atrichoblast differentiation; GO:0048527,lateral root development; GO:0000122,negative regulation of transcription by RNA polymerase II; GO:0043620,regulation of DNA-templated tran…	WRKY DNA -binding domain
NS-29051.0	WRKY	TF	WRKY	33.2005	3.82836	-3.169	down	K16225 probable WRKY transcription factor 52 | (RefSeq) disease resistance protein RRS1-like (A)	PREDICTED: probable WRKY transcription factor 53 [Juglans regia]	RecName: Full=Probable WRKY transcription factor 41; AltName: Full=WRKY DNA-binding protein 41;	SubName: Full=probable WRKY transcription factor 53 {ECO:0000313|RefSeq:XP_018805181.1, ECO:0000313|RefSeq:XP_018817372.1, ECO:0000313|RefSeq:XP_018852069.1};	--	GO:0005634,nucleus; GO:0003700,DNA-binding transcription factor activity; GO:0043565,sequence-specific DNA binding; GO:0006351,transcription, DNA-templated	WRKY DNA -binding domain
NS-49869.10290	WRKY	TF	WRKY	47.16	6.30126	-2.91692	down	K13459 disease resistance protein RPS2 | (RefSeq) disease resistance protein At4g27190 (A)	probable WRKY transcription factor 70 [Durio zibethinus]	RecName: Full=Probable WRKY transcription factor 70; AltName: Full=WRKY DNA-binding protein 70;	SubName: Full=WRKY DNA-binding protein 70, putative isoform 1 {ECO:0000313|EMBL:EOY20177.1};	--	GO:0005634,nucleus; GO:0003700,DNA-binding transcription factor activity; GO:0043565,sequence-specific DNA binding; GO:0042742,defense response to bacterium; GO:0050832,defense response to fungus; GO:0009864,induced systemic resistance, jasmonic acid mediated signaling pathway; GO:1900056,negative regulation of leaf senescence; GO:0045892,negative regulation of transcription, DNA-templated; GO:00…	WRKY DNA -binding domain
NS-49869.104144	WRKY	TF	WRKY	126.445	525.261	2.05225	up	K18834 WRKY transcription factor 1 | (RefSeq) WRKY transcription factor 1-like (A)	probable WRKY transcription factor 40 [Durio zibethinus]	RecName: Full=Probable WRKY transcription factor 40; AltName: Full=WRKY DNA-binding protein 40;	SubName: Full=WRKY transcription factor 11 {ECO:0000313|EMBL:AIE43889.1};	--	GO:0005634,nucleus; GO:0003700,DNA-binding transcription factor activity; GO:0043565,sequence-specific DNA binding; GO:0044212,transcription regulatory region DNA binding; GO:0042742,defense response to bacterium; GO:0050832,defense response to fungus; GO:0045892,negative regulation of transcription, DNA-templated; GO:0031347,regulation of defense response; GO:0010200,response to chitin; GO:00022…	WRKY DNA -binding domain
NS-26886.0	mTERF	TR	mTERF	31.3089	11.8402	-1.4191	down	K15032 mTERF domain-containing protein, mitochondrial | (RefSeq) transcription termination factor MTERF4, chloroplastic-like (A)	hypothetical protein CUMW_062600 [Citrus unshiu]	RecName: Full=Transcription termination factor MTEF18, mitochondrial {ECO:0000305}; AltName: Full=Mitochondrial transcription termination factor 18 {ECO:0000303|PubMed:23087700}; AltName: Full=Protein SUPPRESSOR OF HOT1-4 1 {ECO:0000303|PubMed:22942382}; Flags: Precursor;	SubName: Full=Uncharacterized protein {ECO:0000313|EMBL:GAY41858.1};	Mitochondrial transcription termination factor, mTERF	GO:0009507,chloroplast; GO:0005739,mitochondrion; GO:0003690,double-stranded DNA binding; GO:0019843,rRNA binding; GO:0003727,single-stranded RNA binding; GO:0009658,chloroplast organization; GO:0032502,developmental process; GO:0006353,DNA-templated transcription, termination; GO:0007005,mitochondrion organization; GO:0006355,regulation of transcription, DNA-templated; GO:0042255,ribosome assemb…	mTERF
NS-49869.104332	WRKY	TF	WRKY	128.316	24.1364	-2.41769	down	K16225 probable WRKY transcription factor 52 | (RefSeq) disease resistance protein RRS1-like (A)	hypothetical protein POPTR_0014s09190g [Populus trichocarpa]	RecName: Full=Probable WRKY transcription factor 46; AltName: Full=WRKY DNA-binding protein 46;	SubName: Full=Uncharacterized protein {ECO:0000313|EMBL:EEE99167.2};	--	GO:0005730,nucleolus; GO:0003700,DNA-binding transcription factor activity; GO:0000987,proximal promoter sequence-specific DNA binding; GO:0043565,sequence-specific DNA binding; GO:0044212,transcription regulatory region DNA binding; GO:0048527,lateral root development; GO:0006355,regulation of transcription, DNA-templated; GO:0010200,response to chitin; GO:0006351,transcription, DNA-templated	WRKY DNA -binding domain
NS-49869.109686	WRKY	TF	WRKY	148.01	1566.7	3.40176	up	K18834 WRKY transcription factor 1 | (RefSeq) WRKY transcription factor 1-like (A)	probable WRKY transcription factor 40 [Manihot esculenta]	RecName: Full=Probable WRKY transcription factor 40; AltName: Full=WRKY DNA-binding protein 40;	SubName: Full=WRKY transcription factor 79 {ECO:0000313|EMBL:AMO00447.1};	--	GO:0005634,nucleus; GO:0003700,DNA-binding transcription factor activity; GO:0043565,sequence-specific DNA binding; GO:0044212,transcription regulatory region DNA binding; GO:0042742,defense response to bacterium; GO:0050832,defense response to fungus; GO:0045892,negative regulation of transcription, DNA-templated; GO:0031347,regulation of defense response; GO:0010200,response to chitin; GO:00022…	WRKY DNA -binding domain
NS-49869.111283	WRKY	TF	WRKY	8.75943	58.6614	2.74679	up	K13424 WRKY transcription factor 33 | (RefSeq) WRKY transcription factor WRKY24-like (A)	probable WRKY transcription factor 40 [Hevea brasiliensis]	RecName: Full=Probable WRKY transcription factor 40; AltName: Full=WRKY DNA-binding protein 40;	SubName: Full=Uncharacterized protein {ECO:0000313|EMBL:OAY52684.1};	--	GO:0005634,nucleus; GO:0003700,DNA-binding transcription factor activity; GO:0043565,sequence-specific DNA binding; GO:0044212,transcription regulatory region DNA binding; GO:0042742,defense response to bacterium; GO:0050832,defense response to fungus; GO:0045892,negative regulation of transcription, DNA-templated; GO:0031347,regulation of defense response; GO:0010200,response to chitin; GO:00022…	WRKY DNA -binding domain
NS-49869.112672	WRKY	TF	WRKY	0	73.1763	8.63079	up	K12835 ATP-dependent RNA helicase DDX42 [EC:3.6.4.13] | (RefSeq) DEAD-box ATP-dependent RNA helicase 24 isoform X1 (A)	PREDICTED: probable WRKY transcription factor 23 [Citrus sinensis]	RecName: Full=Probable WRKY transcription factor 23; AltName: Full=WRKY DNA-binding protein 23;	SubName: Full=Uncharacterized protein {ECO:0000313|EMBL:KDO86946.1};	--	GO:0005634,nucleus; GO:0003700,DNA-binding transcription factor activity; GO:0043565,sequence-specific DNA binding; GO:0009733,response to auxin; GO:0009624,response to nematode; GO:0006351,transcription, DNA-templated	WRKY DNA -binding domain
NS-29900.0	mTERF	TR	mTERF	29.904	7.21076	-2.0907	down	K15032 mTERF domain-containing protein, mitochondrial | (RefSeq) hypothetical protein (A)	hypothetical protein CUMW_055240 [Citrus unshiu]	RecName: Full=Transcription termination factor MTERF15, mitochondrial {ECO:0000305}; AltName: Full=Mitochondrial transcription termination factor 15 {ECO:0000303|PubMed:23087700}; Flags: Precursor;	SubName: Full=Uncharacterized protein {ECO:0000313|EMBL:GAY40880.1};	Mitochondrial transcription termination factor, mTERF	GO:0009507,chloroplast; GO:0005739,mitochondrion; GO:0003690,double-stranded DNA binding; GO:0003723,RNA binding; GO:0019843,rRNA binding; GO:0003727,single-stranded RNA binding; GO:0009658,chloroplast organization; GO:0032502,developmental process; GO:0006353,DNA-templated transcription, termination; GO:0006355,regulation of transcription, DNA-templated; GO:0042255,ribosome assembly; GO:0000394,…	mTERF
NS-49869.117263	WRKY	TF	WRKY	68.4943	10.0261	-2.74703	down	K12835 ATP-dependent RNA helicase DDX42 [EC:3.6.4.13] | (RefSeq) DEAD-box ATP-dependent RNA helicase 24 isoform X1 (A)	hypothetical protein CICLE_v10032816mg [Citrus clementina]	RecName: Full=Probable WRKY transcription factor 75; AltName: Full=WRKY DNA-binding protein 75;	SubName: Full=Uncharacterized protein {ECO:0000313|EMBL:GAY44146.1};	--	GO:0005634,nucleus; GO:0003700,DNA-binding transcription factor activity; GO:0000978,RNA polymerase II proximal promoter sequence-specific DNA binding; GO:0044212,transcription regulatory region DNA binding; GO:0010055,atrichoblast differentiation; GO:0048527,lateral root development; GO:0000122,negative regulation of transcription by RNA polymerase II; GO:0043620,regulation of DNA-templated tran…	WRKY DNA -binding domain
NS-49869.117634	WRKY	TF	WRKY	149.372	74.2858	-1.01233	down	K12835 ATP-dependent RNA helicase DDX42 [EC:3.6.4.13] | (RefSeq) DEAD-box ATP-dependent RNA helicase 24 isoform X1 (A)	WRKY transcription factor B [Dimocarpus longan]	RecName: Full=Probable WRKY transcription factor 75; AltName: Full=WRKY DNA-binding protein 75;	SubName: Full=WRKY transcription factor B {ECO:0000313|EMBL:AEO31515.1};	--	GO:0005634,nucleus; GO:0003700,DNA-binding transcription factor activity; GO:0000978,RNA polymerase II proximal promoter sequence-specific DNA binding; GO:0044212,transcription regulatory region DNA binding; GO:0010055,atrichoblast differentiation; GO:0048527,lateral root development; GO:0000122,negative regulation of transcription by RNA polymerase II; GO:0043620,regulation of DNA-templated tran…	WRKY DNA -binding domain
NS-33333.0	GNAT	TR	GNAT	31.9525	6.80366	-2.19535	down	K00670 N-alpha-acetyltransferase 30 [EC:2.3.1.256] | (RefSeq) N-acetyltransferase MAK3 (A)	PREDICTED: uncharacterized protein LOC102611685 [Citrus sinensis]	RecName: Full=Uncharacterized N-acetyltransferase ycf52; EC=2.3.1.-;	SubName: Full=Uncharacterized protein {ECO:0000313|EMBL:KDO41919.1};	N-acetyltransferase	GO:0009507,chloroplast; GO:0008080,N-acetyltransferase activity	Acetyltransferase (GNAT) family
NS-49869.118296	WRKY	TF	WRKY	38.1744	5.90163	-2.65659	down	K12835 ATP-dependent RNA helicase DDX42 [EC:3.6.4.13] | (RefSeq) DEAD-box ATP-dependent RNA helicase 24 isoform X1 (A)	hypothetical protein CISIN_1g043122mg [Citrus sinensis]	RecName: Full=Probable WRKY transcription factor 75; AltName: Full=WRKY DNA-binding protein 75;	SubName: Full=Uncharacterized protein {ECO:0000313|EMBL:KDO81831.1};	--	GO:0005634,nucleus; GO:0003700,DNA-binding transcription factor activity; GO:0000978,RNA polymerase II proximal promoter sequence-specific DNA binding; GO:0044212,transcription regulatory region DNA binding; GO:0010055,atrichoblast differentiation; GO:0048527,lateral root development; GO:0000122,negative regulation of transcription by RNA polymerase II; GO:0043620,regulation of DNA-templated tran…	WRKY DNA -binding domain
NS-49869.120975	WRKY	TF	WRKY	77.4489	2.54893	-4.82487	down	K13459 disease resistance protein RPS2 | (RefSeq) disease resistance protein At4g27190 (A)	probable WRKY transcription factor 70 [Durio zibethinus]	RecName: Full=Probable WRKY transcription factor 70; AltName: Full=WRKY DNA-binding protein 70;	SubName: Full=WRKY DNA-binding protein 70, putative isoform 1 {ECO:0000313|EMBL:EOY20177.1};	--	GO:0005634,nucleus; GO:0003700,DNA-binding transcription factor activity; GO:0043565,sequence-specific DNA binding; GO:0042742,defense response to bacterium; GO:0050832,defense response to fungus; GO:0009864,induced systemic resistance, jasmonic acid mediated signaling pathway; GO:1900056,negative regulation of leaf senescence; GO:0045892,negative regulation of transcription, DNA-templated; GO:00…	WRKY DNA -binding domain
NS-49869.124007	WRKY	TF	WRKY	74.4669	166.373	1.15778	up	K18834 WRKY transcription factor 1 | (RefSeq) hypothetical protein (A)	WRKY transcription factor 2-5 [Dimocarpus longan]	RecName: Full=WRKY transcription factor 1; AltName: Full=Transcription factor ZAP1; AltName: Full=WRKY DNA-binding protein 1; AltName: Full=Zinc-dependent activator protein 1;	SubName: Full=WRKY transcription factor 2-5 {ECO:0000313|EMBL:AEO31514.2};	--	GO:0005634,nucleus; GO:0003700,DNA-binding transcription factor activity; GO:0043565,sequence-specific DNA binding; GO:0008270,zinc ion binding; GO:0045893,positive regulation of transcription, DNA-templated; GO:0009863,salicylic acid mediated signaling pathway; GO:0006351,transcription, DNA-templated	WRKY DNA -binding domain
NS-34688.0	SET	TR	SET	0	64.2802	8.44342	up	K11420 euchromatic histone-lysine N-methyltransferase [EC:2.1.1.43] | (RefSeq) histone-lysine N-methyltransferase, H3 lysine-9 specific SUVH6 isoform X1 (A)	hypothetical protein CICLE_v10030747mg [Citrus clementina]	RecName: Full=Histone-lysine N-methyltransferase SUVR4; EC=2.1.1.43; AltName: Full=Protein SET DOMAIN GROUP 31; AltName: Full=Suppressor of variegation 3-9-related protein 4; Short=Su(var)3-9-related protein 4;	SubName: Full=Uncharacterized protein {ECO:0000313|EMBL:ESR50712.1};	Histone H3 (Lys9) methyltransferase SUV39H1/Clr4, required for transcriptional silencing	GO:0005694,chromosome; GO:0005730,nucleolus; GO:0009506,plasmodesma; GO:0018024,histone-lysine N-methyltransferase activity; GO:0008270,zinc ion binding; GO:0034968,histone lysine methylation	Pre-SET motif
NS-34848.0	SNF2	TR	SNF2	1.61785	23.4882	3.82453	up	K10875 DNA repair and recombination protein RAD54 and RAD54-like protein [EC:3.6.4.-] | (RefSeq) SNF2 domain-containing protein CLASSY 4-like (A)	SNF2_N domain-containing protein/Helicase_C domain-containing protein [Cephalotus follicularis]	RecName: Full=SNF2 domain-containing protein CLASSY 3; EC=3.6.4.-; AltName: Full=Protein CHROMATIN REMODELING 31 {ECO:0000303|PubMed:16547115}; Short=AtCHR31;	SubName: Full=SNF2_N domain-containing protein/Helicase_C domain-containing protein {ECO:0000313|EMBL:GAV85242.1};	DNA repair protein, SNF2 family	GO:0005634,nucleus; GO:0005524,ATP binding; GO:0003677,DNA binding; GO:0004386,helicase activity	Helicase conserved C-terminal domain
NS-49869.125123	WRKY	TF	WRKY	34.5214	141.352	2.02932	up	K13425 WRKY transcription factor 22 | (RefSeq) WRKY transcription factor 22-like (A)	hypothetical protein CISIN_1g019404mg [Citrus sinensis]	RecName: Full=Probable WRKY transcription factor 17; AltName: Full=WRKY DNA-binding protein 17;	SubName: Full=Uncharacterized protein {ECO:0000313|EMBL:KDO67320.1};	--	GO:0005634,nucleus; GO:0005516,calmodulin binding; GO:0003700,DNA-binding transcription factor activity; GO:0043565,sequence-specific DNA binding; GO:0042742,defense response to bacterium; GO:0010200,response to chitin; GO:0006351,transcription, DNA-templated	Plant zinc NS domain
NS-49869.127517	WRKY	TF	WRKY	1.27123	41.9513	5.00047	up	K18834 WRKY transcription factor 1 | (RefSeq) hypothetical protein (A)	hypothetical protein CISIN_1g011340mg [Citrus sinensis]	RecName: Full=WRKY transcription factor 1; AltName: Full=Transcription factor ZAP1; AltName: Full=WRKY DNA-binding protein 1; AltName: Full=Zinc-dependent activator protein 1;	SubName: Full=Uncharacterized protein {ECO:0000313|EMBL:KDO58436.1};	--	GO:0005634,nucleus; GO:0003700,DNA-binding transcription factor activity; GO:0043565,sequence-specific DNA binding; GO:0008270,zinc ion binding; GO:0045893,positive regulation of transcription, DNA-templated; GO:0009863,salicylic acid mediated signaling pathway; GO:0006351,transcription, DNA-templated	WRKY DNA -binding domain
NS-49869.131726	WRKY	TF	WRKY	0	38.5697	7.69992	up	K18834 WRKY transcription factor 1 | (RefSeq) WRKY transcription factor 1 (A)	hypothetical protein CISIN_1g020831mg [Citrus sinensis]	RecName: Full=Probable WRKY transcription factor 40; AltName: Full=WRKY DNA-binding protein 40;	SubName: Full=Uncharacterized protein {ECO:0000313|EMBL:KDO67463.1};	--	GO:0005634,nucleus; GO:0003700,DNA-binding transcription factor activity; GO:0043565,sequence-specific DNA binding; GO:0044212,transcription regulatory region DNA binding; GO:0042742,defense response to bacterium; GO:0050832,defense response to fungus; GO:0045892,negative regulation of transcription, DNA-templated; GO:0031347,regulation of defense response; GO:0010200,response to chitin; GO:00022…	WRKY DNA -binding domain
NS-36711.0	PHD	TR	PHD	121.963	19.7481	-2.60856	down	--	PREDICTED: uncharacterized protein LOC102609182 [Citrus sinensis]	RecName: Full=PHD finger protein At3g20280;	SubName: Full=Uncharacterized protein {ECO:0000313|EMBL:KDO62139.1};	--	GO:0046872,metal ion binding	PHD-finger
NS-49869.137100	WRKY	TF	WRKY	87.6276	27.6478	-1.65944	down	K13459 disease resistance protein RPS2 | (RefSeq) probable disease resistance protein At4g27220 isoform X1 (A)	PREDICTED: uncharacterized protein LOC100246730 isoform X1 [Vitis vinifera]	RecName: Full=Probable WRKY transcription factor 53; AltName: Full=WRKY DNA-binding protein 53;	SubName: Full=Uncharacterized protein {ECO:0000313|EMBL:CCB58242.1};	Nuclear pore complex component (sc Seh1)	GO:0009507,chloroplast; GO:0005634,nucleus; GO:0003677,DNA binding; GO:0003700,DNA-binding transcription factor activity; GO:0043565,sequence-specific DNA binding; GO:0009816,defense response to bacterium, incompatible interaction; GO:0010150,leaf senescence; GO:0045893,positive regulation of transcription, DNA-templated; GO:0031347,regulation of defense response; GO:0010200,response to chitin; G…	Protein of unknown function (DUF3593)
NS-49869.139031	WRKY	TF	WRKY	12.7148	38.2297	1.57321	up	K13424 WRKY transcription factor 33 | (RefSeq) probable WRKY transcription factor 33 isoform X1 (A)	PREDICTED: probable WRKY transcription factor 31 [Vitis vinifera]	RecName: Full=WRKY transcription factor 6 {ECO:0000303|PubMed:11722756}; AltName: Full=WRKY DNA-binding protein 6 {ECO:0000303|PubMed:11722756}; Short=AtWRKY6 {ECO:0000303|PubMed:11722756};	SubName: Full=Uncharacterized protein {ECO:0000313|EMBL:CCB48186.1};	--	GO:0005634,nucleus; GO:0003700,DNA-binding transcription factor activity; GO:0043565,sequence-specific DNA binding; GO:0044212,transcription regulatory region DNA binding; GO:0080169,cellular response to boron-containing substance deprivation; GO:0016036,cellular response to phosphate starvation; GO:0009873,ethylene-activated signaling pathway; GO:0045892,negative regulation of transcription, DNA…	--
NS-49869.144005	WRKY	TF	WRKY	272.247	2140.1	2.97361	up	K18834 WRKY transcription factor 1 | (RefSeq) WRKY transcription factor 1-like (A)	probable WRKY transcription factor 40 [Hevea brasiliensis]	RecName: Full=Probable WRKY transcription factor 40; AltName: Full=WRKY DNA-binding protein 40;	SubName: Full=Uncharacterized protein {ECO:0000313|EMBL:OAY52684.1};	--	GO:0005634,nucleus; GO:0003700,DNA-binding transcription factor activity; GO:0043565,sequence-specific DNA binding; GO:0044212,transcription regulatory region DNA binding; GO:0042742,defense response to bacterium; GO:0050832,defense response to fungus; GO:0045892,negative regulation of transcription, DNA-templated; GO:0031347,regulation of defense response; GO:0010200,response to chitin; GO:00022…	WRKY DNA -binding domain
NS-49869.145414	WRKY	TF	WRKY	68.3525	261.62	1.93111	up	K13424 WRKY transcription factor 33 | (RefSeq) probable WRKY transcription factor 33 isoform X1 (A)	PREDICTED: probable WRKY transcription factor 31 [Vitis vinifera]	RecName: Full=WRKY transcription factor 6 {ECO:0000303|PubMed:11722756}; AltName: Full=WRKY DNA-binding protein 6 {ECO:0000303|PubMed:11722756}; Short=AtWRKY6 {ECO:0000303|PubMed:11722756};	SubName: Full=Uncharacterized protein {ECO:0000313|EMBL:CCB48186.1};	--	GO:0005634,nucleus; GO:0003700,DNA-binding transcription factor activity; GO:0043565,sequence-specific DNA binding; GO:0044212,transcription regulatory region DNA binding; GO:0080169,cellular response to boron-containing substance deprivation; GO:0016036,cellular response to phosphate starvation; GO:0009873,ethylene-activated signaling pathway; GO:0045892,negative regulation of transcription, DNA…	WRKY DNA -binding domain
NS-49869.148440	WRKY	TF	WRKY	21.4262	46.1342	1.09573	up	K13425 WRKY transcription factor 22 | (RefSeq) WRKY transcription factor 22-like (A)	hypothetical protein AQUCO_01600214v1 [Aquilegia coerulea]	RecName: Full=WRKY transcription factor 18; AltName: Full=WRKY DNA-binding protein 18; Short=AtWRKY18;	SubName: Full=Uncharacterized protein {ECO:0000313|EMBL:PIA45819.1};	--	GO:0005634,nucleus; GO:0003700,DNA-binding transcription factor activity; GO:0042802,identical protein binding; GO:0043565,sequence-specific DNA binding; GO:0042742,defense response to bacterium; GO:0050832,defense response to fungus; GO:0031347,regulation of defense response; GO:0010200,response to chitin; GO:0002237,response to molecule of bacterial origin; GO:0009751,response to salicylic acid…	WRKY DNA -binding domain
NS-49869.149129	WRKY	TF	WRKY	35.5267	130.477	1.87228	up	K13425 WRKY transcription factor 22 | (RefSeq) WRKY transcription factor 22-like (A)	probable WRKY transcription factor 7 [Carica papaya]	RecName: Full=Probable WRKY transcription factor 7; AltName: Full=WRKY DNA-binding protein 7;	SubName: Full=WRKY transcription factor 42 {ECO:0000313|EMBL:AGQ04232.1};	--	GO:0005634,nucleus; GO:0005516,calmodulin binding; GO:0003700,DNA-binding transcription factor activity; GO:0043565,sequence-specific DNA binding; GO:0006351,transcription, DNA-templated	Plant zinc NS domain
NS-49869.149953	WRKY	TF	WRKY	51.4107	385.629	2.90025	up	--	WRKY transcription factor 24 [(Populus tomentosa x Populus bolleana) x Populus tomentosa]	RecName: Full=Probable WRKY transcription factor 11; AltName: Full=WRKY DNA-binding protein 11;	SubName: Full=WRKY transcription factor 24 {ECO:0000313|EMBL:ACV92026.1};	--	GO:0005634,nucleus; GO:0005516,calmodulin binding; GO:0003700,DNA-binding transcription factor activity; GO:0043565,sequence-specific DNA binding; GO:0042742,defense response to bacterium; GO:0010200,response to chitin; GO:0006351,transcription, DNA-templated	WRKY DNA -binding domain
NS-49869.154651	WRKY	TF	WRKY	62.2698	0	-8.48209	down	K13424 WRKY transcription factor 33 | (RefSeq) WRKY transcription factor WRKY24-like (A)	hypothetical protein CISIN_1g009051mg [Citrus sinensis]	RecName: Full=Probable WRKY transcription factor 3; AltName: Full=WRKY DNA-binding protein 3;	SubName: Full=Uncharacterized protein {ECO:0000313|EMBL:KDO83046.1};	--	GO:0005634,nucleus; GO:0003700,DNA-binding transcription factor activity; GO:0043565,sequence-specific DNA binding; GO:0006351,transcription, DNA-templated	WRKY DNA -binding domain
NS-49869.154652	WRKY	TF	WRKY	54.3359	21.3603	-1.34249	down	K13424 WRKY transcription factor 33 | (RefSeq) WRKY transcription factor WRKY24-like (A)	PREDICTED: probable WRKY transcription factor 4 isoform X1 [Citrus sinensis]	RecName: Full=Probable WRKY transcription factor 3; AltName: Full=WRKY DNA-binding protein 3;	SubName: Full=Uncharacterized protein {ECO:0000313|EMBL:KDO83046.1};	--	GO:0005634,nucleus; GO:0003700,DNA-binding transcription factor activity; GO:0043565,sequence-specific DNA binding; GO:0006351,transcription, DNA-templated	WRKY DNA -binding domain
NS-41010.0	mTERF	TR	mTERF	57.5183	25.9956	-1.14459	down	K15032 mTERF domain-containing protein, mitochondrial | (RefSeq) transcription termination factor MTERF4, chloroplastic-like (A)	hypothetical protein CICLE_v10014682mg [Citrus clementina]	RecName: Full=Transcription termination factor MTEF18, mitochondrial {ECO:0000305}; AltName: Full=Mitochondrial transcription termination factor 18 {ECO:0000303|PubMed:23087700}; AltName: Full=Protein SUPPRESSOR OF HOT1-4 1 {ECO:0000303|PubMed:22942382}; Flags: Precursor;	SubName: Full=Uncharacterized protein {ECO:0000313|EMBL:ESR61982.1};	Mitochondrial transcription termination factor, mTERF	GO:0009507,chloroplast; GO:0005739,mitochondrion; GO:0003690,double-stranded DNA binding; GO:0019843,rRNA binding; GO:0003727,single-stranded RNA binding; GO:0009658,chloroplast organization; GO:0032502,developmental process; GO:0006353,DNA-templated transcription, termination; GO:0007005,mitochondrion organization; GO:0006355,regulation of transcription, DNA-templated; GO:0042255,ribosome assemb…	mTERF
NS-41809.0	mTERF	TR	mTERF	42.0994	4.92508	-3.05792	down	K15032 mTERF domain-containing protein, mitochondrial | (RefSeq) hypothetical protein (A)	hypothetical protein CICLE_v10020375mg [Citrus clementina]	RecName: Full=Transcription termination factor MTERF5, chloroplastic {ECO:0000305}; AltName: Full=Mitochondrial transcription termination factor 5 {ECO:0000303|PubMed:23087700}; AltName: Full=Protein MTERF DEFECTIVE IN ARABIDOPSIS 1 {ECO:0000303|PubMed:22905186}; Flags: Precursor;	SubName: Full=Uncharacterized protein {ECO:0000313|EMBL:ESR57497.1};	Mitochondrial transcription termination factor, mTERF	GO:0009507,chloroplast; GO:0003690,double-stranded DNA binding; GO:0019843,rRNA binding; GO:0003727,single-stranded RNA binding; GO:0009658,chloroplast organization; GO:0032502,developmental process; GO:0006353,DNA-templated transcription, termination; GO:0006355,regulation of transcription, DNA-templated; GO:0009737,response to abscisic acid; GO:0006970,response to osmotic stress; GO:0009651,res…	mTERF
NS-42155.0	SET	TR	SET	0	29.2825	7.30042	up	K11420 euchromatic histone-lysine N-methyltransferase [EC:2.1.1.43] | (RefSeq) histone-lysine N-methyltransferase, H3 lysine-9 specific SUVH6 isoform X1 (A)	hypothetical protein CISIN_1g043203mg [Citrus sinensis]	RecName: Full=Histone-lysine N-methyltransferase SUVR4; EC=2.1.1.43; AltName: Full=Protein SET DOMAIN GROUP 31; AltName: Full=Suppressor of variegation 3-9-related protein 4; Short=Su(var)3-9-related protein 4;	SubName: Full=Uncharacterized protein {ECO:0000313|EMBL:KDO53062.1};	Histone H3 (Lys9) methyltransferase SUV39H1/Clr4, required for transcriptional silencing	GO:0005694,chromosome; GO:0005730,nucleolus; GO:0009506,plasmodesma; GO:0018024,histone-lysine N-methyltransferase activity; GO:0008270,zinc ion binding; GO:0034968,histone lysine methylation	Pre-SET motif
NS-49869.154963	WRKY	TF	WRKY	64.8449	203.773	1.65023	up	K13425 WRKY transcription factor 22 | (RefSeq) WRKY transcription factor 22-like (A)	hypothetical protein CICLE_v10021624mg [Citrus clementina]	RecName: Full=Probable WRKY transcription factor 35; AltName: Full=WRKY DNA-binding protein 35;	SubName: Full=Uncharacterized protein {ECO:0000313|EMBL:ESR57748.1};	--	GO:0005634,nucleus; GO:0003700,DNA-binding transcription factor activity; GO:0043565,sequence-specific DNA binding; GO:0009793,embryo development ending in seed dormancy; GO:0009555,pollen development; GO:0006351,transcription, DNA-templated	WRKY DNA -binding domain
NS-49869.161303	WRKY	TF	WRKY	30.433	71.361	1.22671	up	K12835 ATP-dependent RNA helicase DDX42 [EC:3.6.4.13] | (RefSeq) DEAD-box ATP-dependent RNA helicase 24 isoform X1 (A)	PREDICTED: probable WRKY transcription factor 71 [Theobroma cacao]	RecName: Full=Probable WRKY transcription factor 28; AltName: Full=WRKY DNA-binding protein 28;	SubName: Full=DNA-binding WRKY {ECO:0000313|EMBL:OMO93890.1};	--	GO:0005634,nucleus; GO:0003700,DNA-binding transcription factor activity; GO:0043565,sequence-specific DNA binding; GO:0006351,transcription, DNA-templated	WRKY DNA -binding domain
NS-42719.1	GNAT	TR	GNAT	1.61785	30.5601	4.22546	up	K22450 aralkylamine N-acetyltransferase [EC:2.3.1.87] | (RefSeq) acetyltransferase NSI-like isoform X1 (A)	hypothetical protein CISIN_1g025518mg [Citrus sinensis]	RecName: Full=Uncharacterized N-acetyltransferase ycf52; EC=2.3.1.-;	SubName: Full=Uncharacterized protein {ECO:0000313|EMBL:KDO67598.1};	--	GO:0009507,chloroplast; GO:0008080,N-acetyltransferase activity	Acetyltransferase (GNAT) family
NS-49869.161552	WRKY	TF	WRKY	77.6708	23.5232	-1.73825	down	K13425 WRKY transcription factor 22 | (RefSeq) WRKY transcription factor 22-like (A)	hypothetical protein CICLE_v10021624mg [Citrus clementina]	RecName: Full=Probable WRKY transcription factor 35; AltName: Full=WRKY DNA-binding protein 35;	SubName: Full=Uncharacterized protein {ECO:0000313|EMBL:ESR57748.1};	--	GO:0005634,nucleus; GO:0003700,DNA-binding transcription factor activity; GO:0043565,sequence-specific DNA binding; GO:0009793,embryo development ending in seed dormancy; GO:0009555,pollen development; GO:0006351,transcription, DNA-templated	WRKY DNA -binding domain
NS-43566.0	SET	TR	SET	1.61785	77.106	5.53229	up	K11420 euchromatic histone-lysine N-methyltransferase [EC:2.1.1.43] | (RefSeq) histone-lysine N-methyltransferase, H3 lysine-9 specific SUVH6 isoform X1 (A)	hypothetical protein CICLE_v10030747mg [Citrus clementina]	RecName: Full=Histone-lysine N-methyltransferase SUVR4; EC=2.1.1.43; AltName: Full=Protein SET DOMAIN GROUP 31; AltName: Full=Suppressor of variegation 3-9-related protein 4; Short=Su(var)3-9-related protein 4;	SubName: Full=Uncharacterized protein {ECO:0000313|EMBL:ESR50712.1};	Histone H3 (Lys9) methyltransferase SUV39H1/Clr4, required for transcriptional silencing	GO:0005694,chromosome; GO:0005730,nucleolus; GO:0009506,plasmodesma; GO:0018024,histone-lysine N-methyltransferase activity; GO:0008270,zinc ion binding; GO:0034968,histone lysine methylation	Pre-SET motif
NS-49869.161769	WRKY	TF	WRKY	170.381	62.2394	-1.44922	down	K12835 ATP-dependent RNA helicase DDX42 [EC:3.6.4.13] | (RefSeq) DEAD-box ATP-dependent RNA helicase 24 isoform X1 (A)	hypothetical protein CISIN_1g043122mg [Citrus sinensis]	RecName: Full=Probable WRKY transcription factor 75; AltName: Full=WRKY DNA-binding protein 75;	SubName: Full=Uncharacterized protein {ECO:0000313|EMBL:KDO81831.1};	--	GO:0005634,nucleus; GO:0003700,DNA-binding transcription factor activity; GO:0000978,RNA polymerase II proximal promoter sequence-specific DNA binding; GO:0044212,transcription regulatory region DNA binding; GO:0010055,atrichoblast differentiation; GO:0048527,lateral root development; GO:0000122,negative regulation of transcription by RNA polymerase II; GO:0043620,regulation of DNA-templated tran…	WRKY DNA -binding domain
NS-49869.163181	WRKY	TF	WRKY	63.7961	540.021	3.08264	up	K12835 ATP-dependent RNA helicase DDX42 [EC:3.6.4.13] | (RefSeq) DEAD-box ATP-dependent RNA helicase 24 isoform X1 (A)	WRKY DNA-binding protein 48, putative isoform 1 [Theobroma cacao]	RecName: Full=Probable WRKY transcription factor 48; AltName: Full=WRKY DNA-binding protein 48;	SubName: Full=WRKY DNA-binding protein 48, putative isoform 1 {ECO:0000313|EMBL:EOY06768.1};	--	GO:0005634,nucleus; GO:0003677,DNA binding; GO:0003700,DNA-binding transcription factor activity; GO:0043565,sequence-specific DNA binding; GO:0042742,defense response to bacterium; GO:0045893,positive regulation of transcription, DNA-templated; GO:0009617,response to bacterium; GO:0010200,response to chitin; GO:0006351,transcription, DNA-templated	WRKY DNA -binding domain
NS-49869.163891	WRKY	TF	WRKY	25.5619	359.387	3.82009	up	K13425 WRKY transcription factor 22 | (RefSeq) hypothetical protein (A)	hypothetical protein CISIN_1g019126mg [Citrus sinensis]	RecName: Full=WRKY transcription factor 22; AltName: Full=WRKY DNA-binding protein 22;	SubName: Full=Uncharacterized protein {ECO:0000313|EMBL:GAY51432.1};	--	GO:0005634,nucleus; GO:0003700,DNA-binding transcription factor activity; GO:0043565,sequence-specific DNA binding; GO:0006952,defense response; GO:0010150,leaf senescence; GO:0010200,response to chitin; GO:0006351,transcription, DNA-templated	WRKY DNA -binding domain
NS-49869.168255	WRKY	TF	WRKY	14.7555	87.4316	2.56602	up	K13425 WRKY transcription factor 22 | (RefSeq) hypothetical protein (A)	hypothetical protein CISIN_1g019126mg [Citrus sinensis]	RecName: Full=WRKY transcription factor 22; AltName: Full=WRKY DNA-binding protein 22;	SubName: Full=Uncharacterized protein {ECO:0000313|EMBL:GAY51432.1};	--	GO:0005634,nucleus; GO:0003700,DNA-binding transcription factor activity; GO:0043565,sequence-specific DNA binding; GO:0006952,defense response; GO:0010150,leaf senescence; GO:0010200,response to chitin; GO:0006351,transcription, DNA-templated	WRKY DNA -binding domain
NS-49869.169259	WRKY	TF	WRKY	0	22.544	6.92391	up	K18834 WRKY transcription factor 1 | (RefSeq) WRKY transcription factor 1 (A)	hypothetical protein CICLE_v10008930mg [Citrus clementina]	RecName: Full=Probable WRKY transcription factor 40; AltName: Full=WRKY DNA-binding protein 40;	SubName: Full=Uncharacterized protein {ECO:0000313|EMBL:GAY44334.1};	--	GO:0005634,nucleus; GO:0003700,DNA-binding transcription factor activity; GO:0043565,sequence-specific DNA binding; GO:0044212,transcription regulatory region DNA binding; GO:0042742,defense response to bacterium; GO:0050832,defense response to fungus; GO:0045892,negative regulation of transcription, DNA-templated; GO:0031347,regulation of defense response; GO:0010200,response to chitin; GO:00022…	WRKY DNA -binding domain
NS-49869.177095	WRKY	TF	WRKY	6.75654	19.8053	1.54947	up	K13424 WRKY transcription factor 33 | (RefSeq) LOW QUALITY PROTEIN: probable WRKY transcription factor 25 (A)	hypothetical protein [Lupinus angustifolius]	RecName: Full=WRKY transcription factor WRKY24 {ECO:0000303|PubMed:15047897}; Short=OsWRKY24 {ECO:0000303|PubMed:15047897};	SubName: Full=Putative WRKY transcription factor 4 {ECO:0000313|EMBL:EMT16145.1, ECO:0000313|EnsemblPlants:EMT16145};	--	GO:0005634,nucleus; GO:0003700,DNA-binding transcription factor activity; GO:0043565,sequence-specific DNA binding; GO:0009738,abscisic acid-activated signaling pathway; GO:0009740,gibberellic acid mediated signaling pathway; GO:0009788,negative regulation of abscisic acid-activated signaling pathway; GO:0009938,negative regulation of gibberellic acid mediated signaling pathway; GO:0045893,positi…	WRKY DNA -binding domain
NS-49869.190888	WRKY	TF	WRKY	107.825	247.656	1.19687	up	K12835 ATP-dependent RNA helicase DDX42 [EC:3.6.4.13] | (RefSeq) DEAD-box ATP-dependent RNA helicase 24 isoform X1 (A)	hypothetical protein CICLE_v10032816mg [Citrus clementina]	RecName: Full=Probable WRKY transcription factor 75; AltName: Full=WRKY DNA-binding protein 75;	SubName: Full=Uncharacterized protein {ECO:0000313|EMBL:GAY44146.1};	--	GO:0005634,nucleus; GO:0003700,DNA-binding transcription factor activity; GO:0000978,RNA polymerase II proximal promoter sequence-specific DNA binding; GO:0044212,transcription regulatory region DNA binding; GO:0010055,atrichoblast differentiation; GO:0048527,lateral root development; GO:0000122,negative regulation of transcription by RNA polymerase II; GO:0043620,regulation of DNA-templated tran…	WRKY DNA -binding domain
NS-49869.197768	WRKY	TF	WRKY	1.27123	32.0968	4.60234	up	K13425 WRKY transcription factor 22 | (RefSeq) WRKY transcription factor 22 (A)	WRKY transcription factor 23, putative [Theobroma cacao]	RecName: Full=WRKY transcription factor 22; AltName: Full=WRKY DNA-binding protein 22;	SubName: Full=WRKY transcription factor 23, putative {ECO:0000313|EMBL:EOX95862.1};	--	GO:0005634,nucleus; GO:0003700,DNA-binding transcription factor activity; GO:0043565,sequence-specific DNA binding; GO:0006952,defense response; GO:0010150,leaf senescence; GO:0010200,response to chitin; GO:0006351,transcription, DNA-templated	WRKY DNA -binding domain
NS-48216.2	AUX/IAA	TR	AUX/IAA	32.3124	8.84055	-1.89093	down	K14484 auxin-responsive protein IAA | (RefSeq) auxin-responsive protein IAA29 (A)	hypothetical protein CISIN_1g023769mg [Citrus sinensis]	RecName: Full=Auxin-responsive protein IAA13; AltName: Full=Indoleacetic acid-induced protein 13;	RecName: Full=Auxin-responsive protein {ECO:0000256|RuleBase:RU004549};	--	GO:0005634,nucleus; GO:0003700,DNA-binding transcription factor activity; GO:0009734,auxin-activated signaling pathway; GO:0009733,response to auxin; GO:0006351,transcription, DNA-templated	AUX/IAA family
NS-48377.0	Jumonji	TR	Jumonji	15.5696	0	-6.48222	down	K15601 lysine-specific demethylase 3 [EC:1.14.11.-] | (RefSeq) lysine-specific demethylase JMJ25-like (A)	lysine-specific demethylase 3B, partial [Trifolium pratense]	RecName: Full=Lysine-specific demethylase JMJ25; EC=1.14.11.-; AltName: Full=Jumonji domain-containing protein 25; AltName: Full=Lysine-specific histone demethylase JMJ25; AltName: Full=Protein INCREASE IN BONSAI METHYLATION 1; AltName: Full=Protein JUMONJI 25;	SubName: Full=Lysine-specific demethylase 3A {ECO:0000313|EMBL:JAT47205.1};	Putative transcription factor 5qNCA, contains JmjC domain	GO:0000785,chromatin; GO:0005634,nucleus; GO:0051213,dioxygenase activity; GO:0032454,histone demethylase activity (H3-K9 specific); GO:0046872,metal ion binding; GO:0000976,transcription regulatory region sequence-specific DNA binding; GO:0060969,negative regulation of gene silencing; GO:0006355,regulation of transcription, DNA-templated; GO:0006351,transcription, DNA-templated	JmjC domain, hydroxylase
NS-48823.0	TRAF	TR	TRAF	42.6318	91.8361	1.10439	up	K10523 speckle-type POZ protein | (RefSeq) BTB/POZ domain-containing protein At1g21780 isoform X1 (A)	BTB/POZ domain-containing protein At1g21780 isoform X1 [Jatropha curcas]	RecName: Full=BTB/POZ domain-containing protein At1g21780;	SubName: Full=Uncharacterized protein {ECO:0000313|EMBL:OAY58277.1};	Speckle-type POZ protein SPOP and related proteins with TRAF, MATH and BTB/POZ domains	GO:0031463,Cul3-RING ubiquitin ligase complex; GO:0005737,cytoplasm; GO:0019005,SCF ubiquitin ligase complex; GO:0031625,ubiquitin protein ligase binding; GO:0043161,proteasome-mediated ubiquitin-dependent protein catabolic process; GO:0042787,NA; GO:0030162,regulation of proteolysis	BTB/POZ domain
NS-49686.0	mTERF	TR	mTERF	19.4202	0.374752	-5.83988	down	K15032 mTERF domain-containing protein, mitochondrial | (RefSeq) hypothetical protein (A)	PREDICTED: uncharacterized protein LOC102613723 [Citrus sinensis]	RecName: Full=Transcription termination factor MTERF8, chloroplastic {ECO:0000305}; AltName: Full=Mitochondrial transcription termination factor 8 {ECO:0000303|PubMed:23087700}; AltName: Full=Protein PLASTID TRANSCRIPTIONALLY ACTIVE 15 {ECO:0000303|PubMed:16326926}; Flags: Precursor;	SubName: Full=Uncharacterized protein {ECO:0000313|EMBL:KDO38742.1};	Mitochondrial transcription termination factor, mTERF	GO:0009507,chloroplast; GO:0009295,nucleoid; GO:0009508,plastid chromosome; GO:0003690,double-stranded DNA binding; GO:0019843,rRNA binding; GO:0003727,single-stranded RNA binding; GO:0009658,chloroplast organization; GO:0032502,developmental process; GO:0006353,DNA-templated transcription, termination; GO:0006355,regulation of transcription, DNA-templated; GO:0042255,ribosome assembly; GO:000838…	mTERF
NS-49869.30246	WRKY	TF	WRKY	169.245	56.1212	-1.60454	down	K13459 disease resistance protein RPS2 | (RefSeq) disease resistance protein At4g27190 (A)	WRKY family protein [Populus trichocarpa]	RecName: Full=Probable WRKY transcription factor 46; AltName: Full=WRKY DNA-binding protein 46;	SubName: Full=Uncharacterized protein {ECO:0000313|EMBL:EEE99167.2};	--	GO:0005730,nucleolus; GO:0003700,DNA-binding transcription factor activity; GO:0000987,proximal promoter sequence-specific DNA binding; GO:0043565,sequence-specific DNA binding; GO:0044212,transcription regulatory region DNA binding; GO:0048527,lateral root development; GO:0006355,regulation of transcription, DNA-templated; GO:0010200,response to chitin; GO:0006351,transcription, DNA-templated	WRKY DNA -binding domain
NS-49869.100299	GNAT	TR	GNAT	408.025	3.99317	-6.68021	down	K14682 amino-acid N-acetyltransferase [EC:2.3.1.1] | (RefSeq) probable amino-acid acetyltransferase NAGS2, chloroplastic (A)	hypothetical protein CISIN_1g006709mg [Citrus sinensis]	RecName: Full=Probable amino-acid acetyltransferase NAGS2, chloroplastic; EC=2.3.1.1; AltName: Full=N-acetylglutamate synthase 2; Flags: Precursor;	SubName: Full=Putative amino-acid acetyltransferase NAGS1, chloroplastic {ECO:0000313|EMBL:JAU40357.1}; Flags: Fragment;	Acetylglutamate kinase/acetylglutamate synthase	GO:0009507,chloroplast; GO:0004042,acetyl-CoA:L-glutamate N-acetyltransferase activity; GO:0103045,methione N-acyltransferase activity; GO:0006526,arginine biosynthetic process	Acetyltransferase (GNAT) family
NS-49869.33381	WRKY	TF	WRKY	0	43.1576	7.87127	up	K13425 WRKY transcription factor 22 | (RefSeq) WRKY transcription factor 22-like (A)	hypothetical protein CICLE_v10020867mg [Citrus clementina]	RecName: Full=Probable WRKY transcription factor 21; AltName: Full=WRKY DNA-binding protein 21;	SubName: Full=Uncharacterized protein {ECO:0000313|EMBL:ESR57139.1};	--	GO:0005634,nucleus; GO:0005516,calmodulin binding; GO:0003700,DNA-binding transcription factor activity; GO:0043565,sequence-specific DNA binding; GO:0019760,glucosinolate metabolic process; GO:0006351,transcription, DNA-templated	WRKY DNA -binding domain
NS-49869.51207	WRKY	TF	WRKY	2.86027	56.7353	4.2832	up	K13425 WRKY transcription factor 22 | (RefSeq) probable WRKY transcription factor 27 (A)	PREDICTED: probable WRKY transcription factor 7 [Citrus sinensis]	RecName: Full=Probable WRKY transcription factor 7; AltName: Full=WRKY DNA-binding protein 7;	SubName: Full=Uncharacterized protein {ECO:0000313|EMBL:KDO84086.1};	--	GO:0005634,nucleus; GO:0005516,calmodulin binding; GO:0003700,DNA-binding transcription factor activity; GO:0043565,sequence-specific DNA binding; GO:0006351,transcription, DNA-templated	WRKY DNA -binding domain
NS-49869.62898	WRKY	TF	WRKY	121.43	930.368	2.936	up	K12835 ATP-dependent RNA helicase DDX42 [EC:3.6.4.13] | (RefSeq) DEAD-box ATP-dependent RNA helicase 24 isoform X1 (A)	probable WRKY transcription factor 57 [Durio zibethinus]	RecName: Full=Probable WRKY transcription factor 57; AltName: Full=WRKY DNA-binding protein 57;	SubName: Full=probable WRKY transcription factor 57 {ECO:0000313|RefSeq:XP_016496557.1};	--	GO:0005634,nucleus; GO:0003700,DNA-binding transcription factor activity; GO:0043565,sequence-specific DNA binding; GO:0044212,transcription regulatory region DNA binding; GO:0006970,response to osmotic stress; GO:0009651,response to salt stress; GO:0009414,response to water deprivation; GO:0006351,transcription, DNA-templated	WRKY DNA -binding domain
NS-49869.62903	WRKY	TF	WRKY	105.513	229.206	1.1204	up	K12835 ATP-dependent RNA helicase DDX42 [EC:3.6.4.13] | (RefSeq) DEAD-box ATP-dependent RNA helicase 24 isoform X1 (A)	probable WRKY transcription factor 57 [Durio zibethinus]	RecName: Full=Probable WRKY transcription factor 57; AltName: Full=WRKY DNA-binding protein 57;	SubName: Full=probable WRKY transcription factor 57 {ECO:0000313|RefSeq:XP_016496557.1};	--	GO:0005634,nucleus; GO:0003700,DNA-binding transcription factor activity; GO:0043565,sequence-specific DNA binding; GO:0044212,transcription regulatory region DNA binding; GO:0006970,response to osmotic stress; GO:0009651,response to salt stress; GO:0009414,response to water deprivation; GO:0006351,transcription, DNA-templated	WRKY DNA -binding domain
NS-49869.64196	WRKY	TF	WRKY	35.5727	77.7657	1.13222	up	K13424 WRKY transcription factor 33 | (Kazusa) Lj2g3v2365800.1; - (A)	transcription factor, partial [Glycine max]	RecName: Full=WRKY transcription factor WRKY24 {ECO:0000303|PubMed:16919842}; Short=OsWRKY24 {ECO:0000303|PubMed:16919842};	SubName: Full=Transcription factor {ECO:0000313|EMBL:ABS18445.1}; Flags: Fragment;	--	GO:0005634,nucleus; GO:0003700,DNA-binding transcription factor activity; GO:0043565,sequence-specific DNA binding; GO:0009738,abscisic acid-activated signaling pathway; GO:0009740,gibberellic acid mediated signaling pathway; GO:0009788,negative regulation of abscisic acid-activated signaling pathway; GO:0009938,negative regulation of gibberellic acid mediated signaling pathway; GO:0045893,positi…	WRKY DNA -binding domain
NS-49869.72590	WRKY	TF	WRKY	98.3126	492.281	2.32259	up	K12835 ATP-dependent RNA helicase DDX42 [EC:3.6.4.13] | (RefSeq) DEAD-box ATP-dependent RNA helicase 24 isoform X1 (A)	PREDICTED: probable WRKY transcription factor 48 [Theobroma cacao]	RecName: Full=Probable WRKY transcription factor 48; AltName: Full=WRKY DNA-binding protein 48;	SubName: Full=WRKY DNA-binding protein 48, putative isoform 1 {ECO:0000313|EMBL:EOY06768.1};	--	GO:0005634,nucleus; GO:0003677,DNA binding; GO:0003700,DNA-binding transcription factor activity; GO:0043565,sequence-specific DNA binding; GO:0042742,defense response to bacterium; GO:0045893,positive regulation of transcription, DNA-templated; GO:0009617,response to bacterium; GO:0010200,response to chitin; GO:0006351,transcription, DNA-templated	WRKY DNA -binding domain
NS-49869.74276	WRKY	TF	WRKY	80.0464	25.0169	-1.69325	down	K18835 WRKY transcription factor 2 | (RefSeq) probable WRKY transcription factor 2 isoform X1 (A)	hypothetical protein CISIN_1g0366532mg, partial [Citrus sinensis]	RecName: Full=Probable WRKY transcription factor 32; AltName: Full=WRKY DNA-binding protein 32;	SubName: Full=Uncharacterized protein {ECO:0000313|EMBL:KDO59450.1}; Flags: Fragment;	--	GO:0005634,nucleus; GO:0003700,DNA-binding transcription factor activity; GO:0043565,sequence-specific DNA binding; GO:0006351,transcription, DNA-templated	WRKY DNA -binding domain
NS-49869.100888	Others	TR	Others	139.101	19.1236	-2.85165	down	K12129 pseudo-response regulator 7 | (RefSeq) two-component response regulator-like PRR37 isoform X1 (A)	two-component response regulator-like PRR37 isoform X1 [Hevea brasiliensis]	RecName: Full=Two-component response regulator-like PRR37; AltName: Full=Pseudo-response regulator 37; Short=OsPRR37;	SubName: Full=Pseudo-response regulator 7, putative isoform 1 {ECO:0000313|EMBL:EOY34246.1};	GATA-4/5/6 transcription factors	GO:0005634,nucleus; GO:0000160,phosphorelay signal transduction system; GO:0006355,regulation of transcription, DNA-templated; GO:0048511,rhythmic process; GO:0006351,transcription, DNA-templated	CCT motif
NS-49869.100967	SWI/SNF-BAF60b	TR	SWI/SNF-BAF60b	22.1308	318.999	3.84998	up	K15223 upstream activation factor subunit UAF30 | (RefSeq) upstream activation factor subunit spp27-like (A)	upstream activation factor subunit spp27 [Carica papaya]	RecName: Full=SWI/SNF complex component SNF12 homolog;	SubName: Full=Uncharacterized protein {ECO:0000313|EMBL:OAY41842.1};	RNA polymerase I transcription factor UAF	GO:0005634,nucleus; GO:0016569,covalent chromatin modification; GO:0006281,DNA repair; GO:0009909,regulation of flower development; GO:0010468,regulation of gene expression; GO:2000024,regulation of leaf development; GO:0006355,regulation of transcription, DNA-templated; GO:0010224,response to UV-B; GO:0048364,root development; GO:0006351,transcription, DNA-templated	SWIB/MDM2 domain
NS-49869.76859	WRKY	TF	WRKY	143.422	308.369	1.10942	up	K12835 ATP-dependent RNA helicase DDX42 [EC:3.6.4.13] | (RefSeq) DEAD-box ATP-dependent RNA helicase 24 isoform X1 (A)	probable WRKY transcription factor 57 [Durio zibethinus]	RecName: Full=Probable WRKY transcription factor 57; AltName: Full=WRKY DNA-binding protein 57;	SubName: Full=probable WRKY transcription factor 57 {ECO:0000313|RefSeq:XP_016496557.1};	--	GO:0005634,nucleus; GO:0003700,DNA-binding transcription factor activity; GO:0043565,sequence-specific DNA binding; GO:0044212,transcription regulatory region DNA binding; GO:0006970,response to osmotic stress; GO:0009651,response to salt stress; GO:0009414,response to water deprivation; GO:0006351,transcription, DNA-templated	WRKY DNA -binding domain
NS-49869.77533	WRKY	TF	WRKY	44.6502	17.9093	-1.30266	down	--	PREDICTED: probable WRKY transcription factor 32 [Ziziphus jujuba]	RecName: Full=Probable WRKY transcription factor 32; AltName: Full=WRKY DNA-binding protein 32;	SubName: Full=DNA-binding WRKY {ECO:0000313|EMBL:OMO61754.1};	--	GO:0005634,nucleus; GO:0003700,DNA-binding transcription factor activity; GO:0043565,sequence-specific DNA binding; GO:0006351,transcription, DNA-templated	--
NS-49869.79766	WRKY	TF	WRKY	60.2758	172.503	1.51519	up	K18834 WRKY transcription factor 1 | (RefSeq) WRKY transcription factor 1-like (A)	hypothetical protein CICLE_v10008930mg [Citrus clementina]	RecName: Full=Probable WRKY transcription factor 40; AltName: Full=WRKY DNA-binding protein 40;	SubName: Full=Uncharacterized protein {ECO:0000313|EMBL:GAY44334.1};	--	GO:0005634,nucleus; GO:0003700,DNA-binding transcription factor activity; GO:0043565,sequence-specific DNA binding; GO:0044212,transcription regulatory region DNA binding; GO:0042742,defense response to bacterium; GO:0050832,defense response to fungus; GO:0045892,negative regulation of transcription, DNA-templated; GO:0031347,regulation of defense response; GO:0010200,response to chitin; GO:00022…	WRKY DNA -binding domain
NS-49869.84711	WRKY	TF	WRKY	0	48.9362	8.04823	up	K13424 WRKY transcription factor 33 | (RefSeq) WRKY transcription factor WRKY24-like (A)	hypothetical protein [Lupinus angustifolius]	RecName: Full=WRKY transcription factor WRKY24 {ECO:0000303|PubMed:16919842}; Short=OsWRKY24 {ECO:0000303|PubMed:16919842};	SubName: Full=Uncharacterized protein {ECO:0000313|EMBL:AJT39810.1};	--	GO:0005634,nucleus; GO:0003700,DNA-binding transcription factor activity; GO:0043565,sequence-specific DNA binding; GO:0009738,abscisic acid-activated signaling pathway; GO:0009740,gibberellic acid mediated signaling pathway; GO:0009788,negative regulation of abscisic acid-activated signaling pathway; GO:0009938,negative regulation of gibberellic acid mediated signaling pathway; GO:0045893,positi…	WRKY DNA -binding domain
NS-49869.85589	WRKY	TF	WRKY	21.4794	112.877	2.3982	up	K18835 WRKY transcription factor 2 | (RefSeq) probable WRKY transcription factor 2 isoform X1 (A)	hypothetical protein CUMW_144670 [Citrus unshiu]	RecName: Full=Probable WRKY transcription factor 4; AltName: Full=WRKY DNA-binding protein 4;	SubName: Full=Uncharacterized protein {ECO:0000313|EMBL:GAY52792.1};	--	GO:0005634,nucleus; GO:0003677,DNA binding; GO:0003700,DNA-binding transcription factor activity; GO:0046872,metal ion binding; GO:0043565,sequence-specific DNA binding; GO:0044212,transcription regulatory region DNA binding; GO:0006952,defense response; GO:1900425,negative regulation of defense response to bacterium; GO:1900150,regulation of defense response to fungus; GO:0009723,response to eth…	WRKY DNA -binding domain
NS-49869.88663	WRKY	TF	WRKY	18.3148	83.4439	2.19682	up	K12835 ATP-dependent RNA helicase DDX42 [EC:3.6.4.13] | (RefSeq) DEAD-box ATP-dependent RNA helicase 24 isoform X1 (A)	PREDICTED: probable WRKY transcription factor 48 [Ziziphus jujuba]	RecName: Full=Probable WRKY transcription factor 48; AltName: Full=WRKY DNA-binding protein 48;	SubName: Full=WRKY transcription factor 22 {ECO:0000313|EMBL:APP13921.1};	--	GO:0005634,nucleus; GO:0003677,DNA binding; GO:0003700,DNA-binding transcription factor activity; GO:0043565,sequence-specific DNA binding; GO:0042742,defense response to bacterium; GO:0045893,positive regulation of transcription, DNA-templated; GO:0009617,response to bacterium; GO:0010200,response to chitin; GO:0006351,transcription, DNA-templated	WRKY DNA -binding domain
NS-49869.101434	Others	TR	Others	40.3864	2.29267	-4.19103	down	K19720 collagen, type III, alpha | (RefSeq) hypothetical protein (A)	zinc finger protein CONSTANS-LIKE 13 [Herrania umbratica]	RecName: Full=Zinc finger protein CONSTANS-LIKE 13;	SubName: Full=Uncharacterized protein {ECO:0000313|EMBL:OAY61762.1};	--	GO:0005634,nucleus; GO:0003700,DNA-binding transcription factor activity; GO:0043565,sequence-specific DNA binding; GO:0044212,transcription regulatory region DNA binding; GO:0008270,zinc ion binding; GO:0006355,regulation of transcription, DNA-templated	CCT motif
NS-49869.92071	WRKY	TF	WRKY	326.014	999.628	1.61495	up	K12835 ATP-dependent RNA helicase DDX42 [EC:3.6.4.13] | (RefSeq) DEAD-box ATP-dependent RNA helicase 24 isoform X1 (A)	probable WRKY transcription factor 57 [Durio zibethinus]	RecName: Full=Probable WRKY transcription factor 57; AltName: Full=WRKY DNA-binding protein 57;	SubName: Full=Uncharacterized protein {ECO:0000313|EMBL:EEF02268.2};	--	GO:0005634,nucleus; GO:0003700,DNA-binding transcription factor activity; GO:0043565,sequence-specific DNA binding; GO:0044212,transcription regulatory region DNA binding; GO:0006970,response to osmotic stress; GO:0009651,response to salt stress; GO:0009414,response to water deprivation; GO:0006351,transcription, DNA-templated	WRKY DNA -binding domain
NS-49869.93044	WRKY	TF	WRKY	298.385	1445.87	2.27588	up	K13424 WRKY transcription factor 33 | (RefSeq) WRKY transcription factor WRKY24 (A)	WRKY transcription factor WRKY24 [Durio zibethinus]	RecName: Full=WRKY transcription factor WRKY24 {ECO:0000303|PubMed:16919842}; Short=OsWRKY24 {ECO:0000303|PubMed:16919842};	SubName: Full=DNA-binding WRKY {ECO:0000313|EMBL:OMO82944.1};	--	GO:0005634,nucleus; GO:0003700,DNA-binding transcription factor activity; GO:0043565,sequence-specific DNA binding; GO:0009738,abscisic acid-activated signaling pathway; GO:0009740,gibberellic acid mediated signaling pathway; GO:0009788,negative regulation of abscisic acid-activated signaling pathway; GO:0009938,negative regulation of gibberellic acid mediated signaling pathway; GO:0045893,positi…	WRKY DNA -binding domain
NS-49869.101525	IWS1	TR	IWS1	8.68646	45.8783	2.39308	up	K03145 transcription elongation factor S-II | (RefSeq) hypothetical protein (A)	hypothetical protein CICLE_v10011982mg [Citrus clementina]	RecName: Full=Transcription elongation factor TFIIS {ECO:0000305}; AltName: Full=Protein REDUCED DORMANCY 2 {ECO:0000303|PubMed:21799800};	SubName: Full=Uncharacterized protein {ECO:0000313|EMBL:GAY32277.1};	Transcription elongation factor TFIIS/Cofactor of enhancer-binding protein Sp1	GO:0005634,nucleus; GO:0003746,translation elongation factor activity; GO:0008270,zinc ion binding; GO:0009910,negative regulation of flower development; GO:0034243,regulation of transcription elongation from RNA polymerase II promoter; GO:0009739,response to gibberellin; GO:0010162,seed dormancy process; GO:0009845,seed germination; GO:0006351,transcription, DNA-templated	Transcription factor S-II (TFIIS), central domain
NS-49869.93048	WRKY	TF	WRKY	114.628	0	-9.36242	down	K13424 WRKY transcription factor 33 | (RefSeq) WRKY transcription factor WRKY24 (A)	DNA-binding WRKY [Corchorus olitorius]	RecName: Full=WRKY transcription factor WRKY24 {ECO:0000303|PubMed:16919842}; Short=OsWRKY24 {ECO:0000303|PubMed:16919842};	SubName: Full=DNA-binding WRKY {ECO:0000313|EMBL:OMP02348.1};	--	GO:0005634,nucleus; GO:0003700,DNA-binding transcription factor activity; GO:0043565,sequence-specific DNA binding; GO:0009738,abscisic acid-activated signaling pathway; GO:0009740,gibberellic acid mediated signaling pathway; GO:0009788,negative regulation of abscisic acid-activated signaling pathway; GO:0009938,negative regulation of gibberellic acid mediated signaling pathway; GO:0045893,positi…	WRKY DNA -binding domain
NS-49869.95603	WRKY	TF	WRKY	197.103	524.229	1.41193	up	--	WRKY transcription factor 24 [(Populus tomentosa x Populus bolleana) x Populus tomentosa]	RecName: Full=Probable WRKY transcription factor 11; AltName: Full=WRKY DNA-binding protein 11;	SubName: Full=WRKY transcription factor 24 {ECO:0000313|EMBL:ACV92026.1};	--	GO:0005634,nucleus; GO:0005516,calmodulin binding; GO:0003700,DNA-binding transcription factor activity; GO:0043565,sequence-specific DNA binding; GO:0042742,defense response to bacterium; GO:0010200,response to chitin; GO:0006351,transcription, DNA-templated	WRKY DNA -binding domain
NS-49869.97648	WRKY	TF	WRKY	17.8573	0	-6.68347	down	K13425 WRKY transcription factor 22 | (RefSeq) WRKY transcription factor 22-like (A)	hypothetical protein CICLE_v10020867mg [Citrus clementina]	RecName: Full=Probable WRKY transcription factor 21; AltName: Full=WRKY DNA-binding protein 21;	SubName: Full=Uncharacterized protein {ECO:0000313|EMBL:ESR57139.1};	--	GO:0005634,nucleus; GO:0005516,calmodulin binding; GO:0003700,DNA-binding transcription factor activity; GO:0043565,sequence-specific DNA binding; GO:0019760,glucosinolate metabolic process; GO:0006351,transcription, DNA-templated	WRKY DNA -binding domain
NS-49869.98570	WRKY	TF	WRKY	68.5514	14.5851	-2.25568	down	K13459 disease resistance protein RPS2 | (RefSeq) probable disease resistance protein At4g27220 isoform X1 (A)	probable WRKY transcription factor 70 [Durio zibethinus]	RecName: Full=Probable WRKY transcription factor 70; AltName: Full=WRKY DNA-binding protein 70;	SubName: Full=Uncharacterized protein {ECO:0000313|EMBL:GAY32270.1};	--	GO:0005634,nucleus; GO:0003700,DNA-binding transcription factor activity; GO:0043565,sequence-specific DNA binding; GO:0042742,defense response to bacterium; GO:0050832,defense response to fungus; GO:0009864,induced systemic resistance, jasmonic acid mediated signaling pathway; GO:1900056,negative regulation of leaf senescence; GO:0045892,negative regulation of transcription, DNA-templated; GO:00…	WRKY DNA -binding domain
NS-49869.98758	WRKY	TF	WRKY	40.0649	12.6435	-1.64896	down	K16225 probable WRKY transcription factor 52 | (RefSeq) disease resistance protein RRS1-like (A)	WRKY family protein [Populus trichocarpa]	RecName: Full=Probable WRKY transcription factor 46; AltName: Full=WRKY DNA-binding protein 46;	SubName: Full=Uncharacterized protein {ECO:0000313|EMBL:EEE99167.2};	--	GO:0005730,nucleolus; GO:0003700,DNA-binding transcription factor activity; GO:0000987,proximal promoter sequence-specific DNA binding; GO:0043565,sequence-specific DNA binding; GO:0044212,transcription regulatory region DNA binding; GO:0048527,lateral root development; GO:0006355,regulation of transcription, DNA-templated; GO:0010200,response to chitin; GO:0006351,transcription, DNA-templated	WRKY DNA -binding domain
NS-49869.124824	Whirly	TF	Whirly	183.651	47.8393	-1.95293	down	K14573 nucleolar protein 4 | (RefSeq) hypothetical protein (A)	PREDICTED: single-stranded DNA-binding protein WHY1, chloroplastic [Citrus sinensis]	RecName: Full=Single-stranded DNA-binding protein WHY1, chloroplastic; AltName: Full=Protein PLASTID TRANSCRIPTIONALLY ACTIVE 1; AltName: Full=Protein WHIRLY 1; Short=AtWHY1; Flags: Precursor;	SubName: Full=Uncharacterized protein {ECO:0000313|EMBL:KDO82817.1};	--	GO:0009507,chloroplast; GO:0009295,nucleoid; GO:0009508,plastid chromosome; GO:0003677,DNA binding; GO:0003729,mRNA binding; GO:0003697,single-stranded DNA binding; GO:0042162,telomeric DNA binding; GO:0006952,defense response; GO:0006281,DNA repair; GO:0032211,negative regulation of telomere maintenance via telomerase; GO:0006355,regulation of transcription, DNA-templated; GO:0006351,transcripti…	Whirly transcription factor
NS-49869.135433	Whirly	TF	Whirly	188.953	79.9976	-1.2467	down	K14573 nucleolar protein 4 | (RefSeq) hypothetical protein (A)	Whirly domain-containing protein [Cephalotus follicularis]	RecName: Full=Single-stranded DNA-binding protein WHY2, mitochondrial; AltName: Full=Protein WHIRLY 2; Short=StWHY2; Flags: Precursor;	SubName: Full=Whirly domain-containing protein {ECO:0000313|EMBL:GAV72013.1};	--	GO:0005739,mitochondrion; GO:0003677,DNA binding; GO:0003697,single-stranded DNA binding; GO:0006952,defense response; GO:0006281,DNA repair; GO:0006355,regulation of transcription, DNA-templated	Whirly transcription factor
NS-49869.102385	Others	TR	Others	0	46.2051	7.96776	up	K14492 two-component response regulator ARR-A family | (RefSeq) two-component response regulator ARR5-like (A)	two-component response regulator ARR5-like [Durio zibethinus]	RecName: Full=Two-component response regulator ARR3;	SubName: Full=Uncharacterized protein {ECO:0000313|EMBL:GAY36487.1};	GATA-4/5/6 transcription factors	GO:0005737,cytoplasm; GO:0005634,nucleus; GO:0000156,phosphorelay response regulator activity; GO:0007623,circadian rhythm; GO:0009736,cytokinin-activated signaling pathway; GO:0000160,phosphorelay signal transduction system; GO:0010161,red light signaling pathway; GO:0006355,regulation of transcription, DNA-templated; GO:0009735,response to cytokinin; GO:0010114,response to red light; GO:0006351…	Response regulator receiver domain
NS-49869.102435	GNAT	TR	GNAT	0	16.2839	6.46218	up	K06062 histone acetyltransferase [EC:2.3.1.48] | (RefSeq) hypothetical protein (A)	hypothetical protein CICLE_v10019527mg [Citrus clementina]	RecName: Full=Histone acetyltransferase GCN5; Short=AtGCN5; EC=2.3.1.48; AltName: Full=BIG TOP protein;	SubName: Full=Uncharacterized protein {ECO:0000313|EMBL:ESR57179.1};	Histone acetyltransferase SAGA/ADA, catalytic subunit PCAF/GCN5 and related proteins	GO:0000123,histone acetyltransferase complex; GO:0005634,nucleus; GO:0016407,acetyltransferase activity; GO:0003677,DNA binding; GO:0010484,H3 histone acetyltransferase activity; GO:0004402,histone acetyltransferase activity; GO:0009908,flower development; GO:0016573,histone acetylation; GO:0045893,positive regulation of transcription, DNA-templated; GO:0010321,regulation of vegetative phase chan…	Bromodomain
NS-49869.104786	TUB	TF	TUB	106.231	295.908	1.47715	up	K19600 tubby-related protein 1 | (RefSeq) tubby-like protein (A)	hypothetical protein POPTR_001G390200v3 [Populus trichocarpa]	RecName: Full=Tubby-like F-box protein 7; Short=AtTLP7;	RecName: Full=Tubby-like F-box protein {ECO:0000256|RuleBase:RU361125};	Tub family proteins	GO:0005829,cytosol; GO:0005634,nucleus; GO:0005886,plasma membrane; GO:0009536,plastid; GO:0003700,DNA-binding transcription factor activity; GO:0035091,phosphatidylinositol binding; GO:0044212,transcription regulatory region DNA binding; GO:0009555,pollen development; GO:0006355,regulation of transcription, DNA-templated; GO:0009620,response to fungus	Tub family
NS-49869.117887	TUB	TF	TUB	147.534	854.53	2.536	up	K19600 tubby-related protein 1 | (RefSeq) hypothetical protein (A)	hypothetical protein CICLE_v10005517mg [Citrus clementina]	RecName: Full=Tubby-like F-box protein 6; Short=OsTLP6; AltName: Full=Tubby-like F-box protein 14; Short=OsTLP14;	RecName: Full=Tubby-like F-box protein {ECO:0000256|RuleBase:RU361125};	Tub family proteins	GO:0035091,phosphatidylinositol binding	Tub family
NS-49869.102764	SNF2	TR	SNF2	0	39.2927	7.72498	up	K14440 SWI/SNF-related matrix-associated actin-dependent regulator of chromatin subfamily A-like protein 1 [EC:3.6.4.12] | (RefSeq) SWI/SNF-related matrix-associated actin-dependent regulator of chromatin subfamily A-like protein 1 isoform X1 (A)	SWI/SNF-related matrix-associated actin-dependent regulator of chromatin subfamily A-like protein 1 isoform X1 [Manihot esculenta]	RecName: Full=CHD3-type chromatin-remodeling factor PICKLE; EC=3.6.4.-; AltName: Full=Protein CHROMATIN REMODELING 6 {ECO:0000303|PubMed:16547115}; Short=AtCHR6; AltName: Full=Protein GYMNOS;	SubName: Full=Uncharacterized protein {ECO:0000313|EMBL:ESR32447.1};	Chromatin remodeling protein HARP/SMARCAL1, DEAD-box superfamily	GO:0005634,nucleus; GO:0005524,ATP binding; GO:0003677,DNA binding; GO:0004386,helicase activity; GO:0046872,metal ion binding; GO:0008283,cell proliferation; GO:0006338,chromatin remodeling; GO:0016569,covalent chromatin modification; GO:0009736,cytokinin-activated signaling pathway; GO:0009788,negative regulation of abscisic acid-activated signaling pathway; GO:0045892,negative regulation of tr…	SNF2 family N-terminal domain
NS-49869.118687	TUB	TF	TUB	68.307	33.1219	-1.04344	down	K19600 tubby-related protein 1 | (RefSeq) tubby-like protein (A)	hypothetical protein CUMW_176370 [Citrus unshiu]	RecName: Full=Tubby-like F-box protein 14; Short=OsTLP14; AltName: Full=Tubby-like F-box protein 4; Short=OsTLP4;	SubName: Full=Uncharacterized protein {ECO:0000313|EMBL:GAY57042.1};	Tub family proteins	GO:0035091,phosphatidylinositol binding	Tub family
NS-49869.128440	TUB	TF	TUB	140.896	629.524	2.1566	up	K19600 tubby-related protein 1 | (RefSeq) tubby-like protein (A)	PREDICTED: tubby-like F-box protein 5 isoform X1 [Citrus sinensis]	RecName: Full=Tubby-like F-box protein 5; Short=OsTLP5; AltName: Full=Tubby-like F-box protein 8; Short=OsTLP8;	SubName: Full=Uncharacterized protein {ECO:0000313|EMBL:GAY43063.1};	Tub family proteins	GO:0035091,phosphatidylinositol binding	Tub family
NS-49869.129057	TUB	TF	TUB	311.67	1055.09	1.75768	up	K19600 tubby-related protein 1 | (RefSeq) tubby-like protein (A)	PREDICTED: tubby-like F-box protein 5 isoform X1 [Citrus sinensis]	RecName: Full=Tubby-like F-box protein 5; Short=OsTLP5; AltName: Full=Tubby-like F-box protein 8; Short=OsTLP8;	SubName: Full=Uncharacterized protein {ECO:0000313|EMBL:GAY43063.1};	Tub family proteins	GO:0035091,phosphatidylinositol binding	Tub family
NS-49869.138213	TUB	TF	TUB	56.1284	324.631	2.52913	up	K19600 tubby-related protein 1 | (RefSeq) tubby-like protein (A)	tubby-like F-box protein 3 isoform X3 [Hevea brasiliensis]	RecName: Full=Tubby-like F-box protein 6; Short=OsTLP6; AltName: Full=Tubby-like F-box protein 14; Short=OsTLP14;	RecName: Full=Tubby-like F-box protein {ECO:0000256|RuleBase:RU361125};	Tub family proteins	GO:0035091,phosphatidylinositol binding	Tub family
NS-49869.103347	Jumonji	TR	Jumonji	913.826	117.222	-2.96417	down	K15601 lysine-specific demethylase 3 [EC:1.14.11.-] | (RefSeq) lysine-specific demethylase JMJ25 (A)	PREDICTED: lysine-specific demethylase JMJ25 [Citrus sinensis]	RecName: Full=Lysine-specific demethylase JMJ25; EC=1.14.11.-; AltName: Full=Jumonji domain-containing protein 25; AltName: Full=Lysine-specific histone demethylase JMJ25; AltName: Full=Protein INCREASE IN BONSAI METHYLATION 1; AltName: Full=Protein JUMONJI 25;	SubName: Full=Uncharacterized protein {ECO:0000313|EMBL:GAY35260.1}; Flags: Fragment;	Putative transcription factor 5qNCA, contains JmjC domain	GO:0000785,chromatin; GO:0005634,nucleus; GO:0051213,dioxygenase activity; GO:0032454,histone demethylase activity (H3-K9 specific); GO:0046872,metal ion binding; GO:0000976,transcription regulatory region sequence-specific DNA binding; GO:0060969,negative regulation of gene silencing; GO:0006355,regulation of transcription, DNA-templated; GO:0006351,transcription, DNA-templated	--
NS-49869.103396	Others	TR	Others	41.2673	169.434	2.04273	up	K12129 pseudo-response regulator 7 | (RefSeq) two-component response regulator-like APRR3 (A)	PREDICTED: two-component response regulator-like PRR37 isoform X2 [Citrus sinensis]	RecName: Full=Two-component response regulator-like PRR37; AltName: Full=Pseudo-response regulator 37; Short=OsPRR37;	SubName: Full=Uncharacterized protein {ECO:0000313|EMBL:GAY45389.1};	GATA-4/5/6 transcription factors	GO:0005634,nucleus; GO:0000160,phosphorelay signal transduction system; GO:0006355,regulation of transcription, DNA-templated; GO:0048511,rhythmic process; GO:0006351,transcription, DNA-templated	Response regulator receiver domain
NS-49869.139854	TUB	TF	TUB	5.89341	61.4789	3.37824	up	K19600 tubby-related protein 1 | (RefSeq) hypothetical protein (A)	hypothetical protein POPTR_001G390200v3 [Populus trichocarpa]	RecName: Full=Tubby-like F-box protein 7; Short=AtTLP7;	SubName: Full=Uncharacterized protein {ECO:0000313|EMBL:ERP66711.1};	Tub family proteins	GO:0005829,cytosol; GO:0005634,nucleus; GO:0005886,plasma membrane; GO:0009536,plastid; GO:0003700,DNA-binding transcription factor activity; GO:0035091,phosphatidylinositol binding; GO:0044212,transcription regulatory region DNA binding; GO:0009555,pollen development; GO:0006355,regulation of transcription, DNA-templated; GO:0009620,response to fungus	Tub family
NS-49869.142057	TUB	TF	TUB	152.547	0	-9.77701	down	K19600 tubby-related protein 1 | (RefSeq) hypothetical protein (A)	hypothetical protein CICLE_v10005517mg [Citrus clementina]	RecName: Full=Tubby-like F-box protein 6; Short=OsTLP6; AltName: Full=Tubby-like F-box protein 14; Short=OsTLP14;	RecName: Full=Tubby-like F-box protein {ECO:0000256|RuleBase:RU361125};	Tub family proteins	GO:0035091,phosphatidylinositol binding	Tub family
NS-49869.151268	TUB	TF	TUB	71.0257	8.77151	-3.01202	down	K19600 tubby-related protein 1 | (RefSeq) tubby-like protein (A)	Tubby like protein 8 isoform 1 [Theobroma cacao]	RecName: Full=Tubby-like protein 8; Short=AtTLP8;	SubName: Full=Tubby like protein 8 isoform 1 {ECO:0000313|EMBL:EOY26154.1};	Tub family proteins	GO:0035091,phosphatidylinositol binding	Tub family
NS-49869.178385	TUB	TF	TUB	0	42.8741	7.85547	up	K19600 tubby-related protein 1 | (RefSeq) tubby-like protein (A)	Tubby like protein 8 isoform 1 [Theobroma cacao]	RecName: Full=Tubby-like protein 8; Short=AtTLP8;	SubName: Full=Tubby like protein 8 isoform 1 {ECO:0000313|EMBL:EOY26154.1};	Tub family proteins	GO:0035091,phosphatidylinositol binding	Tub family
NS-49869.53762	TUB	TF	TUB	21.9794	1.66382	-3.75715	down	K19600 tubby-related protein 1 | (RefSeq) tubby-like protein (A)	tubby-like F-box protein 5 [Durio zibethinus]	RecName: Full=Tubby-like F-box protein 2; Short=AtTLP2;	RecName: Full=Tubby-like F-box protein {ECO:0000256|RuleBase:RU361125};	Tub family proteins	GO:0005829,cytosol; GO:0005634,nucleus; GO:0005886,plasma membrane; GO:0009536,plastid; GO:0003700,DNA-binding transcription factor activity; GO:0035091,phosphatidylinositol binding; GO:0006355,regulation of transcription, DNA-templated; GO:0009620,response to fungus	Tub family
NS-49869.74356	TUB	TF	TUB	37.4777	8.91657	-2.10652	down	--	unnamed protein product, partial [Vitis vinifera]	RecName: Full=Tubby-like F-box protein 1; Short=AtTLP1;	SubName: Full=tubby-like F-box protein 8 isoform X1 {ECO:0000313|RefSeq:XP_018842121.1, ECO:0000313|RefSeq:XP_018842122.1};	Tub family proteins	GO:0003700,DNA-binding transcription factor activity; GO:0035091,phosphatidylinositol binding; GO:0006355,regulation of transcription, DNA-templated	Tub family
NS-49869.76574	TUB	TF	TUB	0	18.8241	6.67219	up	K19600 tubby-related protein 1 | (RefSeq) hypothetical protein (A)	hypothetical protein CICLE_v10005517mg [Citrus clementina]	RecName: Full=Tubby-like F-box protein 6; Short=OsTLP6; AltName: Full=Tubby-like F-box protein 14; Short=OsTLP14;	RecName: Full=Tubby-like F-box protein {ECO:0000256|RuleBase:RU361125};	Tub family proteins	GO:0035091,phosphatidylinositol binding	Tub family
NS-49869.76575	TUB	TF	TUB	88.5401	288.412	1.70787	up	K19600 tubby-related protein 1 | (RefSeq) hypothetical protein (A)	hypothetical protein CICLE_v10005517mg [Citrus clementina]	RecName: Full=Tubby-like F-box protein 6; Short=OsTLP6; AltName: Full=Tubby-like F-box protein 14; Short=OsTLP14;	RecName: Full=Tubby-like F-box protein {ECO:0000256|RuleBase:RU361125};	Tub family proteins	GO:0035091,phosphatidylinositol binding	Tub family
NS-27895.0	Trihelix	TF	Trihelix	37.4645	14.6577	-1.32782	down	K01051 pectinesterase [EC:3.1.1.11] | (RefSeq) probable pectinesterase/pectinesterase inhibitor 58 (A)	trihelix transcription factor PTL-like [Hevea brasiliensis]	RecName: Full=Trihelix transcription factor PTL; AltName: Full=Trihelix DNA-binding protein PETAL LOSS;	SubName: Full=Uncharacterized protein {ECO:0000313|EMBL:ESR43528.1};	Transcription factor GT-2 and related proteins, contains trihelix DNA-binding/SANT domain	GO:0005634,nucleus; GO:0003677,DNA binding; GO:0003700,DNA-binding transcription factor activity; GO:0042803,protein homodimerization activity; GO:0048498,establishment of petal orientation; GO:0046621,negative regulation of organ growth; GO:0090428,perianth development; GO:0048441,petal development; GO:0009909,regulation of flower development; GO:0006355,regulation of transcription, DNA-template…	Myb/SANT-like DNA-binding domain
NS-46176.0	Trihelix	TF	Trihelix	27.585	9.21482	-1.59015	down	K01051 pectinesterase [EC:3.1.1.11] | (RefSeq) probable pectinesterase/pectinesterase inhibitor 58 (A)	hypothetical protein CICLE_v10011338mg [Citrus clementina]	RecName: Full=Trihelix transcription factor PTL; AltName: Full=Trihelix DNA-binding protein PETAL LOSS;	SubName: Full=Uncharacterized protein {ECO:0000313|EMBL:ESR43528.1};	Transcription factor GT-2 and related proteins, contains trihelix DNA-binding/SANT domain	GO:0005634,nucleus; GO:0003677,DNA binding; GO:0003700,DNA-binding transcription factor activity; GO:0042803,protein homodimerization activity; GO:0048498,establishment of petal orientation; GO:0046621,negative regulation of organ growth; GO:0090428,perianth development; GO:0048441,petal development; GO:0009909,regulation of flower development; GO:0006355,regulation of transcription, DNA-template…	Myb/SANT-like DNA-binding domain
NS-49869.100826	Trihelix	TF	Trihelix	62.3258	167.35	1.42004	up	K01051 pectinesterase [EC:3.1.1.11] | (RefSeq) probable pectinesterase/pectinesterase inhibitor 58 (A)	hypothetical protein CUMW_195730 [Citrus unshiu]	RecName: Full=Trihelix transcription factor GT-2; AltName: Full=Trihelix DNA-binding protein GT-2;	SubName: Full=Uncharacterized protein {ECO:0000313|EMBL:GAY59604.1};	Transcription factor GT-2 and related proteins, contains trihelix DNA-binding/SANT domain	GO:0005634,nucleus; GO:0003677,DNA binding; GO:0003700,DNA-binding transcription factor activity; GO:0006351,transcription, DNA-templated	Myb/SANT-like DNA-binding domain
NS-49869.102947	Trihelix	TF	Trihelix	45.8828	92.7145	1.01806	up	--	hypothetical protein CICLE_v10002156mg [Citrus clementina]	RecName: Full=Trihelix transcription factor GT-3b; AltName: Full=Transcription factor GT-1-like; AltName: Full=Trihelix DNA-binding protein GT-3b;	SubName: Full=Uncharacterized protein {ECO:0000313|EMBL:ESR46067.1};	Transcription factor GT-2 and related proteins, contains trihelix DNA-binding/SANT domain	GO:0016592,mediator complex; GO:0005730,nucleolus; GO:0005634,nucleus; GO:0003700,DNA-binding transcription factor activity; GO:0000981,DNA-binding transcription factor activity, RNA polymerase II-specific; GO:0043565,sequence-specific DNA binding; GO:0006355,regulation of transcription, DNA-templated; GO:0006351,transcription, DNA-templated	--
NS-49869.104420	AUX/IAA	TR	AUX/IAA	70.3478	29.4195	-1.2486	down	K14486 auxin response factor | (RefSeq) auxin response factor 18-like isoform X1 (A)	PREDICTED: auxin response factor 2 [Vitis vinifera]	RecName: Full=Auxin response factor 2A {ECO:0000303|PubMed:26716451, ECO:0000303|PubMed:26959229}; Short=SlARF2A {ECO:0000303|PubMed:26716451};	RecName: Full=Auxin response factor {ECO:0000256|RuleBase:RU004561};	--	GO:0005634,nucleus; GO:0003677,DNA binding; GO:0046982,protein heterodimerization activity; GO:0042803,protein homodimerization activity; GO:0009734,auxin-activated signaling pathway; GO:0009835,fruit ripening; GO:0009836,fruit ripening, climacteric; GO:0009911,positive regulation of flower development; GO:0006355,regulation of transcription, DNA-templated; GO:0006351,transcription, DNA-templated	AUX/IAA family
NS-49869.104358	Trihelix	TF	Trihelix	9.18608	88.2666	3.25381	up	--	PREDICTED: trihelix transcription factor GT-3b-like [Populus euphratica]	RecName: Full=Trihelix transcription factor GT-3b; AltName: Full=Transcription factor GT-1-like; AltName: Full=Trihelix DNA-binding protein GT-3b;	SubName: Full=Uncharacterized protein {ECO:0000313|EMBL:KDP24439.1};	Transcription factor GT-2 and related proteins, contains trihelix DNA-binding/SANT domain	GO:0016592,mediator complex; GO:0005730,nucleolus; GO:0005634,nucleus; GO:0003700,DNA-binding transcription factor activity; GO:0000981,DNA-binding transcription factor activity, RNA polymerase II-specific; GO:0043565,sequence-specific DNA binding; GO:0006355,regulation of transcription, DNA-templated; GO:0006351,transcription, DNA-templated	Myb/SANT-like DNA-binding domain
NS-49869.114411	Trihelix	TF	Trihelix	365.426	21.5055	-4.05139	down	K12501 homogentisate solanesyltransferase [EC:2.5.1.117] | (RefSeq) hypothetical protein (A)	PREDICTED: uncharacterized protein LOC100810821 [Glycine max]	RecName: Full=Trihelix transcription factor ASIL2 {ECO:0000305}; AltName: Full=6B-interacting protein 1-like 2 {ECO:0000303|PubMed:21330492}; AltName: Full=Trihelix DNA-binding protein ASIL2 {ECO:0000305};	SubName: Full=Uncharacterized protein {ECO:0000313|EMBL:KRH07500.1, ECO:0000313|EnsemblPlants:GLYMA16G14040.3};	Transcription factor GT-2 and related proteins, contains trihelix DNA-binding/SANT domain	GO:0005634,nucleus; GO:0003700,DNA-binding transcription factor activity; GO:0043565,sequence-specific DNA binding; GO:0009793,embryo development ending in seed dormancy; GO:0006355,regulation of transcription, DNA-templated; GO:0010431,seed maturation; GO:0006351,transcription, DNA-templated	Myb/SANT-like DNA-binding domain
NS-49869.118315	Trihelix	TF	Trihelix	300.346	142.702	-1.07042	down	K09903 uridylate kinase [EC:2.7.4.22] | (RefSeq) hypothetical protein (A)	hypothetical protein CICLE_v10011433mg [Citrus clementina]	RecName: Full=Trihelix transcription factor ASIL2 {ECO:0000305}; AltName: Full=6B-interacting protein 1-like 2 {ECO:0000303|PubMed:21330492}; AltName: Full=Trihelix DNA-binding protein ASIL2 {ECO:0000305};	SubName: Full=Uncharacterized protein {ECO:0000313|EMBL:ESR43568.1};	--	GO:0005634,nucleus; GO:0003700,DNA-binding transcription factor activity; GO:0043565,sequence-specific DNA binding; GO:0009793,embryo development ending in seed dormancy; GO:0006355,regulation of transcription, DNA-templated; GO:0010431,seed maturation; GO:0006351,transcription, DNA-templated	Myb/SANT-like DNA-binding domain
NS-49869.118873	Trihelix	TF	Trihelix	52.5265	252.052	2.26693	up	K22366 thioredoxin reductase-like selenoprotein T | (RefSeq) uncharacterized protein LOC105646579 (A)	hypothetical protein CICLE_v10020863mg [Citrus clementina]	RecName: Full=Trihelix transcription factor ASIL2 {ECO:0000305}; AltName: Full=6B-interacting protein 1-like 2 {ECO:0000303|PubMed:21330492}; AltName: Full=Trihelix DNA-binding protein ASIL2 {ECO:0000305};	SubName: Full=Uncharacterized protein {ECO:0000313|EMBL:GAY57856.1};	Transcription factor GT-2 and related proteins, contains trihelix DNA-binding/SANT domain	GO:0005634,nucleus; GO:0003700,DNA-binding transcription factor activity; GO:0043565,sequence-specific DNA binding; GO:0009793,embryo development ending in seed dormancy; GO:0006355,regulation of transcription, DNA-templated; GO:0010431,seed maturation; GO:0006351,transcription, DNA-templated	Myb/SANT-like DNA-binding domain
NS-49869.120066	Trihelix	TF	Trihelix	92.4844	0	-9.05243	down	--	PREDICTED: ribonuclease J isoform X1 [Theobroma cacao]	RecName: Full=Trihelix transcription factor GT-4; AltName: Full=Trihelix DNA-binding protein GT-4;	SubName: Full=RNA-metabolising metallo-beta-lactamase family protein {ECO:0000313|EMBL:EOY22451.1};	mRNA cleavage and polyadenylation factor II complex, BRR5 (CPSF subunit)	GO:0005634,nucleus; GO:0003677,DNA binding; GO:0003700,DNA-binding transcription factor activity; GO:0000981,DNA-binding transcription factor activity, RNA polymerase II-specific; GO:0006355,regulation of transcription, DNA-templated; GO:0006351,transcription, DNA-templated	Myb/SANT-like DNA-binding domain
NS-49869.121806	Trihelix	TF	Trihelix	522.916	1268.08	1.27724	up	K01051 pectinesterase [EC:3.1.1.11] | (RefSeq) probable pectinesterase/pectinesterase inhibitor 58 (A)	PREDICTED: trihelix transcription factor GT-2-like [Lupinus angustifolius]	RecName: Full=Trihelix transcription factor GT-2; AltName: Full=Trihelix DNA-binding protein GT-2;	SubName: Full=Uncharacterized protein {ECO:0000313|EMBL:KDO83729.1};	Transcription factor GT-2 and related proteins, contains trihelix DNA-binding/SANT domain	GO:0005634,nucleus; GO:0003677,DNA binding; GO:0003700,DNA-binding transcription factor activity; GO:0006351,transcription, DNA-templated	Myb/SANT-like DNA-binding domain
NS-49869.104798	PHD	TR	PHD	162.097	61.7819	-1.38002	down	--	hypothetical protein CISIN_1g0097052mg [Citrus sinensis]	RecName: Full=Probable Histone-lysine N-methyltransferase ATXR5; EC=2.1.1.43; Flags: Precursor;	SubName: Full=Uncharacterized protein {ECO:0000313|EMBL:KDO61902.1};	--	GO:0009507,chloroplast; GO:0005634,nucleus; GO:0018024,histone-lysine N-methyltransferase activity; GO:0046872,metal ion binding	PHD-finger
NS-49869.128641	Trihelix	TF	Trihelix	81.1283	253.631	1.64133	up	K01051 pectinesterase [EC:3.1.1.11] | (RefSeq) probable pectinesterase/pectinesterase inhibitor 58 (A)	Myb_DNA-bind_4 domain-containing protein [Cephalotus follicularis]	RecName: Full=Trihelix transcription factor GT-2; AltName: Full=Trihelix DNA-binding protein GT-2;	SubName: Full=Uncharacterized protein {ECO:0000313|EMBL:ESR52398.1};	Transcription factor GT-2 and related proteins, contains trihelix DNA-binding/SANT domain	GO:0005634,nucleus; GO:0003677,DNA binding; GO:0003700,DNA-binding transcription factor activity; GO:0006351,transcription, DNA-templated	Myb/SANT-like DNA-binding domain
NS-49869.134521	Trihelix	TF	Trihelix	62.718	4.13673	-3.90217	down	--	PREDICTED: trihelix transcription factor GT-1-like isoform X3 [Citrus sinensis]	RecName: Full=Trihelix transcription factor GT-1; AltName: Full=Trihelix DNA-binding protein GT-1;	SubName: Full=Uncharacterized protein {ECO:0000313|EMBL:KDO82038.1};	Transcription factor GT-2 and related proteins, contains trihelix DNA-binding/SANT domain	GO:0005634,nucleus; GO:0003700,DNA-binding transcription factor activity; GO:0042802,identical protein binding; GO:0000981,DNA-binding transcription factor activity, RNA polymerase II-specific; GO:0043565,sequence-specific DNA binding; GO:0006355,regulation of transcription, DNA-templated; GO:0006351,transcription, DNA-templated	Myb/SANT-like DNA-binding domain
NS-49869.105280	SWI/SNF-BAF60b	TR	SWI/SNF-BAF60b	449.06	195.82	-1.20246	down	K10691 E3 ubiquitin-protein ligase UBR4 [EC:2.3.2.27] | (RefSeq) LOC109762802; auxin transport protein BIG (A)	hypothetical protein CICLE_v10008798mg [Citrus clementina]	RecName: Full=GDSL esterase/lipase At4g26790; EC=3.1.1.-; AltName: Full=Extracellular lipase At4g26790; Flags: Precursor;	SubName: Full=Uncharacterized protein {ECO:0000313|EMBL:ESR65695.1};	--	GO:0005576,extracellular region; GO:0016788,hydrolase activity, acting on ester bonds; GO:0016042,lipid catabolic process	GDSL-like Lipase/Acylhydrolase
NS-49869.136004	Trihelix	TF	Trihelix	250.322	16.7465	-3.94405	down	K12501 homogentisate solanesyltransferase [EC:2.5.1.117] | (RefSeq) hypothetical protein (A)	PREDICTED: trihelix transcription factor ASIL2 [Citrus sinensis]	RecName: Full=Trihelix transcription factor ASIL2 {ECO:0000305}; AltName: Full=6B-interacting protein 1-like 2 {ECO:0000303|PubMed:21330492}; AltName: Full=Trihelix DNA-binding protein ASIL2 {ECO:0000305};	SubName: Full=Uncharacterized protein {ECO:0000313|EMBL:OAY36364.1};	Transcription factor GT-2 and related proteins, contains trihelix DNA-binding/SANT domain	GO:0005634,nucleus; GO:0003700,DNA-binding transcription factor activity; GO:0043565,sequence-specific DNA binding; GO:0009793,embryo development ending in seed dormancy; GO:0006355,regulation of transcription, DNA-templated; GO:0010431,seed maturation; GO:0006351,transcription, DNA-templated	Myb/SANT-like DNA-binding domain
NS-49869.10541	SET	TR	SET	2.61929	22.9283	3.11971	up	K11420 euchromatic histone-lysine N-methyltransferase [EC:2.1.1.43] | (RefSeq) histone-lysine N-methyltransferase, H3 lysine-9 specific SUVH1 (A)	PREDICTED: probable inactive histone-lysine N-methyltransferase SUVR2 isoform X4 [Citrus sinensis]	RecName: Full=Histone-lysine N-methyltransferase SUVR4; EC=2.1.1.43; AltName: Full=Protein SET DOMAIN GROUP 31; AltName: Full=Suppressor of variegation 3-9-related protein 4; Short=Su(var)3-9-related protein 4;	SubName: Full=Uncharacterized protein {ECO:0000313|EMBL:GAY43295.1};	Histone H3 (Lys9) methyltransferase SUV39H1/Clr4, required for transcriptional silencing	GO:0005694,chromosome; GO:0005730,nucleolus; GO:0009506,plasmodesma; GO:0018024,histone-lysine N-methyltransferase activity; GO:0008270,zinc ion binding; GO:0034968,histone lysine methylation	Pre-SET motif
NS-49869.136007	Trihelix	TF	Trihelix	0	242.784	10.3599	up	K12501 homogentisate solanesyltransferase [EC:2.5.1.117] | (RefSeq) hypothetical protein (A)	PREDICTED: trihelix transcription factor ASIL2 [Citrus sinensis]	RecName: Full=Trihelix transcription factor ASIL2 {ECO:0000305}; AltName: Full=6B-interacting protein 1-like 2 {ECO:0000303|PubMed:21330492}; AltName: Full=Trihelix DNA-binding protein ASIL2 {ECO:0000305};	SubName: Full=Uncharacterized protein {ECO:0000313|EMBL:OAY36364.1};	Transcription factor GT-2 and related proteins, contains trihelix DNA-binding/SANT domain	GO:0005634,nucleus; GO:0003700,DNA-binding transcription factor activity; GO:0043565,sequence-specific DNA binding; GO:0009793,embryo development ending in seed dormancy; GO:0006355,regulation of transcription, DNA-templated; GO:0010431,seed maturation; GO:0006351,transcription, DNA-templated	Myb/SANT-like DNA-binding domain
NS-49869.146799	Trihelix	TF	Trihelix	33.7867	89.7123	1.41911	up	K01051 pectinesterase [EC:3.1.1.11] | (RefSeq) probable pectinesterase/pectinesterase inhibitor 58 (A)	Myb_DNA-bind_4 domain-containing protein [Cephalotus follicularis]	RecName: Full=Trihelix transcription factor GT-2; AltName: Full=Trihelix DNA-binding protein GT-2;	SubName: Full=Myb_DNA-bind_4 domain-containing protein {ECO:0000313|EMBL:GAV75133.1};	Transcription factor GT-2 and related proteins, contains trihelix DNA-binding/SANT domain	GO:0005634,nucleus; GO:0003677,DNA binding; GO:0003700,DNA-binding transcription factor activity; GO:0006351,transcription, DNA-templated	Myb/SANT-like DNA-binding domain
NS-49869.150550	Trihelix	TF	Trihelix	49.6591	143.379	1.5351	up	--	hypothetical protein CISIN_1g015940mg [Citrus sinensis]	RecName: Full=Trihelix transcription factor GT-1; AltName: Full=Trihelix DNA-binding protein GT-1;	SubName: Full=Uncharacterized protein {ECO:0000313|EMBL:KDO82038.1};	Transcription factor GT-2 and related proteins, contains trihelix DNA-binding/SANT domain	GO:0005634,nucleus; GO:0003700,DNA-binding transcription factor activity; GO:0042802,identical protein binding; GO:0000981,DNA-binding transcription factor activity, RNA polymerase II-specific; GO:0043565,sequence-specific DNA binding; GO:0006355,regulation of transcription, DNA-templated; GO:0006351,transcription, DNA-templated	Myb/SANT-like DNA-binding domain
NS-49869.150645	Trihelix	TF	Trihelix	118.598	40.9492	-1.54547	down	--	unnamed protein product, partial [Vitis vinifera]	RecName: Full=Trihelix transcription factor GTL2; AltName: Full=GT2-LIKE protein 2; Short=AtGTL2; AltName: Full=Trihelix DNA-binding protein GTL2;	SubName: Full=Uncharacterized protein {ECO:0000313|EMBL:CAN72556.1};	Transcription factor GT-2 and related proteins, contains trihelix DNA-binding/SANT domain	GO:0005634,nucleus; GO:0005516,calmodulin binding; GO:0003700,DNA-binding transcription factor activity; GO:0001158,enhancer sequence-specific DNA binding; GO:0045893,positive regulation of transcription, DNA-templated; GO:0006355,regulation of transcription, DNA-templated; GO:0006351,transcription, DNA-templated	--
NS-49869.152966	Trihelix	TF	Trihelix	70.0757	0	-8.65313	down	K01051 pectinesterase [EC:3.1.1.11] | (RefSeq) probable pectinesterase/pectinesterase inhibitor 58 (A)	hypothetical protein CUMW_195730 [Citrus unshiu]	RecName: Full=Trihelix transcription factor GT-2; AltName: Full=Trihelix DNA-binding protein GT-2;	SubName: Full=Uncharacterized protein {ECO:0000313|EMBL:GAY59604.1};	Transcription factor GT-2 and related proteins, contains trihelix DNA-binding/SANT domain	GO:0005634,nucleus; GO:0003677,DNA binding; GO:0003700,DNA-binding transcription factor activity; GO:0006351,transcription, DNA-templated	Myb/SANT-like DNA-binding domain
NS-49869.153254	Trihelix	TF	Trihelix	0	304.481	10.6837	up	K12501 homogentisate solanesyltransferase [EC:2.5.1.117] | (RefSeq) hypothetical protein (A)	PREDICTED: trihelix transcription factor ASIL2 [Citrus sinensis]	RecName: Full=Trihelix transcription factor ASIL2 {ECO:0000305}; AltName: Full=6B-interacting protein 1-like 2 {ECO:0000303|PubMed:21330492}; AltName: Full=Trihelix DNA-binding protein ASIL2 {ECO:0000305};	SubName: Full=Uncharacterized protein {ECO:0000313|EMBL:OAY36364.1};	Transcription factor GT-2 and related proteins, contains trihelix DNA-binding/SANT domain	GO:0005634,nucleus; GO:0003700,DNA-binding transcription factor activity; GO:0043565,sequence-specific DNA binding; GO:0009793,embryo development ending in seed dormancy; GO:0006355,regulation of transcription, DNA-templated; GO:0010431,seed maturation; GO:0006351,transcription, DNA-templated	Myb/SANT-like DNA-binding domain
NS-49869.106344	AUX/IAA	TR	AUX/IAA	736.055	52.8855	-3.81424	down	K14484 auxin-responsive protein IAA | (RefSeq) auxin-induced protein AUX22 (A)	PREDICTED: auxin-induced protein AUX22 [Populus euphratica]	RecName: Full=Auxin-induced protein AUX22;	RecName: Full=Auxin-responsive protein {ECO:0000256|RuleBase:RU004549};	--	GO:0005634,nucleus; GO:0009734,auxin-activated signaling pathway; GO:0006355,regulation of transcription, DNA-templated; GO:0006351,transcription, DNA-templated	AUX/IAA family
NS-49869.159816	Trihelix	TF	Trihelix	0	95.4143	9.01004	up	--	hypothetical protein CICLE_v10002156mg [Citrus clementina]	RecName: Full=Trihelix transcription factor GT-3b; AltName: Full=Transcription factor GT-1-like; AltName: Full=Trihelix DNA-binding protein GT-3b;	SubName: Full=Uncharacterized protein {ECO:0000313|EMBL:ESR46067.1};	Transcription factor GT-2 and related proteins, contains trihelix DNA-binding/SANT domain	GO:0016592,mediator complex; GO:0005730,nucleolus; GO:0005634,nucleus; GO:0003700,DNA-binding transcription factor activity; GO:0000981,DNA-binding transcription factor activity, RNA polymerase II-specific; GO:0043565,sequence-specific DNA binding; GO:0006355,regulation of transcription, DNA-templated; GO:0006351,transcription, DNA-templated	Myb/SANT-like DNA-binding domain
NS-49869.106542	HMG	TR	HMG	346.217	936.556	1.43428	up	K11296 high mobility group protein B3 | (RefSeq) HMG1/2-like protein (A)	HMG_box domain-containing protein [Cephalotus follicularis]	RecName: Full=HMG1/2-like protein; AltName: Full=Protein SB11;	SubName: Full=HMG_box domain-containing protein {ECO:0000313|EMBL:GAV83037.1};	HMG box-containing protein	GO:0005634,nucleus; GO:0003677,DNA binding	HMG (high mobility group) box
NS-49869.106544	HMG	TR	HMG	142.769	2.51441	-5.7811	down	K11296 high mobility group protein B3 | (RefSeq) HMG1/2-like protein isoform X1 (A)	HMG_box domain-containing protein [Cephalotus follicularis]	RecName: Full=HMG1/2-like protein; AltName: Full=Protein SB11;	SubName: Full=HMG_box domain-containing protein {ECO:0000313|EMBL:GAV83037.1};	HMG box-containing protein	GO:0005634,nucleus; GO:0003677,DNA binding	HMG (high mobility group) box
NS-49869.161711	Trihelix	TF	Trihelix	86.9268	212.302	1.28527	up	--	hypothetical protein CISIN_1g015940mg [Citrus sinensis]	RecName: Full=Trihelix transcription factor GT-1; AltName: Full=Trihelix DNA-binding protein GT-1;	SubName: Full=Uncharacterized protein {ECO:0000313|EMBL:KDO82038.1};	Transcription factor GT-2 and related proteins, contains trihelix DNA-binding/SANT domain	GO:0005634,nucleus; GO:0003700,DNA-binding transcription factor activity; GO:0042802,identical protein binding; GO:0000981,DNA-binding transcription factor activity, RNA polymerase II-specific; GO:0043565,sequence-specific DNA binding; GO:0006355,regulation of transcription, DNA-templated; GO:0006351,transcription, DNA-templated	Myb/SANT-like DNA-binding domain
NS-49869.106640	TAZ	TR	TAZ	159.07	15.6162	-3.33016	down	K04498 E1A/CREB-binding protein [EC:2.3.1.48] | (RefSeq) histone acetyltransferase HAC1-like (A)	hypothetical protein CICLE_v10027674mg [Citrus clementina]	RecName: Full=Histone acetyltransferase HAC1; EC=2.3.1.48 {ECO:0000269|PubMed:11160878};	SubName: Full=Uncharacterized protein {ECO:0000313|EMBL:ESR38444.1};	CREB binding protein/P300 and related TAZ Zn-finger proteins	GO:0005634,nucleus; GO:0004402,histone acetyltransferase activity; GO:0003712,transcription coregulator activity; GO:0008270,zinc ion binding; GO:0006355,regulation of transcription, DNA-templated; GO:0006351,transcription, DNA-templated	Histone acetylation protein
NS-49869.189	Trihelix	TF	Trihelix	170.891	63.731	-1.41878	down	--	PREDICTED: ribonuclease J isoform X2 [Theobroma cacao]	RecName: Full=Trihelix transcription factor GT-4; AltName: Full=Trihelix DNA-binding protein GT-4;	SubName: Full=RNA-metabolising metallo-beta-lactamase family protein {ECO:0000313|EMBL:EOY22451.1};	Transcription factor GT-2 and related proteins, contains trihelix DNA-binding/SANT domain	GO:0005634,nucleus; GO:0003677,DNA binding; GO:0003700,DNA-binding transcription factor activity; GO:0000981,DNA-binding transcription factor activity, RNA polymerase II-specific; GO:0006355,regulation of transcription, DNA-templated; GO:0006351,transcription, DNA-templated	Myb/SANT-like DNA-binding domain
NS-49869.106939	TRAF	TR	TRAF	328.456	953.939	1.53694	up	K10523 speckle-type POZ protein | (RefSeq) BTB/POZ domain-containing protein At1g55760 (A)	BTB/POZ domain-containing protein At1g55760 [Prunus avium]	RecName: Full=BTB/POZ domain-containing protein At1g55760;	SubName: Full=Uncharacterized protein {ECO:0000313|EMBL:EMJ06730.1};	Speckle-type POZ protein SPOP and related proteins with TRAF, MATH and BTB/POZ domains	GO:0005737,cytoplasm; GO:0019005,SCF ubiquitin ligase complex; GO:0031625,ubiquitin protein ligase binding; GO:0043161,proteasome-mediated ubiquitin-dependent protein catabolic process; GO:0042787,NA; GO:0030162,regulation of proteolysis	BTB/POZ domain
NS-49869.211775	Trihelix	TF	Trihelix	57.187	132.156	1.21143	up	--	PREDICTED: trihelix transcription factor GT-2-like [Populus euphratica]	RecName: Full=Trihelix transcription factor GT-2; AltName: Full=Trihelix DNA-binding protein GT-2;	SubName: Full=Trihelix DNA-binding family protein {ECO:0000313|EMBL:EEE81453.1};	Transcription factor GT-2 and related proteins, contains trihelix DNA-binding/SANT domain	GO:0005634,nucleus; GO:0003677,DNA binding; GO:0003700,DNA-binding transcription factor activity; GO:0006351,transcription, DNA-templated	Myb/SANT-like DNA-binding domain
NS-49869.62593	Trihelix	TF	Trihelix	196.621	578.754	1.55959	up	K12501 homogentisate solanesyltransferase [EC:2.5.1.117] | (RefSeq) hypothetical protein (A)	hypothetical protein CUMW_013040 [Citrus unshiu]	RecName: Full=Trihelix transcription factor ASIL2 {ECO:0000305}; AltName: Full=6B-interacting protein 1-like 2 {ECO:0000303|PubMed:21330492}; AltName: Full=Trihelix DNA-binding protein ASIL2 {ECO:0000305};	SubName: Full=Uncharacterized protein {ECO:0000313|EMBL:GAY34737.1};	Transcription factor GT-2 and related proteins, contains trihelix DNA-binding/SANT domain	GO:0005634,nucleus; GO:0003700,DNA-binding transcription factor activity; GO:0043565,sequence-specific DNA binding; GO:0009793,embryo development ending in seed dormancy; GO:0006355,regulation of transcription, DNA-templated; GO:0010431,seed maturation; GO:0006351,transcription, DNA-templated	Myb/SANT-like DNA-binding domain
NS-49869.107476	SNF2	TR	SNF2	561.166	263.483	-1.09521	down	K10875 DNA repair and recombination protein RAD54 and RAD54-like protein [EC:3.6.4.-] | (RefSeq) hypothetical protein (A)	hypothetical protein CICLE_v10027795mg [Citrus clementina]	RecName: Full=Protein CHROMATIN REMODELING 35 {ECO:0000303|PubMed:16547115, ECO:0000303|PubMed:23770592}; AltName: Full=Protein DEFECTIVE IN MERISTEM SILENCING 1 {ECO:0000303|PubMed:18425128}; AltName: Full=Protein DEFECTIVE IN RNA-DIRECTED DNA METHYLATION 1 {ECO:0000303|PubMed:15120073};	SubName: Full=Uncharacterized protein {ECO:0000313|EMBL:ESR36622.1};	DNA repair protein, SNF2 family	GO:0000419,RNA polymerase V complex; GO:0031618,nuclear pericentric heterochromatin; GO:0005634,nucleus; GO:0090577,RNA polymerase IV transcription factor complex; GO:0005524,ATP binding; GO:0003677,DNA binding; GO:0004386,helicase activity; GO:0071360,cellular response to exogenous dsRNA; GO:0050832,defense response to fungus; GO:0006306,DNA methylation; GO:0032776,DNA methylation on cytosine; G…	SNF2 family N-terminal domain
NS-49869.63580	Trihelix	TF	Trihelix	45.0957	154.166	1.76838	up	K00641 homoserine O-acetyltransferase/O-succinyltransferase [EC:2.3.1.31 2.3.1.46] | (RefSeq) uncharacterized protein LOC112286322 (A)	hypothetical protein CICLE_v10005329mg [Citrus clementina]	RecName: Full=Trihelix transcription factor ASR3 {ECO:0000303|PubMed:25770109}; AltName: Full=Protein ARABIDOPSIS SH4-RELATED3 {ECO:0000303|PubMed:25770109};	SubName: Full=Uncharacterized protein {ECO:0000313|EMBL:GAY57013.1};	--	GO:0005634,nucleus; GO:0003677,DNA binding; GO:0003700,DNA-binding transcription factor activity; GO:0042803,protein homodimerization activity; GO:0071219,cellular response to molecule of bacterial origin; GO:0006952,defense response; GO:0050777,negative regulation of immune response; GO:0045892,negative regulation of transcription, DNA-templated; GO:0006355,regulation of transcription, DNA-templ…	Myb/SANT-like DNA-binding domain
NS-49869.10773	SET	TR	SET	4.01869	62.3749	3.95614	up	K11420 euchromatic histone-lysine N-methyltransferase [EC:2.1.1.43] | (RefSeq) histone-lysine N-methyltransferase, H3 lysine-9 specific SUVH1 (A)	hypothetical protein CICLE_v10030747mg [Citrus clementina]	RecName: Full=Histone-lysine N-methyltransferase SUVR4; EC=2.1.1.43; AltName: Full=Protein SET DOMAIN GROUP 31; AltName: Full=Suppressor of variegation 3-9-related protein 4; Short=Su(var)3-9-related protein 4;	SubName: Full=Uncharacterized protein {ECO:0000313|EMBL:ESR50713.1};	Histone H3 (Lys9) methyltransferase SUV39H1/Clr4, required for transcriptional silencing	GO:0005694,chromosome; GO:0005730,nucleolus; GO:0009506,plasmodesma; GO:0018024,histone-lysine N-methyltransferase activity; GO:0008270,zinc ion binding; GO:0034968,histone lysine methylation	Pre-SET motif
NS-49869.64044	Trihelix	TF	Trihelix	36.1744	269.824	2.89763	up	--	trihelix transcription factor gt-3a [Quercus suber]	RecName: Full=Trihelix transcription factor GT-3b; AltName: Full=Transcription factor GT-1-like; AltName: Full=Trihelix DNA-binding protein GT-3b;	SubName: Full=Uncharacterized protein {ECO:0000313|EMBL:KDP24439.1};	Transcription factor GT-2 and related proteins, contains trihelix DNA-binding/SANT domain	GO:0016592,mediator complex; GO:0005730,nucleolus; GO:0005634,nucleus; GO:0003700,DNA-binding transcription factor activity; GO:0000981,DNA-binding transcription factor activity, RNA polymerase II-specific; GO:0043565,sequence-specific DNA binding; GO:0006355,regulation of transcription, DNA-templated; GO:0006351,transcription, DNA-templated	Myb/SANT-like DNA-binding domain
NS-49869.107859	AUX/IAA	TR	AUX/IAA	1675.27	538.181	-1.63943	down	K14484 auxin-responsive protein IAA | (RefSeq) hypothetical protein (A)	hypothetical protein B456_010G031600 [Gossypium raimondii]	RecName: Full=Auxin-responsive protein IAA27; AltName: Full=Auxin-induced protein 27; AltName: Full=Indoleacetic acid-induced protein 27; AltName: Full=Phytochrome-associated protein 2;	RecName: Full=Auxin-responsive protein {ECO:0000256|RuleBase:RU004549};	--	GO:0005634,nucleus; GO:0003700,DNA-binding transcription factor activity; GO:0009734,auxin-activated signaling pathway; GO:0009733,response to auxin; GO:0006351,transcription, DNA-templated	AUX/IAA family
NS-49869.67670	Trihelix	TF	Trihelix	68.7698	1107.85	4.00665	up	--	PREDICTED: trihelix transcription factor GT-3b-like [Populus euphratica]	RecName: Full=Trihelix transcription factor GT-3b; AltName: Full=Transcription factor GT-1-like; AltName: Full=Trihelix DNA-binding protein GT-3b;	SubName: Full=Uncharacterized protein {ECO:0000313|EMBL:EEE91747.1};	Transcription factor GT-2 and related proteins, contains trihelix DNA-binding/SANT domain	GO:0016592,mediator complex; GO:0005730,nucleolus; GO:0005634,nucleus; GO:0003700,DNA-binding transcription factor activity; GO:0000981,DNA-binding transcription factor activity, RNA polymerase II-specific; GO:0043565,sequence-specific DNA binding; GO:0006355,regulation of transcription, DNA-templated; GO:0006351,transcription, DNA-templated	Myb/SANT-like DNA-binding domain
NS-49869.70047	Trihelix	TF	Trihelix	116.797	947.935	3.02034	up	--	DExH-box ATP-dependent RNA helicase DExH12-like [Durio zibethinus]	--	SubName: Full=Uncharacterized protein {ECO:0000313|EMBL:OAY42823.1};	--	--	Myb/SANT-like DNA-binding domain
NS-49869.72495	Trihelix	TF	Trihelix	0	108.258	9.19706	up	K12501 homogentisate solanesyltransferase [EC:2.5.1.117] | (RefSeq) hypothetical protein (A)	PREDICTED: uncharacterized protein LOC102619123 isoform X3 [Citrus sinensis]	RecName: Full=Trihelix transcription factor ASIL2 {ECO:0000305}; AltName: Full=6B-interacting protein 1-like 2 {ECO:0000303|PubMed:21330492}; AltName: Full=Trihelix DNA-binding protein ASIL2 {ECO:0000305};	SubName: Full=Uncharacterized protein {ECO:0000313|EMBL:ESR43568.1};	--	GO:0005634,nucleus; GO:0003700,DNA-binding transcription factor activity; GO:0043565,sequence-specific DNA binding; GO:0009793,embryo development ending in seed dormancy; GO:0006355,regulation of transcription, DNA-templated; GO:0010431,seed maturation; GO:0006351,transcription, DNA-templated	Myb/SANT-like DNA-binding domain
NS-49869.80174	Trihelix	TF	Trihelix	38.4492	2193.37	5.82627	up	--	nucleolar transcription factor 1-B-like [Manihot esculenta]	--	SubName: Full=Uncharacterized protein {ECO:0000313|EMBL:OAY42823.1};	--	--	Myb/SANT-like DNA-binding domain
NS-49869.80177	Trihelix	TF	Trihelix	137.563	2323.61	4.0732	up	--	PREDICTED: probable serine/threonine-protein kinase mps1 isoform X1 [Citrus sinensis]	--	SubName: Full=Uncharacterized protein {ECO:0000313|EMBL:KDO61000.1};	--	--	Myb/SANT-like DNA-binding domain
NS-49869.80180	Trihelix	TF	Trihelix	43.9973	1194.85	4.76065	up	--	uncharacterized protein LOC110668938 [Hevea brasiliensis]	--	SubName: Full=Uncharacterized protein {ECO:0000313|EMBL:OAY42823.1};	--	--	Myb/SANT-like DNA-binding domain
NS-49869.80213	Trihelix	TF	Trihelix	79.5396	0	-8.83787	down	K00641 homoserine O-acetyltransferase/O-succinyltransferase [EC:2.3.1.31 2.3.1.46] | (RefSeq) uncharacterized protein LOC112286322 (A)	hypothetical protein CICLE_v10005329mg [Citrus clementina]	RecName: Full=Trihelix transcription factor ASR3 {ECO:0000303|PubMed:25770109}; AltName: Full=Protein ARABIDOPSIS SH4-RELATED3 {ECO:0000303|PubMed:25770109};	SubName: Full=Uncharacterized protein {ECO:0000313|EMBL:GAY57013.1};	--	GO:0005634,nucleus; GO:0003677,DNA binding; GO:0003700,DNA-binding transcription factor activity; GO:0042803,protein homodimerization activity; GO:0071219,cellular response to molecule of bacterial origin; GO:0006952,defense response; GO:0050777,negative regulation of immune response; GO:0045892,negative regulation of transcription, DNA-templated; GO:0006355,regulation of transcription, DNA-templ…	Myb/SANT-like DNA-binding domain
NS-49869.80594	Trihelix	TF	Trihelix	162.111	328.609	1.01795	up	K01051 pectinesterase [EC:3.1.1.11] | (RefSeq) probable pectinesterase/pectinesterase inhibitor 58 (A)	Myb_DNA-bind_4 domain-containing protein [Cephalotus follicularis]	RecName: Full=Trihelix transcription factor GT-2; AltName: Full=Trihelix DNA-binding protein GT-2;	SubName: Full=Uncharacterized protein {ECO:0000313|EMBL:GAY57194.1};	Transcription factor GT-2 and related proteins, contains trihelix DNA-binding/SANT domain	GO:0005634,nucleus; GO:0003677,DNA binding; GO:0003700,DNA-binding transcription factor activity; GO:0006351,transcription, DNA-templated	Myb/SANT-like DNA-binding domain
NS-49869.91850	Trihelix	TF	Trihelix	142.93	398.083	1.47635	up	K12501 homogentisate solanesyltransferase [EC:2.5.1.117] | (RefSeq) hypothetical protein (A)	hypothetical protein CICLE_v10016016mg [Citrus clementina]	RecName: Full=Trihelix transcription factor ASIL2 {ECO:0000305}; AltName: Full=6B-interacting protein 1-like 2 {ECO:0000303|PubMed:21330492}; AltName: Full=Trihelix DNA-binding protein ASIL2 {ECO:0000305};	SubName: Full=Uncharacterized protein {ECO:0000313|EMBL:ESR62745.1};	Transcription factor GT-2 and related proteins, contains trihelix DNA-binding/SANT domain	GO:0005634,nucleus; GO:0003700,DNA-binding transcription factor activity; GO:0043565,sequence-specific DNA binding; GO:0009793,embryo development ending in seed dormancy; GO:0006355,regulation of transcription, DNA-templated; GO:0010431,seed maturation; GO:0006351,transcription, DNA-templated	Myb/SANT-like DNA-binding domain
NS-49869.91851	Trihelix	TF	Trihelix	386.382	836.929	1.11473	up	K12501 homogentisate solanesyltransferase [EC:2.5.1.117] | (RefSeq) hypothetical protein (A)	hypothetical protein CICLE_v10016016mg [Citrus clementina]	RecName: Full=Trihelix transcription factor ASIL2 {ECO:0000305}; AltName: Full=6B-interacting protein 1-like 2 {ECO:0000303|PubMed:21330492}; AltName: Full=Trihelix DNA-binding protein ASIL2 {ECO:0000305};	SubName: Full=Uncharacterized protein {ECO:0000313|EMBL:ESR62745.1};	Transcription factor GT-2 and related proteins, contains trihelix DNA-binding/SANT domain	GO:0005634,nucleus; GO:0003700,DNA-binding transcription factor activity; GO:0043565,sequence-specific DNA binding; GO:0009793,embryo development ending in seed dormancy; GO:0006355,regulation of transcription, DNA-templated; GO:0010431,seed maturation; GO:0006351,transcription, DNA-templated	Myb/SANT-like DNA-binding domain
NS-49869.98202	Trihelix	TF	Trihelix	190.602	68.5427	-1.47677	down	K01051 pectinesterase [EC:3.1.1.11] | (RefSeq) probable pectinesterase/pectinesterase inhibitor 58 (A)	hypothetical protein CUMW_083720 [Citrus unshiu]	RecName: Full=Trihelix transcription factor GTL2; AltName: Full=GT2-LIKE protein 2; Short=AtGTL2; AltName: Full=Trihelix DNA-binding protein GTL2;	SubName: Full=Uncharacterized protein {ECO:0000313|EMBL:GAY44683.1};	Transcription factor GT-2 and related proteins, contains trihelix DNA-binding/SANT domain	GO:0005634,nucleus; GO:0005516,calmodulin binding; GO:0003700,DNA-binding transcription factor activity; GO:0001158,enhancer sequence-specific DNA binding; GO:0045893,positive regulation of transcription, DNA-templated; GO:0006355,regulation of transcription, DNA-templated; GO:0006351,transcription, DNA-templated	Myb/SANT-like DNA-binding domain
NS-49869.101872	Tify	TF	Tify	176.894	484.654	1.45419	up	K13464 jasmonate ZIM domain-containing protein | (RefSeq) protein TIFY 3B-like (A)	hypothetical protein CISIN_1g022037mg [Citrus sinensis]	RecName: Full=Protein TIFY 3B; AltName: Full=Jasmonate ZIM domain-containing protein 12;	SubName: Full=Uncharacterized protein {ECO:0000313|EMBL:KDO73702.1};	--	GO:0005634,nucleus; GO:0003714,transcription corepressor activity; GO:0006952,defense response; GO:1903507,negative regulation of nucleic acid-templated transcription; GO:0031347,regulation of defense response; GO:2000022,regulation of jasmonic acid mediated signaling pathway; GO:0006355,regulation of transcription, DNA-templated; GO:0009611,response to wounding; GO:0006351,transcription, DNA-tem…	tify domain
NS-49869.112160	Tify	TF	Tify	774.781	2274.92	1.55443	up	K13464 jasmonate ZIM domain-containing protein | (RefSeq) protein TIFY 6B (A)	conserved hypothetical protein [Ricinus communis]	RecName: Full=Protein TIFY 6B; AltName: Full=Jasmonate ZIM domain-containing protein 3; AltName: Full=Protein JASMONATE INSENSITIVE 3;	SubName: Full=Uncharacterized protein {ECO:0000313|EMBL:EEF31585.1};	--	GO:0005634,nucleus; GO:0042802,identical protein binding; GO:0003714,transcription corepressor activity; GO:0006952,defense response; GO:0009867,jasmonic acid mediated signaling pathway; GO:1903507,negative regulation of nucleic acid-templated transcription; GO:0031347,regulation of defense response; GO:2000022,regulation of jasmonic acid mediated signaling pathway; GO:0006355,regulation of trans…	tify domain
NS-49869.122643	Tify	TF	Tify	1703.89	5688.66	1.73925	up	K13464 jasmonate ZIM domain-containing protein | (RefSeq) protein TIFY 10A (A)	PREDICTED: protein TIFY 10A [Citrus sinensis]	RecName: Full=Protein TIFY 10A; AltName: Full=Jasmonate ZIM domain-containing protein 1;	SubName: Full=Uncharacterized protein {ECO:0000313|EMBL:KDO73848.1};	--	GO:0005634,nucleus; GO:0003714,transcription corepressor activity; GO:0042742,defense response to bacterium; GO:0009908,flower development; GO:0009867,jasmonic acid mediated signaling pathway; GO:1903507,negative regulation of nucleic acid-templated transcription; GO:0009555,pollen development; GO:1900067,regulation of cellular response to alkaline pH; GO:0031347,regulation of defense response; G…	tify domain
NS-49869.141434	Tify	TF	Tify	4.77121	57.6934	3.61194	up	K13464 jasmonate ZIM domain-containing protein | (RefSeq) hypothetical protein (A)	hypothetical protein CISIN_1g022037mg [Citrus sinensis]	RecName: Full=Protein TIFY 3B; AltName: Full=Jasmonate ZIM domain-containing protein 12;	SubName: Full=Uncharacterized protein {ECO:0000313|EMBL:KDO73704.1};	--	GO:0005634,nucleus; GO:0003714,transcription corepressor activity; GO:0006952,defense response; GO:1903507,negative regulation of nucleic acid-templated transcription; GO:0031347,regulation of defense response; GO:2000022,regulation of jasmonic acid mediated signaling pathway; GO:0006355,regulation of transcription, DNA-templated; GO:0009611,response to wounding; GO:0006351,transcription, DNA-tem…	tify domain
NS-49869.144792	Tify	TF	Tify	216.613	444.579	1.03568	up	K13464 jasmonate ZIM domain-containing protein | (RefSeq) jasmonate ZIM-domain protein 1 (A)	hypothetical protein CICLE_v10008356mg [Citrus clementina]	RecName: Full=Protein TIFY 8 {ECO:0000303|PubMed:17499004};	SubName: Full=Uncharacterized protein {ECO:0000313|EMBL:ESR63790.1};	--	GO:0005634,nucleus; GO:0003714,transcription corepressor activity; GO:1903507,negative regulation of nucleic acid-templated transcription; GO:0031347,regulation of defense response; GO:2000022,regulation of jasmonic acid mediated signaling pathway; GO:0006355,regulation of transcription, DNA-templated; GO:0009611,response to wounding; GO:0006351,transcription, DNA-templated	tify domain
NS-49869.150329	Tify	TF	Tify	23.2121	101.751	2.12591	up	K13464 jasmonate ZIM domain-containing protein | (RefSeq) hypothetical protein (A)	hypothetical protein CISIN_1g022037mg [Citrus sinensis]	--	SubName: Full=Uncharacterized protein {ECO:0000313|EMBL:KDO73704.1};	--	--	tify domain
NS-49869.17154	Tify	TF	Tify	24.3708	111.649	2.20417	up	K13464 jasmonate ZIM domain-containing protein | (RefSeq) protein TIFY 10B (A)	tify domain-containing protein/CCT_2 domain-containing protein [Cephalotus follicularis]	RecName: Full=Protein TIFY 10B; AltName: Full=Jasmonate ZIM domain-containing protein 2;	SubName: Full=Tify domain-containing protein/CCT_2 domain-containing protein {ECO:0000313|EMBL:GAV61422.1};	--	GO:0005634,nucleus; GO:0003714,transcription corepressor activity; GO:0006952,defense response; GO:1903507,negative regulation of nucleic acid-templated transcription; GO:0031347,regulation of defense response; GO:2000022,regulation of jasmonic acid mediated signaling pathway; GO:0006355,regulation of transcription, DNA-templated; GO:0009753,response to jasmonic acid; GO:0009611,response to wound…	tify domain
NS-49869.217492	Tify	TF	Tify	47.7271	152.534	1.67971	up	K13464 jasmonate ZIM domain-containing protein | (RefSeq) protein TIFY 10B (A)	tify domain-containing protein/CCT_2 domain-containing protein [Cephalotus follicularis]	RecName: Full=Protein TIFY 10B; AltName: Full=Jasmonate ZIM domain-containing protein 2;	SubName: Full=Tify domain-containing protein/CCT_2 domain-containing protein {ECO:0000313|EMBL:GAV61422.1};	--	GO:0005634,nucleus; GO:0003714,transcription corepressor activity; GO:0006952,defense response; GO:1903507,negative regulation of nucleic acid-templated transcription; GO:0031347,regulation of defense response; GO:2000022,regulation of jasmonic acid mediated signaling pathway; GO:0006355,regulation of transcription, DNA-templated; GO:0009753,response to jasmonic acid; GO:0009611,response to wound…	tify domain
NS-49869.72023	Tify	TF	Tify	34.7321	93.5548	1.4318	up	K13464 jasmonate ZIM domain-containing protein | (RefSeq) protein TIFY 9-like isoform X1 (A)	hypothetical protein CICLE_v10032858mg [Citrus clementina]	RecName: Full=Protein TIFY 9; AltName: Full=Jasmonate ZIM domain-containing protein 10; AltName: Full=Protein JASMONATE-ASSOCIATED 1; AltName: Full=Protein JAZ10;	SubName: Full=Uncharacterized protein {ECO:0000313|EMBL:ESR52085.1};	--	GO:0005634,nucleus; GO:0042803,protein homodimerization activity; GO:0003714,transcription corepressor activity; GO:0006952,defense response; GO:1903507,negative regulation of nucleic acid-templated transcription; GO:2000022,regulation of jasmonic acid mediated signaling pathway; GO:0010112,regulation of systemic acquired resistance; GO:0006355,regulation of transcription, DNA-templated; GO:00097…	Divergent CCT motif
NS-49869.73310	Tify	TF	Tify	33.8324	112.915	1.74657	up	--	protein TIFY 5A-like [Durio zibethinus]	--	SubName: Full=Uncharacterized protein {ECO:0000313|EMBL:OAY29166.1};	--	--	Divergent CCT motif
NS-49869.109247	TRAF	TR	TRAF	18.9043	113.008	2.57497	up	K10523 speckle-type POZ protein | (RefSeq) BTB/POZ domain-containing protein At1g21780 (A)	BTB/POZ domain-containing protein At1g21780 [Hevea brasiliensis]	RecName: Full=BTB/POZ domain-containing protein At1g21780;	SubName: Full=Uncharacterized protein {ECO:0000313|EMBL:OAY58277.1};	Speckle-type POZ protein SPOP and related proteins with TRAF, MATH and BTB/POZ domains	GO:0031463,Cul3-RING ubiquitin ligase complex; GO:0005737,cytoplasm; GO:0019005,SCF ubiquitin ligase complex; GO:0031625,ubiquitin protein ligase binding; GO:0043161,proteasome-mediated ubiquitin-dependent protein catabolic process; GO:0042787,NA; GO:0030162,regulation of proteolysis	BTB/POZ domain
NS-49869.82692	Tify	TF	Tify	675.558	2523.28	1.90093	up	K13464 jasmonate ZIM domain-containing protein | (RefSeq) protein TIFY 10A (A)	hypothetical protein CISIN_1g023369mg [Citrus sinensis]	RecName: Full=Protein TIFY 10A; AltName: Full=Jasmonate ZIM domain-containing protein 1;	SubName: Full=Uncharacterized protein {ECO:0000313|EMBL:KDO73850.1};	--	GO:0005634,nucleus; GO:0003714,transcription corepressor activity; GO:0042742,defense response to bacterium; GO:0009908,flower development; GO:0009867,jasmonic acid mediated signaling pathway; GO:1903507,negative regulation of nucleic acid-templated transcription; GO:0009555,pollen development; GO:1900067,regulation of cellular response to alkaline pH; GO:0031347,regulation of defense response; G…	tify domain
NS-49869.109379	AUX/IAA	TR	AUX/IAA	116.443	0	-9.38622	down	K14484 auxin-responsive protein IAA | (RefSeq) auxin-responsive protein IAA1 (A)	AUX/IAA protein [Trema orientalis]	RecName: Full=Auxin-responsive protein IAA1; AltName: Full=Indoleacetic acid-induced protein 1;	RecName: Full=Auxin-responsive protein {ECO:0000256|RuleBase:RU004549};	--	GO:0005634,nucleus; GO:0009734,auxin-activated signaling pathway; GO:0006355,regulation of transcription, DNA-templated; GO:0009733,response to auxin; GO:0006351,transcription, DNA-templated	AUX/IAA family
NS-49869.109433	Others	TR	Others	633.375	2353.92	1.89312	up	--	PREDICTED: zinc finger protein hangover [Citrus sinensis]	RecName: Full=B-box domain protein 31 {ECO:0000303|PubMed:19920209}; Short=AtBBX31 {ECO:0000303|PubMed:19920209}; AltName: Full=Microprotein 1B {ECO:0000303|PubMed:27015278};	SubName: Full=Uncharacterized protein {ECO:0000313|EMBL:GAY55359.1};	--	GO:0005634,nucleus; GO:0003700,DNA-binding transcription factor activity; GO:0030674,protein binding, bridging; GO:0008270,zinc ion binding; GO:0007623,circadian rhythm; GO:0009909,regulation of flower development; GO:0006355,regulation of transcription, DNA-templated; GO:0010224,response to UV-B	B-box zinc finger
NS-49869.83699	Tify	TF	Tify	80.7634	227.955	1.5008	up	K13464 jasmonate ZIM domain-containing protein | (RefSeq) protein TIFY 10A (A)	hypothetical protein CISIN_1g023369mg [Citrus sinensis]	RecName: Full=Protein TIFY 10A; AltName: Full=Jasmonate ZIM domain-containing protein 1;	SubName: Full=Uncharacterized protein {ECO:0000313|EMBL:KDO73850.1};	--	GO:0005634,nucleus; GO:0003714,transcription corepressor activity; GO:0042742,defense response to bacterium; GO:0009908,flower development; GO:0009867,jasmonic acid mediated signaling pathway; GO:1903507,negative regulation of nucleic acid-templated transcription; GO:0009555,pollen development; GO:1900067,regulation of cellular response to alkaline pH; GO:0031347,regulation of defense response; G…	tify domain
NS-20399.0	TCP	TF	TCP	0	51.7142	8.12561	up	K16221 transcription factor TCP21 (protein CCA1 HIKING EXPEDITION) | (RefSeq) transcription factor TCP7 (A)	PREDICTED: transcription factor TCP19 [Citrus sinensis]	RecName: Full=Transcription factor TCP19;	SubName: Full=Uncharacterized protein {ECO:0000313|EMBL:ESR35058.1};	--	GO:0005634,nucleus; GO:0003677,DNA binding; GO:0003700,DNA-binding transcription factor activity; GO:0031347,regulation of defense response; GO:0006355,regulation of transcription, DNA-templated; GO:0006351,transcription, DNA-templated	TCP family transcription factor
NS-49869.104772	TCP	TF	TCP	563.974	153.057	-1.88086	down	--	hypothetical protein CISIN_1g014360mg [Citrus sinensis]	RecName: Full=Transcription factor TCP4; AltName: Full=Protein MATERNAL EFFECT EMBRYO ARREST 35;	SubName: Full=Uncharacterized protein {ECO:0000313|EMBL:KDO58490.1};	--	GO:0005634,nucleus; GO:0003677,DNA binding; GO:0003700,DNA-binding transcription factor activity; GO:0030154,cell differentiation; GO:0048826,cotyledon morphogenesis; GO:0009793,embryo development ending in seed dormancy; GO:0048366,leaf development; GO:0009965,leaf morphogenesis; GO:0045962,positive regulation of development, heterochronic; GO:0006355,regulation of transcription, DNA-templated; …	TCP family transcription factor
NS-49869.122067	TCP	TF	TCP	246.543	28.7491	-3.09926	down	--	transcription factor TCP13 [Herrania umbratica]	RecName: Full=Transcription factor TCP13; AltName: Full=Plastid transcription factor 1; AltName: Full=TFPD;	SubName: Full=Plastid transcription factor 1, putative isoform 1 {ECO:0000313|EMBL:EOY03699.1};	--	GO:0009507,chloroplast; GO:0005634,nucleus; GO:0003677,DNA binding; GO:0003700,DNA-binding transcription factor activity; GO:0030154,cell differentiation; GO:0048366,leaf development; GO:0009965,leaf morphogenesis; GO:0045962,positive regulation of development, heterochronic; GO:0031347,regulation of defense response; GO:0006355,regulation of transcription, DNA-templated; GO:0006351,transcription…	TCP family transcription factor
NS-49869.125007	TCP	TF	TCP	166.277	468.539	1.49111	up	K16221 transcription factor TCP21 (protein CCA1 HIKING EXPEDITION) | (RefSeq) transcription factor TCP7 (A)	transcription factor TCP23-like [Durio zibethinus]	RecName: Full=Transcription factor TCP22;	SubName: Full=TCP family transcription factor, putative {ECO:0000313|EMBL:EOY17245.1};	--	GO:0005634,nucleus; GO:0003677,DNA binding; GO:0003700,DNA-binding transcription factor activity; GO:0006355,regulation of transcription, DNA-templated; GO:0006351,transcription, DNA-templated	TCP family transcription factor
NS-49869.125499	TCP	TF	TCP	32.3568	93.9576	1.53584	up	K16221 transcription factor TCP21 (protein CCA1 HIKING EXPEDITION) | (RefSeq) transcription factor TCP7 (A)	PREDICTED: transcription factor TCP8-like [Gossypium hirsutum]	RecName: Full=Transcription factor TCP8;	SubName: Full=transcription factor TCP8-like {ECO:0000313|RefSeq:XP_016727488.1};	--	GO:0005634,nucleus; GO:0003700,DNA-binding transcription factor activity; GO:0000978,RNA polymerase II proximal promoter sequence-specific DNA binding; GO:0044212,transcription regulatory region DNA binding; GO:0006355,regulation of transcription, DNA-templated; GO:0006351,transcription, DNA-templated	TCP family transcription factor
NS-49869.130021	TCP	TF	TCP	49.3671	200.611	2.01838	up	K16221 transcription factor TCP21 (protein CCA1 HIKING EXPEDITION) | (RefSeq) transcription factor TCP7-like (A)	PREDICTED: transcription factor TCP11 [Citrus sinensis]	RecName: Full=Transcription factor TCP11;	SubName: Full=Uncharacterized protein {ECO:0000313|EMBL:ESR41975.1};	--	GO:0005634,nucleus; GO:0003677,DNA binding; GO:0003700,DNA-binding transcription factor activity; GO:0007623,circadian rhythm; GO:0006355,regulation of transcription, DNA-templated; GO:0006351,transcription, DNA-templated	TCP family transcription factor
NS-49869.135151	TCP	TF	TCP	169.883	22.6315	-2.89369	down	--	transcription factor TCP13-like [Hevea brasiliensis]	RecName: Full=Transcription factor TCP13; AltName: Full=Plastid transcription factor 1; AltName: Full=TFPD;	SubName: Full=Plastid transcription factor 1, putative isoform 1 {ECO:0000313|EMBL:EOY03699.1};	--	GO:0009507,chloroplast; GO:0005634,nucleus; GO:0003677,DNA binding; GO:0003700,DNA-binding transcription factor activity; GO:0030154,cell differentiation; GO:0048366,leaf development; GO:0009965,leaf morphogenesis; GO:0045962,positive regulation of development, heterochronic; GO:0031347,regulation of defense response; GO:0006355,regulation of transcription, DNA-templated; GO:0006351,transcription…	TCP family transcription factor
NS-49869.109927	AUX/IAA	TR	AUX/IAA	25.6382	70.7921	1.47778	up	K14486 auxin response factor | (RefSeq) auxin response factor 5 (A)	hypothetical protein CISIN_1g0025162mg, partial [Citrus sinensis]	RecName: Full=Auxin response factor 5; AltName: Full=Auxin-responsive protein IAA24; AltName: Full=Transcription factor MONOPTEROS;	RecName: Full=Auxin-responsive protein {ECO:0000256|RuleBase:RU004549}; Flags: Fragment;	--	GO:0016020,membrane; GO:0005634,nucleus; GO:0003700,DNA-binding transcription factor activity; GO:0042802,identical protein binding; GO:0044212,transcription regulatory region DNA binding; GO:0009734,auxin-activated signaling pathway; GO:0009793,embryo development ending in seed dormancy; GO:0009908,flower development; GO:0010305,leaf vascular tissue pattern formation; GO:0009942,longitudinal axi…	AUX/IAA family
NS-49869.109928	AUX/IAA	TR	AUX/IAA	598.636	131.299	-2.18964	down	K14486 auxin response factor | (RefSeq) auxin response factor 5 (A)	hypothetical protein CISIN_1g0025162mg, partial [Citrus sinensis]	RecName: Full=Auxin response factor 5; AltName: Full=Auxin-responsive protein IAA24; AltName: Full=Transcription factor MONOPTEROS;	RecName: Full=Auxin response factor {ECO:0000256|RuleBase:RU004561};	--	GO:0016020,membrane; GO:0005634,nucleus; GO:0003700,DNA-binding transcription factor activity; GO:0042802,identical protein binding; GO:0044212,transcription regulatory region DNA binding; GO:0009734,auxin-activated signaling pathway; GO:0009793,embryo development ending in seed dormancy; GO:0009908,flower development; GO:0010305,leaf vascular tissue pattern formation; GO:0009942,longitudinal axi…	AUX/IAA family
NS-49869.109933	AUX/IAA	TR	AUX/IAA	65.0922	25.312	-1.36602	down	K14484 auxin-responsive protein IAA | (RefSeq) auxin-responsive protein IAA9 (A)	hypothetical protein CICLE_v10001479mg [Citrus clementina]	RecName: Full=Auxin-responsive protein IAA8; AltName: Full=Indoleacetic acid-induced protein 8;	RecName: Full=Auxin-responsive protein {ECO:0000256|RuleBase:RU004549};	--	GO:0005634,nucleus; GO:0009734,auxin-activated signaling pathway; GO:1901332,negative regulation of lateral root development; GO:0006355,regulation of transcription, DNA-templated; GO:0006351,transcription, DNA-templated	AUX/IAA family
NS-49869.203329	TCP	TF	TCP	4.39578	23.5673	2.42677	up	K16221 transcription factor TCP21 (protein CCA1 HIKING EXPEDITION) | (RefSeq) transcription factor TCP21 (A)	transcription factor TCP15-like [Cucurbita pepo subsp. pepo]	RecName: Full=Transcription factor TCP15;	SubName: Full=Uncharacterized protein {ECO:0000313|EnsemblPlants:GSMUA_Achr7P20990_001};	--	GO:0005634,nucleus; GO:0003677,DNA binding; GO:0003700,DNA-binding transcription factor activity; GO:0010252,auxin homeostasis; GO:0008283,cell proliferation; GO:0007623,circadian rhythm; GO:0042023,DNA endoreduplication; GO:0048467,gynoecium development; GO:0010229,inflorescence development; GO:0031540,regulation of anthocyanin biosynthetic process; GO:0006355,regulation of transcription, DNA-te…	TCP family transcription factor
NS-49869.206714	TCP	TF	TCP	11.1986	36.8296	1.70683	up	--	PREDICTED: transcription factor TCP4 [Theobroma cacao]	RecName: Full=Transcription factor TCP4; AltName: Full=Protein MATERNAL EFFECT EMBRYO ARREST 35;	SubName: Full=TCP family transcription factor 4 isoform 1 {ECO:0000313|EMBL:EOX94196.1};	--	GO:0005634,nucleus; GO:0003677,DNA binding; GO:0003700,DNA-binding transcription factor activity; GO:0030154,cell differentiation; GO:0048826,cotyledon morphogenesis; GO:0009793,embryo development ending in seed dormancy; GO:0048366,leaf development; GO:0009965,leaf morphogenesis; GO:0045962,positive regulation of development, heterochronic; GO:0006355,regulation of transcription, DNA-templated; …	TCP family transcription factor
NS-49869.220406	TCP	TF	TCP	23.8769	85.4521	1.84848	up	K16221 transcription factor TCP21 (protein CCA1 HIKING EXPEDITION) | (RefSeq) transcription factor TCP7 (A)	transcription factor TCP23-like [Durio zibethinus]	RecName: Full=Transcription factor TCP22;	SubName: Full=TCP family transcription factor, putative {ECO:0000313|EMBL:EOY17245.1};	--	GO:0005634,nucleus; GO:0003677,DNA binding; GO:0003700,DNA-binding transcription factor activity; GO:0006355,regulation of transcription, DNA-templated; GO:0006351,transcription, DNA-templated	TCP family transcription factor
NS-49869.66981	TCP	TF	TCP	46.9855	6.80149	-2.78886	down	K16221 transcription factor TCP21 (protein CCA1 HIKING EXPEDITION) | (RefSeq) transcription factor TCP7 (A)	PREDICTED: transcription factor TCP20-like [Pyrus x bretschneideri]	RecName: Full=Transcription factor TCP20;	SubName: Full=TCP domain-containing protein {ECO:0000313|EMBL:GAV64252.1};	--	GO:0005634,nucleus; GO:0003677,DNA binding; GO:0003700,DNA-binding transcription factor activity; GO:0000987,proximal promoter sequence-specific DNA binding; GO:0043565,sequence-specific DNA binding; GO:0009653,anatomical structure morphogenesis; GO:0006351,transcription, DNA-templated	TCP family transcription factor
NS-49869.110282	Others	TR	Others	0	82.0938	8.79355	up	K11644 paired amphipathic helix protein Sin3a | (RefSeq) paired amphipathic helix protein Sin3-like 2 (A)	PREDICTED: paired amphipathic helix protein Sin3-like 2 isoform X3 [Citrus sinensis]	RecName: Full=Paired amphipathic helix protein Sin3-like 2;	SubName: Full=Uncharacterized protein {ECO:0000313|EMBL:ESR44266.1};	Histone deacetylase complex, SIN3 component	GO:0000785,chromatin; GO:0005829,cytosol; GO:0000118,histone deacetylase complex; GO:0001106,NA; GO:0016575,histone deacetylation; GO:0000122,negative regulation of transcription by RNA polymerase II; GO:0006351,transcription, DNA-templated	Paired amphipathic helix repeat
NS-49869.110283	Others	TR	Others	220.951	0	-10.3092	down	K11644 paired amphipathic helix protein Sin3a | (RefSeq) paired amphipathic helix protein Sin3-like 2 (A)	PREDICTED: paired amphipathic helix protein Sin3-like 2 isoform X3 [Citrus sinensis]	RecName: Full=Paired amphipathic helix protein Sin3-like 2;	SubName: Full=Uncharacterized protein {ECO:0000313|EMBL:ESR44266.1};	Histone deacetylase complex, SIN3 component	GO:0000785,chromatin; GO:0005829,cytosol; GO:0000118,histone deacetylase complex; GO:0001106,NA; GO:0016575,histone deacetylation; GO:0000122,negative regulation of transcription by RNA polymerase II; GO:0006351,transcription, DNA-templated	Paired amphipathic helix repeat
NS-49869.110366	PHD	TR	PHD	18.4587	50.1494	1.44909	up	K11348 bromodomain and PHD finger-containing protein 1 | (RefSeq) Zinc finger, PHD-finger (A)	histone-lysine N-methyltransferase ATX5 [Prunus avium]	RecName: Full=Histone-lysine N-methyltransferase ATX5; EC=2.1.1.43; AltName: Full=Protein SET DOMAIN GROUP 29; AltName: Full=Trithorax-homolog protein 5; Short=TRX-homolog protein 5;	RecName: Full=Histone-lysine N-methyltransferase {ECO:0000256|PROSITE-ProRule:PRU00899, ECO:0000256|SAAS:SAAS00591749}; EC=2.1.1.43 {ECO:0000256|PROSITE-ProRule:PRU00899, ECO:0000256|SAAS:SAAS00591749};	Histone H3 (Lys4) methyltransferase complex, subunit SET1 and related methyltransferases	GO:0005634,nucleus; GO:0009506,plasmodesma; GO:0018024,histone-lysine N-methyltransferase activity; GO:0046872,metal ion binding; GO:0009294,DNA mediated transformation	PHD-zinc-finger like domain
NS-49869.68670	TCP	TF	TCP	6.59394	77.3355	3.53566	up	K16221 transcription factor TCP21 (protein CCA1 HIKING EXPEDITION) | (RefSeq) transcription factor TCP21 (A)	transcription factor TCP15-like [Cucurbita pepo subsp. pepo]	RecName: Full=Transcription factor TCP15;	SubName: Full=Transcription factor, TCP {ECO:0000313|EMBL:OMO82452.1};	--	GO:0005634,nucleus; GO:0003677,DNA binding; GO:0003700,DNA-binding transcription factor activity; GO:0010252,auxin homeostasis; GO:0008283,cell proliferation; GO:0007623,circadian rhythm; GO:0042023,DNA endoreduplication; GO:0048467,gynoecium development; GO:0010229,inflorescence development; GO:0031540,regulation of anthocyanin biosynthetic process; GO:0006355,regulation of transcription, DNA-te…	TCP family transcription factor
NS-49869.70275	TCP	TF	TCP	90.0978	11.8875	-2.93599	down	--	PREDICTED: transcription factor TCP4 [Theobroma cacao]	RecName: Full=Transcription factor TCP4; AltName: Full=Protein MATERNAL EFFECT EMBRYO ARREST 35;	SubName: Full=TCP family transcription factor 4 isoform 1 {ECO:0000313|EMBL:EOX94196.1};	--	GO:0005634,nucleus; GO:0003677,DNA binding; GO:0003700,DNA-binding transcription factor activity; GO:0030154,cell differentiation; GO:0048826,cotyledon morphogenesis; GO:0009793,embryo development ending in seed dormancy; GO:0048366,leaf development; GO:0009965,leaf morphogenesis; GO:0045962,positive regulation of development, heterochronic; GO:0006355,regulation of transcription, DNA-templated; …	TCP family transcription factor
NS-49869.78692	TCP	TF	TCP	103.795	275.459	1.40272	up	K16221 transcription factor TCP21 (protein CCA1 HIKING EXPEDITION) | (RefSeq) TCP14; TCP transcription factor 14 (A)	TCP transcription factor [Trema orientalis]	RecName: Full=Transcription factor TCP9;	SubName: Full=transcription factor TCP9-like {ECO:0000313|RefSeq:XP_018820275.1};	--	GO:0005634,nucleus; GO:0003677,DNA binding; GO:0003700,DNA-binding transcription factor activity; GO:1900056,negative regulation of leaf senescence; GO:0008361,regulation of cell size; GO:0006355,regulation of transcription, DNA-templated; GO:0048364,root development; GO:0006351,transcription, DNA-templated	TCP family transcription factor
NS-49869.78693	TCP	TF	TCP	79.2967	225.096	1.50394	up	K16221 transcription factor TCP21 (protein CCA1 HIKING EXPEDITION) | (RefSeq) TCP14; TCP transcription factor 14 (A)	hypothetical protein CICLE_v10020713mg [Citrus clementina]	RecName: Full=Transcription factor TCP9;	SubName: Full=Uncharacterized protein {ECO:0000313|EMBL:ESR53751.1};	--	GO:0005634,nucleus; GO:0003677,DNA binding; GO:0003700,DNA-binding transcription factor activity; GO:1900056,negative regulation of leaf senescence; GO:0008361,regulation of cell size; GO:0006355,regulation of transcription, DNA-templated; GO:0048364,root development; GO:0006351,transcription, DNA-templated	TCP family transcription factor
NS-49869.98122	TCP	TF	TCP	331.958	820.044	1.30378	up	K16221 transcription factor TCP21 (protein CCA1 HIKING EXPEDITION) | (RefSeq) hypothetical protein (A)	hypothetical protein CICLE_v10032441mg [Citrus clementina]	RecName: Full=Transcription factor TCP7;	SubName: Full=Uncharacterized protein {ECO:0000313|EMBL:GAY46933.1};	--	GO:0005634,nucleus; GO:0003677,DNA binding; GO:0003700,DNA-binding transcription factor activity; GO:0006355,regulation of transcription, DNA-templated; GO:0006351,transcription, DNA-templated	TCP family transcription factor
NS-49869.110523	HMG	TR	HMG	23.4229	5.12755	-2.21385	down	K09273 upstream-binding transcription factor | (RefSeq) high mobility group B protein 13 (A)	PREDICTED: high mobility group B protein 13 [Theobroma cacao]	RecName: Full=High mobility group B protein 6; AltName: Full=Nucleosome/chromatin assembly factor group D 06; Short=Nucleosome/chromatin assembly factor group D 6; AltName: Full=WRKY transcription factor 53; Short=AtWRKY53; Short=WRKY DNA-binding protein 53;	SubName: Full=High mobility group family isoform 1 {ECO:0000313|EMBL:EOY24967.1};	HMG box-containing protein	GO:0005634,nucleus; GO:0003677,DNA binding; GO:0003700,DNA-binding transcription factor activity	HMG (high mobility group) box
NS-60349.0	TCP	TF	TCP	45.7946	8.0937	-2.51751	down	--	TCP domain-containing protein [Cephalotus follicularis]	RecName: Full=Transcription factor TCP5;	SubName: Full=TCP domain-containing protein {ECO:0000313|EMBL:GAV74848.1};	--	GO:0005634,nucleus; GO:0003677,DNA binding; GO:0003700,DNA-binding transcription factor activity; GO:0030154,cell differentiation; GO:0048366,leaf development; GO:0009965,leaf morphogenesis; GO:0045962,positive regulation of development, heterochronic; GO:0006355,regulation of transcription, DNA-templated; GO:0006351,transcription, DNA-templated	TCP family transcription factor
NS-49869.110933	SET	TR	SET	852.062	150.924	-2.49875	down	K11420 euchromatic histone-lysine N-methyltransferase [EC:2.1.1.43] | (RefSeq) histone-lysine N-methyltransferase family member SUVH9 (A)	PREDICTED: histone-lysine N-methyltransferase family member SUVH9 isoform X1 [Citrus sinensis]	RecName: Full=Histone-lysine N-methyltransferase family member SUVH2; AltName: Full=Cytosine-HMTase 2; AltName: Full=H3-K27-HMTase 2; AltName: Full=H4-K20-HMTase 2; AltName: Full=Histone H3-K9 methyltransferase 2; Short=H3-K9-HMTase 2; AltName: Full=Protein SET DOMAIN GROUP 3; AltName: Full=Suppressor of variegation 3-9 homolog protein 2; Short=Su(var)3-9 homolog protein 2;	SubName: Full=Uncharacterized protein {ECO:0000313|EMBL:KDO52273.1};	Histone H3 (Lys9) methyltransferase SUV39H1/Clr4, required for transcriptional silencing	GO:0000775,chromosome, centromeric region; GO:0005720,nuclear heterochromatin; GO:0005634,nucleus; GO:0003677,DNA binding; GO:0042054,histone methyltransferase activity; GO:0018024,histone-lysine N-methyltransferase activity; GO:0008270,zinc ion binding; GO:0016571,histone methylation; GO:0040029,regulation of gene expression, epigenetic; GO:0080188,RNA-directed DNA methylation	Pre-SET motif
NS-49869.125838	SRS	TF	SRS	443.939	890.147	1.00467	up	K15255 ATP-dependent DNA helicase PIF1 [EC:3.6.4.12] | (RefSeq) ATP-dependent DNA helicase PIF1-like (A)	PREDICTED: protein SABRE [Citrus sinensis]	RecName: Full=Protein SABRE {ECO:0000303|PubMed:8275864}; AltName: Full=Protein HYPERSENSITIVE TO PI STARVATION 4 {ECO:0000303|PubMed:22615140}; Flags: Precursor;	SubName: Full=Uncharacterized protein {ECO:0000313|EMBL:ESR47033.1};	Uncharacterized conserved protein	GO:0005576,extracellular region; GO:0005794,Golgi apparatus; GO:0016036,cellular response to phosphate starvation; GO:0007275,multicellular organism development; GO:0010105,negative regulation of ethylene-activated signaling pathway; GO:0030307,positive regulation of cell growth	Golgi-body localisation protein domain
NS-49869.20367	SRS	TF	SRS	7.0207	39.9842	2.51689	up	K20617 cytochrome P450 family 71 subfamily A | (RefSeq) cytochrome P450 71A1 (A)	cytochrome P450 71A3-like [Spinacia oleracea]	RecName: Full=Cytochrome P450 71A2; EC=1.14.-.-; AltName: Full=CYPLXXIA2; AltName: Full=Cytochrome P-450EG4;	SubName: Full=Uncharacterized protein {ECO:0000313|EMBL:KZM89116.1};	Cytochrome P450 CYP2 subfamily	GO:0016021,integral component of membrane; GO:0020037,heme binding; GO:0005506,iron ion binding; GO:0004497,monooxygenase activity; GO:0016705,oxidoreductase activity, acting on paired donors, with incorporation or reduction of molecular oxygen	Cytochrome P450
NS-60653.0	SRS	TF	SRS	0.953425	20.69	4.38657	up	--	PREDICTED: protein LATERAL ROOT PRIMORDIUM 1 [Populus euphratica]	RecName: Full=Protein SHI RELATED SEQUENCE 6;	SubName: Full=Uncharacterized protein {ECO:0000313|EMBL:EEE78910.2};	--	GO:0005634,nucleus; GO:0003677,DNA binding; GO:0046872,metal ion binding; GO:0009851,auxin biosynthetic process; GO:0009734,auxin-activated signaling pathway; GO:0007275,multicellular organism development	Domain of unknown function (DUF702)
NS-49869.102783	SBP	TF	SBP	1017.12	259.86	-1.96796	down	K13415 protein brassinosteroid insensitive 1 [EC:2.7.10.1 2.7.11.1] | (RefSeq) uncharacterized protein LOC103413440 isoform X1 (A)	PREDICTED: squamosa promoter-binding-like protein 6 [Theobroma cacao]	RecName: Full=Squamosa promoter-binding-like protein 6;	SubName: Full=LIGULELESS1 protein, putative {ECO:0000313|EMBL:EOY22129.1};	--	GO:0005634,nucleus; GO:0003677,DNA binding; GO:0003700,DNA-binding transcription factor activity; GO:0046872,metal ion binding; GO:0042742,defense response to bacterium; GO:0010468,regulation of gene expression; GO:0006355,regulation of transcription, DNA-templated; GO:0006351,transcription, DNA-templated	SBP domain
NS-49869.120075	SBP	TF	SBP	253.378	95.9231	-1.39414	down	K13415 protein brassinosteroid insensitive 1 [EC:2.7.10.1 2.7.11.1] | (RefSeq) uncharacterized protein LOC103413440 isoform X1 (A)	hypothetical protein CISIN_1g001971mg [Citrus sinensis]	RecName: Full=Squamosa promoter-binding-like protein 1;	SubName: Full=Uncharacterized protein {ECO:0000313|EMBL:KDO86827.1};	--	GO:0005634,nucleus; GO:0003677,DNA binding; GO:0003700,DNA-binding transcription factor activity; GO:0046872,metal ion binding; GO:0006355,regulation of transcription, DNA-templated; GO:0006351,transcription, DNA-templated	SBP domain
NS-49869.122541	SBP	TF	SBP	16.1805	0	-6.53823	down	K13415 protein brassinosteroid insensitive 1 [EC:2.7.10.1 2.7.11.1] | (RefSeq) uncharacterized protein LOC103413440 isoform X1 (A)	squamosa promoter-binding-like protein 16 isoform X3 [Durio zibethinus]	RecName: Full=Squamosa promoter-binding-like protein 13B;	SubName: Full=squamosa promoter-binding-like protein 16 {ECO:0000313|RefSeq:XP_016722429.1, ECO:0000313|RefSeq:XP_016722430.1, ECO:0000313|RefSeq:XP_016722431.1};	--	GO:0005634,nucleus; GO:0003677,DNA binding; GO:0046872,metal ion binding; GO:0048653,anther development; GO:0006355,regulation of transcription, DNA-templated; GO:0006351,transcription, DNA-templated	SBP domain
NS-49869.123518	SBP	TF	SBP	23.9839	0	-7.10907	down	K13415 protein brassinosteroid insensitive 1 [EC:2.7.10.1 2.7.11.1] | (RefSeq) uncharacterized protein LOC103413440 isoform X1 (A)	PREDICTED: squamosa promoter-binding-like protein 16 [Theobroma cacao]	RecName: Full=Squamosa promoter-binding-like protein 2;	SubName: Full=Uncharacterized protein {ECO:0000313|EMBL:EEF47445.1};	--	GO:0005634,nucleus; GO:0003677,DNA binding; GO:0046872,metal ion binding; GO:0006355,regulation of transcription, DNA-templated; GO:0006351,transcription, DNA-templated	SBP domain
NS-49869.126480	SBP	TF	SBP	80.4224	9.04205	-3.18377	down	K13415 protein brassinosteroid insensitive 1 [EC:2.7.10.1 2.7.11.1] | (RefSeq) uncharacterized protein LOC103413440 isoform X1 (A)	PREDICTED: squamosa promoter-binding-like protein 6 isoform X5 [Citrus sinensis]	RecName: Full=Squamosa promoter-binding-like protein 6;	SubName: Full=Uncharacterized protein {ECO:0000313|EMBL:GAY44242.1};	--	GO:0005634,nucleus; GO:0003677,DNA binding; GO:0003700,DNA-binding transcription factor activity; GO:0046872,metal ion binding; GO:0042742,defense response to bacterium; GO:0010468,regulation of gene expression; GO:0006355,regulation of transcription, DNA-templated; GO:0006351,transcription, DNA-templated	SBP domain
NS-49869.130067	SBP	TF	SBP	362.44	165.786	-1.13072	down	K13415 protein brassinosteroid insensitive 1 [EC:2.7.10.1 2.7.11.1] | (RefSeq) uncharacterized protein LOC103413440 isoform X1 (A)	PREDICTED: squamosa promoter-binding-like protein 6 [Theobroma cacao]	RecName: Full=Squamosa promoter-binding-like protein 6;	SubName: Full=LIGULELESS1 protein, putative {ECO:0000313|EMBL:EOY22129.1};	--	GO:0005634,nucleus; GO:0003677,DNA binding; GO:0003700,DNA-binding transcription factor activity; GO:0046872,metal ion binding; GO:0042742,defense response to bacterium; GO:0010468,regulation of gene expression; GO:0006355,regulation of transcription, DNA-templated; GO:0006351,transcription, DNA-templated	SBP domain
NS-49869.131416	SBP	TF	SBP	121.367	11.8977	-3.35426	down	K13415 protein brassinosteroid insensitive 1 [EC:2.7.10.1 2.7.11.1] | (RefSeq) uncharacterized protein LOC103413440 isoform X1 (A)	hypothetical protein CICLE_v10021106mg [Citrus clementina]	RecName: Full=Squamosa promoter-binding-like protein 8;	SubName: Full=Uncharacterized protein {ECO:0000313|EMBL:ESR58589.1};	--	GO:0005737,cytoplasm; GO:0005634,nucleus; GO:0003677,DNA binding; GO:0046872,metal ion binding; GO:0048653,anther development; GO:0030154,cell differentiation; GO:0009554,megasporogenesis; GO:0009556,microsporogenesis; GO:0006355,regulation of transcription, DNA-templated; GO:0006351,transcription, DNA-templated	SBP domain
NS-49869.141095	SBP	TF	SBP	3.77374	49.1417	3.71607	up	K13415 protein brassinosteroid insensitive 1 [EC:2.7.10.1 2.7.11.1] | (RefSeq) uncharacterized protein LOC103413440 isoform X1 (A)	Transcription factor, SBP-box [Corchorus olitorius]	RecName: Full=Squamosa promoter-binding-like protein 14; AltName: Full=Protein FUMONISIN B1-RESISTANT 6; AltName: Full=SPL1-related protein 2;	SubName: Full=Transcription factor, SBP-box {ECO:0000313|EMBL:OMP00897.1};	--	GO:0005737,cytoplasm; GO:0005634,nucleus; GO:0005886,plasma membrane; GO:0003677,DNA binding; GO:0003700,DNA-binding transcription factor activity; GO:0046872,metal ion binding; GO:0042742,defense response to bacterium; GO:0045893,positive regulation of transcription, DNA-templated; GO:0006355,regulation of transcription, DNA-templated; GO:0006351,transcription, DNA-templated	SBP domain
NS-49869.146860	SBP	TF	SBP	202.251	87.2887	-1.21619	down	K13415 protein brassinosteroid insensitive 1 [EC:2.7.10.1 2.7.11.1] | (RefSeq) uncharacterized protein LOC103413440 isoform X1 (A)	PREDICTED: squamosa promoter-binding-like protein 8 [Juglans regia]	RecName: Full=Squamosa promoter-binding-like protein 8;	SubName: Full=squamosa promoter-binding-like protein 8 {ECO:0000313|RefSeq:XP_018854111.1};	--	GO:0005737,cytoplasm; GO:0005634,nucleus; GO:0003677,DNA binding; GO:0046872,metal ion binding; GO:0048653,anther development; GO:0030154,cell differentiation; GO:0009554,megasporogenesis; GO:0009556,microsporogenesis; GO:0006355,regulation of transcription, DNA-templated; GO:0006351,transcription, DNA-templated	SBP domain
NS-49869.111758	Others	TR	Others	2.17112	222.844	6.71404	up	--	PREDICTED: zinc finger protein CONSTANS-LIKE 1-like [Gossypium hirsutum]	RecName: Full=B-box domain protein 31 {ECO:0000303|PubMed:19920209}; Short=AtBBX31 {ECO:0000303|PubMed:19920209}; AltName: Full=Microprotein 1B {ECO:0000303|PubMed:27015278};	SubName: Full=zinc finger protein CONSTANS-LIKE 1-like {ECO:0000313|RefSeq:XP_016674865.1};	--	GO:0005634,nucleus; GO:0003700,DNA-binding transcription factor activity; GO:0030674,protein binding, bridging; GO:0008270,zinc ion binding; GO:0007623,circadian rhythm; GO:0009909,regulation of flower development; GO:0006355,regulation of transcription, DNA-templated; GO:0010224,response to UV-B	B-box zinc finger
NS-49869.111764	TRAF	TR	TRAF	45.2549	91.8541	1.01387	up	K10523 speckle-type POZ protein | (RefSeq) hypothetical protein (A)	hypothetical protein CICLE_v10005094mg [Citrus clementina]	RecName: Full=BTB/POZ and MATH domain-containing protein 2; AltName: Full=Protein BTB-POZ AND MATH DOMAIN 2; Short=AtBPM2;	SubName: Full=Uncharacterized protein {ECO:0000313|EMBL:ESR33022.1};	Speckle-type POZ protein SPOP and related proteins with TRAF, MATH and BTB/POZ domains	GO:0005634,nucleus; GO:0071472,cellular response to salt stress; GO:0042631,cellular response to water deprivation; GO:0016567,protein ubiquitination; GO:0006970,response to osmotic stress	BTB/POZ domain
NS-49869.154316	SBP	TF	SBP	25.2399	156.59	2.62466	up	K13415 protein brassinosteroid insensitive 1 [EC:2.7.10.1 2.7.11.1] | (RefSeq) uncharacterized protein LOC103413440 isoform X1 (A)	hypothetical protein CUMW_017000 [Citrus unshiu]	RecName: Full=Squamosa promoter-binding-like protein 1;	SubName: Full=Uncharacterized protein {ECO:0000313|EMBL:GAY35552.1};	--	GO:0005634,nucleus; GO:0003677,DNA binding; GO:0003700,DNA-binding transcription factor activity; GO:0046872,metal ion binding; GO:0006355,regulation of transcription, DNA-templated; GO:0006351,transcription, DNA-templated	Ankyrin repeat
NS-49869.185579	SBP	TF	SBP	41.1912	7.91394	-2.41147	down	K13415 protein brassinosteroid insensitive 1 [EC:2.7.10.1 2.7.11.1] | (RefSeq) uncharacterized protein LOC103413440 isoform X1 (A)	squamosa promoter-binding-like protein 9 [Jatropha curcas]	RecName: Full=Squamosa promoter-binding-like protein 9;	SubName: Full=Promoter-binding protein SPL9 {ECO:0000313|EMBL:EOY09456.1};	--	GO:0005737,cytoplasm; GO:0005634,nucleus; GO:0003677,DNA binding; GO:0003700,DNA-binding transcription factor activity; GO:0046872,metal ion binding; GO:0048653,anther development; GO:0048366,leaf development; GO:2000025,regulation of leaf formation; GO:0006355,regulation of transcription, DNA-templated; GO:0006351,transcription, DNA-templated	SBP domain
NS-49869.190569	SBP	TF	SBP	36.5805	8.05123	-2.179	down	--	squamosa promoter-binding-like protein 6 [Nicotiana tabacum]	RecName: Full=Squamosa promoter-binding-like protein 1;	SubName: Full=Squamosa promoter-binding-like protein 6 {ECO:0000313|EMBL:JAT63438.1};	--	GO:0005634,nucleus; GO:0003677,DNA binding; GO:0003700,DNA-binding transcription factor activity; GO:0046872,metal ion binding; GO:0006355,regulation of transcription, DNA-templated; GO:0006351,transcription, DNA-templated	--
NS-49869.196853	SBP	TF	SBP	46.9572	23.1899	-1.01673	down	--	hypothetical protein CISIN_1g011640mg [Citrus sinensis]	RecName: Full=Squamosa promoter-binding-like protein 4;	SubName: Full=Uncharacterized protein {ECO:0000313|EMBL:KDO81890.1};	--	GO:0005634,nucleus; GO:0003677,DNA binding; GO:0046872,metal ion binding; GO:0006355,regulation of transcription, DNA-templated; GO:0006351,transcription, DNA-templated	SBP domain
NS-49869.199956	SBP	TF	SBP	40.3497	0	-7.8548	down	--	squamosa promoter binding protein-like protein [Litchi chinensis]	RecName: Full=Squamosa promoter-binding-like protein 5;	SubName: Full=Squamosa promoter binding protein-like protein {ECO:0000313|EMBL:AQM55951.1};	--	GO:0005737,cytoplasm; GO:0005634,nucleus; GO:0003677,DNA binding; GO:0003700,DNA-binding transcription factor activity; GO:0046872,metal ion binding; GO:0006355,regulation of transcription, DNA-templated; GO:0010321,regulation of vegetative phase change; GO:0006351,transcription, DNA-templated	SBP domain
NS-49869.219007	SBP	TF	SBP	25.5926	0	-7.19848	down	K13415 protein brassinosteroid insensitive 1 [EC:2.7.10.1 2.7.11.1] | (RefSeq) uncharacterized protein LOC103413440 isoform X1 (A)	PREDICTED: squamosa promoter-binding-like protein 16 [Theobroma cacao]	RecName: Full=Squamosa promoter-binding-like protein 2;	SubName: Full=Squamosa promoter-binding protein transcription factor family protein, putative isoform 1 {ECO:0000313|EMBL:EOX99771.1};	--	GO:0005634,nucleus; GO:0003677,DNA binding; GO:0046872,metal ion binding; GO:0006355,regulation of transcription, DNA-templated; GO:0006351,transcription, DNA-templated	SBP domain
NS-49869.25481	SBP	TF	SBP	37.6097	0	-7.75782	down	K13415 protein brassinosteroid insensitive 1 [EC:2.7.10.1 2.7.11.1] | (RefSeq) uncharacterized protein LOC103413440 isoform X1 (A)	PREDICTED: squamosa promoter-binding-like protein 16 [Theobroma cacao]	RecName: Full=Squamosa promoter-binding-like protein 2;	SubName: Full=Squamosa promoter-binding protein transcription factor family protein, putative isoform 1 {ECO:0000313|EMBL:EOX99771.1};	--	GO:0005634,nucleus; GO:0003677,DNA binding; GO:0046872,metal ion binding; GO:0006355,regulation of transcription, DNA-templated; GO:0006351,transcription, DNA-templated	SBP domain
NS-49869.51459	SBP	TF	SBP	1.96447	72.2346	5.18629	up	K13415 protein brassinosteroid insensitive 1 [EC:2.7.10.1 2.7.11.1] | (RefSeq) uncharacterized protein LOC103413440 isoform X1 (A)	hypothetical protein CUMW_017000 [Citrus unshiu]	RecName: Full=Squamosa promoter-binding-like protein 1;	SubName: Full=Uncharacterized protein {ECO:0000313|EMBL:GAY35554.1};	--	GO:0005634,nucleus; GO:0003677,DNA binding; GO:0003700,DNA-binding transcription factor activity; GO:0046872,metal ion binding; GO:0006355,regulation of transcription, DNA-templated; GO:0006351,transcription, DNA-templated	Ankyrin repeat
NS-49869.81868	SBP	TF	SBP	160.012	25.312	-2.6616	down	K13415 protein brassinosteroid insensitive 1 [EC:2.7.10.1 2.7.11.1] | (RefSeq) uncharacterized protein LOC103413440 isoform X1 (A)	SBP-box transcription factor, partial [Betula luminifera]	RecName: Full=Squamosa promoter-binding-like protein 6;	SubName: Full=LIGULELESS1 protein, putative {ECO:0000313|EMBL:EOY22129.1};	--	GO:0005634,nucleus; GO:0003677,DNA binding; GO:0003700,DNA-binding transcription factor activity; GO:0046872,metal ion binding; GO:0042742,defense response to bacterium; GO:0010468,regulation of gene expression; GO:0006355,regulation of transcription, DNA-templated; GO:0006351,transcription, DNA-templated	SBP domain
NS-49869.83695	SBP	TF	SBP	33.4484	13.0926	-1.36504	down	K13415 protein brassinosteroid insensitive 1 [EC:2.7.10.1 2.7.11.1] | (RefSeq) uncharacterized protein LOC103413440 isoform X1 (A)	PREDICTED: squamosa promoter-binding-like protein 16 [Theobroma cacao]	RecName: Full=Squamosa promoter-binding-like protein 16;	SubName: Full=Squamosa promoter-binding protein transcription factor family protein, putative isoform 1 {ECO:0000313|EMBL:EOX99771.1};	--	GO:0005634,nucleus; GO:0003677,DNA binding; GO:0046872,metal ion binding; GO:0006355,regulation of transcription, DNA-templated; GO:0006351,transcription, DNA-templated	SBP domain
NS-49869.86611	SBP	TF	SBP	377.897	164.204	-1.20483	down	K13415 protein brassinosteroid insensitive 1 [EC:2.7.10.1 2.7.11.1] | (RefSeq) uncharacterized protein LOC103413440 isoform X1 (A)	PREDICTED: squamosa promoter-binding-like protein 7 [Citrus sinensis]	RecName: Full=Squamosa promoter-binding-like protein 7;	SubName: Full=Uncharacterized protein {ECO:0000313|EMBL:ESR32964.1};	--	GO:0016607,nuclear speck; GO:0003677,DNA binding; GO:0046872,metal ion binding; GO:0042803,protein homodimerization activity; GO:0035874,cellular response to copper ion starvation; GO:0048638,regulation of developmental growth; GO:0006355,regulation of transcription, DNA-templated; GO:0006351,transcription, DNA-templated	SBP domain
NS-49869.91575	SBP	TF	SBP	59.9747	29.2243	-1.04165	down	K13415 protein brassinosteroid insensitive 1 [EC:2.7.10.1 2.7.11.1] | (RefSeq) uncharacterized protein LOC103413440 isoform X1 (A)	hypothetical protein CICLE_v10021106mg [Citrus clementina]	RecName: Full=Squamosa promoter-binding-like protein 8;	SubName: Full=Uncharacterized protein {ECO:0000313|EMBL:ESR58589.1};	--	GO:0005737,cytoplasm; GO:0005634,nucleus; GO:0003677,DNA binding; GO:0046872,metal ion binding; GO:0048653,anther development; GO:0030154,cell differentiation; GO:0009554,megasporogenesis; GO:0009556,microsporogenesis; GO:0006355,regulation of transcription, DNA-templated; GO:0006351,transcription, DNA-templated	SBP domain
NS-49869.99089	SBP	TF	SBP	768.774	276.597	-1.48026	down	K13415 protein brassinosteroid insensitive 1 [EC:2.7.10.1 2.7.11.1] | (RefSeq) uncharacterized protein LOC103413440 isoform X1 (A)	PREDICTED: squamosa promoter-binding-like protein 6 [Theobroma cacao]	RecName: Full=Squamosa promoter-binding-like protein 6;	SubName: Full=LIGULELESS1 protein, putative {ECO:0000313|EMBL:EOY22129.1};	--	GO:0005634,nucleus; GO:0003677,DNA binding; GO:0003700,DNA-binding transcription factor activity; GO:0046872,metal ion binding; GO:0042742,defense response to bacterium; GO:0010468,regulation of gene expression; GO:0006355,regulation of transcription, DNA-templated; GO:0006351,transcription, DNA-templated	SBP domain
NS-49869.11349	S1Fa-like	TF	S1Fa-like	0	39.1516	7.73105	up	--	--	--	--	--	--	--
NS-49869.204528	S1Fa-like	TF	S1Fa-like	34.6289	1.12426	-5.14342	down	--	--	--	--	--	--	--
NS-49869.113314	PHD	TR	PHD	1197.71	437.778	-1.45205	down	--	PREDICTED: uncharacterized protein LOC102627500 [Citrus sinensis]	RecName: Full=Increased DNA methylation 1 {ECO:0000303|PubMed:22700931}; AltName: Full=Histone H3 acetyltransferase IDM1 {ECO:0000305}; EC=2.3.1.- {ECO:0000255|PROSITE-ProRule:PRU00532}; AltName: Full=Protein ROS4 {ECO:0000303|PubMed:22733760}; AltName: Full=Repressor of silencing 4 {ECO:0000303|PubMed:22733760};	SubName: Full=Uncharacterized protein {ECO:0000313|EMBL:KDO74601.1};	--	GO:0005634,nucleus; GO:0009506,plasmodesma; GO:0010385,double-stranded methylated DNA binding; GO:0004402,histone acetyltransferase activity; GO:0042393,histone binding; GO:0046872,metal ion binding; GO:0044154,histone H3-K14 acetylation; GO:0043971,histone H3-K18 acetylation; GO:0043972,histone H3-K23 acetylation; GO:0044030,regulation of DNA methylation; GO:0006355,regulation of transcription, …	TPL-binding domain in jasmonate signalling
NS-49869.113315	PHD	TR	PHD	167.507	460.903	1.46208	up	--	hypothetical protein CUMW_185790 [Citrus unshiu]	RecName: Full=Increased DNA methylation 1 {ECO:0000303|PubMed:22700931}; AltName: Full=Histone H3 acetyltransferase IDM1 {ECO:0000305}; EC=2.3.1.- {ECO:0000255|PROSITE-ProRule:PRU00532}; AltName: Full=Protein ROS4 {ECO:0000303|PubMed:22733760}; AltName: Full=Repressor of silencing 4 {ECO:0000303|PubMed:22733760};	SubName: Full=Uncharacterized protein {ECO:0000313|EMBL:GAY58273.1};	--	GO:0005634,nucleus; GO:0009506,plasmodesma; GO:0010385,double-stranded methylated DNA binding; GO:0004402,histone acetyltransferase activity; GO:0042393,histone binding; GO:0046872,metal ion binding; GO:0044154,histone H3-K14 acetylation; GO:0043971,histone H3-K18 acetylation; GO:0043972,histone H3-K23 acetylation; GO:0044030,regulation of DNA methylation; GO:0006355,regulation of transcription, …	TPL-binding domain in jasmonate signalling
NS-49869.128910	RWP-RK	TF	RWP-RK	182.173	589.984	1.69563	up	K14494 DELLA protein | (RefSeq) DELLA protein GAIP-B-like (A)	transcription factor NLP8 [Citrus trifoliata]	RecName: Full=Protein NLP8; Short=AtNLP8; AltName: Full=NIN-like protein 8; AltName: Full=Nodule inception protein-like protein 8;	SubName: Full=Transcription factor NLP8 {ECO:0000313|EMBL:ANH22493.1};	--	GO:0005634,nucleus; GO:0003677,DNA binding; GO:0003700,DNA-binding transcription factor activity; GO:0006355,regulation of transcription, DNA-templated; GO:0006351,transcription, DNA-templated	RWP-RK domain
NS-49869.129465	RWP-RK	TF	RWP-RK	0	245.102	10.3703	up	K14494 DELLA protein | (RefSeq) DELLA protein GAIP-B-like (A)	transcription factor NLP8 [Citrus trifoliata]	RecName: Full=Protein NLP8; Short=AtNLP8; AltName: Full=NIN-like protein 8; AltName: Full=Nodule inception protein-like protein 8;	SubName: Full=Transcription factor NLP8 {ECO:0000313|EMBL:ANH22493.1};	--	GO:0005634,nucleus; GO:0003677,DNA binding; GO:0003700,DNA-binding transcription factor activity; GO:0006355,regulation of transcription, DNA-templated; GO:0006351,transcription, DNA-templated	RWP-RK domain
NS-49869.133833	RWP-RK	TF	RWP-RK	105.121	227.858	1.11487	up	K14494 DELLA protein | (RefSeq) DELLA protein GAIP-B-like (A)	transcription factor NLP7 [Citrus trifoliata]	RecName: Full=Protein NLP7; Short=AtNLP7; AltName: Full=NIN-like protein 7; AltName: Full=Nodule inception protein-like protein 7;	SubName: Full=Transcription factor NLP7 {ECO:0000313|EMBL:ANH22492.1};	--	GO:0005634,nucleus; GO:0003677,DNA binding; GO:0003700,DNA-binding transcription factor activity; GO:0042128,nitrate assimilation; GO:0010167,response to nitrate; GO:0009414,response to water deprivation; GO:0010118,stomatal movement; GO:0006351,transcription, DNA-templated	RWP-RK domain
NS-49869.113419	Others	TR	Others	114.895	21.8147	-2.41044	down	K12135 zinc finger protein CONSTANS | (RefSeq) zinc finger protein CONSTANS (A)	hypothetical protein CISIN_1g011625mg [Citrus sinensis]	RecName: Full=Zinc finger protein CONSTANS-LIKE 15;	SubName: Full=Uncharacterized protein {ECO:0000313|EMBL:KDO83145.1};	--	GO:0005634,nucleus; GO:0003700,DNA-binding transcription factor activity; GO:0008270,zinc ion binding; GO:0006355,regulation of transcription, DNA-templated	B-box zinc finger
NS-49869.137932	RWP-RK	TF	RWP-RK	203.945	93.009	-1.12583	down	K14494 DELLA protein | (RefSeq) DELLA protein GAIP-B-like (A)	transcription factor NLP8 [Citrus trifoliata]	RecName: Full=Protein NLP8; Short=AtNLP8; AltName: Full=NIN-like protein 8; AltName: Full=Nodule inception protein-like protein 8;	SubName: Full=Transcription factor NLP8 {ECO:0000313|EMBL:ANH22493.1};	--	GO:0005634,nucleus; GO:0003677,DNA binding; GO:0003700,DNA-binding transcription factor activity; GO:0006355,regulation of transcription, DNA-templated; GO:0006351,transcription, DNA-templated	RWP-RK domain
NS-49869.145695	RWP-RK	TF	RWP-RK	1.96447	97.9718	5.62393	up	K14494 DELLA protein | (RefSeq) DELLA protein GAIP-B-like (A)	transcription factor NLP8 [Citrus trifoliata]	RecName: Full=Protein NLP9; Short=AtNLP9; AltName: Full=NIN-like protein 9; AltName: Full=Nodule inception protein-like protein 8;	SubName: Full=Transcription factor NLP8 {ECO:0000313|EMBL:ANH22493.1};	--	GO:0005634,nucleus; GO:0003677,DNA binding; GO:0003700,DNA-binding transcription factor activity; GO:0006351,transcription, DNA-templated	RWP-RK domain
NS-49869.113721	PHD	TR	PHD	363.742	1183.51	1.70355	up	--	hypothetical protein CUMW_185790 [Citrus unshiu]	RecName: Full=Increased DNA methylation 1 {ECO:0000303|PubMed:22700931}; AltName: Full=Histone H3 acetyltransferase IDM1 {ECO:0000305}; EC=2.3.1.- {ECO:0000255|PROSITE-ProRule:PRU00532}; AltName: Full=Protein ROS4 {ECO:0000303|PubMed:22733760}; AltName: Full=Repressor of silencing 4 {ECO:0000303|PubMed:22733760};	SubName: Full=Uncharacterized protein {ECO:0000313|EMBL:GAY58274.1};	--	GO:0005634,nucleus; GO:0009506,plasmodesma; GO:0010385,double-stranded methylated DNA binding; GO:0004402,histone acetyltransferase activity; GO:0042393,histone binding; GO:0046872,metal ion binding; GO:0044154,histone H3-K14 acetylation; GO:0043971,histone H3-K18 acetylation; GO:0043972,histone H3-K23 acetylation; GO:0044030,regulation of DNA methylation; GO:0006355,regulation of transcription, …	TPL-binding domain in jasmonate signalling
NS-49869.149212	RWP-RK	TF	RWP-RK	4.39975	26.483	2.59967	up	K14833 nucleolar complex protein 2 | (RefSeq) hypothetical protein (A)	hypothetical protein POPTR_007G133400v3 [Populus trichocarpa]	RecName: Full=Protein NLP9; Short=AtNLP9; AltName: Full=NIN-like protein 9; AltName: Full=Nodule inception protein-like protein 8;	SubName: Full=Uncharacterized protein {ECO:0000313|EMBL:KDP43908.1};	--	GO:0005634,nucleus; GO:0003677,DNA binding; GO:0003700,DNA-binding transcription factor activity; GO:0006351,transcription, DNA-templated	RWP-RK domain
NS-49869.149213	RWP-RK	TF	RWP-RK	8.48336	39.0692	2.20886	up	K14833 nucleolar complex protein 2 | (RefSeq) hypothetical protein (A)	hypothetical protein POPTR_007G133400v3 [Populus trichocarpa]	RecName: Full=Protein NLP9; Short=AtNLP9; AltName: Full=NIN-like protein 9; AltName: Full=Nodule inception protein-like protein 8;	SubName: Full=Uncharacterized protein {ECO:0000313|EMBL:KDP43908.1};	--	GO:0005634,nucleus; GO:0003677,DNA binding; GO:0003700,DNA-binding transcription factor activity; GO:0006351,transcription, DNA-templated	RWP-RK domain
NS-49869.68082	RWP-RK	TF	RWP-RK	253.133	1277.92	2.33426	up	K14494 DELLA protein | (RefSeq) DELLA protein GAIP-B-like (A)	transcription factor NLP8 [Citrus trifoliata]	RecName: Full=Protein NLP8; Short=AtNLP8; AltName: Full=NIN-like protein 8; AltName: Full=Nodule inception protein-like protein 8;	SubName: Full=Transcription factor NLP8 {ECO:0000313|EMBL:ANH22493.1};	--	GO:0005634,nucleus; GO:0003677,DNA binding; GO:0003700,DNA-binding transcription factor activity; GO:0006355,regulation of transcription, DNA-templated; GO:0006351,transcription, DNA-templated	RWP-RK domain
NS-49869.68084	RWP-RK	TF	RWP-RK	2.9467	156.237	5.72264	up	K14494 DELLA protein | (RefSeq) DELLA protein GAIP-B-like (A)	transcription factor NLP8 [Citrus trifoliata]	RecName: Full=Protein NLP8; Short=AtNLP8; AltName: Full=NIN-like protein 8; AltName: Full=Nodule inception protein-like protein 8;	SubName: Full=Transcription factor NLP8 {ECO:0000313|EMBL:ANH22493.1};	--	GO:0005634,nucleus; GO:0003677,DNA binding; GO:0003700,DNA-binding transcription factor activity; GO:0006355,regulation of transcription, DNA-templated; GO:0006351,transcription, DNA-templated	RWP-RK domain
NS-49869.79284	RWP-RK	TF	RWP-RK	237.926	706.534	1.57143	up	K14494 DELLA protein | (RefSeq) DELLA protein GAIP-B-like (A)	transcription factor NLP8 [Citrus trifoliata]	RecName: Full=Protein NLP8; Short=AtNLP8; AltName: Full=NIN-like protein 8; AltName: Full=Nodule inception protein-like protein 8;	SubName: Full=Transcription factor NLP8 {ECO:0000313|EMBL:ANH22493.1};	--	GO:0005634,nucleus; GO:0003677,DNA binding; GO:0003700,DNA-binding transcription factor activity; GO:0006355,regulation of transcription, DNA-templated; GO:0006351,transcription, DNA-templated	RWP-RK domain
NS-49869.101475	PLATZ	TF	PLATZ	9.85625	135.322	3.7878	up	--	hypothetical protein CISIN_1g025742mg [Citrus sinensis]	--	SubName: Full=Uncharacterized protein {ECO:0000313|EMBL:KDO85295.1};	--	--	PLATZ transcription factor
NS-49869.116065	PLATZ	TF	PLATZ	889.043	117.275	-2.92396	down	--	uncharacterized protein LOC106774881 [Vigna radiata var. radiata]	--	SubName: Full=uncharacterized protein LOC106774881 {ECO:0000313|RefSeq:XP_014517396.1};	--	--	--
NS-49869.139115	PLATZ	TF	PLATZ	196.589	438.489	1.15639	up	--	hypothetical protein CISIN_1g025742mg [Citrus sinensis]	--	SubName: Full=Uncharacterized protein {ECO:0000313|EMBL:KDO85294.1};	--	GO:0016021,integral component of membrane	PLATZ transcription factor
NS-49869.162861	PLATZ	TF	PLATZ	24.2464	113.039	2.21505	up	--	uncharacterized protein LOC110616275 isoform X1 [Manihot esculenta]	--	SubName: Full=Uncharacterized protein {ECO:0000313|EMBL:OAY50369.1};	--	--	PLATZ transcription factor
NS-49869.70006	PLATZ	TF	PLATZ	31.9139	71.0115	1.1495	up	--	hypothetical protein CUMW_118550 [Citrus unshiu]	--	SubName: Full=Uncharacterized protein {ECO:0000313|EMBL:GAY49363.1};	--	--	PLATZ transcription factor
NS-39162.0	OFP	TF	OFP	53.4243	3.54987	-3.86555	down	K14834 nucleolar complex protein 3 | (RefSeq) nucleolar complex protein 3 homolog isoform X1 (A)	Ovate family protein 13 [Theobroma cacao]	RecName: Full=Transcription repressor OFP13; AltName: Full=Ovate family protein 13; Short=AtOFP13;	SubName: Full=Ovate family protein 13 {ECO:0000313|EMBL:EOY19270.1};	--	GO:0005634,nucleus; GO:0045892,negative regulation of transcription, DNA-templated; GO:0006351,transcription, DNA-templated	Transcriptional repressor, ovate
NS-49869.116113	OFP	TF	OFP	120.472	296.367	1.30225	up	--	transcription repressor OFP12-like [Durio zibethinus]	RecName: Full=Transcription repressor OFP16; AltName: Full=Ovate family protein 16; Short=AtOFP16;	SubName: Full=Ovate domain-containing protein {ECO:0000313|EMBL:GAV57748.1};	--	GO:0005634,nucleus; GO:0045892,negative regulation of transcription, DNA-templated; GO:0006351,transcription, DNA-templated	Transcriptional repressor, ovate
NS-49869.114837	MBF1	TR	MBF1	1229	340.801	-1.85184	down	K03627 putative transcription factor | (RefSeq) multiprotein-bridging factor 1c (A)	multiprotein-bridging factor 1c [Prunus avium]	RecName: Full=Multiprotein-bridging factor 1c;	SubName: Full=Uncharacterized protein {ECO:0000313|EMBL:EMJ03930.1};	Transcription factor MBF1	GO:0005737,cytoplasm; GO:0005730,nucleolus; GO:0003700,DNA-binding transcription factor activity; GO:0043565,sequence-specific DNA binding; GO:0003713,transcription coactivator activity; GO:0009873,ethylene-activated signaling pathway; GO:0045893,positive regulation of transcription, DNA-templated; GO:0009737,response to abscisic acid; GO:0009408,response to heat; GO:0009414,response to water dep…	Multiprotein bridging factor 1
NS-49869.120028	OFP	TF	OFP	20.0823	0	-6.84871	down	K01870 isoleucyl-tRNA synthetase [EC:6.1.1.5] | (RefSeq) hypothetical protein (A)	Ovate protein [Trema orientalis]	RecName: Full=Transcription repressor OFP2; AltName: Full=Ovate family protein 2; Short=AtOFP2;	SubName: Full=Uncharacterized protein {ECO:0000313|EMBL:CDP04054.1};	--	GO:0005634,nucleus; GO:0003677,DNA binding; GO:0045892,negative regulation of transcription, DNA-templated; GO:0006351,transcription, DNA-templated	Transcriptional repressor, ovate
NS-49869.124106	OFP	TF	OFP	122.153	50.1131	-1.28506	down	K01870 isoleucyl-tRNA synthetase [EC:6.1.1.5] | (RefSeq) hypothetical protein (A)	Ovate protein [Trema orientalis]	RecName: Full=Transcription repressor OFP3; AltName: Full=Ovate family protein 3; Short=AtOFP3;	SubName: Full=Uncharacterized protein {ECO:0000313|EnsemblPlants:GLYMA18G06090.1};	--	GO:0005634,nucleus; GO:0003677,DNA binding; GO:0045892,negative regulation of transcription, DNA-templated; GO:0006351,transcription, DNA-templated	Transcriptional repressor, ovate
NS-49869.115138	GNAT	TR	GNAT	41.9514	0	-7.91358	down	K07739 elongator complex protein 3 [EC:2.3.1.48] | (RefSeq) elongator complex protein 3 (A)	PREDICTED: elongator complex protein 3 [Citrus sinensis]	RecName: Full=Elongator complex protein 3 {ECO:0000303|PubMed:20398216}; Short=AtELP3 {ECO:0000303|PubMed:20398216}; EC=2.3.1.48 {ECO:0000305}; AltName: Full=Elongator component 3 {ECO:0000303|PubMed:20398216}; AltName: Full=Protein ELONGATA 3 {ECO:0000303|PubMed:15894610}; AltName: Full=Protein ENHANCER-OF-ASYMMETRIC-LEAVES-TWO1 {ECO:0000303|PubMed:21700721};	RecName: Full=Elongator complex protein 3 {ECO:0000256|PIRNR:PIRNR005669}; EC=2.3.1.48 {ECO:0000256|PIRNR:PIRNR005669};	RNA polymerase II elongator complex, subunit ELP3/histone acetyltransferase	GO:0005829,cytosol; GO:0033588,Elongator holoenzyme complex; GO:0005719,nuclear euchromatin; GO:0005634,nucleus; GO:0004402,histone acetyltransferase activity; GO:0051536,iron-sulfur NS binding; GO:0046872,metal ion binding; GO:0009734,auxin-activated signaling pathway; GO:0008283,cell proliferation; GO:0009294,DNA mediated transformation; GO:0035265,organ growth; GO:0010928,regulation of auxin m…	Radical_SAM C-terminal domain
NS-49869.136453	OFP	TF	OFP	93.5131	18.0848	-2.35631	down	K01870 isoleucyl-tRNA synthetase [EC:6.1.1.5] | (RefSeq) hypothetical protein (A)	Ovate protein [Trema orientalis]	RecName: Full=Transcription repressor OFP2; AltName: Full=Ovate family protein 2; Short=AtOFP2;	SubName: Full=Uncharacterized protein {ECO:0000313|EMBL:CDP04054.1};	--	GO:0005634,nucleus; GO:0003677,DNA binding; GO:0045892,negative regulation of transcription, DNA-templated; GO:0006351,transcription, DNA-templated	Transcriptional repressor, ovate
NS-49869.140920	OFP	TF	OFP	55.1751	155.529	1.49263	up	--	LOW QUALITY PROTEIN: transcription repressor OFP12-like [Herrania umbratica]	RecName: Full=Transcription repressor OFP16; AltName: Full=Ovate family protein 16; Short=AtOFP16;	SubName: Full=Ovate domain-containing protein {ECO:0000313|EMBL:GAV57748.1};	--	GO:0005634,nucleus; GO:0045892,negative regulation of transcription, DNA-templated; GO:0006351,transcription, DNA-templated	Transcriptional repressor, ovate
NS-49869.143546	OFP	TF	OFP	22.0483	79.7087	1.85878	up	K01870 isoleucyl-tRNA synthetase [EC:6.1.1.5] | (RefSeq) hypothetical protein (A)	hypothetical protein CUMW_069180 [Citrus unshiu]	RecName: Full=Transcription repressor OFP7; AltName: Full=Ovate family protein 7; Short=AtOFP7;	SubName: Full=Uncharacterized protein {ECO:0000313|EMBL:GAY42736.1};	--	GO:0005634,nucleus; GO:0005886,plasma membrane; GO:0045892,negative regulation of transcription, DNA-templated; GO:0006351,transcription, DNA-templated	Transcriptional repressor, ovate
NS-49869.219171	NF-YC	TF	NF-Y->NF-YC	6.05204	35.7753	2.55845	up	K03004 DNA-directed RNA polymerase I subunit RPA43 | (RefSeq) chromatin accessibility complex protein 1 (A)	PREDICTED: nuclear transcription factor Y subunit gamma-like [Ziziphus jujuba]	RecName: Full=Nuclear transcription factor Y subunit C-6; Short=AtNF-YC-6;	SubName: Full=Uncharacterized protein {ECO:0000313|EMBL:ESR51278.1};	CCAAT-binding factor, subunit C (HAP5)	GO:0005634,nucleus; GO:0003677,DNA binding; GO:0003700,DNA-binding transcription factor activity; GO:0046982,protein heterodimerization activity; GO:0006351,transcription, DNA-templated	Histone-like transcription factor (CBF/NF-Y) and archaeal histone
NS-49869.115563	SNF2	TR	SNF2	698.182	265.487	-1.39591	down	K10875 DNA repair and recombination protein RAD54 and RAD54-like protein [EC:3.6.4.-] | (RefSeq) hypothetical protein (A)	hypothetical protein CICLE_v10033966mg [Citrus clementina]	RecName: Full=SNF2 domain-containing protein CLASSY 2; AltName: Full=Protein CHROMATIN REMODELING 42;	SubName: Full=Uncharacterized protein {ECO:0000313|EMBL:ESR49059.1};	DNA repair protein, SNF2 family	GO:0005634,nucleus; GO:0005524,ATP binding; GO:0004386,helicase activity	SNF2 family N-terminal domain
NS-49869.115564	SNF2	TR	SNF2	511.79	147.433	-1.79973	down	K10875 DNA repair and recombination protein RAD54 and RAD54-like protein [EC:3.6.4.-] | (RefSeq) hypothetical protein (A)	hypothetical protein CICLE_v10033966mg [Citrus clementina]	RecName: Full=SNF2 domain-containing protein CLASSY 2; AltName: Full=Protein CHROMATIN REMODELING 42;	SubName: Full=Uncharacterized protein {ECO:0000313|EMBL:ESR49059.1};	DNA repair protein, SNF2 family	GO:0005634,nucleus; GO:0005524,ATP binding; GO:0004386,helicase activity	SNF2 family N-terminal domain
NS-49869.115650	MED6	TR	MED6	128.031	0	-9.52293	down	K15128 mediator of RNA polymerase II transcription subunit 6 | (RefSeq) mediator of RNA polymerase II transcription subunit 6 (A)	mediator of RNA polymerase II transcription subunit 6 [Cucurbita moschata]	RecName: Full=Mediator of RNA polymerase II transcription subunit 6;	SubName: Full=Uncharacterized protein {ECO:0000313|EMBL:ESW07605.1};	RNA polymerase II transcriptional regulation mediator	GO:0070847,core mediator complex; GO:0016592,mediator complex; GO:0001128,RNA polymerase II transcription coactivator activity involved in preinitiation complex assembly; GO:0006357,regulation of transcription by RNA polymerase II; GO:0051123,RNA polymerase II preinitiation complex assembly	MED6 mediator sub complex component
NS-49869.88953	NF-YC	TF	NF-Y->NF-YC	225.869	43.4882	-2.36545	down	K08066 nuclear transcription factor Y, gamma | (RefSeq) nuclear transcription factor Y subunit C-9 (A)	nuclear transcription factor Y subunit C-9 [Arachis duranensis]	RecName: Full=Nuclear transcription factor Y subunit C-9; Short=AtNF-YC-9; AltName: Full=Transcriptional activator HAP5C;	SubName: Full=Uncharacterized protein {ECO:0000313|EMBL:KDO59520.1};	CCAAT-binding factor, subunit C (HAP5)	GO:0005737,cytoplasm; GO:0005829,cytosol; GO:0005634,nucleus; GO:0003700,DNA-binding transcription factor activity; GO:0046982,protein heterodimerization activity; GO:0043565,sequence-specific DNA binding; GO:0009738,abscisic acid-activated signaling pathway; GO:0009740,gibberellic acid mediated signaling pathway; GO:2000306,positive regulation of photomorphogenesis; GO:0010029,regulation of seed…	Histone-like transcription factor (CBF/NF-Y) and archaeal histone
NS-49869.111942	NF-YB	TF	NF-Y->NF-YB	295.891	65.2062	-2.19209	down	K21751 down-regulator of transcription 1 | (RefSeq) protein Dr1 homolog isoform X1 (A)	hypothetical protein B456_001G064700 [Gossypium raimondii]	RecName: Full=Protein Dr1 homolog; AltName: Full=Negative cofactor 2-beta homolog; Short=NC2-beta homolog;	SubName: Full=Uncharacterized protein {ECO:0000313|EMBL:KJB06876.1};	Class 2 transcription repressor NC2, beta subunit (Dr1)	GO:0005634,nucleus; GO:0003700,DNA-binding transcription factor activity; GO:0046982,protein heterodimerization activity; GO:0006355,regulation of transcription, DNA-templated; GO:0006351,transcription, DNA-templated	Histone-like transcription factor (CBF/NF-Y) and archaeal histone
NS-49869.124570	NF-YB	TF	NF-Y->NF-YB	185.418	0	-10.0573	down	K02326 DNA polymerase epsilon subunit 3 [EC:2.7.7.7] | (RefSeq) DNA polymerase epsilon subunit 3 (A)	CCAAT-box binding transcription factor subunit HAP3-related family protein [Populus trichocarpa]	--	SubName: Full=CCAAT-box binding transcription factor subunit HAP3-related family protein {ECO:0000313|EMBL:EEE86776.1};	DNA polymerase epsilon, subunit D	GO:0005634,nucleus; GO:0046982,protein heterodimerization activity	Histone-like transcription factor (CBF/NF-Y) and archaeal histone
NS-49869.126255	NF-YB	TF	NF-Y->NF-YB	82.0818	5.13502	-3.97236	down	K08065 nuclear transcription Y subunit beta | (RefSeq) nuclear transcription factor Y subunit B-7 (A)	nuclear transcription factor y subunit b-7 [Quercus suber]	RecName: Full=Nuclear transcription factor Y subunit B-7; Short=AtNF-YB-7;	SubName: Full=Uncharacterized protein {ECO:0000313|EMBL:GAY63576.1};	CCAAT-binding factor, subunit A (HAP3)	GO:0005634,nucleus; GO:0003700,DNA-binding transcription factor activity; GO:0046982,protein heterodimerization activity; GO:0043565,sequence-specific DNA binding; GO:0006351,transcription, DNA-templated	Histone-like transcription factor (CBF/NF-Y) and archaeal histone
NS-49869.116115	PHD	TR	PHD	166.104	357.228	1.10632	up	K08343 ubiquitin-like-conjugating enzyme ATG3 | (RefSeq) autophagy-related protein 3-like (A)	hypothetical protein CISIN_1g001383mg [Citrus sinensis]	RecName: Full=Increased DNA methylation 1 {ECO:0000303|PubMed:22700931}; AltName: Full=Histone H3 acetyltransferase IDM1 {ECO:0000305}; EC=2.3.1.- {ECO:0000255|PROSITE-ProRule:PRU00532}; AltName: Full=Protein ROS4 {ECO:0000303|PubMed:22733760}; AltName: Full=Repressor of silencing 4 {ECO:0000303|PubMed:22733760};	SubName: Full=Uncharacterized protein {ECO:0000313|EMBL:KDO60301.1};	--	GO:0005634,nucleus; GO:0009506,plasmodesma; GO:0010385,double-stranded methylated DNA binding; GO:0004402,histone acetyltransferase activity; GO:0042393,histone binding; GO:0046872,metal ion binding; GO:0044154,histone H3-K14 acetylation; GO:0043971,histone H3-K18 acetylation; GO:0043972,histone H3-K23 acetylation; GO:0044030,regulation of DNA methylation; GO:0006355,regulation of transcription, …	TPL-binding domain in jasmonate signalling
NS-49869.116124	AUX/IAA	TR	AUX/IAA	1446.45	543.951	-1.4122	down	K14484 auxin-responsive protein IAA | (RefSeq) auxin-responsive protein IAA9 (A)	PREDICTED: auxin-responsive protein IAA9 [Theobroma cacao]	RecName: Full=Auxin-responsive protein IAA9; AltName: Full=Indoleacetic acid-induced protein 9;	RecName: Full=Auxin-responsive protein {ECO:0000256|RuleBase:RU004549};	--	GO:0005634,nucleus; GO:0003700,DNA-binding transcription factor activity; GO:0043565,sequence-specific DNA binding; GO:0009734,auxin-activated signaling pathway; GO:0009733,response to auxin; GO:0006351,transcription, DNA-templated	AUX/IAA family
NS-49869.116146	ARID	TR	ARID	40.4207	19.285	-1.0488	down	--	AT-rich interactive domain-containing protein 6-like isoform X2 [Manihot esculenta]	RecName: Full=AT-rich interactive domain-containing protein 3; Short=ARID domain-containing protein 3;	SubName: Full=Uncharacterized protein {ECO:0000313|EMBL:OAY61023.1};	DNA-binding proteins Bright/BRCAA1/RBP1 and related proteins containing BRIGHT domain	GO:0005634,nucleus; GO:0003700,DNA-binding transcription factor activity; GO:0000977,RNA polymerase II regulatory region sequence-specific DNA binding; GO:0001228,DNA-binding transcription activator activity, RNA polymerase II-specific; GO:0006355,regulation of transcription, DNA-templated	ARID/BRIGHT DNA binding domain
NS-49869.181518	NF-YB	TF	NF-Y->NF-YB	76.3324	4.2451	-4.2555	down	K08065 nuclear transcription Y subunit beta | (RefSeq) nuclear transcription factor Y subunit B-3 (A)	PREDICTED: nuclear transcription factor Y subunit B-3 [Vitis vinifera]	RecName: Full=Nuclear transcription factor Y subunit B-3; Short=AtNF-YB-3; AltName: Full=Transcriptional activator HAP3C;	SubName: Full=Uncharacterized protein {ECO:0000313|EMBL:CBI39730.3};	CCAAT-binding factor, subunit A (HAP3)	GO:0005634,nucleus; GO:0003700,DNA-binding transcription factor activity; GO:0046982,protein heterodimerization activity; GO:0043565,sequence-specific DNA binding; GO:0006351,transcription, DNA-templated	Histone-like transcription factor (CBF/NF-Y) and archaeal histone
NS-49869.116339	AUX/IAA	TR	AUX/IAA	34.8208	4.25739	-3.01188	down	K14484 auxin-responsive protein IAA | (RefSeq) auxin-responsive protein IAA8-like (A)	auxin-responsive protein IAA8 [Populus tomentosa]	RecName: Full=Auxin-responsive protein IAA17; AltName: Full=Indoleacetic acid-induced protein 17;	RecName: Full=Auxin-responsive protein {ECO:0000256|RuleBase:RU004549};	--	GO:0005634,nucleus; GO:0009734,auxin-activated signaling pathway; GO:0006355,regulation of transcription, DNA-templated; GO:0009733,response to auxin; GO:0006351,transcription, DNA-templated	AUX/IAA family
NS-49869.70552	NF-YB	TF	NF-Y->NF-YB	44.6139	92.4054	1.05822	up	K08065 nuclear transcription Y subunit beta | (RefSeq) nuclear transcription factor Y subunit B-10 (A)	nuclear transcription factor Y subunit B-10 [Phaseolus vulgaris]	RecName: Full=Nuclear transcription factor Y subunit B-10; Short=AtNF-YB-10;	SubName: Full=Nuclear transcription factor Y subunit B-10 {ECO:0000313|EMBL:AGZ15395.1};	CCAAT-binding factor, subunit A (HAP3)	GO:0005634,nucleus; GO:0003700,DNA-binding transcription factor activity; GO:0046982,protein heterodimerization activity; GO:0043565,sequence-specific DNA binding; GO:0019760,glucosinolate metabolic process; GO:0006351,transcription, DNA-templated	Histone-like transcription factor (CBF/NF-Y) and archaeal histone
NS-29347.0	NF-YA	TF	NF-Y->NF-YA	62.1934	5.62079	-3.54275	down	K08064 nuclear transcription factor Y, alpha | (RefSeq) hypothetical protein (A)	hypothetical protein CICLE_v10026020mg [Citrus clementina]	RecName: Full=Nuclear transcription factor Y subunit A-3; Short=AtNF-YA-3; AltName: Full=Transcriptional activator HAP2C;	SubName: Full=Uncharacterized protein {ECO:0000313|EMBL:ESR39852.1};	CCAAT-binding factor, subunit B (HAP2)	GO:0016602,CCAAT-binding factor complex; GO:0003677,DNA binding; GO:0003700,DNA-binding transcription factor activity; GO:0006351,transcription, DNA-templated	CCAAT-binding transcription factor (CBF-B/NF-YA) subunit B
NS-49869.117091	SNF2	TR	SNF2	277.833	114.177	-1.28316	down	K10875 DNA repair and recombination protein RAD54 and RAD54-like protein [EC:3.6.4.-] | (RefSeq) hypothetical protein (A)	hypothetical protein CICLE_v10033966mg [Citrus clementina]	RecName: Full=SNF2 domain-containing protein CLASSY 2; AltName: Full=Protein CHROMATIN REMODELING 42;	SubName: Full=Uncharacterized protein {ECO:0000313|EMBL:ESR49059.1};	DNA repair protein, SNF2 family	GO:0005634,nucleus; GO:0005524,ATP binding; GO:0004386,helicase activity	SNF2 family N-terminal domain
NS-42596.0	NF-YA	TF	NF-Y->NF-YA	51.3033	3.74752	-3.82068	down	K08064 nuclear transcription factor Y, alpha | (RefSeq) hypothetical protein (A)	hypothetical protein CICLE_v10026020mg [Citrus clementina]	RecName: Full=Nuclear transcription factor Y subunit A-3; Short=AtNF-YA-3; AltName: Full=Transcriptional activator HAP2C;	SubName: Full=Uncharacterized protein {ECO:0000313|EMBL:ESR39852.1};	CCAAT-binding factor, subunit B (HAP2)	GO:0016602,CCAAT-binding factor complex; GO:0003677,DNA binding; GO:0003700,DNA-binding transcription factor activity; GO:0006351,transcription, DNA-templated	CCAAT-binding transcription factor (CBF-B/NF-YA) subunit B
NS-46545.0	NF-YA	TF	NF-Y->NF-YA	26.1285	0	-7.23225	down	K08064 nuclear transcription factor Y, alpha | (RefSeq) nuclear transcription factor Y subunit A-3 (A)	PREDICTED: nuclear transcription factor Y subunit A-3 [Theobroma cacao]	RecName: Full=Nuclear transcription factor Y subunit A-3; Short=AtNF-YA-3; AltName: Full=Transcriptional activator HAP2C;	SubName: Full=Nuclear transcription factor Y subunit A-3, putative isoform 1 {ECO:0000313|EMBL:EOY30323.1};	CCAAT-binding factor, subunit B (HAP2)	GO:0016602,CCAAT-binding factor complex; GO:0003677,DNA binding; GO:0003700,DNA-binding transcription factor activity; GO:0006351,transcription, DNA-templated	CCAAT-binding transcription factor (CBF-B/NF-YA) subunit B
NS-49869.117365	Others	TR	Others	297.182	114.617	-1.36885	down	K14509 ethylene receptor [EC:2.7.13.-] | (RefSeq) protein EIN4-like isoform X1 (A)	protein EIN4-like isoform X1 [Hevea brasiliensis]	RecName: Full=Protein EIN4; Short=AtEIN4; EC=2.7.11.-; AltName: Full=Protein ETHYLENE INSENSITIVE 4;	RecName: Full=Ethylene receptor {ECO:0000256|PIRNR:PIRNR026389};	Sensory transduction histidine kinase	GO:0005783,endoplasmic reticulum; GO:0005789,endoplasmic reticulum membrane; GO:0016021,integral component of membrane; GO:0005524,ATP binding; GO:0051740,ethylene binding; GO:0038199,ethylene receptor activity; GO:0046872,metal ion binding; GO:0000155,phosphorelay sensor kinase activity; GO:0004674,protein serine/threonine kinase activity; GO:0004872,NA; GO:0010105,negative regulation of ethylen…	Response regulator receiver domain
NS-49869.111441	NF-YA	TF	NF-Y->NF-YA	189.658	86.6504	-1.13017	down	K08064 nuclear transcription factor Y, alpha | (RefSeq) hypothetical protein (A)	hypothetical protein CICLE_v10015808mg [Citrus clementina]	RecName: Full=Nuclear transcription factor Y subunit A-9; Short=AtNF-YA-9;	SubName: Full=Uncharacterized protein {ECO:0000313|EMBL:KDO61240.1};	CCAAT-binding factor, subunit B (HAP2)	GO:0016602,CCAAT-binding factor complex; GO:0003677,DNA binding; GO:0003700,DNA-binding transcription factor activity; GO:0009793,embryo development ending in seed dormancy; GO:0055046,microgametogenesis; GO:0045892,negative regulation of transcription, DNA-templated; GO:0009555,pollen development; GO:0048316,seed development; GO:0010262,somatic embryogenesis; GO:0006351,transcription, DNA-templa…	CCAAT-binding transcription factor (CBF-B/NF-YA) subunit B
NS-49869.134397	NF-YA	TF	NF-Y->NF-YA	33.1821	0.502882	-5.77763	down	K08064 nuclear transcription factor Y, alpha | (RefSeq) nuclear transcription factor Y subunit A-7 (A)	PREDICTED: nuclear transcription factor Y subunit A-7 isoform X1 [Citrus sinensis]	RecName: Full=Nuclear transcription factor Y subunit A-7; Short=AtNF-YA-7;	SubName: Full=Uncharacterized protein {ECO:0000313|EMBL:KDO75264.1};	CCAAT-binding factor, subunit B (HAP2)	GO:0005634,nucleus; GO:0003677,DNA binding; GO:0003700,DNA-binding transcription factor activity; GO:0045892,negative regulation of transcription, DNA-templated; GO:0006351,transcription, DNA-templated	CCAAT-binding transcription factor (CBF-B/NF-YA) subunit B
NS-49869.141487	NF-YA	TF	NF-Y->NF-YA	65.6449	1.87593	-5.13435	down	K08064 nuclear transcription factor Y, alpha | (RefSeq) nuclear transcription factor Y subunit A-1-like (A)	hypothetical protein CUMW_212720 [Citrus unshiu]	RecName: Full=Nuclear transcription factor Y subunit A-9; Short=AtNF-YA-9;	SubName: Full=Uncharacterized protein {ECO:0000313|EMBL:GAY61787.1};	CCAAT-binding factor, subunit B (HAP2)	GO:0016602,CCAAT-binding factor complex; GO:0003677,DNA binding; GO:0003700,DNA-binding transcription factor activity; GO:0009793,embryo development ending in seed dormancy; GO:0055046,microgametogenesis; GO:0045892,negative regulation of transcription, DNA-templated; GO:0009555,pollen development; GO:0048316,seed development; GO:0010262,somatic embryogenesis; GO:0006351,transcription, DNA-templa…	CCAAT-binding transcription factor (CBF-B/NF-YA) subunit B
NS-49869.148236	NF-YA	TF	NF-Y->NF-YA	41.7403	0.749503	-6.01676	down	K08064 nuclear transcription factor Y, alpha | (RefSeq) nuclear transcription factor Y subunit A-7 (A)	hypothetical protein CUMW_008940 [Citrus unshiu]	RecName: Full=Nuclear transcription factor Y subunit A-7; Short=AtNF-YA-7;	SubName: Full=Uncharacterized protein {ECO:0000313|EMBL:GAY33956.1};	CCAAT-binding factor, subunit B (HAP2)	GO:0005634,nucleus; GO:0003677,DNA binding; GO:0003700,DNA-binding transcription factor activity; GO:0045892,negative regulation of transcription, DNA-templated; GO:0006351,transcription, DNA-templated	CCAAT-binding transcription factor (CBF-B/NF-YA) subunit B
NS-49869.150533	NF-YA	TF	NF-Y->NF-YA	39.8319	110.628	1.47376	up	K08064 nuclear transcription factor Y, alpha | (RefSeq) nuclear transcription factor Y subunit A-7 (A)	hypothetical protein CUMW_008940 [Citrus unshiu]	RecName: Full=Nuclear transcription factor Y subunit A-7; Short=AtNF-YA-7;	SubName: Full=Uncharacterized protein {ECO:0000313|EMBL:GAY33956.1};	CCAAT-binding factor, subunit B (HAP2)	GO:0005634,nucleus; GO:0003677,DNA binding; GO:0003700,DNA-binding transcription factor activity; GO:0045892,negative regulation of transcription, DNA-templated; GO:0006351,transcription, DNA-templated	CCAAT-binding transcription factor (CBF-B/NF-YA) subunit B
NS-49869.162798	NF-YA	TF	NF-Y->NF-YA	0	22.45	6.92739	up	K08064 nuclear transcription factor Y, alpha | (RefSeq) nuclear transcription factor Y subunit A-3 (A)	nuclear transcription factor Y subunit A-3-like isoform X3 [Hevea brasiliensis]	RecName: Full=Nuclear transcription factor Y subunit A-3; Short=AtNF-YA-3; AltName: Full=Transcriptional activator HAP2C;	SubName: Full=Uncharacterized protein {ECO:0000313|EMBL:OAY27078.1};	CCAAT-binding factor, subunit B (HAP2)	GO:0016602,CCAAT-binding factor complex; GO:0003677,DNA binding; GO:0003700,DNA-binding transcription factor activity; GO:0006351,transcription, DNA-templated	CCAAT-binding transcription factor (CBF-B/NF-YA) subunit B
NS-49869.118102	LUG	TR	LUG	27.9476	0.502882	-5.55806	down	K21776 protein lin-54 | (RefSeq) transcriptional corepressor LEUNIG_HOMOLOG-like (A)	transcriptional corepressor LEUNIG-like protein, partial [Trifolium pratense]	RecName: Full=Transcriptional corepressor LEUNIG {ECO:0000303|PubMed:11058164}; AltName: Full=Protein ROTUNDA2 {ECO:0000303|PubMed:15208345};	SubName: Full=Uncharacterized protein {ECO:0000313|EMBL:KJB83316.1};	WD40 repeat-containing protein	GO:0005634,nucleus; GO:0030154,cell differentiation; GO:0006974,cellular response to DNA damage stimulus; GO:0071217,cellular response to external biotic stimulus; GO:0009908,flower development; GO:0010393,galacturonan metabolic process; GO:0010073,meristem maintenance; GO:0080001,mucilage extrusion from seed coat; GO:0048359,mucilage metabolic process involved in seed coat development; GO:004589…	LisH
NS-49869.194328	NF-YA	TF	NF-Y->NF-YA	0	34.3644	7.53458	up	K08064 nuclear transcription factor Y, alpha | (RefSeq) nuclear transcription factor Y subunit A-3 (A)	PREDICTED: nuclear transcription factor Y subunit A-3 [Theobroma cacao]	RecName: Full=Nuclear transcription factor Y subunit A-3; Short=AtNF-YA-3; AltName: Full=Transcriptional activator HAP2C;	SubName: Full=Nuclear transcription factor Y subunit A-3, putative isoform 1 {ECO:0000313|EMBL:EOY30323.1};	CCAAT-binding factor, subunit B (HAP2)	GO:0016602,CCAAT-binding factor complex; GO:0003677,DNA binding; GO:0003700,DNA-binding transcription factor activity; GO:0006351,transcription, DNA-templated	CCAAT-binding transcription factor (CBF-B/NF-YA) subunit B
NS-49869.118228	Others	TR	Others	79.9891	0	-8.84295	down	K12129 pseudo-response regulator 7 | (RefSeq) two-component response regulator-like PRR37 isoform X1 (A)	hypothetical protein MANES_04G027400 [Manihot esculenta]	RecName: Full=Two-component response regulator-like APRR7; AltName: Full=Pseudo-response regulator 7;	SubName: Full=Uncharacterized protein {ECO:0000313|EMBL:OAY51725.1};	GATA-4/5/6 transcription factors	GO:0005739,mitochondrion; GO:0005634,nucleus; GO:0003677,DNA binding; GO:0007623,circadian rhythm; GO:0045892,negative regulation of transcription, DNA-templated; GO:0000160,phosphorelay signal transduction system; GO:0010017,red or far-red light signaling pathway; GO:0006355,regulation of transcription, DNA-templated; GO:0006351,transcription, DNA-templated	CCT motif
NS-49869.201296	NF-YA	TF	NF-Y->NF-YA	121.649	6.79932	-4.19555	down	K08064 nuclear transcription factor Y, alpha | (RefSeq) nuclear transcription factor Y subunit A-10 (A)	hypothetical protein CISIN_1g021081mg [Citrus sinensis]	RecName: Full=Nuclear transcription factor Y subunit A-10; Short=AtNF-YA-10;	SubName: Full=Uncharacterized protein {ECO:0000313|EMBL:KDO70648.1};	CCAAT-binding factor, subunit B (HAP2)	GO:0016602,CCAAT-binding factor complex; GO:0003677,DNA binding; GO:0003700,DNA-binding transcription factor activity; GO:0006351,transcription, DNA-templated	CCAAT-binding transcription factor (CBF-B/NF-YA) subunit B
NS-49869.83897	NF-YA	TF	NF-Y->NF-YA	325.239	25.4285	-3.65496	down	K08064 nuclear transcription factor Y, alpha | (RefSeq) hypothetical protein (A)	hypothetical protein CISIN_1g019764mg [Citrus sinensis]	RecName: Full=Nuclear transcription factor Y subunit A-1; Short=AtNF-YA-1; AltName: Full=Protein EMBRYO DEFECTIVE 2220; AltName: Full=Transcriptional activator HAP2A;	SubName: Full=Uncharacterized protein {ECO:0000313|EMBL:KDO83423.1};	CCAAT-binding factor, subunit B (HAP2)	GO:0016602,CCAAT-binding factor complex; GO:0003677,DNA binding; GO:0003700,DNA-binding transcription factor activity; GO:0009793,embryo development ending in seed dormancy; GO:0055046,microgametogenesis; GO:0048510,regulation of timing of transition from vegetative to reproductive phase; GO:0006355,regulation of transcription, DNA-templated; GO:0048316,seed development; GO:0010262,somatic embryo…	CCAAT-binding transcription factor (CBF-B/NF-YA) subunit B
NS-49869.145342	NF-X1	TF	NF-X1	58.3673	0	-8.39146	down	K12236 transcriptional repressor NF-X1 | (RefSeq) NF-X1-type zinc finger protein NFXL1 (A)	PREDICTED: NF-X1-type zinc finger protein NFXL1 [Citrus sinensis]	RecName: Full=NF-X1-type zinc finger protein NFXL1; Short=AtNFXL1; EC=2.3.2.-;	SubName: Full=Uncharacterized protein {ECO:0000313|EMBL:ESR54224.1};	Transcription factor NF-X1, contains NFX-type Zn2+-binding and R3H domains	GO:0005634,nucleus; GO:0016874,ligase activity; GO:0003729,mRNA binding; GO:0000977,RNA polymerase II regulatory region sequence-specific DNA binding; GO:0001078,proximal promoter DNA-binding transcription repressor activity, RNA polymerase II-specific; GO:0008270,zinc ion binding; GO:0042742,defense response to bacterium; GO:0000122,negative regulation of transcription by RNA polymerase II; GO:0…	NF-X1 type zinc finger
NS-49869.101663	NAC	TF	NAC	1548.63	226.77	-2.76986	down	K00521 ferric-chelate reductase [EC:1.16.1.7] | (RefSeq) ferric reduction oxidase 7, chloroplastic-like (A)	hypothetical protein CUMW_245570 [Citrus unshiu]	RecName: Full=NAC transcription factor 47 {ECO:0000305}; AltName: Full=NAC domain-containing protein 47 {ECO:0000305}; Short=ANAC047 {ECO:0000305}; AltName: Full=Protein SPEEDY HYPONASTIC GROWTH {ECO:0000303|PubMed:24363315};	SubName: Full=Uncharacterized protein {ECO:0000313|EMBL:GAY66041.1};	--	GO:0005634,nucleus; GO:0003700,DNA-binding transcription factor activity; GO:0043565,sequence-specific DNA binding; GO:0009793,embryo development ending in seed dormancy; GO:0010365,positive regulation of ethylene biosynthetic process; GO:0009413,response to flooding; GO:0006351,transcription, DNA-templated	No apical meristem (NAM) protein
NS-49869.101774	NAC	TF	NAC	274.622	2032.54	2.88703	up	K00521 ferric-chelate reductase [EC:1.16.1.7] | (RefSeq) ferric reduction oxidase 7, chloroplastic-like (A)	PREDICTED: NAC domain-containing protein 72-like [Gossypium arboreum]	RecName: Full=NAC domain-containing protein 55; Short=ANAC055; AltName: Full=NAC domain-containing protein 3; Short=AtNAC3;	SubName: Full=Uncharacterized protein {ECO:0000313|EMBL:EMJ12761.1};	--	GO:0005634,nucleus; GO:0003677,DNA binding; GO:0003700,DNA-binding transcription factor activity; GO:0009867,jasmonic acid mediated signaling pathway; GO:0009414,response to water deprivation; GO:0006351,transcription, DNA-templated	No apical meristem (NAM) protein
NS-49869.102891	NAC	TF	NAC	3152.78	6550.94	1.05491	up	K00521 ferric-chelate reductase [EC:1.16.1.7] | (RefSeq) ferric reduction oxidase 7, chloroplastic-like (A)	PREDICTED: NAC domain-containing protein 2 [Citrus sinensis]	RecName: Full=NAC domain-containing protein 2; Short=ANAC002;	SubName: Full=Uncharacterized protein {ECO:0000313|EMBL:ESR47480.1};	--	GO:0005634,nucleus; GO:0003677,DNA binding; GO:0003700,DNA-binding transcription factor activity; GO:0009788,negative regulation of abscisic acid-activated signaling pathway; GO:0009611,response to wounding; GO:0006351,transcription, DNA-templated	No apical meristem (NAM) protein
NS-49869.106410	NAC	TF	NAC	3.92894	588.229	7.22235	up	K00521 ferric-chelate reductase [EC:1.16.1.7] | (RefSeq) ferric reduction oxidase 7, chloroplastic-like (A)	NAC transcription factor 29 [Manihot esculenta]	RecName: Full=NAC transcription factor 29; Short=AtNAC029; AltName: Full=Protein NAC-LIKE, ACTIVATED BY AP3/PI; Short=AtNAP;	SubName: Full=NAC transcription factors 32 {ECO:0000313|EMBL:ALC79009.1};	--	GO:0005634,nucleus; GO:0003677,DNA binding; GO:0003700,DNA-binding transcription factor activity; GO:0009793,embryo development ending in seed dormancy; GO:0009908,flower development; GO:0009835,fruit ripening; GO:0010150,leaf senescence; GO:0009825,multidimensional cell growth; GO:0006351,transcription, DNA-templated	No apical meristem (NAM) protein
NS-49869.110513	NAC	TF	NAC	3824.92	1611.12	-1.24724	down	K00521 ferric-chelate reductase [EC:1.16.1.7] | (RefSeq) ferric reduction oxidase 7, chloroplastic-like (A)	NAC domain containing protein [Trema orientalis]	RecName: Full=NAC domain-containing protein 83 {ECO:0000303|PubMed:15029955}; Short=ANAC083 {ECO:0000303|PubMed:15029955}; AltName: Full=Protein VND-INTERACTING 2 {ECO:0000303|PubMed:20388856};	SubName: Full=NAC transcription factors 35 {ECO:0000313|EMBL:ALC79012.1};	--	GO:0005634,nucleus; GO:0003677,DNA binding; GO:0003700,DNA-binding transcription factor activity; GO:0010150,leaf senescence; GO:0045892,negative regulation of transcription, DNA-templated; GO:0009737,response to abscisic acid; GO:0009651,response to salt stress; GO:0006351,transcription, DNA-templated; GO:0016032,viral process; GO:0010089,xylem development	No apical meristem (NAM) protein
NS-49869.111192	NAC	TF	NAC	31.164	3.9198	-3.03452	down	K00521 ferric-chelate reductase [EC:1.16.1.7] | (RefSeq) ferric reduction oxidase 7, chloroplastic-like (A)	nac domain-containing protein 35 [Quercus suber]	RecName: Full=NAC domain-containing protein 35 {ECO:0000303|PubMed:15029955}; Short=ANAC035 {ECO:0000303|PubMed:15029955}; AltName: Full=Protein LONG VEGETATIVE PHASE 1 {ECO:0000303|PubMed:17653269}; Short=AtLOV1 {ECO:0000303|PubMed:17653269};	SubName: Full=NAC transcription factors 10 {ECO:0000313|EMBL:ALC78987.1};	--	GO:0005634,nucleus; GO:0003677,DNA binding; GO:0003700,DNA-binding transcription factor activity; GO:0009908,flower development; GO:0006351,transcription, DNA-templated	No apical meristem (NAM) protein
NS-49869.111423	NAC	TF	NAC	624.447	2066.77	1.72632	up	K00521 ferric-chelate reductase [EC:1.16.1.7] | (RefSeq) ferric reduction oxidase 7, chloroplastic-like (A)	NAC transcription factor 56-like [Gossypium hirsutum]	RecName: Full=NAC transcription factor 56 {ECO:0000303|PubMed:15029955}; Short=AtNAC056 {ECO:0000303|PubMed:15029955}; AltName: Full=NAC domain-containing protein 2 {ECO:0000303|PubMed:11245578}; Short=AtNAC2 {ECO:0000303|PubMed:11245578}; AltName: Full=Protein NAC-REGULATED SEED MORPHOLOGY 1 {ECO:0000303|PubMed:18849494};	SubName: Full=Uncharacterized protein {ECO:0000313|EMBL:KJB13428.1};	--	GO:0005634,nucleus; GO:0003700,DNA-binding transcription factor activity; GO:0044212,transcription regulatory region DNA binding; GO:0080060,integument development; GO:0045995,regulation of embryonic development; GO:0009753,response to jasmonic acid; GO:0048317,seed morphogenesis; GO:0006351,transcription, DNA-templated	No apical meristem (NAM) protein
NS-49869.118998	Others	TR	Others	41.1636	98.3987	1.26407	up	K11644 paired amphipathic helix protein Sin3a | (RefSeq) paired amphipathic helix protein Sin3-like 4 (A)	hypothetical protein CUMW_022470 [Citrus unshiu]	RecName: Full=Paired amphipathic helix protein Sin3-like 4;	SubName: Full=Uncharacterized protein {ECO:0000313|EMBL:GAY36494.1};	Histone deacetylase complex, SIN3 component	GO:0000785,chromatin; GO:0000118,histone deacetylase complex; GO:0001106,NA; GO:0016575,histone deacetylation; GO:0000122,negative regulation of transcription by RNA polymerase II; GO:0006351,transcription, DNA-templated	Paired amphipathic helix repeat
NS-49869.112751	NAC	TF	NAC	493.751	77.0263	-2.6687	down	K00521 ferric-chelate reductase [EC:1.16.1.7] | (RefSeq) ferric reduction oxidase 7, chloroplastic-like (A)	NAC domain containing protein [Trema orientalis]	RecName: Full=NAC domain-containing protein 83 {ECO:0000303|PubMed:15029955}; Short=ANAC083 {ECO:0000303|PubMed:15029955}; AltName: Full=Protein VND-INTERACTING 2 {ECO:0000303|PubMed:20388856};	SubName: Full=NAC domain-containing protein 29 {ECO:0000313|EMBL:EXB40352.1};	--	GO:0005634,nucleus; GO:0003677,DNA binding; GO:0003700,DNA-binding transcription factor activity; GO:0010150,leaf senescence; GO:0045892,negative regulation of transcription, DNA-templated; GO:0009737,response to abscisic acid; GO:0009651,response to salt stress; GO:0006351,transcription, DNA-templated; GO:0016032,viral process; GO:0010089,xylem development	No apical meristem (NAM) protein
NS-49869.113192	NAC	TF	NAC	143.803	1095.54	2.92861	up	K00521 ferric-chelate reductase [EC:1.16.1.7] | (RefSeq) ferric reduction oxidase 7, chloroplastic-like (A)	hypothetical protein CICLE_v10019368mg [Citrus clementina]	RecName: Full=Protein NTM1-like 9 {ECO:0000303|PubMed:17158162}; AltName: Full=Calmodulin-binding NAC protein {ECO:0000303|PubMed:17947243};	SubName: Full=Uncharacterized protein {ECO:0000313|EMBL:ESR54521.1};	--	GO:0005789,endoplasmic reticulum membrane; GO:0016021,integral component of membrane; GO:0005634,nucleus; GO:0005886,plasma membrane; GO:0005516,calmodulin binding; GO:0003700,DNA-binding transcription factor activity; GO:0044212,transcription regulatory region DNA binding; GO:0071470,cellular response to osmotic stress; GO:0045892,negative regulation of transcription, DNA-templated; GO:1900426,p…	No apical meristem (NAM) protein
NS-49869.114082	NAC	TF	NAC	1915.3	2.26297	-9.6487	down	K00521 ferric-chelate reductase [EC:1.16.1.7] | (RefSeq) ferric reduction oxidase 7, chloroplastic-like (A)	NAC transcription factor 56-like [Gossypium hirsutum]	RecName: Full=NAC transcription factor 56 {ECO:0000303|PubMed:15029955}; Short=AtNAC056 {ECO:0000303|PubMed:15029955}; AltName: Full=NAC domain-containing protein 2 {ECO:0000303|PubMed:11245578}; Short=AtNAC2 {ECO:0000303|PubMed:11245578}; AltName: Full=Protein NAC-REGULATED SEED MORPHOLOGY 1 {ECO:0000303|PubMed:18849494};	SubName: Full=Uncharacterized protein {ECO:0000313|EMBL:KJB13428.1};	--	GO:0005634,nucleus; GO:0003700,DNA-binding transcription factor activity; GO:0044212,transcription regulatory region DNA binding; GO:0080060,integument development; GO:0045995,regulation of embryonic development; GO:0009753,response to jasmonic acid; GO:0048317,seed morphogenesis; GO:0006351,transcription, DNA-templated	No apical meristem (NAM) protein
NS-49869.114084	NAC	TF	NAC	2255.64	6533.35	1.53418	up	K00521 ferric-chelate reductase [EC:1.16.1.7] | (RefSeq) ferric reduction oxidase 7, chloroplastic-like (A)	PREDICTED: NAC transcription factor 56-like [Gossypium hirsutum]	RecName: Full=NAC transcription factor 56 {ECO:0000303|PubMed:15029955}; Short=AtNAC056 {ECO:0000303|PubMed:15029955}; AltName: Full=NAC domain-containing protein 2 {ECO:0000303|PubMed:11245578}; Short=AtNAC2 {ECO:0000303|PubMed:11245578}; AltName: Full=Protein NAC-REGULATED SEED MORPHOLOGY 1 {ECO:0000303|PubMed:18849494};	SubName: Full=NAC transcription factor 56-like {ECO:0000313|RefSeq:XP_016702831.1};	--	GO:0005634,nucleus; GO:0003700,DNA-binding transcription factor activity; GO:0044212,transcription regulatory region DNA binding; GO:0080060,integument development; GO:0045995,regulation of embryonic development; GO:0009753,response to jasmonic acid; GO:0048317,seed morphogenesis; GO:0006351,transcription, DNA-templated	No apical meristem (NAM) protein
NS-49869.114928	NAC	TF	NAC	1755.02	3592.56	1.03411	up	K00521 ferric-chelate reductase [EC:1.16.1.7] | (RefSeq) ferric reduction oxidase 7, chloroplastic-like (A)	hypothetical protein CICLE_v10019368mg [Citrus clementina]	RecName: Full=NAC domain-containing protein 91 {ECO:0000303|PubMed:15029955}; Short=ANAC091 {ECO:0000303|PubMed:15029955}; AltName: Full=TCV-interacting protein {ECO:0000303|PubMed:11041886};	SubName: Full=Uncharacterized protein {ECO:0000313|EMBL:ESR54521.1};	--	GO:0012505,endomembrane system; GO:0016021,integral component of membrane; GO:0005634,nucleus; GO:0003677,DNA binding; GO:0003700,DNA-binding transcription factor activity; GO:0003713,transcription coactivator activity; GO:0044212,transcription regulatory region DNA binding; GO:0051607,defense response to virus; GO:0002230,positive regulation of defense response to virus by host; GO:0002237,respo…	No apical meristem (NAM) protein
NS-49869.117325	NAC	TF	NAC	47.9864	328.054	2.77	up	K00521 ferric-chelate reductase [EC:1.16.1.7] | (RefSeq) ferric reduction oxidase 7, chloroplastic-like (A)	PREDICTED: protein NTM1-like 9 [Cicer arietinum]	RecName: Full=Protein NTM1-like 9 {ECO:0000303|PubMed:17158162}; AltName: Full=Calmodulin-binding NAC protein {ECO:0000303|PubMed:17947243};	SubName: Full=protein NTM1-like 9 {ECO:0000313|RefSeq:XP_004514021.1};	--	GO:0005789,endoplasmic reticulum membrane; GO:0016021,integral component of membrane; GO:0005634,nucleus; GO:0005886,plasma membrane; GO:0005516,calmodulin binding; GO:0003700,DNA-binding transcription factor activity; GO:0044212,transcription regulatory region DNA binding; GO:0071470,cellular response to osmotic stress; GO:0045892,negative regulation of transcription, DNA-templated; GO:1900426,p…	No apical meristem (NAM) protein
NS-49869.119428	NAC	TF	NAC	1753.59	485.776	-1.85354	down	K00521 ferric-chelate reductase [EC:1.16.1.7] | (RefSeq) ferric reduction oxidase 7, chloroplastic-like (A)	NAC transcription factor 56-like [Manihot esculenta]	RecName: Full=NAC transcription factor 56 {ECO:0000303|PubMed:15029955}; Short=AtNAC056 {ECO:0000303|PubMed:15029955}; AltName: Full=NAC domain-containing protein 2 {ECO:0000303|PubMed:11245578}; Short=AtNAC2 {ECO:0000303|PubMed:11245578}; AltName: Full=Protein NAC-REGULATED SEED MORPHOLOGY 1 {ECO:0000303|PubMed:18849494};	SubName: Full=NAC transcription factors 21 {ECO:0000313|EMBL:ALC78998.1};	--	GO:0005634,nucleus; GO:0003700,DNA-binding transcription factor activity; GO:0044212,transcription regulatory region DNA binding; GO:0080060,integument development; GO:0045995,regulation of embryonic development; GO:0009753,response to jasmonic acid; GO:0048317,seed morphogenesis; GO:0006351,transcription, DNA-templated	No apical meristem (NAM) protein
NS-49869.120980	NAC	TF	NAC	90.6927	301.259	1.7325	up	K00521 ferric-chelate reductase [EC:1.16.1.7] | (RefSeq) ferric reduction oxidase 7, chloroplastic-like (A)	hypothetical protein CISIN_1g019011mg [Citrus sinensis]	RecName: Full=NAC domain-containing protein 72; Short=ANAC072; AltName: Full=Protein RESPONSIVE TO DESICCATION 26;	SubName: Full=Uncharacterized protein {ECO:0000313|EMBL:GAY59473.1};	--	GO:0005634,nucleus; GO:0003677,DNA binding; GO:0006355,regulation of transcription, DNA-templated; GO:0006351,transcription, DNA-templated	--
NS-49869.119559	SNF2	TR	SNF2	1084.68	478.342	-1.17952	down	K11654 SWI/SNF-related matrix-associated actin-dependent regulator of chromatin subfamily A member 5 [EC:3.6.4.-] | (RefSeq) ISWI chromatin-remodeling complex ATPase CHR11-like (A)	hypothetical protein CUMW_019680 [Citrus unshiu]	RecName: Full=ISWI chromatin-remodeling complex ATPase CHR11 {ECO:0000305}; EC=3.6.4.- {ECO:0000305}; AltName: Full=ISW2-like {ECO:0000305}; AltName: Full=Protein CHROMATIN REMODELING 11 {ECO:0000303|PubMed:16286646}; AltName: Full=Sucrose nonfermenting protein 2 homolog {ECO:0000305};	SubName: Full=Uncharacterized protein {ECO:0000313|EMBL:GAY35988.1};	Chromatin remodeling complex WSTF-ISWI, small subunit	GO:0005634,nucleus; GO:0016589,NURF complex; GO:0005524,ATP binding; GO:0016887,ATPase activity; GO:0003677,DNA binding; GO:0004386,helicase activity; GO:0031491,nucleosome binding; GO:0043044,ATP-dependent chromatin remodeling; GO:0016569,covalent chromatin modification; GO:0009908,flower development; GO:0009561,megagametogenesis; GO:0034728,nucleosome organization; GO:1900036,positive regulatio…	SNF2 family N-terminal domain
NS-49869.119644	Others	TR	Others	10.5704	72.9311	2.80412	up	--	hypothetical protein CICLE_v10009213mg [Citrus clementina]	RecName: Full=B-box domain protein 31 {ECO:0000303|PubMed:19920209}; Short=AtBBX31 {ECO:0000303|PubMed:19920209}; AltName: Full=Microprotein 1B {ECO:0000303|PubMed:27015278};	SubName: Full=Uncharacterized protein {ECO:0000313|EMBL:ESR65268.1};	--	GO:0005634,nucleus; GO:0003700,DNA-binding transcription factor activity; GO:0030674,protein binding, bridging; GO:0008270,zinc ion binding; GO:0007623,circadian rhythm; GO:0009909,regulation of flower development; GO:0006355,regulation of transcription, DNA-templated; GO:0010224,response to UV-B	B-box zinc finger
NS-49869.119646	Others	TR	Others	223.315	2916.63	3.70495	up	--	hypothetical protein CICLE_v10009213mg [Citrus clementina]	RecName: Full=B-box domain protein 31 {ECO:0000303|PubMed:19920209}; Short=AtBBX31 {ECO:0000303|PubMed:19920209}; AltName: Full=Microprotein 1B {ECO:0000303|PubMed:27015278};	SubName: Full=Uncharacterized protein {ECO:0000313|EMBL:ESR65268.1};	--	GO:0005634,nucleus; GO:0003700,DNA-binding transcription factor activity; GO:0030674,protein binding, bridging; GO:0008270,zinc ion binding; GO:0007623,circadian rhythm; GO:0009909,regulation of flower development; GO:0006355,regulation of transcription, DNA-templated; GO:0010224,response to UV-B	B-box zinc finger
NS-49869.121015	NAC	TF	NAC	327.578	867.102	1.40362	up	K00521 ferric-chelate reductase [EC:1.16.1.7] | (RefSeq) ferric reduction oxidase 7, chloroplastic-like (A)	NAC transcription factor 29 [Manihot esculenta]	RecName: Full=NAC transcription factor 29; Short=AtNAC029; AltName: Full=Protein NAC-LIKE, ACTIVATED BY AP3/PI; Short=AtNAP;	SubName: Full=NAC transcription factors 32 {ECO:0000313|EMBL:ALC79009.1};	--	GO:0005634,nucleus; GO:0003677,DNA binding; GO:0003700,DNA-binding transcription factor activity; GO:0009793,embryo development ending in seed dormancy; GO:0009908,flower development; GO:0009835,fruit ripening; GO:0010150,leaf senescence; GO:0009825,multidimensional cell growth; GO:0006351,transcription, DNA-templated	No apical meristem (NAM) protein
NS-49869.119743	SET	TR	SET	24.9429	54.8446	1.13002	up	K11422 histone-lysine N-methyltransferase SETD1 [EC:2.1.1.43] | (RefSeq) histone-lysine N-methyltransferase, H3 lysine-4 specific-like (A)	hypothetical protein CICLE_v10000043mg [Citrus clementina]	RecName: Full=Histone-lysine N-methyltransferase ATXR7 {ECO:0000305}; EC=2.1.1.43 {ECO:0000305}; AltName: Full=Protein SET DOMAIN GROUP 25 {ECO:0000303|PubMed:19726574}; AltName: Full=Trithorax-related protein 7 {ECO:0000303|PubMed:19855050};	RecName: Full=Histone-lysine N-methyltransferase {ECO:0000256|SAAS:SAAS00591749}; EC=2.1.1.43 {ECO:0000256|SAAS:SAAS00591749};	Histone H3 (Lys4) methyltransferase complex, subunit SET1 and related methyltransferases	GO:0005737,cytoplasm; GO:0005634,nucleus; GO:0018024,histone-lysine N-methyltransferase activity; GO:0009908,flower development; GO:0010452,histone H3-K36 methylation; GO:0051568,histone H3-K4 methylation; GO:0009909,regulation of flower development; GO:0006355,regulation of transcription, DNA-templated; GO:0006351,transcription, DNA-templated; GO:0010228,vegetative to reproductive phase transiti…	SET domain
NS-49869.121138	NAC	TF	NAC	961.137	2309.43	1.26405	up	K00521 ferric-chelate reductase [EC:1.16.1.7] | (RefSeq) ferric reduction oxidase 7, chloroplastic-like (A)	PREDICTED: NAC domain-containing protein 62-like isoform X3 [Citrus sinensis]	RecName: Full=NAC domain-containing protein 14 {ECO:0000303|PubMed:15029955}; Short=ANAC014 {ECO:0000303|PubMed:15029955}; AltName: Full=Protein NTM1-like 2 {ECO:0000303|PubMed:17158162};	SubName: Full=Uncharacterized protein {ECO:0000313|EMBL:KDO44488.1};	--	GO:0016021,integral component of membrane; GO:0005634,nucleus; GO:0003677,DNA binding; GO:0003700,DNA-binding transcription factor activity; GO:0006351,transcription, DNA-templated	No apical meristem (NAM) protein
NS-49869.119836	HMG	TR	HMG	568.268	191.731	-1.57059	down	K11296 high mobility group protein B3 | (RefSeq) hypothetical protein (A)	hypothetical protein CICLE_v10002782mg [Citrus clementina]	RecName: Full=High mobility group B protein 3; AltName: Full=High mobility group protein B 2; Short=AtHMGbeta2; Short=HMG beta 2; AltName: Full=Nucleosome/chromatin assembly factor group D 03; Short=Nucleosome/chromatin assembly factor group D 3;	SubName: Full=Uncharacterized protein {ECO:0000313|EMBL:ESR48620.1};	HMG box-containing protein	GO:0000785,chromatin; GO:0005829,cytosol; GO:0005634,nucleus; GO:0003682,chromatin binding; GO:0003677,DNA binding; GO:0003700,DNA-binding transcription factor activity; GO:0030527,structural constituent of chromatin; GO:0006333,chromatin assembly or disassembly	HMG (high mobility group) box
NS-49869.122291	NAC	TF	NAC	3.98039	48.0074	3.61448	up	--	NAM domain-containing protein [Cephalotus follicularis]	RecName: Full=SUPPRESSOR OF GAMMA RESPONSE 1 {ECO:0000303|PubMed:19549833}; AltName: Full=NAC domain-containing protein 8 {ECO:0000303|PubMed:15029955}; Short=ANAC008 {ECO:0000303|PubMed:15029955}; AltName: Full=Protein SOG1; AltName: Full=SUPPRESSOR OF GAMMA RADIATION 1;	SubName: Full=NAM domain-containing protein {ECO:0000313|EMBL:GAV59681.1};	--	GO:0005634,nucleus; GO:0003700,DNA-binding transcription factor activity; GO:0043565,sequence-specific DNA binding; GO:0000077,DNA damage checkpoint; GO:0040020,regulation of meiotic nuclear division; GO:0010332,response to gamma radiation; GO:0006351,transcription, DNA-templated	No apical meristem (NAM) protein
NS-49869.123129	NAC	TF	NAC	924.669	3937.25	2.08981	up	K00521 ferric-chelate reductase [EC:1.16.1.7] | (RefSeq) ferric reduction oxidase 7, chloroplastic-like (A)	hypothetical protein CISIN_1g019011mg [Citrus sinensis]	RecName: Full=NAC domain-containing protein 72; Short=ANAC072; AltName: Full=Protein RESPONSIVE TO DESICCATION 26;	SubName: Full=Uncharacterized protein {ECO:0000313|EMBL:GAY59473.1};	--	GO:0005634,nucleus; GO:0003677,DNA binding; GO:0006355,regulation of transcription, DNA-templated; GO:0006351,transcription, DNA-templated	No apical meristem (NAM) protein
NS-49869.124741	NAC	TF	NAC	42.9975	111.157	1.36671	up	--	NAM domain-containing protein [Cephalotus follicularis]	RecName: Full=SUPPRESSOR OF GAMMA RESPONSE 1 {ECO:0000303|PubMed:19549833}; AltName: Full=NAC domain-containing protein 8 {ECO:0000303|PubMed:15029955}; Short=ANAC008 {ECO:0000303|PubMed:15029955}; AltName: Full=Protein SOG1; AltName: Full=SUPPRESSOR OF GAMMA RADIATION 1;	SubName: Full=NAM domain-containing protein {ECO:0000313|EMBL:GAV59681.1};	--	GO:0005634,nucleus; GO:0003700,DNA-binding transcription factor activity; GO:0043565,sequence-specific DNA binding; GO:0000077,DNA damage checkpoint; GO:0040020,regulation of meiotic nuclear division; GO:0010332,response to gamma radiation; GO:0006351,transcription, DNA-templated	No apical meristem (NAM) protein
NS-49869.119914	SNF2	TR	SNF2	0	32.5745	7.46722	up	K15505 DNA repair protein RAD5 [EC:3.6.4.-] | (RefSeq) putative SWI/SNF-related matrix-associated actin-dependent regulator of chromatin subfamily A member 3-like 2 (A)	hypothetical protein CICLE_v10004162mg [Citrus clementina]	RecName: Full=F-box protein At3g54460;	SubName: Full=Uncharacterized protein {ECO:0000313|EMBL:ESR33969.1};	Helicase-like transcription factor HLTF/DNA helicase RAD5, DEAD-box superfamily	GO:0009506,plasmodesma; GO:0005524,ATP binding; GO:0004386,helicase activity; GO:0008270,zinc ion binding	SNF2 family N-terminal domain
NS-49869.127570	NAC	TF	NAC	60.8603	521.208	3.09298	up	K00521 ferric-chelate reductase [EC:1.16.1.7] | (RefSeq) ferric reduction oxidase 7, chloroplastic-like (A)	NAC domain-containing protein 72 [Prunus persica]	RecName: Full=NAC domain-containing protein 55; Short=ANAC055; AltName: Full=NAC domain-containing protein 3; Short=AtNAC3;	SubName: Full=Uncharacterized protein {ECO:0000313|EMBL:EMJ12761.1};	--	GO:0005634,nucleus; GO:0003677,DNA binding; GO:0003700,DNA-binding transcription factor activity; GO:0009867,jasmonic acid mediated signaling pathway; GO:0009414,response to water deprivation; GO:0006351,transcription, DNA-templated	No apical meristem (NAM) protein
NS-49869.132077	NAC	TF	NAC	0	141.782	9.58118	up	K00521 ferric-chelate reductase [EC:1.16.1.7] | (RefSeq) ferric reduction oxidase 7, chloroplastic-like (A)	NAC transcription factor 29-like [Durio zibethinus]	RecName: Full=NAC transcription factor 29; Short=AtNAC029; AltName: Full=Protein NAC-LIKE, ACTIVATED BY AP3/PI; Short=AtNAP;	SubName: Full=Uncharacterized protein {ECO:0000313|EMBL:EMJ24523.1};	--	GO:0005634,nucleus; GO:0003677,DNA binding; GO:0003700,DNA-binding transcription factor activity; GO:0009793,embryo development ending in seed dormancy; GO:0009908,flower development; GO:0009835,fruit ripening; GO:0010150,leaf senescence; GO:0009825,multidimensional cell growth; GO:0006351,transcription, DNA-templated	No apical meristem (NAM) protein
NS-49869.132078	NAC	TF	NAC	214.845	608.278	1.50062	up	K00521 ferric-chelate reductase [EC:1.16.1.7] | (RefSeq) ferric reduction oxidase 7, chloroplastic-like (A)	NAC transcription factor 29-like [Durio zibethinus]	RecName: Full=NAC transcription factor 29; Short=AtNAC029; AltName: Full=Protein NAC-LIKE, ACTIVATED BY AP3/PI; Short=AtNAP;	SubName: Full=NAC domain protein, IPR003441 {ECO:0000313|EMBL:EOY01869.1};	--	GO:0005634,nucleus; GO:0003677,DNA binding; GO:0003700,DNA-binding transcription factor activity; GO:0009793,embryo development ending in seed dormancy; GO:0009908,flower development; GO:0009835,fruit ripening; GO:0010150,leaf senescence; GO:0009825,multidimensional cell growth; GO:0006351,transcription, DNA-templated	No apical meristem (NAM) protein
NS-49869.133964	NAC	TF	NAC	171.195	509.972	1.57587	up	--	hypothetical protein POPTR_002G181900v3, partial [Populus trichocarpa]	RecName: Full=NAC domain-containing protein 68 {ECO:0000303|PubMed:15029955}; Short=ANAC068 {ECO:0000303|PubMed:15029955}; AltName: Full=Protein NAC WITH TRANSMEMBRANE MOTIF 1; AltName: Full=Protein NTM1-like 12 {ECO:0000303|PubMed:17158162};	SubName: Full=Uncharacterized protein {ECO:0000313|EMBL:ERP64469.1};	--	GO:0005789,endoplasmic reticulum membrane; GO:0016021,integral component of membrane; GO:0031965,nuclear membrane; GO:0005634,nucleus; GO:0003677,DNA binding; GO:0003700,DNA-binding transcription factor activity; GO:0009736,cytokinin-activated signaling pathway; GO:0009965,leaf morphogenesis; GO:0045893,positive regulation of transcription, DNA-templated; GO:0051302,regulation of cell division; G…	No apical meristem (NAM) protein
NS-49869.134712	NAC	TF	NAC	0	74.9927	8.66817	up	K00521 ferric-chelate reductase [EC:1.16.1.7] | (RefSeq) ferric reduction oxidase 7, chloroplastic-like (A)	hypothetical protein CICLE_v10019368mg [Citrus clementina]	RecName: Full=NAC domain-containing protein 91 {ECO:0000303|PubMed:15029955}; Short=ANAC091 {ECO:0000303|PubMed:15029955}; AltName: Full=TCV-interacting protein {ECO:0000303|PubMed:11041886};	SubName: Full=Uncharacterized protein {ECO:0000313|EMBL:ESR54518.1};	--	GO:0012505,endomembrane system; GO:0016021,integral component of membrane; GO:0005634,nucleus; GO:0003677,DNA binding; GO:0003700,DNA-binding transcription factor activity; GO:0003713,transcription coactivator activity; GO:0044212,transcription regulatory region DNA binding; GO:0051607,defense response to virus; GO:0002230,positive regulation of defense response to virus by host; GO:0002237,respo…	No apical meristem (NAM) protein
NS-49869.137399	NAC	TF	NAC	49.5173	10.3907	-2.23932	down	K00521 ferric-chelate reductase [EC:1.16.1.7] | (RefSeq) ferric reduction oxidase 7, chloroplastic-like (A)	PREDICTED: NAC domain-containing protein 35 [Theobroma cacao]	RecName: Full=NAC domain-containing protein 35 {ECO:0000303|PubMed:15029955}; Short=ANAC035 {ECO:0000303|PubMed:15029955}; AltName: Full=Protein LONG VEGETATIVE PHASE 1 {ECO:0000303|PubMed:17653269}; Short=AtLOV1 {ECO:0000303|PubMed:17653269};	SubName: Full=NAC domain containing protein 35 {ECO:0000313|EMBL:EOY26392.1};	--	GO:0005634,nucleus; GO:0003677,DNA binding; GO:0003700,DNA-binding transcription factor activity; GO:0009908,flower development; GO:0006351,transcription, DNA-templated	No apical meristem (NAM) protein
NS-49869.140199	NAC	TF	NAC	103.83	24.5569	-2.06384	down	K00521 ferric-chelate reductase [EC:1.16.1.7] | (RefSeq) ferric reduction oxidase 7, chloroplastic-like (A)	NAC domain containing protein [Trema orientalis]	RecName: Full=NAC domain-containing protein 83 {ECO:0000303|PubMed:15029955}; Short=ANAC083 {ECO:0000303|PubMed:15029955}; AltName: Full=Protein VND-INTERACTING 2 {ECO:0000303|PubMed:20388856};	SubName: Full=NAC domain-containing protein 29 {ECO:0000313|EMBL:EXB40352.1};	--	GO:0005634,nucleus; GO:0003677,DNA binding; GO:0003700,DNA-binding transcription factor activity; GO:0010150,leaf senescence; GO:0045892,negative regulation of transcription, DNA-templated; GO:0009737,response to abscisic acid; GO:0009651,response to salt stress; GO:0006351,transcription, DNA-templated; GO:0016032,viral process; GO:0010089,xylem development	No apical meristem (NAM) protein
NS-49869.144122	NAC	TF	NAC	6.44259	58.4752	3.16432	up	K00521 ferric-chelate reductase [EC:1.16.1.7] | (RefSeq) ferric reduction oxidase 7, chloroplastic-like (A)	NAC transcription factor 29 [Manihot esculenta]	RecName: Full=NAC transcription factor 29; Short=AtNAC029; AltName: Full=Protein NAC-LIKE, ACTIVATED BY AP3/PI; Short=AtNAP;	SubName: Full=NAC transcription factors 32 {ECO:0000313|EMBL:ALC79009.1};	--	GO:0005634,nucleus; GO:0003677,DNA binding; GO:0003700,DNA-binding transcription factor activity; GO:0009793,embryo development ending in seed dormancy; GO:0009908,flower development; GO:0009835,fruit ripening; GO:0010150,leaf senescence; GO:0009825,multidimensional cell growth; GO:0006351,transcription, DNA-templated	No apical meristem (NAM) protein
NS-49869.163795	NAC	TF	NAC	16.0403	109.764	2.77568	up	--	NAM domain-containing protein [Cephalotus follicularis]	RecName: Full=SUPPRESSOR OF GAMMA RESPONSE 1 {ECO:0000303|PubMed:19549833}; AltName: Full=NAC domain-containing protein 8 {ECO:0000303|PubMed:15029955}; Short=ANAC008 {ECO:0000303|PubMed:15029955}; AltName: Full=Protein SOG1; AltName: Full=SUPPRESSOR OF GAMMA RADIATION 1;	SubName: Full=NAM domain-containing protein {ECO:0000313|EMBL:GAV59681.1};	--	GO:0005634,nucleus; GO:0003700,DNA-binding transcription factor activity; GO:0043565,sequence-specific DNA binding; GO:0000077,DNA damage checkpoint; GO:0040020,regulation of meiotic nuclear division; GO:0010332,response to gamma radiation; GO:0006351,transcription, DNA-templated	No apical meristem (NAM) protein
NS-49869.168470	NAC	TF	NAC	116.353	0.998294	-6.94773	down	K00521 ferric-chelate reductase [EC:1.16.1.7] | (RefSeq) ferric reduction oxidase 7, chloroplastic-like (A)	NAC7 protein [Carica papaya]	RecName: Full=Protein CUP-SHAPED COTYLEDON 3; AltName: Full=NAC domain-containing protein 31; Short=ANAC031; AltName: Full=NAC domain-containing protein CUC3;	SubName: Full=NAC7 protein {ECO:0000313|EMBL:APY18976.1};	--	GO:0005634,nucleus; GO:0003677,DNA binding; GO:0003700,DNA-binding transcription factor activity; GO:0010014,meristem initiation; GO:0007275,multicellular organism development; GO:0010199,organ boundary specification between lateral organs and the meristem; GO:0006351,transcription, DNA-templated	No apical meristem (NAM) protein
NS-49869.178855	NAC	TF	NAC	48.4714	3.83318	-3.68447	down	K00521 ferric-chelate reductase [EC:1.16.1.7] | (RefSeq) ferric reduction oxidase 7, chloroplastic-like (A)	PREDICTED: NAC domain-containing protein 35 [Theobroma cacao]	RecName: Full=NAC domain-containing protein 35 {ECO:0000303|PubMed:15029955}; Short=ANAC035 {ECO:0000303|PubMed:15029955}; AltName: Full=Protein LONG VEGETATIVE PHASE 1 {ECO:0000303|PubMed:17653269}; Short=AtLOV1 {ECO:0000303|PubMed:17653269};	SubName: Full=NAC domain containing protein 35 {ECO:0000313|EMBL:EOY26392.1};	--	GO:0005634,nucleus; GO:0003677,DNA binding; GO:0003700,DNA-binding transcription factor activity; GO:0009908,flower development; GO:0006351,transcription, DNA-templated	No apical meristem (NAM) protein
NS-49869.182191	NAC	TF	NAC	0	115.844	9.28754	up	K00521 ferric-chelate reductase [EC:1.16.1.7] | (RefSeq) ferric reduction oxidase 7, chloroplastic-like (A)	NAC7 protein [Carica papaya]	RecName: Full=Protein CUP-SHAPED COTYLEDON 3; AltName: Full=NAC domain-containing protein 31; Short=ANAC031; AltName: Full=NAC domain-containing protein CUC3;	SubName: Full=NAC7 protein {ECO:0000313|EMBL:APY18976.1};	--	GO:0005634,nucleus; GO:0003677,DNA binding; GO:0003700,DNA-binding transcription factor activity; GO:0010014,meristem initiation; GO:0007275,multicellular organism development; GO:0010199,organ boundary specification between lateral organs and the meristem; GO:0006351,transcription, DNA-templated	No apical meristem (NAM) protein
NS-49869.184349	NAC	TF	NAC	326.401	1164.23	1.83362	up	K00521 ferric-chelate reductase [EC:1.16.1.7] | (RefSeq) ferric reduction oxidase 7, chloroplastic-like (A)	PREDICTED: protein NTM1-like 9 [Cicer arietinum]	RecName: Full=Protein NTM1-like 9 {ECO:0000303|PubMed:17158162}; AltName: Full=Calmodulin-binding NAC protein {ECO:0000303|PubMed:17947243};	SubName: Full=protein NTM1-like 9 {ECO:0000313|RefSeq:XP_004514021.1};	--	GO:0005789,endoplasmic reticulum membrane; GO:0016021,integral component of membrane; GO:0005634,nucleus; GO:0005886,plasma membrane; GO:0005516,calmodulin binding; GO:0003700,DNA-binding transcription factor activity; GO:0044212,transcription regulatory region DNA binding; GO:0071470,cellular response to osmotic stress; GO:0045892,negative regulation of transcription, DNA-templated; GO:1900426,p…	No apical meristem (NAM) protein
NS-49869.192305	NAC	TF	NAC	0	29.5375	7.32131	up	--	hypothetical protein CISIN_1g021772mg [Citrus sinensis]	RecName: Full=NAC domain-containing protein 7 {ECO:0000303|PubMed:15029955}; Short=ANAC007 {ECO:0000303|PubMed:15029955}; AltName: Full=Protein EMBRYO DEFECTIVE 2749 {ECO:0000303|Ref.7}; AltName: Full=Protein VASCULAR RELATED NAC-DOMAIN 4 {ECO:0000303|PubMed:16103214};	SubName: Full=Uncharacterized protein {ECO:0000313|EMBL:KDO44221.1};	--	GO:0005634,nucleus; GO:0003700,DNA-binding transcription factor activity; GO:0043565,sequence-specific DNA binding; GO:0071555,cell wall organization; GO:0007275,multicellular organism development; GO:1901348,positive regulation of secondary cell wall biogenesis; GO:0006355,regulation of transcription, DNA-templated; GO:0006351,transcription, DNA-templated; GO:0048759,xylem vessel member cell dif…	No apical meristem (NAM) protein
NS-49869.202038	NAC	TF	NAC	37.9279	6.78607	-2.48911	down	--	PREDICTED: NAC domain-containing protein 41 [Ricinus communis]	RecName: Full=Putative NAC domain-containing protein 94; Short=ANAC094;	SubName: Full=Uncharacterized protein {ECO:0000313|EMBL:EEF36808.1};	--	GO:0005634,nucleus; GO:0003677,DNA binding; GO:0003700,DNA-binding transcription factor activity; GO:0006351,transcription, DNA-templated	No apical meristem (NAM) protein
NS-49869.204571	NAC	TF	NAC	171.809	66.6753	-1.37408	down	K00521 ferric-chelate reductase [EC:1.16.1.7] | (RefSeq) ferric reduction oxidase 7, chloroplastic-like (A)	PREDICTED: NAC domain-containing protein 83-like isoform X1 [Tarenaya hassleriana]	RecName: Full=NAC domain-containing protein 69 {ECO:0000303|PubMed:15029955}; Short=ANAC069 {ECO:0000303|PubMed:15029955}; AltName: Full=Protein NAC WITH TRANSMEMBRANE MOTIF 2; AltName: Full=Protein NTM1-like 13 {ECO:0000303|PubMed:17158162};	SubName: Full=Uncharacterized protein {ECO:0000313|EMBL:EEE99224.1};	--	GO:0016021,integral component of membrane; GO:0005634,nucleus; GO:0005886,plasma membrane; GO:0003677,DNA binding; GO:0003700,DNA-binding transcription factor activity; GO:0045893,positive regulation of transcription, DNA-templated; GO:0006351,transcription, DNA-templated	No apical meristem (NAM) protein
NS-49869.214129	NAC	TF	NAC	113.754	2.32935	-5.65956	down	K00521 ferric-chelate reductase [EC:1.16.1.7] | (RefSeq) ferric reduction oxidase 7, chloroplastic-like (A)	NAC7 protein [Carica papaya]	RecName: Full=Protein CUP-SHAPED COTYLEDON 3; AltName: Full=NAC domain-containing protein 31; Short=ANAC031; AltName: Full=NAC domain-containing protein CUC3;	SubName: Full=NAC7 protein {ECO:0000313|EMBL:APY18976.1};	--	GO:0005634,nucleus; GO:0003677,DNA binding; GO:0003700,DNA-binding transcription factor activity; GO:0010014,meristem initiation; GO:0007275,multicellular organism development; GO:0010199,organ boundary specification between lateral organs and the meristem; GO:0006351,transcription, DNA-templated	No apical meristem (NAM) protein
NS-49869.21790	NAC	TF	NAC	42.7295	94.7728	1.1534	up	--	PREDICTED: NAC domain-containing protein 53 [Ricinus communis]	RecName: Full=Putative NAC domain-containing protein 94; Short=ANAC094;	SubName: Full=Transcription factor, putative {ECO:0000313|EMBL:EEF36387.1};	--	GO:0005634,nucleus; GO:0003677,DNA binding; GO:0003700,DNA-binding transcription factor activity; GO:0006351,transcription, DNA-templated	No apical meristem (NAM) protein
NS-49869.35368	NAC	TF	NAC	21.9715	4.08727	-2.43541	down	K00521 ferric-chelate reductase [EC:1.16.1.7] | (RefSeq) ferric reduction oxidase 7, chloroplastic-like (A)	NAC domain-containing protein 100 [Prunus avium]	RecName: Full=NAC domain-containing protein 100 {ECO:0000303|PubMed:15029955}; Short=ANAC100 {ECO:0000303|PubMed:15029955}; Short=AtNAC5;	SubName: Full=Uncharacterized protein {ECO:0000313|EMBL:EMJ16814.1};	--	GO:0005634,nucleus; GO:0003677,DNA binding; GO:0003700,DNA-binding transcription factor activity; GO:0006351,transcription, DNA-templated	No apical meristem (NAM) protein
NS-49869.42077	NAC	TF	NAC	8.50079	94.7228	3.46004	up	K00521 ferric-chelate reductase [EC:1.16.1.7] | (RefSeq) ferric reduction oxidase 7, chloroplastic-like (A)	hypothetical protein CICLE_v10019368mg [Citrus clementina]	RecName: Full=Protein NTM1-like 9 {ECO:0000303|PubMed:17158162}; AltName: Full=Calmodulin-binding NAC protein {ECO:0000303|PubMed:17947243};	SubName: Full=Uncharacterized protein {ECO:0000313|EMBL:ESR54520.1};	--	GO:0005789,endoplasmic reticulum membrane; GO:0016021,integral component of membrane; GO:0005634,nucleus; GO:0005886,plasma membrane; GO:0005516,calmodulin binding; GO:0003700,DNA-binding transcription factor activity; GO:0044212,transcription regulatory region DNA binding; GO:0071470,cellular response to osmotic stress; GO:0045892,negative regulation of transcription, DNA-templated; GO:1900426,p…	No apical meristem (NAM) protein
NS-49869.48351	NAC	TF	NAC	25.4295	84.816	1.73107	up	K00521 ferric-chelate reductase [EC:1.16.1.7] | (RefSeq) ferric reduction oxidase 7, chloroplastic-like (A)	PREDICTED: NAC domain-containing protein 100 [Citrus sinensis]	RecName: Full=NAC domain-containing protein 100 {ECO:0000303|PubMed:15029955}; Short=ANAC100 {ECO:0000303|PubMed:15029955}; Short=AtNAC5;	SubName: Full=Uncharacterized protein {ECO:0000313|EMBL:KDO55530.1};	--	GO:0005634,nucleus; GO:0003677,DNA binding; GO:0003700,DNA-binding transcription factor activity; GO:0006351,transcription, DNA-templated	No apical meristem (NAM) protein
NS-49869.56208	NAC	TF	NAC	6.75488	37.0793	2.45791	up	K00521 ferric-chelate reductase [EC:1.16.1.7] | (RefSeq) ferric reduction oxidase 7, chloroplastic-like (A)	hypothetical protein CISIN_1g023996mg [Citrus sinensis]	RecName: Full=NAC domain-containing protein 90; Short=ANAC090;	SubName: Full=Uncharacterized protein {ECO:0000313|EMBL:KDO58133.1};	--	GO:0005634,nucleus; GO:0003677,DNA binding; GO:0003700,DNA-binding transcription factor activity; GO:0006351,transcription, DNA-templated	No apical meristem (NAM) protein
NS-49869.65742	NAC	TF	NAC	2.9467	43.2517	3.86672	up	K16296 serine carboxypeptidase-like clade I [EC:3.4.16.-] | (RefSeq) serine carboxypeptidase 1-like isoform X1 (A)	PREDICTED: NAC transcription factor 29 isoform X2 [Ziziphus jujuba]	RecName: Full=NAC transcription factor 29; Short=AtNAC029; AltName: Full=Protein NAC-LIKE, ACTIVATED BY AP3/PI; Short=AtNAP;	SubName: Full=Uncharacterized protein {ECO:0000313|EMBL:ACU17872.1}; Flags: Fragment;	--	GO:0005634,nucleus; GO:0003677,DNA binding; GO:0003700,DNA-binding transcription factor activity; GO:0009793,embryo development ending in seed dormancy; GO:0009908,flower development; GO:0009835,fruit ripening; GO:0010150,leaf senescence; GO:0009825,multidimensional cell growth; GO:0006351,transcription, DNA-templated	No apical meristem (NAM) protein
NS-49869.67833	NAC	TF	NAC	129.382	58.5482	-1.13754	down	--	hypothetical protein CICLE_v10003379mg [Citrus clementina]	RecName: Full=NAC transcription factor NAM-B1;	SubName: Full=Uncharacterized protein {ECO:0000313|EMBL:ESR45413.1};	--	GO:0005634,nucleus; GO:0003677,DNA binding; GO:0006355,regulation of transcription, DNA-templated; GO:0006351,transcription, DNA-templated	No apical meristem (NAM) protein
NS-49869.67834	NAC	TF	NAC	354.85	144.173	-1.29985	down	K00521 ferric-chelate reductase [EC:1.16.1.7] | (RefSeq) ferric reduction oxidase 7, chloroplastic-like (A)	hypothetical protein CICLE_v10003379mg [Citrus clementina]	RecName: Full=NAC domain-containing protein 104 {ECO:0000305}; Short=ANAC104 {ECO:0000303|PubMed:15029955}; AltName: Full=Protein XYLEM NAC DOMAIN 1 {ECO:0000312|EMBL:AED97913.1};	SubName: Full=Uncharacterized protein {ECO:0000313|EMBL:ESR45413.1};	--	GO:0005634,nucleus; GO:0003677,DNA binding; GO:0003700,DNA-binding transcription factor activity; GO:0043067,regulation of programmed cell death; GO:0048367,shoot system development; GO:0006351,transcription, DNA-templated; GO:0010089,xylem development	No apical meristem (NAM) protein
NS-49869.121504	HMG	TR	HMG	203.12	0	-10.1898	down	K10802 high mobility group protein B1 | (RefSeq) HMG1/2-like protein (A)	HMG_box domain-containing protein [Cephalotus follicularis]	RecName: Full=High mobility group B protein 4; AltName: Full=High mobility group protein G; Short=AtHMGgamma; Short=HMG gamma; AltName: Full=Nucleosome/chromatin assembly factor group D 04; Short=Nucleosome/chromatin assembly factor group D 4;	SubName: Full=HMG_box domain-containing protein {ECO:0000313|EMBL:GAV83037.1};	HMG box-containing protein	GO:0000785,chromatin; GO:0005737,cytoplasm; GO:0005829,cytosol; GO:0005634,nucleus; GO:0003682,chromatin binding; GO:0003677,DNA binding; GO:0003700,DNA-binding transcription factor activity; GO:0030527,structural constituent of chromatin; GO:0006333,chromatin assembly or disassembly	HMG (high mobility group) box
NS-49869.67839	NAC	TF	NAC	100.265	3.96396	-4.63725	down	--	hypothetical protein CICLE_v10003379mg [Citrus clementina]	RecName: Full=NAC domain-containing protein 104 {ECO:0000305}; Short=ANAC104 {ECO:0000303|PubMed:15029955}; AltName: Full=Protein XYLEM NAC DOMAIN 1 {ECO:0000312|EMBL:AED97913.1};	SubName: Full=Uncharacterized protein {ECO:0000313|EMBL:ESR45413.1};	--	GO:0005634,nucleus; GO:0003677,DNA binding; GO:0003700,DNA-binding transcription factor activity; GO:0043067,regulation of programmed cell death; GO:0048367,shoot system development; GO:0006351,transcription, DNA-templated; GO:0010089,xylem development	No apical meristem (NAM) protein
NS-49869.70025	NAC	TF	NAC	17.8783	130.169	2.8527	up	K00521 ferric-chelate reductase [EC:1.16.1.7] | (RefSeq) ferric reduction oxidase 7, chloroplastic-like (A)	hypothetical protein CISIN_1g023996mg [Citrus sinensis]	RecName: Full=NAC domain-containing protein 90; Short=ANAC090;	SubName: Full=Uncharacterized protein {ECO:0000313|EMBL:KDO58132.1};	--	GO:0005634,nucleus; GO:0003677,DNA binding; GO:0003700,DNA-binding transcription factor activity; GO:0006351,transcription, DNA-templated	No apical meristem (NAM) protein
NS-49869.72468	NAC	TF	NAC	40.0834	9.65132	-2.03721	down	K00521 ferric-chelate reductase [EC:1.16.1.7] | (RefSeq) ferric reduction oxidase 7, chloroplastic-like (A)	hypothetical protein CICLE_v10012093mg [Citrus clementina]	RecName: Full=NAC domain-containing protein 100 {ECO:0000303|PubMed:15029955}; Short=ANAC100 {ECO:0000303|PubMed:15029955}; Short=AtNAC5;	SubName: Full=Uncharacterized protein {ECO:0000313|EMBL:ESR44441.1};	--	GO:0005634,nucleus; GO:0003677,DNA binding; GO:0003700,DNA-binding transcription factor activity; GO:0006351,transcription, DNA-templated	No apical meristem (NAM) protein
NS-49869.121972	SNF2	TR	SNF2	0	84.9227	8.84246	up	K14439 SWI/SNF-related matrix-associated actin-dependent regulator of chromatin subfamily A containing DEAD/H box 1 [EC:3.6.4.12] | (RefSeq) LOW QUALITY PROTEIN: protein CHROMATIN REMODELING 19 (A)	hypothetical protein CUMW_112940 [Citrus unshiu]	RecName: Full=Protein CHROMATIN REMODELING 19 {ECO:0000303|PubMed:16547115}; Short=AtCHR19; EC=3.6.4.-; AltName: Full=AtRAD54-like protein {ECO:0000303|PubMed:15053760};	SubName: Full=Uncharacterized protein {ECO:0000313|EMBL:GAY48598.1};	SNF2 family DNA-dependent ATPase	GO:0005634,nucleus; GO:0005524,ATP binding; GO:0003677,DNA binding; GO:0004386,helicase activity; GO:0006974,cellular response to DNA damage stimulus; GO:0071494,cellular response to UV-C; GO:0016569,covalent chromatin modification; GO:0006281,DNA repair; GO:0031047,gene silencing by RNA; GO:0006355,regulation of transcription, DNA-templated; GO:0006351,transcription, DNA-templated	SNF2 family N-terminal domain
NS-49869.72469	NAC	TF	NAC	90.561	16.7458	-2.41352	down	K00521 ferric-chelate reductase [EC:1.16.1.7] | (RefSeq) ferric reduction oxidase 7, chloroplastic-like (A)	hypothetical protein CICLE_v10012093mg [Citrus clementina]	RecName: Full=NAC domain-containing protein 100 {ECO:0000303|PubMed:15029955}; Short=ANAC100 {ECO:0000303|PubMed:15029955}; Short=AtNAC5;	SubName: Full=Uncharacterized protein {ECO:0000313|EMBL:ESR44441.1};	--	GO:0005634,nucleus; GO:0003677,DNA binding; GO:0003700,DNA-binding transcription factor activity; GO:0006351,transcription, DNA-templated	No apical meristem (NAM) protein
NS-49869.72470	NAC	TF	NAC	122.771	18.4446	-2.72709	down	K00521 ferric-chelate reductase [EC:1.16.1.7] | (RefSeq) ferric reduction oxidase 7, chloroplastic-like (A)	hypothetical protein CICLE_v10012093mg [Citrus clementina]	RecName: Full=NAC domain-containing protein 100 {ECO:0000303|PubMed:15029955}; Short=ANAC100 {ECO:0000303|PubMed:15029955}; Short=AtNAC5;	SubName: Full=Uncharacterized protein {ECO:0000313|EMBL:ESR44441.1};	--	GO:0005634,nucleus; GO:0003677,DNA binding; GO:0003700,DNA-binding transcription factor activity; GO:0006351,transcription, DNA-templated	No apical meristem (NAM) protein
NS-49869.76482	NAC	TF	NAC	69.3525	176.554	1.35146	up	K00521 ferric-chelate reductase [EC:1.16.1.7] | (RefSeq) ferric reduction oxidase 7, chloroplastic-like (A)	NAM domain-containing protein [Cephalotus follicularis]	RecName: Full=Protein ATAF2; AltName: Full=NAC domain-containing protein 81; Short=ANAC081;	SubName: Full=NAM domain-containing protein {ECO:0000313|EMBL:GAV74175.1};	--	GO:0005634,nucleus; GO:0003677,DNA binding; GO:0043424,protein histidine kinase binding; GO:0009793,embryo development ending in seed dormancy; GO:0010150,leaf senescence; GO:0045892,negative regulation of transcription, DNA-templated; GO:0045893,positive regulation of transcription, DNA-templated; GO:0008361,regulation of cell size; GO:0010099,regulation of photomorphogenesis; GO:0009620,respons…	No apical meristem (NAM) protein
NS-49869.8351	NAC	TF	NAC	0	34.5198	7.53946	up	--	protein NTM1-like 9 [Arachis ipaensis]	RecName: Full=NAC domain-containing protein 62 {ECO:0000303|PubMed:15029955}; Short=ANAC062 {ECO:0000303|PubMed:15029955}; AltName: Full=Protein NTM1-like 6 {ECO:0000303|PubMed:17158162};	SubName: Full=Uncharacterized protein {ECO:0000313|EMBL:KRH16970.1, ECO:0000313|EnsemblPlants:GLYMA14G36840.1};	--	GO:0016021,integral component of membrane; GO:0005634,nucleus; GO:0005886,plasma membrane; GO:0003677,DNA binding; GO:0003700,DNA-binding transcription factor activity; GO:0043621,protein self-association; GO:0070417,cellular response to cold; GO:0009814,defense response, incompatible interaction; GO:1900103,positive regulation of endoplasmic reticulum unfolded protein response; GO:0010200,respon…	No apical meristem (NAM) protein
NS-49869.92269	NAC	TF	NAC	233.531	28.9231	-2.99621	down	K00521 ferric-chelate reductase [EC:1.16.1.7] | (RefSeq) ferric reduction oxidase 7, chloroplastic-like (A)	hypothetical protein CICLE_v10003379mg [Citrus clementina]	RecName: Full=NAC domain-containing protein 104 {ECO:0000305}; Short=ANAC104 {ECO:0000303|PubMed:15029955}; AltName: Full=Protein XYLEM NAC DOMAIN 1 {ECO:0000312|EMBL:AED97913.1};	SubName: Full=Uncharacterized protein {ECO:0000313|EMBL:ESR45413.1};	--	GO:0005634,nucleus; GO:0003677,DNA binding; GO:0003700,DNA-binding transcription factor activity; GO:0043067,regulation of programmed cell death; GO:0048367,shoot system development; GO:0006351,transcription, DNA-templated; GO:0010089,xylem development	No apical meristem (NAM) protein
NS-49869.122401	SWI/SNF-BAF60b	TR	SWI/SNF-BAF60b	63.5432	1.00576	-5.70681	down	K15223 upstream activation factor subunit UAF30 | (RefSeq) upstream activation factor subunit spp27-like (A)	PREDICTED: upstream activation factor subunit UAF30-like [Ipomoea nil]	--	SubName: Full=protein TRI1-like {ECO:0000313|RefSeq:XP_016445746.1};	RNA polymerase I transcription factor UAF	--	SWIB/MDM2 domain
NS-49869.94401	NAC	TF	NAC	4.92807	79	3.98596	up	K00521 ferric-chelate reductase [EC:1.16.1.7] | (RefSeq) ferric reduction oxidase 7, chloroplastic-like (A)	NAC transcription factor 29-like [Hevea brasiliensis]	RecName: Full=NAC transcription factor 29; Short=AtNAC029; AltName: Full=Protein NAC-LIKE, ACTIVATED BY AP3/PI; Short=AtNAP;	SubName: Full=NAC domain protein {ECO:0000313|EMBL:ANB32602.1};	--	GO:0005634,nucleus; GO:0003677,DNA binding; GO:0003700,DNA-binding transcription factor activity; GO:0009793,embryo development ending in seed dormancy; GO:0009908,flower development; GO:0009835,fruit ripening; GO:0010150,leaf senescence; GO:0009825,multidimensional cell growth; GO:0006351,transcription, DNA-templated	No apical meristem (NAM) protein
NS-49869.96153	NAC	TF	NAC	136.427	0	-9.61447	down	K00521 ferric-chelate reductase [EC:1.16.1.7] | (RefSeq) ferric reduction oxidase 7, chloroplastic-like (A)	hypothetical protein CICLE_v10003379mg [Citrus clementina]	RecName: Full=NAC domain-containing protein 104 {ECO:0000305}; Short=ANAC104 {ECO:0000303|PubMed:15029955}; AltName: Full=Protein XYLEM NAC DOMAIN 1 {ECO:0000312|EMBL:AED97913.1};	SubName: Full=Uncharacterized protein {ECO:0000313|EMBL:ESR45413.1};	--	GO:0005634,nucleus; GO:0003677,DNA binding; GO:0003700,DNA-binding transcription factor activity; GO:0043067,regulation of programmed cell death; GO:0048367,shoot system development; GO:0006351,transcription, DNA-templated; GO:0010089,xylem development	No apical meristem (NAM) protein
NS-49869.97453	NAC	TF	NAC	48.3354	9.65132	-2.29738	down	K00521 ferric-chelate reductase [EC:1.16.1.7] | (RefSeq) ferric reduction oxidase 7, chloroplastic-like (A)	PREDICTED: NAC transcription factor 29-like [Populus euphratica]	RecName: Full=NAC transcription factor 47 {ECO:0000305}; AltName: Full=NAC domain-containing protein 47 {ECO:0000305}; Short=ANAC047 {ECO:0000305}; AltName: Full=Protein SPEEDY HYPONASTIC GROWTH {ECO:0000303|PubMed:24363315};	SubName: Full=No apical meristem (NAM) protein {ECO:0000313|EMBL:OMO87810.1};	--	GO:0005634,nucleus; GO:0003700,DNA-binding transcription factor activity; GO:0043565,sequence-specific DNA binding; GO:0009793,embryo development ending in seed dormancy; GO:0010365,positive regulation of ethylene biosynthetic process; GO:0009413,response to flooding; GO:0006351,transcription, DNA-templated	No apical meristem (NAM) protein
NS-49869.98020	NAC	TF	NAC	159.235	1069.78	2.74573	up	K00521 ferric-chelate reductase [EC:1.16.1.7] | (RefSeq) ferric reduction oxidase 7, chloroplastic-like (A)	PREDICTED: NAC domain-containing protein 72-like [Gossypium arboreum]	RecName: Full=NAC domain-containing protein 55; Short=ANAC055; AltName: Full=NAC domain-containing protein 3; Short=AtNAC3;	SubName: Full=Uncharacterized protein {ECO:0000313|EMBL:EMJ12761.1};	--	GO:0005634,nucleus; GO:0003677,DNA binding; GO:0003700,DNA-binding transcription factor activity; GO:0009867,jasmonic acid mediated signaling pathway; GO:0009414,response to water deprivation; GO:0006351,transcription, DNA-templated	No apical meristem (NAM) protein
NS-64063.0	NAC	TF	NAC	62.9844	20.76	-1.62561	down	K00521 ferric-chelate reductase [EC:1.16.1.7] | (RefSeq) ferric reduction oxidase 7, chloroplastic-like (A)	hypothetical protein CICLE_v10031966mg [Citrus clementina]	RecName: Full=NAC domain-containing protein 71 {ECO:0000303|PubMed:15029955}; Short=ANAC071 {ECO:0000303|PubMed:15029955};	SubName: Full=Uncharacterized protein {ECO:0000313|EMBL:GAY68982.1};	--	GO:0005634,nucleus; GO:0003700,DNA-binding transcription factor activity; GO:0043565,sequence-specific DNA binding; GO:0008283,cell proliferation; GO:0071365,cellular response to auxin stimulus; GO:0006351,transcription, DNA-templated	No apical meristem (NAM) protein
NS-26074.0	MYB-related	TF	MYB->MYB-related	35.5193	12.3528	-1.5054	down	K09422 transcription factor MYB, plant | (RefSeq) transcription factor MYB114-like (A)	PREDICTED: transcription factor MYB114-like [Juglans regia]	RecName: Full=Transcription factor WER; AltName: Full=Myb-related protein 66; Short=AtMYB66; AltName: Full=Protein WEREWOLF;	SubName: Full=transcription factor MYB114-like {ECO:0000313|RefSeq:XP_018825024.1};	Transcription factor, Myb superfamily	GO:0005634,nucleus; GO:0003677,DNA binding; GO:0003700,DNA-binding transcription factor activity; GO:0000981,DNA-binding transcription factor activity, RNA polymerase II-specific; GO:0043565,sequence-specific DNA binding; GO:0001135,RNA polymerase II transcription regulator recruiting activity; GO:0044212,transcription regulatory region DNA binding; GO:0045165,cell fate commitment; GO:0045893,pos…	Myb-like DNA-binding domain
NS-26074.1	MYB-related	TF	MYB->MYB-related	0	18.6584	6.66206	up	K09422 transcription factor MYB, plant | (RefSeq) transcription factor MYB114 (A)	PREDICTED: transcription factor MYB114 [Ricinus communis]	RecName: Full=Transcription factor WER; AltName: Full=Myb-related protein 66; Short=AtMYB66; AltName: Full=Protein WEREWOLF;	SubName: Full=Uncharacterized protein {ECO:0000313|EMBL:KCW77811.1};	Transcription factor, Myb superfamily	GO:0005634,nucleus; GO:0003677,DNA binding; GO:0003700,DNA-binding transcription factor activity; GO:0000981,DNA-binding transcription factor activity, RNA polymerase II-specific; GO:0043565,sequence-specific DNA binding; GO:0001135,RNA polymerase II transcription regulator recruiting activity; GO:0044212,transcription regulatory region DNA binding; GO:0045165,cell fate commitment; GO:0045893,pos…	Myb-like DNA-binding domain
NS-26074.3	MYB-related	TF	MYB->MYB-related	0	23.9719	7.02038	up	K09422 transcription factor MYB, plant | (RefSeq) transcription factor MYB114-like (A)	PREDICTED: transcription factor MYB114-like [Juglans regia]	RecName: Full=Anthocyanin regulatory C1 protein;	SubName: Full=transcription factor MYB114-like {ECO:0000313|RefSeq:XP_018825024.1};	Transcription factor, Myb superfamily	GO:0005634,nucleus; GO:0003677,DNA binding; GO:0006355,regulation of transcription, DNA-templated; GO:0006351,transcription, DNA-templated	Myb-like DNA-binding domain
NS-38545.0	MYB-related	TF	MYB->MYB-related	0.953425	23.7937	4.58517	up	K09422 transcription factor MYB, plant | (RefSeq) transcription factor MYB102-like (A)	transcription factor MYB102-like [Herrania umbratica]	RecName: Full=Transcription factor MYB74 {ECO:0000305}; AltName: Full=Myb-related protein 74 {ECO:0000305}; Short=AtMYB74 {ECO:0000303|PubMed:26139822};	SubName: Full=Uncharacterized protein {ECO:0000313|EMBL:OAY26080.1};	Transcription factor, Myb superfamily	GO:0005634,nucleus; GO:0003700,DNA-binding transcription factor activity; GO:0000981,DNA-binding transcription factor activity, RNA polymerase II-specific; GO:0043565,sequence-specific DNA binding; GO:0001135,RNA polymerase II transcription regulator recruiting activity; GO:0044212,transcription regulatory region DNA binding; GO:0030154,cell differentiation; GO:0006357,regulation of transcription…	Myb-like DNA-binding domain
NS-49869.123174	HMG	TR	HMG	111.852	54.4298	-1.04743	down	K10802 high mobility group protein B1 | (RefSeq) high mobility group B protein 1 isoform X2 (A)	HMG box-containing protein [Handroanthus impetiginosus]	RecName: Full=High mobility group B protein 1; AltName: Full=High mobility group protein A; Short=AtHMGalpha; Short=HMG alpha; AltName: Full=Nucleosome/chromatin assembly factor group D 01; Short=Nucleosome/chromatin assembly factor group D 1;	SubName: Full=HMG box-containing protein {ECO:0000313|EMBL:PIN25027.1};	HMG box-containing protein	GO:0000785,chromatin; GO:0005634,nucleus; GO:0003682,chromatin binding; GO:0003677,DNA binding; GO:0003700,DNA-binding transcription factor activity; GO:0030527,structural constituent of chromatin; GO:0006333,chromatin assembly or disassembly	HMG (high mobility group) box
NS-49869.123314	GNAT	TR	GNAT	8.89863	366.926	5.36315	up	--	PREDICTED: uncharacterized protein LOC109008554 isoform X2 [Juglans regia]	--	SubName: Full=uncharacterized protein LOC109008554 isoform X2 {ECO:0000313|RefSeq:XP_018844248.1};	--	--	Acetyltransferase (GNAT) family
NS-49869.123351	SET	TR	SET	2.61929	41.8121	3.98486	up	K11422 histone-lysine N-methyltransferase SETD1 [EC:2.1.1.43] | (RefSeq) histone-lysine N-methyltransferase, H3 lysine-4 specific-like (A)	hypothetical protein CICLE_v10000043mg [Citrus clementina]	RecName: Full=Histone-lysine N-methyltransferase ATXR7 {ECO:0000305}; EC=2.1.1.43 {ECO:0000305}; AltName: Full=Protein SET DOMAIN GROUP 25 {ECO:0000303|PubMed:19726574}; AltName: Full=Trithorax-related protein 7 {ECO:0000303|PubMed:19855050};	RecName: Full=Histone-lysine N-methyltransferase {ECO:0000256|SAAS:SAAS00591749}; EC=2.1.1.43 {ECO:0000256|SAAS:SAAS00591749};	Histone H3 (Lys4) methyltransferase complex, subunit SET1 and related methyltransferases	GO:0005737,cytoplasm; GO:0005634,nucleus; GO:0018024,histone-lysine N-methyltransferase activity; GO:0009908,flower development; GO:0010452,histone H3-K36 methylation; GO:0051568,histone H3-K4 methylation; GO:0009909,regulation of flower development; GO:0006355,regulation of transcription, DNA-templated; GO:0006351,transcription, DNA-templated; GO:0010228,vegetative to reproductive phase transiti…	SET domain
NS-42658.0	MYB-related	TF	MYB->MYB-related	4.80554	116.774	4.57032	up	K09422 transcription factor MYB, plant | (RefSeq) transcription repressor MYB6 (A)	putative MYB transcription factor family protein [Populus trichocarpa]	RecName: Full=Transcription factor MYB3; AltName: Full=Myb-related protein 3; Short=AtMYB3;	SubName: Full=Putative MYB transcription factor family protein {ECO:0000313|EMBL:ERP50383.1};	Transcription factor, Myb superfamily	GO:0005634,nucleus; GO:0003700,DNA-binding transcription factor activity; GO:0000981,DNA-binding transcription factor activity, RNA polymerase II-specific; GO:0043565,sequence-specific DNA binding; GO:0001135,RNA polymerase II transcription regulator recruiting activity; GO:0044212,transcription regulatory region DNA binding; GO:0030154,cell differentiation; GO:0009800,cinnamic acid biosynthetic …	Myb-like DNA-binding domain
NS-49869.100126	MYB-related	TF	MYB->MYB-related	36.8845	6.0153	-2.60677	down	K11498 centromeric protein E | (RefSeq) kinesin-like protein KIN-7O (A)	hypothetical protein CFP56_07056 [Quercus suber]	--	SubName: Full=Uncharacterized protein {ECO:0000313|EMBL:KDO52378.1};	--	GO:0003677,DNA binding	Myb-like DNA-binding domain
NS-49869.101362	MYB-related	TF	MYB->MYB-related	382.954	115.38	-1.72999	down	K06699 proteasome activator subunit 4 | (RefSeq) hypothetical protein (A)	PREDICTED: proteasome activator subunit 4 isoform X2 [Citrus sinensis]	RecName: Full=Proteasome activator subunit 4; AltName: Full=Proteasome activator PA200;	SubName: Full=Uncharacterized protein {ECO:0000313|EMBL:ESR65980.1};	Uncharacterized conserved protein	GO:0005829,cytosol; GO:0005634,nucleus; GO:0005839,proteasome core complex; GO:0070577,lysine-acetylated histone binding; GO:0016504,peptidase activator activity; GO:0070628,proteasome binding; GO:0006281,DNA repair; GO:0010499,proteasomal ubiquitin-independent protein catabolic process	Domain of unknown function (DUF3437)
NS-49869.101363	MYB-related	TF	MYB->MYB-related	228.983	71.0307	-1.70068	down	K06699 proteasome activator subunit 4 | (RefSeq) proteasome activator subunit 4-like (A)	Proteasome activating protein 200 isoform 8 [Theobroma cacao]	RecName: Full=Proteasome activator subunit 4; AltName: Full=Proteasome activator PA200;	SubName: Full=Proteasome activating protein 200 isoform 8 {ECO:0000313|EMBL:EOY11864.1};	Uncharacterized conserved protein	GO:0005829,cytosol; GO:0005634,nucleus; GO:0005839,proteasome core complex; GO:0070577,lysine-acetylated histone binding; GO:0016504,peptidase activator activity; GO:0070628,proteasome binding; GO:0006281,DNA repair; GO:0010499,proteasomal ubiquitin-independent protein catabolic process	--
NS-49869.123777	Others	TR	Others	983.297	473.171	-1.05349	down	K14489 arabidopsis histidine kinase 2/3/4 (cytokinin receptor) [EC:2.7.13.3] | (RefSeq) hypothetical protein (A)	hypothetical protein CISIN_1g001676mg [Citrus sinensis]	RecName: Full=Histidine kinase 3; EC=2.7.13.3; AltName: Full=Arabidopsis histidine kinase 3; Short=AtHK3; AltName: Full=Protein AUTHENTIC HIS-KINASE 3; AltName: Full=Protein ORESARA 12;	SubName: Full=Uncharacterized protein {ECO:0000313|EMBL:KDO81867.1};	Sensory transduction histidine kinase	GO:0005789,endoplasmic reticulum membrane; GO:0016021,integral component of membrane; GO:0005886,plasma membrane; GO:0009884,cytokinin receptor activity; GO:0000155,phosphorelay sensor kinase activity; GO:0004673,protein histidine kinase activity; GO:0043424,protein histidine kinase binding; GO:0071215,cellular response to abscisic acid stimulus; GO:0070417,cellular response to cold; GO:0016036,c…	Histidine kinase-, DNA gyrase B-, and HSP90-like ATPase
NS-49869.104654	MYB-related	TF	MYB->MYB-related	246.348	75.3519	-1.69725	down	K11649 SWI/SNF related-matrix-associated actin-dependent regulator of chromatin subfamily C | (RefSeq) hypothetical protein (A)	hypothetical protein CICLE_v10027804mg [Citrus clementina]	RecName: Full=SWI/SNF complex subunit SWI3D; Short=AtSWI3D; AltName: Full=Transcription regulatory protein SWI3D;	SubName: Full=Uncharacterized protein {ECO:0000313|EMBL:ESR36485.1};	Chromatin remodeling factor subunit and related transcription factors	GO:0005634,nucleus; GO:0003677,DNA binding; GO:0008270,zinc ion binding; GO:0016569,covalent chromatin modification; GO:0007275,multicellular organism development; GO:0006355,regulation of transcription, DNA-templated; GO:0006351,transcription, DNA-templated	Myb-like DNA-binding domain
NS-49869.105441	MYB-related	TF	MYB->MYB-related	450.702	203.522	-1.15331	down	K09422 transcription factor MYB, plant | (RefSeq) transcription factor CPC (A)	MYB-like transcription factor ETC1 [Durio zibethinus]	RecName: Full=Transcription factor CPC; AltName: Full=Protein CAPRICE;	SubName: Full=Uncharacterized protein {ECO:0000313|EMBL:CBI28950.3};	--	GO:0005634,nucleus; GO:0003700,DNA-binding transcription factor activity; GO:0000981,DNA-binding transcription factor activity, RNA polymerase II-specific; GO:0043565,sequence-specific DNA binding; GO:0001135,RNA polymerase II transcription regulator recruiting activity; GO:0044212,transcription regulatory region DNA binding; GO:0009913,epidermal cell differentiation; GO:0007275,multicellular org…	Myb-like DNA-binding domain
NS-49869.105442	MYB-related	TF	MYB->MYB-related	340.91	164.295	-1.05408	down	K09422 transcription factor MYB, plant | (RefSeq) transcription factor CPC (A)	MYB-like transcription factor ETC1 [Durio zibethinus]	RecName: Full=Transcription factor CPC; AltName: Full=Protein CAPRICE;	SubName: Full=Uncharacterized protein {ECO:0000313|EMBL:CBI28950.3};	--	GO:0005634,nucleus; GO:0003700,DNA-binding transcription factor activity; GO:0000981,DNA-binding transcription factor activity, RNA polymerase II-specific; GO:0043565,sequence-specific DNA binding; GO:0001135,RNA polymerase II transcription regulator recruiting activity; GO:0044212,transcription regulatory region DNA binding; GO:0009913,epidermal cell differentiation; GO:0007275,multicellular org…	Myb-like DNA-binding domain
NS-49869.105443	MYB-related	TF	MYB->MYB-related	197.039	15.6092	-3.62985	down	K09422 transcription factor MYB, plant | (RefSeq) transcription factor CPC (A)	MYB-like transcription factor ETC1 [Durio zibethinus]	RecName: Full=Transcription factor CPC; AltName: Full=Protein CAPRICE;	SubName: Full=Uncharacterized protein {ECO:0000313|EMBL:CBI28950.3};	--	GO:0005634,nucleus; GO:0003700,DNA-binding transcription factor activity; GO:0000981,DNA-binding transcription factor activity, RNA polymerase II-specific; GO:0043565,sequence-specific DNA binding; GO:0001135,RNA polymerase II transcription regulator recruiting activity; GO:0044212,transcription regulatory region DNA binding; GO:0009913,epidermal cell differentiation; GO:0007275,multicellular org…	Myb-like DNA-binding domain
NS-49869.107505	MYB-related	TF	MYB->MYB-related	795.849	1.50864	-8.74301	down	K08869 aarF domain-containing kinase | (RefSeq) predicted protein (A)	transcription factor MYB1R1-like [Hevea brasiliensis]	RecName: Full=Transcription factor KUA1 {ECO:0000303|PubMed:24806884}; AltName: Full=Myb-related protein H {ECO:0000303|PubMed:23888064}; Short=AtMYBH {ECO:0000303|PubMed:23888064}; Short=AtMYBS3 {ECO:0000303|PubMed:25920996}; Short=MYBS3-homolg protein {ECO:0000303|PubMed:25920996}; AltName: Full=Protein KUODA1 {ECO:0000303|PubMed:24806884};	SubName: Full=Myb-like transcription factor family protein {ECO:0000313|EMBL:EOY00277.1};	--	GO:0005634,nucleus; GO:0003700,DNA-binding transcription factor activity; GO:0000976,transcription regulatory region sequence-specific DNA binding; GO:0008270,zinc ion binding; GO:0010252,auxin homeostasis; GO:0048527,lateral root development; GO:0048366,leaf development; GO:0010150,leaf senescence; GO:2000469,negative regulation of peroxidase activity; GO:0000122,negative regulation of transcrip…	Myb-like DNA-binding domain
NS-49869.108488	MYB-related	TF	MYB->MYB-related	1027.69	4711.09	2.19776	up	K08869 aarF domain-containing kinase | (RefSeq) predicted protein (A)	PREDICTED: transcription factor MYB1R1 [Citrus sinensis]	RecName: Full=Transcription factor MYBS3 {ECO:0000303|PubMed:12172034}; AltName: Full=Myb-related protein S3 {ECO:0000303|PubMed:12172034}; Short=OsMYBS3 {ECO:0000303|PubMed:12172034};	SubName: Full=Uncharacterized protein {ECO:0000313|EMBL:ESR40121.1};	--	GO:0005634,nucleus; GO:0003677,DNA binding; GO:0003700,DNA-binding transcription factor activity; GO:0046872,metal ion binding; GO:0045892,negative regulation of transcription, DNA-templated; GO:0009723,response to ethylene; GO:0009739,response to gibberellin; GO:0009744,response to sucrose; GO:0006351,transcription, DNA-templated	Myb-like DNA-binding domain
NS-49869.108544	MYB-related	TF	MYB->MYB-related	63.5734	157.048	1.30384	up	K12133 MYB-related transcription factor LHY | (RefSeq) protein LHY-like (A)	hypothetical protein CISIN_1g004262mg [Citrus sinensis]	RecName: Full=Protein LHY {ECO:0000303|PubMed:9657154}; AltName: Full=MYB-related transcription factor LHY {ECO:0000303|PubMed:9657154}; AltName: Full=Protein LATE ELONGATED HYPOCOTYL {ECO:0000303|PubMed:9657154};	SubName: Full=Uncharacterized protein {ECO:0000313|EMBL:KDO86644.1};	Zuotin and related molecular chaperones (DnaJ superfamily), contains DNA-binding domains	GO:0005634,nucleus; GO:0003700,DNA-binding transcription factor activity; GO:0044212,transcription regulatory region DNA binding; GO:0007623,circadian rhythm; GO:0048574,long-day photoperiodism, flowering; GO:0042754,negative regulation of circadian rhythm; GO:0043433,negative regulation of DNA-binding transcription factor activity; GO:0042752,regulation of circadian rhythm; GO:0006355,regulation…	Myb-like DNA-binding domain
NS-49869.109882	MYB-related	TF	MYB->MYB-related	759.222	234.576	-1.69906	down	K09422 transcription factor MYB, plant | (RefSeq) transcription repressor MYB6-like isoform X1 (A)	transcription repressor MYB6-like isoform X2 [Durio zibethinus]	RecName: Full=Transcription factor MYB3; AltName: Full=Myb-related protein 3; Short=AtMYB3;	SubName: Full=Myb-like transcription factor 1 {ECO:0000313|EMBL:AAN28273.1}; Flags: Fragment;	Transcription factor, Myb superfamily	GO:0005634,nucleus; GO:0003700,DNA-binding transcription factor activity; GO:0000981,DNA-binding transcription factor activity, RNA polymerase II-specific; GO:0043565,sequence-specific DNA binding; GO:0001135,RNA polymerase II transcription regulator recruiting activity; GO:0044212,transcription regulatory region DNA binding; GO:0030154,cell differentiation; GO:0009800,cinnamic acid biosynthetic …	Myb-like DNA-binding domain
NS-49869.111801	MYB-related	TF	MYB->MYB-related	32.2263	509.662	3.98722	up	K09422 transcription factor MYB, plant | (RefSeq) transcription repressor MYB6-like isoform X1 (A)	transcription repressor MYB6-like isoform X2 [Durio zibethinus]	RecName: Full=Transcription repressor MYB6; AltName: Full=Myb-related protein 6; Short=AtMYB6;	SubName: Full=R2r3-myb transcription factor, putative {ECO:0000313|EMBL:EEF27899.1};	Transcription factor, Myb superfamily	GO:0005634,nucleus; GO:0003700,DNA-binding transcription factor activity; GO:0000981,DNA-binding transcription factor activity, RNA polymerase II-specific; GO:0043565,sequence-specific DNA binding; GO:0001135,RNA polymerase II transcription regulator recruiting activity; GO:0044212,transcription regulatory region DNA binding; GO:0030154,cell differentiation; GO:0006357,regulation of transcription…	Myb-like DNA-binding domain
NS-49869.124717	Others	TR	Others	62.5908	16.6787	-1.9045	down	K14489 arabidopsis histidine kinase 2/3/4 (cytokinin receptor) [EC:2.7.13.3] | (RefSeq) hypothetical protein (A)	hypothetical protein CISIN_1g001676mg [Citrus sinensis]	RecName: Full=Histidine kinase 3; EC=2.7.13.3; AltName: Full=Arabidopsis histidine kinase 3; Short=AtHK3; AltName: Full=Protein AUTHENTIC HIS-KINASE 3; AltName: Full=Protein ORESARA 12;	SubName: Full=Uncharacterized protein {ECO:0000313|EMBL:KDO81867.1};	Sensory transduction histidine kinase	GO:0005789,endoplasmic reticulum membrane; GO:0016021,integral component of membrane; GO:0005886,plasma membrane; GO:0009884,cytokinin receptor activity; GO:0000155,phosphorelay sensor kinase activity; GO:0004673,protein histidine kinase activity; GO:0043424,protein histidine kinase binding; GO:0071215,cellular response to abscisic acid stimulus; GO:0070417,cellular response to cold; GO:0016036,c…	Histidine kinase-, DNA gyrase B-, and HSP90-like ATPase
NS-49869.114017	MYB-related	TF	MYB->MYB-related	32.814	79.9761	1.27844	up	K09422 transcription factor MYB, plant | (RefSeq) hypothetical protein (A)	transcription factor CPC-like [Herrania umbratica]	RecName: Full=MYB-like transcription factor ETC1; AltName: Full=Protein ENHANCER OF TRY AND CPC 1;	SubName: Full=Uncharacterized protein {ECO:0000313|EMBL:EOY28699.1};	--	GO:0005634,nucleus; GO:0003700,DNA-binding transcription factor activity; GO:0000981,DNA-binding transcription factor activity, RNA polymerase II-specific; GO:0043565,sequence-specific DNA binding; GO:0001135,RNA polymerase II transcription regulator recruiting activity; GO:0044212,transcription regulatory region DNA binding; GO:1900033,negative regulation of trichome patterning; GO:0006357,regul…	Myb-like DNA-binding domain
NS-49869.114327	MYB-related	TF	MYB->MYB-related	238.984	51.073	-2.2299	down	K09422 transcription factor MYB, plant | (RefSeq) telomere repeat-binding factor 2 isoform X1 (A)	telomere repeat-binding factor 2-like isoform X3 [Cucurbita maxima]	RecName: Full=Telomere repeat-binding factor 2; Short=AtTRB2; AltName: Full=MYB transcription factor; AltName: Full=Telomere-binding protein 3; Short=AtTBP3;	SubName: Full=Uncharacterized protein {ECO:0000313|EMBL:OAY33615.1};	--	GO:0000785,chromatin; GO:0000784,nuclear chromosome, telomeric region; GO:0005730,nucleolus; GO:0000786,nucleosome; GO:0005634,nucleus; GO:0003700,DNA-binding transcription factor activity; GO:0003691,double-stranded telomeric DNA binding; GO:0042803,protein homodimerization activity; GO:0043047,single-stranded telomeric DNA binding; GO:0042162,telomeric DNA binding; GO:0006334,nucleosome assembl…	Myb-like DNA-binding domain
NS-49869.114329	MYB-related	TF	MYB->MYB-related	602.787	265.458	-1.18664	down	K09422 transcription factor MYB, plant | (RefSeq) telomere repeat-binding factor 2 isoform X1 (A)	telomere repeat-binding factor 2-like isoform X3 [Cucurbita maxima]	RecName: Full=Telomere repeat-binding factor 2; Short=AtTRB2; AltName: Full=MYB transcription factor; AltName: Full=Telomere-binding protein 3; Short=AtTBP3;	SubName: Full=Uncharacterized protein {ECO:0000313|EMBL:OAY33615.1};	--	GO:0000785,chromatin; GO:0000784,nuclear chromosome, telomeric region; GO:0005730,nucleolus; GO:0000786,nucleosome; GO:0005634,nucleus; GO:0003700,DNA-binding transcription factor activity; GO:0003691,double-stranded telomeric DNA binding; GO:0042803,protein homodimerization activity; GO:0043047,single-stranded telomeric DNA binding; GO:0042162,telomeric DNA binding; GO:0006334,nucleosome assembl…	linker histone H1 and H5 family
NS-49869.115731	MYB-related	TF	MYB->MYB-related	128.423	0	-9.52869	down	K09422 transcription factor MYB, plant | (RefSeq) hypothetical protein (A)	hypothetical protein CISIN_1g024128mg [Citrus sinensis]	RecName: Full=Telomere repeat-binding factor 4; AltName: Full=MYB transcription factor;	SubName: Full=Uncharacterized protein {ECO:0000313|EMBL:KDO53205.1};	--	GO:0000784,nuclear chromosome, telomeric region; GO:0000786,nucleosome; GO:0003700,DNA-binding transcription factor activity; GO:0003691,double-stranded telomeric DNA binding; GO:0043565,sequence-specific DNA binding; GO:0006334,nucleosome assembly; GO:0009733,response to auxin; GO:0046686,response to cadmium ion; GO:0009723,response to ethylene; GO:0009753,response to jasmonic acid; GO:0009751,r…	linker histone H1 and H5 family
NS-49869.120179	MYB-related	TF	MYB->MYB-related	17.9879	577.562	5.00079	up	K12133 MYB-related transcription factor LHY | (RefSeq) protein LHY-like isoform X1 (A)	hypothetical protein CUMW_006960 [Citrus unshiu]	RecName: Full=Protein REVEILLE 1;	SubName: Full=Uncharacterized protein {ECO:0000313|EMBL:GAY33372.1};	Zuotin and related molecular chaperones (DnaJ superfamily), contains DNA-binding domains	GO:0005634,nucleus; GO:0003677,DNA binding; GO:0003700,DNA-binding transcription factor activity; GO:0009851,auxin biosynthetic process; GO:0009734,auxin-activated signaling pathway; GO:0007623,circadian rhythm; GO:0010600,regulation of auxin biosynthetic process; GO:0006355,regulation of transcription, DNA-templated; GO:0006351,transcription, DNA-templated	--
NS-49869.125136	HMG	TR	HMG	12.393	37.0561	1.57269	up	K10802 high mobility group protein B1 | (RefSeq) high mobility group B protein 1 isoform X2 (A)	high mobility group B protein 1 isoform X1 [Sesamum indicum]	RecName: Full=High mobility group B protein 1; AltName: Full=High mobility group protein A; Short=AtHMGalpha; Short=HMG alpha; AltName: Full=Nucleosome/chromatin assembly factor group D 01; Short=Nucleosome/chromatin assembly factor group D 1;	SubName: Full=HMG box-containing protein {ECO:0000313|EMBL:PIN25027.1};	HMG box-containing protein	GO:0000785,chromatin; GO:0005634,nucleus; GO:0003682,chromatin binding; GO:0003677,DNA binding; GO:0003700,DNA-binding transcription factor activity; GO:0030527,structural constituent of chromatin; GO:0006333,chromatin assembly or disassembly	HMG (high mobility group) box
NS-49869.125248	SWI/SNF-BAF60b	TR	SWI/SNF-BAF60b	685.54	302.331	-1.18129	down	K15223 upstream activation factor subunit UAF30 | (RefSeq) upstream activation factor subunit spp27-like (A)	protein TRI1 [Manihot esculenta]	--	SubName: Full=Uncharacterized protein {ECO:0000313|EMBL:OAY41842.1};	RNA polymerase I transcription factor UAF	--	SWIB/MDM2 domain
NS-49869.120217	MYB-related	TF	MYB->MYB-related	1338.84	3346.89	1.32139	up	K12133 MYB-related transcription factor LHY | (RefSeq) protein LHY-like (A)	hypothetical protein CISIN_1g004262mg [Citrus sinensis]	RecName: Full=Protein LHY {ECO:0000303|PubMed:9657154}; AltName: Full=MYB-related transcription factor LHY {ECO:0000303|PubMed:9657154}; AltName: Full=Protein LATE ELONGATED HYPOCOTYL {ECO:0000303|PubMed:9657154};	SubName: Full=Uncharacterized protein {ECO:0000313|EMBL:KDO86644.1};	Zuotin and related molecular chaperones (DnaJ superfamily), contains DNA-binding domains	GO:0005634,nucleus; GO:0003700,DNA-binding transcription factor activity; GO:0044212,transcription regulatory region DNA binding; GO:0007623,circadian rhythm; GO:0048574,long-day photoperiodism, flowering; GO:0042754,negative regulation of circadian rhythm; GO:0043433,negative regulation of DNA-binding transcription factor activity; GO:0042752,regulation of circadian rhythm; GO:0006355,regulation…	Myb-like DNA-binding domain
NS-49869.125555	TRAF	TR	TRAF	0.963028	27.3703	4.78338	up	K10523 speckle-type POZ protein | (RefSeq) BTB/POZ and MATH domain-containing protein 3-like isoform X1 (A)	BTB/POZ and MATH domain-containing protein 3-like isoform X1 [Hevea brasiliensis]	RecName: Full=BTB/POZ and MATH domain-containing protein 3; AltName: Full=Protein BTB-POZ AND MATH DOMAIN 3; Short=AtBPM3;	SubName: Full=BTB domain-containing protein/MATH domain-containing protein {ECO:0000313|EMBL:GAV70321.1};	Speckle-type POZ protein SPOP and related proteins with TRAF, MATH and BTB/POZ domains	GO:0005829,cytosol; GO:0005634,nucleus; GO:0042802,identical protein binding; GO:0071472,cellular response to salt stress; GO:0016567,protein ubiquitination; GO:0031396,regulation of protein ubiquitination; GO:0006970,response to osmotic stress	BTB/POZ domain
NS-49869.122091	MYB-related	TF	MYB->MYB-related	4.51654	66.9325	3.85501	up	K08869 aarF domain-containing kinase | (RefSeq) predicted protein (A)	hypothetical protein CISIN_1g0164771mg, partial [Citrus sinensis]	RecName: Full=Transcription factor MYBS3 {ECO:0000303|PubMed:12172034}; AltName: Full=Myb-related protein S3 {ECO:0000303|PubMed:12172034}; Short=OsMYBS3 {ECO:0000303|PubMed:12172034};	SubName: Full=Uncharacterized protein {ECO:0000313|EMBL:KDO51783.1}; Flags: Fragment;	--	GO:0005634,nucleus; GO:0003677,DNA binding; GO:0003700,DNA-binding transcription factor activity; GO:0046872,metal ion binding; GO:0045892,negative regulation of transcription, DNA-templated; GO:0009723,response to ethylene; GO:0009739,response to gibberellin; GO:0009744,response to sucrose; GO:0006351,transcription, DNA-templated	--
NS-49869.122560	MYB-related	TF	MYB->MYB-related	402.528	1275.36	1.66634	up	K12133 MYB-related transcription factor LHY | (RefSeq) uncharacterized protein LOC112280611 (A)	hypothetical protein CISIN_1g021851mg [Citrus sinensis]	RecName: Full=Protein REVEILLE 7; AltName: Full=Early-phytochrome-responsive 1; AltName: Full=MYB-related transcription factor EPR1;	SubName: Full=Uncharacterized protein {ECO:0000313|EMBL:KDO44077.1};	Zuotin and related molecular chaperones (DnaJ superfamily), contains DNA-binding domains	GO:0005634,nucleus; GO:0003677,DNA binding; GO:0003700,DNA-binding transcription factor activity; GO:0007623,circadian rhythm; GO:0006355,regulation of transcription, DNA-templated; GO:0046686,response to cadmium ion; GO:0009723,response to ethylene; GO:0009651,response to salt stress; GO:0006351,transcription, DNA-templated	Myb-like DNA-binding domain
NS-49869.128053	MYB-related	TF	MYB->MYB-related	16.1074	35.7915	1.14436	up	--	PREDICTED: glutamic acid-rich protein [Citrus sinensis]	--	SubName: Full=Uncharacterized protein {ECO:0000313|EMBL:GAY49942.1};	--	--	Myb-like DNA-binding domain
NS-49869.128342	MYB-related	TF	MYB->MYB-related	355.943	160.699	-1.14611	down	K09422 transcription factor MYB, plant | (RefSeq) telomere repeat-binding factor 2 isoform X1 (A)	telomere repeat-binding factor 2-like isoform X3 [Cucurbita maxima]	RecName: Full=Telomere repeat-binding factor 2; Short=AtTRB2; AltName: Full=MYB transcription factor; AltName: Full=Telomere-binding protein 3; Short=AtTBP3;	SubName: Full=Uncharacterized protein {ECO:0000313|EMBL:OAY33615.1};	--	GO:0000785,chromatin; GO:0000784,nuclear chromosome, telomeric region; GO:0005730,nucleolus; GO:0000786,nucleosome; GO:0005634,nucleus; GO:0003700,DNA-binding transcription factor activity; GO:0003691,double-stranded telomeric DNA binding; GO:0042803,protein homodimerization activity; GO:0043047,single-stranded telomeric DNA binding; GO:0042162,telomeric DNA binding; GO:0006334,nucleosome assembl…	linker histone H1 and H5 family
NS-49869.130158	MYB-related	TF	MYB->MYB-related	47.6925	0	-8.09927	down	K09422 transcription factor MYB, plant | (RefSeq) transcription factor MYB41 (A)	transcription repressor myb6 [Quercus suber]	RecName: Full=Transcription factor MYB41 {ECO:0000305}; AltName: Full=Myb-related protein 41 {ECO:0000303|PubMed:11597504}; Short=AtMYB41 {ECO:0000303|PubMed:11597504}; AltName: Full=Protein LATE MERISTEM IDENTITY 2;	SubName: Full=Uncharacterized protein {ECO:0000313|EMBL:GAY42152.1};	Transcription factor, Myb superfamily	GO:0005634,nucleus; GO:0003700,DNA-binding transcription factor activity; GO:0000981,DNA-binding transcription factor activity, RNA polymerase II-specific; GO:0043565,sequence-specific DNA binding; GO:0001135,RNA polymerase II transcription regulator recruiting activity; GO:0044212,transcription regulatory region DNA binding; GO:0030154,cell differentiation; GO:0009908,flower development; GO:0009…	Myb-like DNA-binding domain
NS-49869.126273	Others	TR	Others	12.4468	60.0694	2.28237	up	K12135 zinc finger protein CONSTANS | (RefSeq) zinc finger protein CONSTANS-like (A)	hypothetical protein CISIN_1g026124mg [Citrus sinensis]	RecName: Full=B-box zinc finger protein 25 {ECO:0000303|PubMed:19920209}; AltName: Full=Protein SALT TOLERANCE HOMOLOG 1; AltName: Full=Salt tolerance-like protein;	SubName: Full=Uncharacterized protein {ECO:0000313|EMBL:KDO46280.1};	--	GO:0005634,nucleus; GO:0003700,DNA-binding transcription factor activity; GO:0000989,NA; GO:0008270,zinc ion binding; GO:0010100,negative regulation of photomorphogenesis; GO:0006355,regulation of transcription, DNA-templated; GO:0006351,transcription, DNA-templated	B-box zinc finger
NS-49869.130331	MYB-related	TF	MYB->MYB-related	40.0532	0.374752	-6.88342	down	K09422 transcription factor MYB, plant | (RefSeq) transcription repressor MYB5 (A)	transcription repressor MYB5 [Jatropha curcas]	RecName: Full=Transcription repressor MYB5; AltName: Full=AtM2; AltName: Full=Myb-related protein 5; Short=AtMYB5;	SubName: Full=MYB family protein {ECO:0000313|EMBL:AIT52281.1};	Transcription factor, Myb superfamily	GO:0005634,nucleus; GO:0003700,DNA-binding transcription factor activity; GO:0000981,DNA-binding transcription factor activity, RNA polymerase II-specific; GO:0043565,sequence-specific DNA binding; GO:0001135,RNA polymerase II transcription regulator recruiting activity; GO:0044212,transcription regulatory region DNA binding; GO:0048354,mucilage biosynthetic process involved in seed coat developm…	Myb-like DNA-binding domain
NS-49869.131121	MYB-related	TF	MYB->MYB-related	52.4135	387.974	2.88898	up	K09422 transcription factor MYB, plant | (RefSeq) myb-related protein 306-like (A)	myb-related protein 306-like [Hevea brasiliensis]	RecName: Full=Transcription factor MYB30 {ECO:0000303|PubMed:10929106}; AltName: Full=Myb-related protein 30 {ECO:0000303|PubMed:10929106}; Short=AtMYB30 {ECO:0000303|PubMed:10929106};	SubName: Full=Transcription factor, Myb superfamily {ECO:0000313|EMBL:PIN06877.1};	Transcription factor, Myb superfamily	GO:0005634,nucleus; GO:0003700,DNA-binding transcription factor activity; GO:0000981,DNA-binding transcription factor activity, RNA polymerase II-specific; GO:0043565,sequence-specific DNA binding; GO:0001135,RNA polymerase II transcription regulator recruiting activity; GO:0044212,transcription regulatory region DNA binding; GO:0030154,cell differentiation; GO:0009626,plant-type hypersensitive r…	Myb-like DNA-binding domain
NS-49869.131898	MYB-related	TF	MYB->MYB-related	44.2552	107.003	1.27024	up	K00784 ribonuclease Z [EC:3.1.26.11] | (RefSeq) tRNase Z TRZ1 isoform X1 (A)	hypothetical protein CISIN_1g032677mg [Citrus sinensis]	RecName: Full=Transcription factor DIVARICATA;	SubName: Full=Uncharacterized protein {ECO:0000313|EMBL:KDO41465.1};	Zuotin and related molecular chaperones (DnaJ superfamily), contains DNA-binding domains	GO:0005634,nucleus; GO:0003677,DNA binding; GO:0048262,determination of dorsal/ventral asymmetry; GO:0009908,flower development; GO:0006355,regulation of transcription, DNA-templated; GO:0006351,transcription, DNA-templated	Myb-like DNA-binding domain
NS-49869.126924	SOH1	TR	SOH1	0	109.291	9.20708	up	K15153 mediator of RNA polymerase II transcription subunit 31 | (RefSeq) hypothetical protein (A)	hypothetical protein CISIN_1g033637mg [Citrus sinensis]	RecName: Full=Mediator of RNA polymerase II transcription subunit 31; AltName: Full=Mediator complex subunit 31; AltName: Full=Mediator complex subunit SOH1;	RecName: Full=Mediator of RNA polymerase II transcription subunit 31 {ECO:0000256|RuleBase:RU364129};	Transcriptional regulator SOH1	GO:0070847,core mediator complex; GO:0016592,mediator complex; GO:0001104,NA; GO:0003713,transcription coactivator activity; GO:0006357,regulation of transcription by RNA polymerase II; GO:0006351,transcription, DNA-templated	SOH1
NS-49869.126926	SOH1	TR	SOH1	404.506	125.317	-1.68867	down	K15153 mediator of RNA polymerase II transcription subunit 31 | (RefSeq) mediator of RNA polymerase II transcription subunit 31 (A)	hypothetical protein CISIN_1g033637mg [Citrus sinensis]	RecName: Full=Mediator of RNA polymerase II transcription subunit 31; AltName: Full=Mediator complex subunit 31; AltName: Full=Mediator complex subunit SOH1;	RecName: Full=Mediator of RNA polymerase II transcription subunit 31 {ECO:0000256|RuleBase:RU364129};	Transcriptional regulator SOH1	GO:0070847,core mediator complex; GO:0016592,mediator complex; GO:0001104,NA; GO:0003713,transcription coactivator activity; GO:0006357,regulation of transcription by RNA polymerase II; GO:0006351,transcription, DNA-templated	SOH1
NS-49869.134794	MYB-related	TF	MYB->MYB-related	0	41.1253	7.79891	up	K09422 transcription factor MYB, plant | (RefSeq) hypothetical protein (A)	hypothetical protein CUMW_195220 [Citrus unshiu]	RecName: Full=Transcription factor MYB92 {ECO:0000303|PubMed:9839469}; AltName: Full=Myb-related protein 92 {ECO:0000303|PubMed:9839469}; Short=AtMYB92 {ECO:0000303|PubMed:9839469};	SubName: Full=Uncharacterized protein {ECO:0000313|EMBL:GAY59535.1};	Transcription factor, Myb superfamily	GO:0005634,nucleus; GO:0003700,DNA-binding transcription factor activity; GO:0000981,DNA-binding transcription factor activity, RNA polymerase II-specific; GO:0043565,sequence-specific DNA binding; GO:0001135,RNA polymerase II transcription regulator recruiting activity; GO:0044212,transcription regulatory region DNA binding; GO:0030154,cell differentiation; GO:0006357,regulation of transcription…	Myb-like DNA-binding domain
NS-49869.135725	MYB-related	TF	MYB->MYB-related	122.099	0	-9.45595	down	K09422 transcription factor MYB, plant | (RefSeq) telomere repeat-binding factor 2 isoform X1 (A)	telomere repeat-binding factor 2-like isoform X3 [Cucurbita maxima]	RecName: Full=Telomere repeat-binding factor 2; Short=AtTRB2; AltName: Full=MYB transcription factor; AltName: Full=Telomere-binding protein 3; Short=AtTBP3;	SubName: Full=Uncharacterized protein {ECO:0000313|EMBL:OAY33615.1};	--	GO:0000785,chromatin; GO:0000784,nuclear chromosome, telomeric region; GO:0005730,nucleolus; GO:0000786,nucleosome; GO:0005634,nucleus; GO:0003700,DNA-binding transcription factor activity; GO:0003691,double-stranded telomeric DNA binding; GO:0042803,protein homodimerization activity; GO:0043047,single-stranded telomeric DNA binding; GO:0042162,telomeric DNA binding; GO:0006334,nucleosome assembl…	Myb-like DNA-binding domain
NS-49869.135759	MYB-related	TF	MYB->MYB-related	114.582	27.2431	-2.07881	down	K08869 aarF domain-containing kinase | (RefSeq) predicted protein (A)	transcription factor MYB1R1 [Carica papaya]	RecName: Full=Transcription factor KUA1 {ECO:0000303|PubMed:24806884}; AltName: Full=Myb-related protein H {ECO:0000303|PubMed:23888064}; Short=AtMYBH {ECO:0000303|PubMed:23888064}; Short=AtMYBS3 {ECO:0000303|PubMed:25920996}; Short=MYBS3-homolg protein {ECO:0000303|PubMed:25920996}; AltName: Full=Protein KUODA1 {ECO:0000303|PubMed:24806884};	SubName: Full=Myb_DNA-binding domain-containing protein {ECO:0000313|EMBL:GAV91369.1};	--	GO:0005634,nucleus; GO:0003700,DNA-binding transcription factor activity; GO:0000976,transcription regulatory region sequence-specific DNA binding; GO:0008270,zinc ion binding; GO:0010252,auxin homeostasis; GO:0048527,lateral root development; GO:0048366,leaf development; GO:0010150,leaf senescence; GO:2000469,negative regulation of peroxidase activity; GO:0000122,negative regulation of transcrip…	Myb-like DNA-binding domain
NS-49869.127789	SWI/SNF-BAF60b	TR	SWI/SNF-BAF60b	41.3954	103.57	1.31517	up	K15223 upstream activation factor subunit UAF30 | (RefSeq) uncharacterized protein LOC107434308 (A)	PREDICTED: uncharacterized protein LOC107434308 [Ziziphus jujuba]	--	SubName: Full=SWIB domain-containing protein {ECO:0000313|EMBL:GAV87258.1};	RNA polymerase I transcription factor UAF	--	SWIB/MDM2 domain
NS-49869.127932	SWI/SNF-BAF60b	TR	SWI/SNF-BAF60b	0	416.377	11.1365	up	K01062 platelet-activating factor acetylhydrolase [EC:3.1.1.47] | (RefSeq) hypothetical protein (A)	PREDICTED: zinc finger CCCH domain-containing protein 19-like [Citrus sinensis]	RecName: Full=Zinc finger CCCH domain-containing protein 19; Short=AtC3H19; AltName: Full=Protein Needed for RDR2-independent DNA methylation;	SubName: Full=Uncharacterized protein {ECO:0000313|EMBL:GAY52863.1};	RNA polymerase I transcription factor UAF	GO:0005829,cytosol; GO:0005634,nucleus; GO:0003677,DNA binding; GO:0042393,histone binding; GO:0046872,metal ion binding; GO:0032776,DNA methylation on cytosine; GO:0031047,gene silencing by RNA; GO:0010964,regulation of chromatin silencing by small RNA; GO:0006351,transcription, DNA-templated	Plus-3 domain
NS-49869.135760	MYB-related	TF	MYB->MYB-related	132.051	0	-9.56804	down	K08869 aarF domain-containing kinase | (RefSeq) predicted protein (A)	transcription factor MYB1R1 [Carica papaya]	RecName: Full=Transcription factor KUA1 {ECO:0000303|PubMed:24806884}; AltName: Full=Myb-related protein H {ECO:0000303|PubMed:23888064}; Short=AtMYBH {ECO:0000303|PubMed:23888064}; Short=AtMYBS3 {ECO:0000303|PubMed:25920996}; Short=MYBS3-homolg protein {ECO:0000303|PubMed:25920996}; AltName: Full=Protein KUODA1 {ECO:0000303|PubMed:24806884};	SubName: Full=Myb_DNA-binding domain-containing protein {ECO:0000313|EMBL:GAV91369.1};	--	GO:0005634,nucleus; GO:0003700,DNA-binding transcription factor activity; GO:0000976,transcription regulatory region sequence-specific DNA binding; GO:0008270,zinc ion binding; GO:0010252,auxin homeostasis; GO:0048527,lateral root development; GO:0048366,leaf development; GO:0010150,leaf senescence; GO:2000469,negative regulation of peroxidase activity; GO:0000122,negative regulation of transcrip…	Myb-like DNA-binding domain
NS-49869.138205	MYB-related	TF	MYB->MYB-related	2.29188	19.877	3.1039	up	K11649 SWI/SNF related-matrix-associated actin-dependent regulator of chromatin subfamily C | (RefSeq) SWI/SNF complex subunit SWI3D (A)	hypothetical protein CISIN_1g001648mg [Citrus sinensis]	RecName: Full=SWI/SNF complex subunit SWI3D; Short=AtSWI3D; AltName: Full=Transcription regulatory protein SWI3D;	SubName: Full=Uncharacterized protein {ECO:0000313|EMBL:KDO49105.1};	Chromatin remodeling factor subunit and related transcription factors	GO:0005634,nucleus; GO:0003677,DNA binding; GO:0008270,zinc ion binding; GO:0016569,covalent chromatin modification; GO:0007275,multicellular organism development; GO:0006355,regulation of transcription, DNA-templated; GO:0006351,transcription, DNA-templated	SWIRM-associated region 1
NS-49869.139874	MYB-related	TF	MYB->MYB-related	143.172	20.3659	-2.80549	down	K09422 transcription factor MYB, plant | (RefSeq) transcription factor MYB106-like (A)	transcription factor MYB106-like [Durio zibethinus]	RecName: Full=Transcription factor MYB16 {ECO:0000305}; AltName: Full=Myb-related protein 16 {ECO:0000303|PubMed:11597504}; Short=AtMYB16 {ECO:0000303|PubMed:11597504}; AltName: Full=Protein MIXTA homolog {ECO:0000303|PubMed:17376813}; Short=AtMIXTA {ECO:0000303|PubMed:17376813};	SubName: Full=Myb domain protein 106 {ECO:0000313|EMBL:EOY03526.1};	Transcription factor, Myb superfamily	GO:0005634,nucleus; GO:0003700,DNA-binding transcription factor activity; GO:0000981,DNA-binding transcription factor activity, RNA polymerase II-specific; GO:0043565,sequence-specific DNA binding; GO:0001135,RNA polymerase II transcription regulator recruiting activity; GO:0044212,transcription regulatory region DNA binding; GO:0030154,cell differentiation; GO:0000902,cell morphogenesis; GO:0035…	Myb-like DNA-binding domain
NS-49869.140207	MYB-related	TF	MYB->MYB-related	101.207	259.493	1.35633	up	K09422 transcription factor MYB, plant | (RefSeq) hypothetical protein (A)	hypothetical protein CISIN_1g024128mg [Citrus sinensis]	RecName: Full=Telomere repeat-binding factor 4; AltName: Full=MYB transcription factor;	SubName: Full=Uncharacterized protein {ECO:0000313|EMBL:KDO53205.1};	--	GO:0000784,nuclear chromosome, telomeric region; GO:0000786,nucleosome; GO:0003700,DNA-binding transcription factor activity; GO:0003691,double-stranded telomeric DNA binding; GO:0043565,sequence-specific DNA binding; GO:0006334,nucleosome assembly; GO:0009733,response to auxin; GO:0046686,response to cadmium ion; GO:0009723,response to ethylene; GO:0009753,response to jasmonic acid; GO:0009751,r…	linker histone H1 and H5 family
NS-49869.145586	MYB-related	TF	MYB->MYB-related	0	34.6896	7.55718	up	K09422 transcription factor MYB, plant | (RefSeq) transcription repressor MYB5-like (A)	Transcription repressor MYB5 -like protein [Gossypium arboreum]	RecName: Full=Transcription repressor MYB5; AltName: Full=AtM2; AltName: Full=Myb-related protein 5; Short=AtMYB5;	SubName: Full=Transcription repressor MYB5-like protein {ECO:0000313|EMBL:KHG09944.1};	Transcription factor, Myb superfamily	GO:0005634,nucleus; GO:0003700,DNA-binding transcription factor activity; GO:0000981,DNA-binding transcription factor activity, RNA polymerase II-specific; GO:0043565,sequence-specific DNA binding; GO:0001135,RNA polymerase II transcription regulator recruiting activity; GO:0044212,transcription regulatory region DNA binding; GO:0048354,mucilage biosynthetic process involved in seed coat developm…	Myb-like DNA-binding domain
NS-49869.147152	MYB-related	TF	MYB->MYB-related	157.968	27.8981	-2.50528	down	K11111 telomeric repeat-binding factor 2 | (RefSeq) uncharacterized protein LOC105643614 isoform X1 (A)	PREDICTED: uncharacterized protein LOC100263481 isoform X6 [Vitis vinifera]	RecName: Full=Telomere repeat-binding protein 6; AltName: Full=Protein TRF-LIKE 4;	SubName: Full=Uncharacterized protein {ECO:0000313|EMBL:OMO66107.1};	--	GO:0000783,nuclear telomere cap complex; GO:0003691,double-stranded telomeric DNA binding; GO:0006355,regulation of transcription, DNA-templated; GO:0031627,telomeric loop formation; GO:0006351,transcription, DNA-templated	Myb-like DNA-binding domain
NS-49869.128445	TAZ	TR	TAZ	631.678	152.787	-2.04257	down	K10523 speckle-type POZ protein | (RefSeq) hypothetical protein (A)	hypothetical protein CUMW_130670 [Citrus unshiu]	RecName: Full=BTB/POZ and TAZ domain-containing protein 1; AltName: Full=BTB and TAZ domain protein 1;	SubName: Full=Uncharacterized protein {ECO:0000313|EMBL:GAY50964.1};	CREB binding protein/P300 and related TAZ Zn-finger proteins	GO:0005737,cytoplasm; GO:0005634,nucleus; GO:0019005,SCF ubiquitin ligase complex; GO:0005516,calmodulin binding; GO:0004402,histone acetyltransferase activity; GO:0003712,transcription coregulator activity; GO:0031625,ubiquitin protein ligase binding; GO:0008270,zinc ion binding; GO:0009553,embryo sac development; GO:0009555,pollen development; GO:0043161,proteasome-mediated ubiquitin-dependent …	BTB/POZ domain
NS-49869.147815	MYB-related	TF	MYB->MYB-related	213.086	961.758	2.17326	up	K12133 MYB-related transcription factor LHY | (RefSeq) protein LHY-like isoform X1 (A)	PREDICTED: protein REVEILLE 1 [Citrus sinensis]	RecName: Full=Protein REVEILLE 1;	SubName: Full=Uncharacterized protein {ECO:0000313|EMBL:GAY33372.1};	Zuotin and related molecular chaperones (DnaJ superfamily), contains DNA-binding domains	GO:0005634,nucleus; GO:0003677,DNA binding; GO:0003700,DNA-binding transcription factor activity; GO:0009851,auxin biosynthetic process; GO:0009734,auxin-activated signaling pathway; GO:0007623,circadian rhythm; GO:0010600,regulation of auxin biosynthetic process; GO:0006355,regulation of transcription, DNA-templated; GO:0006351,transcription, DNA-templated	Myb-like DNA-binding domain
NS-49869.128808	AUX/IAA	TR	AUX/IAA	444.969	106.658	-2.05376	down	K14486 auxin response factor | (RefSeq) auxin response factor 5 (A)	hypothetical protein CISIN_1g0025162mg, partial [Citrus sinensis]	RecName: Full=Auxin response factor 5; AltName: Full=Auxin-responsive protein IAA24; AltName: Full=Transcription factor MONOPTEROS;	RecName: Full=Auxin-responsive protein {ECO:0000256|RuleBase:RU004549}; Flags: Fragment;	--	GO:0016020,membrane; GO:0005634,nucleus; GO:0003700,DNA-binding transcription factor activity; GO:0042802,identical protein binding; GO:0044212,transcription regulatory region DNA binding; GO:0009734,auxin-activated signaling pathway; GO:0009793,embryo development ending in seed dormancy; GO:0009908,flower development; GO:0010305,leaf vascular tissue pattern formation; GO:0009942,longitudinal axi…	AUX/IAA family
NS-49869.128809	AUX/IAA	TR	AUX/IAA	63.1252	177.024	1.48634	up	K14486 auxin response factor | (RefSeq) auxin response factor 5 (A)	PREDICTED: auxin response factor 5 isoform X2 [Citrus sinensis]	RecName: Full=Auxin response factor 5; AltName: Full=Auxin-responsive protein IAA24; AltName: Full=Transcription factor MONOPTEROS;	RecName: Full=Auxin-responsive protein {ECO:0000256|RuleBase:RU004549}; Flags: Fragment;	--	GO:0016020,membrane; GO:0005634,nucleus; GO:0003700,DNA-binding transcription factor activity; GO:0042802,identical protein binding; GO:0044212,transcription regulatory region DNA binding; GO:0009734,auxin-activated signaling pathway; GO:0009793,embryo development ending in seed dormancy; GO:0009908,flower development; GO:0010305,leaf vascular tissue pattern formation; GO:0009942,longitudinal axi…	AUX/IAA family
NS-49869.150561	MYB-related	TF	MYB->MYB-related	66.7538	138.61	1.05495	up	K11111 telomeric repeat-binding factor 2 | (RefSeq) predicted protein (A)	PREDICTED: uncharacterized protein LOC100263481 isoform X6 [Vitis vinifera]	RecName: Full=Telomere repeat-binding protein 6; AltName: Full=Protein TRF-LIKE 4;	SubName: Full=Uncharacterized protein {ECO:0000313|EMBL:OMO66107.1};	--	GO:0000783,nuclear telomere cap complex; GO:0003691,double-stranded telomeric DNA binding; GO:0006355,regulation of transcription, DNA-templated; GO:0031627,telomeric loop formation; GO:0006351,transcription, DNA-templated	Myb-like DNA-binding domain
NS-49869.152137	MYB-related	TF	MYB->MYB-related	59.3946	4.87177	-3.64459	down	K11498 centromeric protein E | (RefSeq) kinesin-like protein KIN-7O (A)	hypothetical protein RCOM_1598630 [Ricinus communis]	--	SubName: Full=Uncharacterized protein {ECO:0000313|EMBL:EEF52755.1};	--	GO:0003677,DNA binding; GO:0046872,metal ion binding	Myb-like DNA-binding domain
NS-49869.128916	Coactivator p15	TR	Coactivator p15	46.6837	101.476	1.11354	up	K02350 DNA polymerase zeta [EC:2.7.7.7] | (RefSeq) DNA polymerase zeta catalytic subunit-like (A)	hypothetical protein JCGZ_14250 [Jatropha curcas]	RecName: Full=RNA polymerase II transcriptional coactivator KELP;	SubName: Full=Uncharacterized protein {ECO:0000313|EMBL:KDP28479.1};	--	GO:0005634,nucleus; GO:0005667,transcription factor complex; GO:0003677,DNA binding; GO:0003713,transcription coactivator activity; GO:0060261,positive regulation of transcription initiation from RNA polymerase II promoter; GO:0006351,transcription, DNA-templated	Transcriptional Coactivator p15 (PC4)
NS-49869.152692	MYB-related	TF	MYB->MYB-related	26.3353	202.976	2.95535	up	K09422 transcription factor MYB, plant | (RefSeq) hypothetical protein (A)	hypothetical protein CICLE_v10026112mg [Citrus clementina]	RecName: Full=Transcription factor MYB7 {ECO:0000305}; AltName: Full=Myb-related protein 7 {ECO:0000305}; Short=AtMYB7 {ECO:0000312|EMBL:CAB09243.1}; AltName: Full=Myb-related protein Y49 {ECO:0000305}; Short=AtY49 {ECO:0000303|PubMed:8980549};	SubName: Full=Uncharacterized protein {ECO:0000313|EMBL:ESR39658.1};	Transcription factor, Myb superfamily	GO:0005634,nucleus; GO:0003700,DNA-binding transcription factor activity; GO:0000981,DNA-binding transcription factor activity, RNA polymerase II-specific; GO:0043565,sequence-specific DNA binding; GO:0001135,RNA polymerase II transcription regulator recruiting activity; GO:0044212,transcription regulatory region DNA binding; GO:0030154,cell differentiation; GO:1900384,regulation of flavonol bios…	Myb-like DNA-binding domain
NS-49869.153863	MYB-related	TF	MYB->MYB-related	27.6043	103.409	1.91082	up	K00784 ribonuclease Z [EC:3.1.26.11] | (RefSeq) tRNase Z TRZ1 isoform X1 (A)	hypothetical protein CISIN_1g032677mg [Citrus sinensis]	RecName: Full=Transcription factor DIVARICATA;	SubName: Full=Uncharacterized protein {ECO:0000313|EMBL:KDO41465.1};	Zuotin and related molecular chaperones (DnaJ superfamily), contains DNA-binding domains	GO:0005634,nucleus; GO:0003677,DNA binding; GO:0048262,determination of dorsal/ventral asymmetry; GO:0009908,flower development; GO:0006355,regulation of transcription, DNA-templated; GO:0006351,transcription, DNA-templated	Myb-like DNA-binding domain
NS-49869.129252	DDT	TR	DDT	47.2642	0	-8.0853	down	--	hypothetical protein CUMW_170000 [Citrus unshiu]	RecName: Full=Homeobox-DDT domain protein RLT3 {ECO:0000305}; AltName: Full=Protein RINGLET 3 {ECO:0000305};	SubName: Full=Uncharacterized protein {ECO:0000313|EMBL:GAY56194.1};	--	GO:0005634,nucleus; GO:0003677,DNA binding; GO:0009908,flower development; GO:0006355,regulation of transcription, DNA-templated; GO:0006351,transcription, DNA-templated	WSTF, HB1, Itc1p, MBD9 motif 1
NS-49869.155866	MYB-related	TF	MYB->MYB-related	13.5628	82.0851	2.60256	up	K09422 transcription factor MYB, plant | (RefSeq) hypothetical protein (A)	hypothetical protein CISIN_1g024860mg [Citrus sinensis]	RecName: Full=Transcription factor MYB15 {ECO:0000305}; AltName: Full=Myb-related protein 15 {ECO:0000305}; Short=AtMYB15 {ECO:0000312|EMBL:CAA74603.1}; AltName: Full=Myb-related protein Y19 {ECO:0000305}; Short=AtY19 {ECO:0000303|PubMed:8980549};	SubName: Full=Uncharacterized protein {ECO:0000313|EMBL:KDO55822.1};	Transcription factor, Myb superfamily	GO:0005634,nucleus; GO:0003700,DNA-binding transcription factor activity; GO:0000981,DNA-binding transcription factor activity, RNA polymerase II-specific; GO:0043565,sequence-specific DNA binding; GO:0001135,RNA polymerase II transcription regulator recruiting activity; GO:0044212,transcription regulatory region DNA binding; GO:0030154,cell differentiation; GO:0006357,regulation of transcription…	Myb-like DNA-binding domain
NS-49869.164840	MYB-related	TF	MYB->MYB-related	75.7657	22.9411	-1.73282	down	K09422 transcription factor MYB, plant | (RefSeq) telomere repeat-binding factor 4 (A)	hypothetical protein CICLE_v10026245mg [Citrus clementina]	RecName: Full=Telomere repeat-binding factor 5; AltName: Full=MYB transcription factor;	SubName: Full=Uncharacterized protein {ECO:0000313|EMBL:GAY38502.1};	--	GO:0000784,nuclear chromosome, telomeric region; GO:0000786,nucleosome; GO:0005634,nucleus; GO:0003700,DNA-binding transcription factor activity; GO:0003691,double-stranded telomeric DNA binding; GO:0006334,nucleosome assembly; GO:0031627,telomeric loop formation; GO:0006351,transcription, DNA-templated	linker histone H1 and H5 family
NS-49869.165355	MYB-related	TF	MYB->MYB-related	6.80611	79.6396	3.53929	up	K12133 MYB-related transcription factor LHY | (RefSeq) protein LHY-like isoform X1 (A)	PREDICTED: protein REVEILLE 1 [Citrus sinensis]	RecName: Full=Protein REVEILLE 1;	SubName: Full=Uncharacterized protein {ECO:0000313|EMBL:EMJ16503.1};	Zuotin and related molecular chaperones (DnaJ superfamily), contains DNA-binding domains	GO:0005634,nucleus; GO:0003677,DNA binding; GO:0003700,DNA-binding transcription factor activity; GO:0009851,auxin biosynthetic process; GO:0009734,auxin-activated signaling pathway; GO:0007623,circadian rhythm; GO:0010600,regulation of auxin biosynthetic process; GO:0006355,regulation of transcription, DNA-templated; GO:0006351,transcription, DNA-templated	--
NS-49869.168652	MYB-related	TF	MYB->MYB-related	15.4239	49.784	1.68571	up	K09422 transcription factor MYB, plant | (RefSeq) transcription repressor MYB5 (A)	transcription repressor MYB5 [Vigna radiata var. radiata]	RecName: Full=Transcription repressor MYB5; AltName: Full=AtM2; AltName: Full=Myb-related protein 5; Short=AtMYB5;	SubName: Full=Uncharacterized protein {ECO:0000313|EMBL:BAT82113.1};	Transcription factor, Myb superfamily	GO:0005634,nucleus; GO:0003700,DNA-binding transcription factor activity; GO:0000981,DNA-binding transcription factor activity, RNA polymerase II-specific; GO:0043565,sequence-specific DNA binding; GO:0001135,RNA polymerase II transcription regulator recruiting activity; GO:0044212,transcription regulatory region DNA binding; GO:0048354,mucilage biosynthetic process involved in seed coat developm…	Myb-like DNA-binding domain
NS-49869.173578	MYB-related	TF	MYB->MYB-related	0.654823	20.8871	4.96683	up	K12133 MYB-related transcription factor LHY | (RefSeq) hypothetical protein (A)	protein REVEILLE 7 [Prunus persica]	RecName: Full=Protein REVEILLE 7; AltName: Full=Early-phytochrome-responsive 1; AltName: Full=MYB-related transcription factor EPR1;	SubName: Full=Uncharacterized protein {ECO:0000313|EMBL:ONI09490.1};	Zuotin and related molecular chaperones (DnaJ superfamily), contains DNA-binding domains	GO:0005634,nucleus; GO:0003677,DNA binding; GO:0003700,DNA-binding transcription factor activity; GO:0007623,circadian rhythm; GO:0006355,regulation of transcription, DNA-templated; GO:0046686,response to cadmium ion; GO:0009723,response to ethylene; GO:0009651,response to salt stress; GO:0006351,transcription, DNA-templated	Myb-like DNA-binding domain
NS-49869.129899	TRAF	TR	TRAF	0	18.2499	6.61823	up	--	PREDICTED: BTB/POZ domain-containing protein At2g30600 [Nelumbo nucifera]	RecName: Full=BTB/POZ domain-containing protein At2g30600;	SubName: Full=BTB/POZ domain-containing protein At2g30600 {ECO:0000313|RefSeq:XP_010266159.1, ECO:0000313|RefSeq:XP_010266161.1, ECO:0000313|RefSeq:XP_010266162.1};	Proteins containing BTB/POZ and Kelch domains, involved in regulatory/signal transduction processes	GO:0005737,cytoplasm; GO:0019005,SCF ubiquitin ligase complex; GO:0031625,ubiquitin protein ligase binding; GO:0043161,proteasome-mediated ubiquitin-dependent protein catabolic process; GO:0042787,NA; GO:0030162,regulation of proteolysis	BTB/POZ domain
NS-49869.173612	MYB-related	TF	MYB->MYB-related	50.036	136.997	1.4621	up	K09422 transcription factor MYB, plant | (RefSeq) transcription repressor MYB4-like (A)	PREDICTED: transcription repressor MYB4-like [Nelumbo nucifera]	RecName: Full=Transcription factor MYB3; AltName: Full=Myb-related protein 3; Short=AtMYB3;	SubName: Full=transcription repressor MYB4-like {ECO:0000313|RefSeq:XP_010259378.1};	Transcription factor, Myb superfamily	GO:0005634,nucleus; GO:0003700,DNA-binding transcription factor activity; GO:0000981,DNA-binding transcription factor activity, RNA polymerase II-specific; GO:0043565,sequence-specific DNA binding; GO:0001135,RNA polymerase II transcription regulator recruiting activity; GO:0044212,transcription regulatory region DNA binding; GO:0030154,cell differentiation; GO:0009800,cinnamic acid biosynthetic …	Myb-like DNA-binding domain
NS-49869.174799	MYB-related	TF	MYB->MYB-related	79.8843	39.0388	-1.0429	down	K09422 transcription factor MYB, plant | (RefSeq) telomere repeat-binding factor 4 (A)	hypothetical protein CICLE_v10026245mg [Citrus clementina]	RecName: Full=Telomere repeat-binding factor 5; AltName: Full=MYB transcription factor;	SubName: Full=Uncharacterized protein {ECO:0000313|EMBL:GAY38502.1};	--	GO:0000784,nuclear chromosome, telomeric region; GO:0000786,nucleosome; GO:0005634,nucleus; GO:0003700,DNA-binding transcription factor activity; GO:0003691,double-stranded telomeric DNA binding; GO:0006334,nucleosome assembly; GO:0031627,telomeric loop formation; GO:0006351,transcription, DNA-templated	linker histone H1 and H5 family
NS-49869.178812	MYB-related	TF	MYB->MYB-related	6.03836	271.672	5.48747	up	K12133 MYB-related transcription factor LHY | (RefSeq) protein LHY-like isoform X1 (A)	PREDICTED: protein REVEILLE 1 [Citrus sinensis]	RecName: Full=Protein REVEILLE 1;	SubName: Full=Uncharacterized protein {ECO:0000313|EMBL:GAY33372.1};	Zuotin and related molecular chaperones (DnaJ superfamily), contains DNA-binding domains	GO:0005634,nucleus; GO:0003677,DNA binding; GO:0003700,DNA-binding transcription factor activity; GO:0009851,auxin biosynthetic process; GO:0009734,auxin-activated signaling pathway; GO:0007623,circadian rhythm; GO:0010600,regulation of auxin biosynthetic process; GO:0006355,regulation of transcription, DNA-templated; GO:0006351,transcription, DNA-templated	Myb-like DNA-binding domain
NS-49869.180339	MYB-related	TF	MYB->MYB-related	49.6243	23.5323	-1.06434	down	K02470 DNA gyrase subunit B [EC:5.6.2.2] | (RefSeq) hypothetical protein (A)	PREDICTED: AT-rich interactive domain-containing protein 2 isoform X2 [Citrus sinensis]	RecName: Full=AT-rich interactive domain-containing protein 2; Short=ARID domain-containing protein 2; AltName: Full=ARID and ELM2 domain-containing protein 2;	SubName: Full=Uncharacterized protein {ECO:0000313|EMBL:GAY39141.1};	--	GO:0005634,nucleus; GO:0005773,vacuole; GO:0003677,DNA binding; GO:0006355,regulation of transcription, DNA-templated; GO:0006351,transcription, DNA-templated	Myb-like DNA-binding domain
NS-49869.198452	MYB-related	TF	MYB->MYB-related	0	220.483	10.221	up	K09422 transcription factor MYB, plant | (RefSeq) transcription repressor MYB6 (A)	PREDICTED: transcription repressor MYB6 [Ricinus communis]	RecName: Full=Transcription factor MYB3; AltName: Full=Myb-related protein 3; Short=AtMYB3;	SubName: Full=Putative MYB transcription factor family protein {ECO:0000313|EMBL:ERP50383.1};	Transcription factor, Myb superfamily	GO:0005634,nucleus; GO:0003700,DNA-binding transcription factor activity; GO:0000981,DNA-binding transcription factor activity, RNA polymerase II-specific; GO:0043565,sequence-specific DNA binding; GO:0001135,RNA polymerase II transcription regulator recruiting activity; GO:0044212,transcription regulatory region DNA binding; GO:0030154,cell differentiation; GO:0009800,cinnamic acid biosynthetic …	Myb-like DNA-binding domain
NS-49869.199440	MYB-related	TF	MYB->MYB-related	20.3311	57.8204	1.50665	up	K09422 transcription factor MYB, plant | (RefSeq) transcription repressor MYB6-like (A)	PREDICTED: transcription repressor MYB6-like [Populus euphratica]	RecName: Full=Transcription factor MYB3; AltName: Full=Myb-related protein 3; Short=AtMYB3;	SubName: Full=Putative MYB transcription factor family protein {ECO:0000313|EMBL:ERP50383.1};	Transcription factor, Myb superfamily	GO:0005634,nucleus; GO:0003700,DNA-binding transcription factor activity; GO:0000981,DNA-binding transcription factor activity, RNA polymerase II-specific; GO:0043565,sequence-specific DNA binding; GO:0001135,RNA polymerase II transcription regulator recruiting activity; GO:0044212,transcription regulatory region DNA binding; GO:0030154,cell differentiation; GO:0009800,cinnamic acid biosynthetic …	Myb-like DNA-binding domain
NS-49869.215033	MYB-related	TF	MYB->MYB-related	97.7241	0.754322	-6.73864	down	K09422 transcription factor MYB, plant | (RefSeq) transcription factor CPC (A)	transcription factor CPC [Prunus persica]	RecName: Full=Transcription factor CPC; AltName: Full=Protein CAPRICE;	SubName: Full=Uncharacterized protein {ECO:0000313|EMBL:ONI23373.1};	--	GO:0005634,nucleus; GO:0003700,DNA-binding transcription factor activity; GO:0000981,DNA-binding transcription factor activity, RNA polymerase II-specific; GO:0043565,sequence-specific DNA binding; GO:0001135,RNA polymerase II transcription regulator recruiting activity; GO:0044212,transcription regulatory region DNA binding; GO:0009913,epidermal cell differentiation; GO:0007275,multicellular org…	Myb-like DNA-binding domain
NS-49869.217453	MYB-related	TF	MYB->MYB-related	6.96539	35.6983	2.34686	up	K09422 transcription factor MYB, plant | (RefSeq) transcription factor TRY (A)	PREDICTED: transcription factor CPC-like isoform X2 [Juglans regia]	RecName: Full=Transcription factor TRY; AltName: Full=Protein TRIPTYCHON;	SubName: Full=transcription factor CPC-like isoform X2 {ECO:0000313|RefSeq:XP_018815540.1};	--	GO:0005634,nucleus; GO:0003700,DNA-binding transcription factor activity; GO:0000981,DNA-binding transcription factor activity, RNA polymerase II-specific; GO:0043565,sequence-specific DNA binding; GO:0001135,RNA polymerase II transcription regulator recruiting activity; GO:0044212,transcription regulatory region DNA binding; GO:0007275,multicellular organism development; GO:0006357,regulation of…	Myb-like DNA-binding domain
NS-49869.130555	TRAF	TR	TRAF	142.374	5.74941	-4.67964	down	K10520 ankyrin repeat and BTB/POZ domain-containing protein 1 | (RefSeq) hypothetical protein (A)	hypothetical protein CISIN_1g007317mg [Citrus sinensis]	RecName: Full=BTB/POZ domain-containing protein At2g04740;	SubName: Full=Uncharacterized protein {ECO:0000313|EMBL:ESR60943.1};	Ankyrin repeat protein	GO:0005737,cytoplasm; GO:0019005,SCF ubiquitin ligase complex; GO:0031625,ubiquitin protein ligase binding; GO:0043161,proteasome-mediated ubiquitin-dependent protein catabolic process; GO:0042787,NA; GO:0030162,regulation of proteolysis	BTB/POZ domain
NS-49869.130556	TRAF	TR	TRAF	66.9264	0	-8.58613	down	K10520 ankyrin repeat and BTB/POZ domain-containing protein 1 | (RefSeq) hypothetical protein (A)	hypothetical protein CISIN_1g007317mg [Citrus sinensis]	RecName: Full=BTB/POZ domain-containing protein At2g04740;	SubName: Full=Uncharacterized protein {ECO:0000313|EMBL:KDO58476.1};	Ankyrin repeat protein	GO:0005737,cytoplasm; GO:0019005,SCF ubiquitin ligase complex; GO:0031625,ubiquitin protein ligase binding; GO:0043161,proteasome-mediated ubiquitin-dependent protein catabolic process; GO:0042787,NA; GO:0030162,regulation of proteolysis	BTB/POZ domain
NS-49869.24474	MYB-related	TF	MYB->MYB-related	80.4855	32.7174	-1.28618	down	K15198 transcription factor TFIIIB component B'' | (RefSeq) transcription factor TFIIIB component B''-like (A)	transcription factor TFIIIB component B''-like [Sesamum indicum]	--	SubName: Full=Uncharacterized protein {ECO:0000313|EMBL:ESR36599.1};	Transcription initiation factor TFIIIB, Bdp1 subunit	GO:0000126,transcription factor TFIIIB complex; GO:0003677,DNA binding; GO:0001026,NA; GO:0006383,transcription by RNA polymerase III	Myb DNA-binding like
NS-49869.130681	SET	TR	SET	639.775	250.26	-1.35204	down	K11420 euchromatic histone-lysine N-methyltransferase [EC:2.1.1.43] | (RefSeq) hypothetical protein (A)	hypothetical protein CICLE_v10013410mg [Citrus clementina]	RecName: Full=Histone-lysine N-methyltransferase, H3 lysine-9 specific SUVH1; EC=2.1.1.43; AltName: Full=Histone H3-K9 methyltransferase 1; Short=H3-K9-HMTase 1; AltName: Full=NtSet1; AltName: Full=Suppressor of variegation 3-9 homolog protein 1; Short=Su(var)3-9 homolog protein 1;	SubName: Full=Uncharacterized protein {ECO:0000313|EMBL:ESR43691.1};	--	GO:0005694,chromosome; GO:0005634,nucleus; GO:0018024,histone-lysine N-methyltransferase activity; GO:0008270,zinc ion binding	SAD/SRA domain
NS-49869.27298	MYB-related	TF	MYB->MYB-related	1.96447	37.9905	4.25507	up	K09422 transcription factor MYB, plant | (RefSeq) transcription repressor MYB5-like (A)	transcription factor MYB5 [Fragaria x ananassa]	RecName: Full=Transcription repressor MYB5; AltName: Full=AtM2; AltName: Full=Myb-related protein 5; Short=AtMYB5;	SubName: Full=Transcription factor MYB5 {ECO:0000313|EMBL:AFL02459.1};	Transcription factor, Myb superfamily	GO:0005634,nucleus; GO:0003700,DNA-binding transcription factor activity; GO:0000981,DNA-binding transcription factor activity, RNA polymerase II-specific; GO:0043565,sequence-specific DNA binding; GO:0001135,RNA polymerase II transcription regulator recruiting activity; GO:0044212,transcription regulatory region DNA binding; GO:0048354,mucilage biosynthetic process involved in seed coat developm…	Myb-like DNA-binding domain
NS-49869.131100	Others	TR	Others	530.606	171.623	-1.63659	down	K19691 osomolarity two-component system, sensor histidine kinase NIK1 [EC:2.7.13.3] | (RefSeq) SHPK2; sensory histidine protein kinase (A)	histidine kinase 1 isoform X2 [Herrania umbratica]	RecName: Full=Histidine kinase 1; EC=2.7.13.3; AltName: Full=Arabidopsis histidine kinase 1; Short=AtHK1; AltName: Full=Protein AUTHENTIC HIS-KINASE 1;	SubName: Full=Histidine kinase 1 {ECO:0000313|EMBL:EOX90810.1};	Sensory transduction histidine kinase	GO:0016021,integral component of membrane; GO:0005622,intracellular; GO:0005886,plasma membrane; GO:0009927,histidine phosphotransfer kinase activity; GO:0005034,osmosensor activity; GO:0000155,phosphorelay sensor kinase activity; GO:0009738,abscisic acid-activated signaling pathway; GO:0006970,response to osmotic stress; GO:0009414,response to water deprivation; GO:0010431,seed maturation; GO:00…	Response regulator receiver domain
NS-49869.29410	MYB-related	TF	MYB->MYB-related	0.723707	54.5381	6.33043	up	K12133 MYB-related transcription factor LHY | (RefSeq) uncharacterized protein LOC112280611 (A)	protein REVEILLE 1-like isoform X2 [Hevea brasiliensis]	RecName: Full=Protein REVEILLE 1;	SubName: Full=Uncharacterized protein {ECO:0000313|EMBL:GAY33372.1};	Zuotin and related molecular chaperones (DnaJ superfamily), contains DNA-binding domains	GO:0005634,nucleus; GO:0003677,DNA binding; GO:0003700,DNA-binding transcription factor activity; GO:0009851,auxin biosynthetic process; GO:0009734,auxin-activated signaling pathway; GO:0007623,circadian rhythm; GO:0010600,regulation of auxin biosynthetic process; GO:0006355,regulation of transcription, DNA-templated; GO:0006351,transcription, DNA-templated	--
NS-49869.35528	MYB-related	TF	MYB->MYB-related	53.1466	805.776	3.91903	up	K12133 MYB-related transcription factor LHY | (RefSeq) protein LHY (A)	protein REVEILLE 1-like isoform X2 [Hevea brasiliensis]	RecName: Full=Protein LHY {ECO:0000303|PubMed:9657154}; AltName: Full=MYB-related transcription factor LHY {ECO:0000303|PubMed:9657154}; AltName: Full=Protein LATE ELONGATED HYPOCOTYL {ECO:0000303|PubMed:9657154};	SubName: Full=Uncharacterized protein {ECO:0000313|EMBL:ESR43649.1};	Zuotin and related molecular chaperones (DnaJ superfamily), contains DNA-binding domains	GO:0005634,nucleus; GO:0003700,DNA-binding transcription factor activity; GO:0044212,transcription regulatory region DNA binding; GO:0007623,circadian rhythm; GO:0048574,long-day photoperiodism, flowering; GO:0042754,negative regulation of circadian rhythm; GO:0043433,negative regulation of DNA-binding transcription factor activity; GO:0042752,regulation of circadian rhythm; GO:0006355,regulation…	--
NS-49869.36273	MYB-related	TF	MYB->MYB-related	9.54794	62.4031	2.69521	up	K12133 MYB-related transcription factor LHY | (RefSeq) uncharacterized protein LOC112280611 (A)	PREDICTED: protein REVEILLE 7-like [Citrus sinensis]	RecName: Full=Protein REVEILLE 7; AltName: Full=Early-phytochrome-responsive 1; AltName: Full=MYB-related transcription factor EPR1;	SubName: Full=Uncharacterized protein {ECO:0000313|EMBL:GAY57127.1};	Zuotin and related molecular chaperones (DnaJ superfamily), contains DNA-binding domains	GO:0005634,nucleus; GO:0003677,DNA binding; GO:0003700,DNA-binding transcription factor activity; GO:0007623,circadian rhythm; GO:0006355,regulation of transcription, DNA-templated; GO:0046686,response to cadmium ion; GO:0009723,response to ethylene; GO:0009651,response to salt stress; GO:0006351,transcription, DNA-templated	--
NS-49869.46140	MYB-related	TF	MYB->MYB-related	16.2012	303.82	4.21702	up	K12133 MYB-related transcription factor LHY | (RefSeq) hypothetical protein (A)	hypothetical protein CISIN_1g0126251mg, partial [Citrus sinensis]	RecName: Full=Protein REVEILLE 1;	SubName: Full=Uncharacterized protein {ECO:0000313|EMBL:KDO57321.1}; Flags: Fragment;	Zuotin and related molecular chaperones (DnaJ superfamily), contains DNA-binding domains	GO:0005634,nucleus; GO:0003677,DNA binding; GO:0003700,DNA-binding transcription factor activity; GO:0009851,auxin biosynthetic process; GO:0009734,auxin-activated signaling pathway; GO:0007623,circadian rhythm; GO:0010600,regulation of auxin biosynthetic process; GO:0006355,regulation of transcription, DNA-templated; GO:0006351,transcription, DNA-templated	Myb-like DNA-binding domain
NS-49869.46351	MYB-related	TF	MYB->MYB-related	30.645	240.421	2.96579	up	K12133 MYB-related transcription factor LHY | (RefSeq) hypothetical protein (A)	hypothetical protein CISIN_1g021851mg [Citrus sinensis]	RecName: Full=Protein REVEILLE 7; AltName: Full=Early-phytochrome-responsive 1; AltName: Full=MYB-related transcription factor EPR1;	SubName: Full=Uncharacterized protein {ECO:0000313|EMBL:KDO44077.1};	Zuotin and related molecular chaperones (DnaJ superfamily), contains DNA-binding domains	GO:0005634,nucleus; GO:0003677,DNA binding; GO:0003700,DNA-binding transcription factor activity; GO:0007623,circadian rhythm; GO:0006355,regulation of transcription, DNA-templated; GO:0046686,response to cadmium ion; GO:0009723,response to ethylene; GO:0009651,response to salt stress; GO:0006351,transcription, DNA-templated	Myb-like DNA-binding domain
NS-49869.52493	MYB-related	TF	MYB->MYB-related	0	22.8094	6.94779	up	--	hypothetical protein CUMW_026390 [Citrus unshiu]	--	SubName: Full=Uncharacterized protein {ECO:0000313|EMBL:GAY37067.1};	--	--	Myb-like DNA-binding domain
NS-49869.131433	Others	TR	Others	0	18.3107	6.63185	up	K12130 pseudo-response regulator 5 | (RefSeq) two-component response regulator-like APRR5 (A)	hypothetical protein CICLE_v10019177mg [Citrus clementina]	RecName: Full=Two-component response regulator-like APRR5; AltName: Full=Pseudo-response regulator 5;	SubName: Full=Uncharacterized protein {ECO:0000313|EMBL:ESR54487.1};	GATA-4/5/6 transcription factors	GO:0005634,nucleus; GO:0000160,phosphorelay signal transduction system; GO:0006355,regulation of transcription, DNA-templated; GO:0048511,rhythmic process; GO:0006351,transcription, DNA-templated	Response regulator receiver domain
NS-49869.131436	Others	TR	Others	125.557	294.598	1.23504	up	K12130 pseudo-response regulator 5 | (RefSeq) two-component response regulator-like APRR5 isoform X1 (A)	hypothetical protein CUMW_253580 [Citrus unshiu]	RecName: Full=Two-component response regulator-like APRR5; AltName: Full=Pseudo-response regulator 5;	SubName: Full=Uncharacterized protein {ECO:0000313|EMBL:GAY67049.1};	GATA-4/5/6 transcription factors	GO:0005634,nucleus; GO:0000160,phosphorelay signal transduction system; GO:0006355,regulation of transcription, DNA-templated; GO:0048511,rhythmic process; GO:0006351,transcription, DNA-templated	Response regulator receiver domain
NS-49869.55796	MYB-related	TF	MYB->MYB-related	55.4268	126.538	1.1902	up	K08869 aarF domain-containing kinase | (RefSeq) predicted protein (A)	PREDICTED: transcription factor DIVARICATA isoform X2 [Theobroma cacao]	RecName: Full=Transcription factor DIVARICATA;	SubName: Full=Duplicated homeodomain-like superfamily protein {ECO:0000313|EMBL:EOY07281.1};	Zuotin and related molecular chaperones (DnaJ superfamily), contains DNA-binding domains	GO:0005634,nucleus; GO:0003677,DNA binding; GO:0048262,determination of dorsal/ventral asymmetry; GO:0009908,flower development; GO:0006355,regulation of transcription, DNA-templated; GO:0006351,transcription, DNA-templated	Myb-like DNA-binding domain
NS-49869.67092	MYB-related	TF	MYB->MYB-related	15.3318	53.3765	1.79963	up	K02470 DNA gyrase subunit B [EC:5.6.2.2] | (RefSeq) hypothetical protein (A)	at-rich interactive domain-containing protein 2 [Quercus suber]	RecName: Full=AT-rich interactive domain-containing protein 2; Short=ARID domain-containing protein 2; AltName: Full=ARID and ELM2 domain-containing protein 2;	SubName: Full=Uncharacterized protein {ECO:0000313|EMBL:GAY39141.1};	--	GO:0005634,nucleus; GO:0005773,vacuole; GO:0003677,DNA binding; GO:0006355,regulation of transcription, DNA-templated; GO:0006351,transcription, DNA-templated	Myb-like DNA-binding domain
NS-49869.131861	Others	TR	Others	367.706	0	-11.0451	down	K09377 cysteine and glycine-rich protein | (RefSeq) predicted protein (A)	unknown [Lotus japonicus]	RecName: Full=Pollen-specific protein SF3;	SubName: Full=Transcription factor {ECO:0000313|EMBL:ADG58103.1}; Flags: Fragment;	Regulatory protein MLP and related LIM proteins	GO:0046872,metal ion binding	LIM domain
NS-49869.67093	MYB-related	TF	MYB->MYB-related	72.4647	0	-8.70095	down	K02470 DNA gyrase subunit B [EC:5.6.2.2] | (RefSeq) hypothetical protein (A)	at-rich interactive domain-containing protein 2 [Quercus suber]	RecName: Full=AT-rich interactive domain-containing protein 2; Short=ARID domain-containing protein 2; AltName: Full=ARID and ELM2 domain-containing protein 2;	SubName: Full=Uncharacterized protein {ECO:0000313|EMBL:GAY39141.1};	--	GO:0005634,nucleus; GO:0005773,vacuole; GO:0003677,DNA binding; GO:0006355,regulation of transcription, DNA-templated; GO:0006351,transcription, DNA-templated	Myb-like DNA-binding domain
NS-49869.67613	MYB-related	TF	MYB->MYB-related	14.1565	34.875	1.29022	up	K08869 aarF domain-containing kinase | (RefSeq) predicted protein (A)	PREDICTED: uncharacterized protein LOC107435329 [Ziziphus jujuba]	RecName: Full=Transcription factor MYBS3 {ECO:0000303|PubMed:12172034}; AltName: Full=Myb-related protein S3 {ECO:0000303|PubMed:12172034}; Short=OsMYBS3 {ECO:0000303|PubMed:12172034};	SubName: Full=Uncharacterized protein {ECO:0000313|EMBL:KDP40862.1};	--	GO:0005634,nucleus; GO:0003677,DNA binding; GO:0003700,DNA-binding transcription factor activity; GO:0046872,metal ion binding; GO:0045892,negative regulation of transcription, DNA-templated; GO:0009723,response to ethylene; GO:0009739,response to gibberellin; GO:0009744,response to sucrose; GO:0006351,transcription, DNA-templated	Myb-like DNA-binding domain
NS-49869.70911	MYB-related	TF	MYB->MYB-related	100.061	48.7772	-1.03949	down	--	PREDICTED: uncharacterized protein LOC102617361 [Citrus sinensis]	--	SubName: Full=Uncharacterized protein {ECO:0000313|EMBL:GAY41484.1};	--	--	Myb-like DNA-binding domain
NS-49869.75165	MYB-related	TF	MYB->MYB-related	5.94486	70.5704	3.59241	up	K08869 aarF domain-containing kinase | (RefSeq) predicted protein (A)	PREDICTED: transcription factor DIVARICATA [Citrus sinensis]	RecName: Full=Transcription factor SRM1 {ECO:0000305}; AltName: Full=Myb-related protein SRM1 {ECO:0000305}; AltName: Full=Protein SALT-RELATED MYB 1 {ECO:0000303|PubMed:26243618};	SubName: Full=Uncharacterized protein {ECO:0000313|EMBL:GAY53984.1};	Zuotin and related molecular chaperones (DnaJ superfamily), contains DNA-binding domains	GO:0005634,nucleus; GO:0003677,DNA binding; GO:0003700,DNA-binding transcription factor activity; GO:0009738,abscisic acid-activated signaling pathway; GO:1901001,negative regulation of response to salt stress; GO:0010116,positive regulation of abscisic acid biosynthetic process; GO:1905615,positive regulation of developmental vegetative growth; GO:0045893,positive regulation of transcription, DN…	Myb-like DNA-binding domain
NS-49869.79228	MYB-related	TF	MYB->MYB-related	0.654823	41.7921	5.96305	up	K00784 ribonuclease Z [EC:3.1.26.11] | (RefSeq) tRNase Z TRZ1 isoform X1 (A)	hypothetical protein COLO4_22723 [Corchorus olitorius]	RecName: Full=Transcription factor SRM1 {ECO:0000305}; AltName: Full=Myb-related protein SRM1 {ECO:0000305}; AltName: Full=Protein SALT-RELATED MYB 1 {ECO:0000303|PubMed:26243618};	SubName: Full=Uncharacterized protein {ECO:0000313|EMBL:OMO83039.1};	Zuotin and related molecular chaperones (DnaJ superfamily), contains DNA-binding domains	GO:0005634,nucleus; GO:0003677,DNA binding; GO:0003700,DNA-binding transcription factor activity; GO:0009738,abscisic acid-activated signaling pathway; GO:1901001,negative regulation of response to salt stress; GO:0010116,positive regulation of abscisic acid biosynthetic process; GO:1905615,positive regulation of developmental vegetative growth; GO:0045893,positive regulation of transcription, DN…	Myb-like DNA-binding domain
NS-49869.90264	MYB-related	TF	MYB->MYB-related	56.8253	0.251441	-7.38776	down	K09422 transcription factor MYB, plant | (RefSeq) myb-related protein 306-like (A)	hypothetical protein POPTR_018G127700v3 [Populus trichocarpa]	RecName: Full=Transcription repressor MYB5; AltName: Full=AtM2; AltName: Full=Myb-related protein 5; Short=AtMYB5;	SubName: Full=MYB {ECO:0000313|EMBL:ALU09331.1}; Flags: Fragment;	Transcription factor, Myb superfamily	GO:0005634,nucleus; GO:0003700,DNA-binding transcription factor activity; GO:0000981,DNA-binding transcription factor activity, RNA polymerase II-specific; GO:0043565,sequence-specific DNA binding; GO:0001135,RNA polymerase II transcription regulator recruiting activity; GO:0044212,transcription regulatory region DNA binding; GO:0048354,mucilage biosynthetic process involved in seed coat developm…	--
NS-49869.96057	MYB-related	TF	MYB->MYB-related	931.169	1908.79	1.03455	up	K12133 MYB-related transcription factor LHY | (RefSeq) protein LHY-like (A)	late elongated hypocotyl a [Dimocarpus longan]	RecName: Full=Protein LHY {ECO:0000303|PubMed:9657154}; AltName: Full=MYB-related transcription factor LHY {ECO:0000303|PubMed:9657154}; AltName: Full=Protein LATE ELONGATED HYPOCOTYL {ECO:0000303|PubMed:9657154};	SubName: Full=Late elongated hypocotyl a {ECO:0000313|EMBL:AII99804.1}; SubName: Full=Late elongated hypocotyl b {ECO:0000313|EMBL:AII99805.1};	Zuotin and related molecular chaperones (DnaJ superfamily), contains DNA-binding domains	GO:0005634,nucleus; GO:0003700,DNA-binding transcription factor activity; GO:0044212,transcription regulatory region DNA binding; GO:0007623,circadian rhythm; GO:0048574,long-day photoperiodism, flowering; GO:0042754,negative regulation of circadian rhythm; GO:0043433,negative regulation of DNA-binding transcription factor activity; GO:0042752,regulation of circadian rhythm; GO:0006355,regulation…	Myb-like DNA-binding domain
NS-49869.96070	MYB-related	TF	MYB->MYB-related	208.867	19.093	-3.47499	down	K09422 transcription factor MYB, plant | (RefSeq) transcription factor CPC (A)	MYB-like transcription factor ETC1 [Durio zibethinus]	RecName: Full=Transcription factor CPC; AltName: Full=Protein CAPRICE;	SubName: Full=Uncharacterized protein {ECO:0000313|EMBL:CBI28950.3};	--	GO:0005634,nucleus; GO:0003700,DNA-binding transcription factor activity; GO:0000981,DNA-binding transcription factor activity, RNA polymerase II-specific; GO:0043565,sequence-specific DNA binding; GO:0001135,RNA polymerase II transcription regulator recruiting activity; GO:0044212,transcription regulatory region DNA binding; GO:0009913,epidermal cell differentiation; GO:0007275,multicellular org…	Myb-like DNA-binding domain
NS-49869.97136	MYB-related	TF	MYB->MYB-related	73.6399	6.39222	-3.49472	down	K09422 transcription factor MYB, plant | (RefSeq) transcription factor CPC (A)	MYB-like transcription factor ETC1 [Durio zibethinus]	RecName: Full=Transcription factor CPC; AltName: Full=Protein CAPRICE;	SubName: Full=Uncharacterized protein {ECO:0000313|EMBL:CBI28950.3};	--	GO:0005634,nucleus; GO:0003700,DNA-binding transcription factor activity; GO:0000981,DNA-binding transcription factor activity, RNA polymerase II-specific; GO:0043565,sequence-specific DNA binding; GO:0001135,RNA polymerase II transcription regulator recruiting activity; GO:0044212,transcription regulatory region DNA binding; GO:0009913,epidermal cell differentiation; GO:0007275,multicellular org…	Myb-like DNA-binding domain
NS-49869.97624	MYB-related	TF	MYB->MYB-related	154.303	472.521	1.61433	up	K12133 MYB-related transcription factor LHY | (RefSeq) hypothetical protein (A)	PREDICTED: protein REVEILLE 1 [Citrus sinensis]	RecName: Full=Protein REVEILLE 1;	SubName: Full=Uncharacterized protein {ECO:0000313|EMBL:GAY33372.1};	Zuotin and related molecular chaperones (DnaJ superfamily), contains DNA-binding domains	GO:0005634,nucleus; GO:0003677,DNA binding; GO:0003700,DNA-binding transcription factor activity; GO:0009851,auxin biosynthetic process; GO:0009734,auxin-activated signaling pathway; GO:0007623,circadian rhythm; GO:0010600,regulation of auxin biosynthetic process; GO:0006355,regulation of transcription, DNA-templated; GO:0006351,transcription, DNA-templated	Myb-like DNA-binding domain
NS-49869.97625	MYB-related	TF	MYB->MYB-related	45.1362	532.505	3.55401	up	K12133 MYB-related transcription factor LHY | (RefSeq) protein LHY-like isoform X1 (A)	PREDICTED: protein REVEILLE 1 [Citrus sinensis]	RecName: Full=Protein REVEILLE 1;	SubName: Full=Uncharacterized protein {ECO:0000313|EMBL:GAY33372.1};	Zuotin and related molecular chaperones (DnaJ superfamily), contains DNA-binding domains	GO:0005634,nucleus; GO:0003677,DNA binding; GO:0003700,DNA-binding transcription factor activity; GO:0009851,auxin biosynthetic process; GO:0009734,auxin-activated signaling pathway; GO:0007623,circadian rhythm; GO:0010600,regulation of auxin biosynthetic process; GO:0006355,regulation of transcription, DNA-templated; GO:0006351,transcription, DNA-templated	Myb-like DNA-binding domain
NS-63714.0	MYB-related	TF	MYB->MYB-related	16.542	1.62714	-3.37787	down	K09422 transcription factor MYB, plant | (RefSeq) transcription factor MYB12 (A)	hypothetical protein POPTR_0002s19920g [Populus trichocarpa]	RecName: Full=Myb-related protein P;	SubName: Full=Uncharacterized protein {ECO:0000313|EMBL:EEE82025.2};	Transcription factor, Myb superfamily	GO:0005634,nucleus; GO:0003677,DNA binding; GO:0006355,regulation of transcription, DNA-templated; GO:0006351,transcription, DNA-templated	Myb-like DNA-binding domain
NS-49869.132915	Others	TR	Others	210.531	82.3165	-1.34994	down	K03539 ribonuclease P/MRP protein subunit RPP1 [EC:3.1.26.5] | (RefSeq) uncharacterized LOC105046161 (A)	PREDICTED: uncharacterized protein LOC18605758 [Theobroma cacao]	--	SubName: Full=Uncharacterized protein {ECO:0000313|EMBL:GAY64532.1};	--	--	CCT motif
NS-65450.0	MYB-related	TF	MYB->MYB-related	0	28.768	7.27674	up	K09422 transcription factor MYB, plant | (RefSeq) transcription factor MYB15-like (A)	transcription factor MYB15-like [Hevea brasiliensis]	RecName: Full=Transcription factor MYB15 {ECO:0000305}; AltName: Full=Myb-related protein 15 {ECO:0000305}; Short=AtMYB15 {ECO:0000312|EMBL:CAA74603.1}; AltName: Full=Myb-related protein Y19 {ECO:0000305}; Short=AtY19 {ECO:0000303|PubMed:8980549};	SubName: Full=Uncharacterized protein {ECO:0000313|EMBL:OAY35263.1};	Transcription factor, Myb superfamily	GO:0005634,nucleus; GO:0003700,DNA-binding transcription factor activity; GO:0000981,DNA-binding transcription factor activity, RNA polymerase II-specific; GO:0043565,sequence-specific DNA binding; GO:0001135,RNA polymerase II transcription regulator recruiting activity; GO:0044212,transcription regulatory region DNA binding; GO:0030154,cell differentiation; GO:0006357,regulation of transcription…	Myb-like DNA-binding domain
NS-11696.0	MYB	TF	MYB->MYB	9.4944	40.8375	2.10591	up	K09422 transcription factor MYB, plant | (RefSeq) transcription factor MYB62 (A)	transcription factor MYB62 [Jatropha curcas]	RecName: Full=Transcription factor MYB2 {ECO:0000305}; AltName: Full=Myb-related protein 2 {ECO:0000305}; Short=OsMYB2 {ECO:0000303|PubMed:22301384};	SubName: Full=MYB family protein {ECO:0000313|EMBL:AIT52246.1};	Transcription factor, Myb superfamily	GO:0005634,nucleus; GO:0000981,DNA-binding transcription factor activity, RNA polymerase II-specific; GO:0043565,sequence-specific DNA binding; GO:0001135,RNA polymerase II transcription regulator recruiting activity; GO:0044212,transcription regulatory region DNA binding; GO:0030154,cell differentiation; GO:1901002,positive regulation of response to salt stress; GO:1902584,positive regulation of…	Myb-like DNA-binding domain
NS-34017.0	MYB	TF	MYB->MYB	15.5329	106.238	2.77788	up	K09422 transcription factor MYB, plant | (RefSeq) transcription factor MYB44-like (A)	PREDICTED: transcription factor MYB44-like [Citrus sinensis]	RecName: Full=Transcription factor MYB73 {ECO:0000303|PubMed:11597504}; AltName: Full=Myb-related protein 73 {ECO:0000303|PubMed:11597504}; Short=AtMYB73 {ECO:0000303|PubMed:11597504};	SubName: Full=Uncharacterized protein {ECO:0000313|EMBL:GAY66610.1};	Transcription factor, Myb superfamily	GO:0005634,nucleus; GO:0003700,DNA-binding transcription factor activity; GO:0000981,DNA-binding transcription factor activity, RNA polymerase II-specific; GO:0043565,sequence-specific DNA binding; GO:0001135,RNA polymerase II transcription regulator recruiting activity; GO:0044212,transcription regulatory region DNA binding; GO:0030154,cell differentiation; GO:0019760,glucosinolate metabolic pro…	Myb-like DNA-binding domain
NS-35856.0	MYB	TF	MYB->MYB	7.73315	31.3326	2.02171	up	K09422 transcription factor MYB, plant | (RefSeq) myb-related protein Myb4 (A)	PREDICTED: myb-related protein Myb4 [Ricinus communis]	RecName: Full=Transcription factor MYB14 {ECO:0000303|PubMed:9839469}; AltName: Full=Myb-related protein 14 {ECO:0000303|PubMed:9839469}; Short=AtMYB14 {ECO:0000303|PubMed:9839469}; Short=MYB14At {ECO:0000303|PubMed:9839469};	SubName: Full=Myb domain protein 13, putative {ECO:0000313|EMBL:EOX94461.1};	Transcription factor, Myb superfamily	GO:0005634,nucleus; GO:0003700,DNA-binding transcription factor activity; GO:0000981,DNA-binding transcription factor activity, RNA polymerase II-specific; GO:0043565,sequence-specific DNA binding; GO:0001135,RNA polymerase II transcription regulator recruiting activity; GO:0044212,transcription regulatory region DNA binding; GO:0030154,cell differentiation; GO:0045893,positive regulation of tran…	Myb-like DNA-binding domain
NS-49869.133268	Others	TR	Others	349.378	144.991	-1.26957	down	K14492 two-component response regulator ARR-A family | (RefSeq) hypothetical protein (A)	PREDICTED: two-component response regulator ORR9-like isoform X2 [Citrus sinensis]	RecName: Full=Two-component response regulator ORR9 {ECO:0000305}; AltName: Full=OsRR9 {ECO:0000303|PubMed:16919402}; AltName: Full=OsRRA1 {ECO:0000303|PubMed:16891544};	SubName: Full=Response_reg domain-containing protein {ECO:0000313|EMBL:GAV71960.1};	GATA-4/5/6 transcription factors	GO:0005622,intracellular; GO:0009736,cytokinin-activated signaling pathway; GO:0000160,phosphorelay signal transduction system; GO:0006355,regulation of transcription, DNA-templated; GO:0006351,transcription, DNA-templated	Response regulator receiver domain
NS-43484.0	MYB	TF	MYB->MYB	48.7548	21.0157	-1.23032	down	K09422 transcription factor MYB, plant | (RefSeq) transcription repressor MYB4 (A)	PREDICTED: transcription repressor MYB4 [Eucalyptus grandis]	RecName: Full=Transcription factor MYB3; AltName: Full=Myb-related protein 3; Short=AtMYB3;	SubName: Full=Uncharacterized protein {ECO:0000313|EMBL:KCW86207.1};	Transcription factor, Myb superfamily	GO:0005634,nucleus; GO:0003700,DNA-binding transcription factor activity; GO:0000981,DNA-binding transcription factor activity, RNA polymerase II-specific; GO:0043565,sequence-specific DNA binding; GO:0001135,RNA polymerase II transcription regulator recruiting activity; GO:0044212,transcription regulatory region DNA binding; GO:0030154,cell differentiation; GO:0009800,cinnamic acid biosynthetic …	Myb-like DNA-binding domain
NS-49869.133553	SNF2	TR	SNF2	631.304	150.175	-2.07367	down	K11647 SWI/SNF-related matrix-associated actin-dependent regulator of chromatin subfamily A member 2/4 [EC:3.6.4.-] | (RefSeq) ATP-dependent helicase BRM-like isoform X1 (A)	hypothetical protein CUMW_134530 [Citrus unshiu]	RecName: Full=ATP-dependent helicase BRM {ECO:0000303|PubMed:15371304}; EC=3.6.4.12; AltName: Full=Protein BRAHMA {ECO:0000303|PubMed:15371304}; Short=AtBRM {ECO:0000303|PubMed:15371304}; AltName: Full=Protein CHROMATIN REMODELING 2 {ECO:0000303|PubMed:16547115}; Short=AtCHR2 {ECO:0000303|PubMed:16547115};	SubName: Full=Uncharacterized protein {ECO:0000313|EMBL:GAY51482.1};	Chromatin remodeling complex SWI/SNF, component SWI2 and related ATPases (DNA/RNA helicase superfamily)	GO:0005829,cytosol; GO:0005634,nucleus; GO:0005524,ATP binding; GO:0003682,chromatin binding; GO:0003677,DNA binding; GO:0008094,DNA-dependent ATPase activity; GO:0004386,helicase activity; GO:0043044,ATP-dependent chromatin remodeling; GO:0016569,covalent chromatin modification; GO:0007275,multicellular organism development; GO:0010199,organ boundary specification between lateral organs and the …	SNF2 family N-terminal domain
NS-49869.133586	TRAF	TR	TRAF	199.552	0	-10.163	down	K23330 leucine-zipper-like transcriptional regulator 1 | (RefSeq) hypothetical protein (A)	BTB/POZ domain-containing protein At2g30600 [Prunus avium]	RecName: Full=BTB/POZ domain-containing protein At2g30600;	SubName: Full=Longitudinals lacking protein, isoforms H/M/V {ECO:0000313|EMBL:JAT49725.1}; Flags: Fragment;	--	GO:0005737,cytoplasm; GO:0019005,SCF ubiquitin ligase complex; GO:0031625,ubiquitin protein ligase binding; GO:0043161,proteasome-mediated ubiquitin-dependent protein catabolic process; GO:0042787,NA; GO:0030162,regulation of proteolysis	BTB/POZ domain
NS-49869.133593	Others	TR	Others	331.331	107.014	-1.63288	down	K11644 paired amphipathic helix protein Sin3a | (RefSeq) paired amphipathic helix protein Sin3-like 4 (A)	hypothetical protein CICLE_v10030507mg [Citrus clementina]	RecName: Full=Paired amphipathic helix protein Sin3-like 3; AltName: Full=Histone deacetylase complex subunit Sin3; Short=AtSin3; AltName: Full=Transcriptional corepressor Sin3;	SubName: Full=Uncharacterized protein {ECO:0000313|EMBL:ESR51756.1};	Histone deacetylase complex, SIN3 component	GO:0000785,chromatin; GO:0000118,histone deacetylase complex; GO:0001106,NA; GO:0016575,histone deacetylation; GO:0000122,negative regulation of transcription by RNA polymerase II; GO:0045892,negative regulation of transcription, DNA-templated; GO:0009737,response to abscisic acid; GO:0006351,transcription, DNA-templated	C-terminal domain of Sin3a protein
NS-49869.104791	MYB	TF	MYB->MYB	829.157	384.873	-1.1094	down	K09422 transcription factor MYB, plant | (RefSeq) transcription factor AS1 (A)	transcription factor AS1 [Jatropha curcas]	RecName: Full=Transcription factor AS1 {ECO:0000303|PubMed:11140682}; AltName: Full=Myb-related protein 91 {ECO:0000303|PubMed:9839469}; Short=AtMYB91 {ECO:0000303|PubMed:9839469}; AltName: Full=Protein ASYMMETRIC LEAVES 1 {ECO:0000303|PubMed:11140682}; AltName: Full=Protein PHANTASTICA {ECO:0000303|PubMed:10102816}; Short=AtPHAN {ECO:0000303|PubMed:10102816};	SubName: Full=MYB family protein {ECO:0000313|EMBL:AIT52206.1};	Transcription factor, Myb superfamily	GO:0000793,condensed chromosome; GO:0005730,nucleolus; GO:0005634,nucleus; GO:0003677,DNA binding; GO:0003700,DNA-binding transcription factor activity; GO:0042803,protein homodimerization activity; GO:0000981,DNA-binding transcription factor activity, RNA polymerase II-specific; GO:0043565,sequence-specific DNA binding; GO:0001135,RNA polymerase II transcription regulator recruiting activity; GO…	Myb-like DNA-binding domain
NS-49869.133937	Others	TR	Others	39.393	0	-7.82069	down	K14569 ribosome biogenesis protein BMS1 | (RefSeq) hypothetical protein (A)	hypothetical protein CICLE_v10018567mg [Citrus clementina]	RecName: Full=Two-component response regulator ORR42 {ECO:0000305};	SubName: Full=Uncharacterized protein {ECO:0000313|EMBL:ESR56148.1};	GTP-binding protein AARP2 involved in 40S ribosome biogenesis	GO:0005622,intracellular; GO:0009736,cytokinin-activated signaling pathway; GO:0000160,phosphorelay signal transduction system	40S ribosome biogenesis protein Tsr1 and BMS1 C-terminal
NS-49869.108616	MYB	TF	MYB->MYB	309.964	999.612	1.68777	up	K09422 transcription factor MYB, plant | (RefSeq) hypothetical protein (A)	hypothetical protein CICLE_v10026107mg [Citrus clementina]	RecName: Full=Transcription factor MYB73 {ECO:0000303|PubMed:11597504}; AltName: Full=Myb-related protein 73 {ECO:0000303|PubMed:11597504}; Short=AtMYB73 {ECO:0000303|PubMed:11597504};	SubName: Full=Uncharacterized protein {ECO:0000313|EMBL:ESR39228.1};	Transcription factor, Myb superfamily	GO:0005634,nucleus; GO:0003700,DNA-binding transcription factor activity; GO:0000981,DNA-binding transcription factor activity, RNA polymerase II-specific; GO:0043565,sequence-specific DNA binding; GO:0001135,RNA polymerase II transcription regulator recruiting activity; GO:0044212,transcription regulatory region DNA binding; GO:0030154,cell differentiation; GO:0019760,glucosinolate metabolic pro…	Myb-like DNA-binding domain
NS-49869.134014	Others	TR	Others	279.164	0	-10.6474	down	K14489 arabidopsis histidine kinase 2/3/4 (cytokinin receptor) [EC:2.7.13.3] | (RefSeq) histidine kinase 3-like (A)	Histidine kinase 1 [Theobroma cacao]	RecName: Full=Histidine kinase 1; EC=2.7.13.3; AltName: Full=Arabidopsis histidine kinase 1; Short=AtHK1; AltName: Full=Protein AUTHENTIC HIS-KINASE 1;	SubName: Full=Histidine kinase 1 {ECO:0000313|EMBL:EOX90810.1};	Sensory transduction histidine kinase	GO:0016021,integral component of membrane; GO:0005622,intracellular; GO:0005886,plasma membrane; GO:0009927,histidine phosphotransfer kinase activity; GO:0005034,osmosensor activity; GO:0000155,phosphorelay sensor kinase activity; GO:0009738,abscisic acid-activated signaling pathway; GO:0006970,response to osmotic stress; GO:0009414,response to water deprivation; GO:0010431,seed maturation; GO:00…	Histidine kinase-, DNA gyrase B-, and HSP90-like ATPase
NS-49869.110093	MYB	TF	MYB->MYB	208.1	0	-10.2247	down	K09422 transcription factor MYB, plant | (RefSeq) transcription factor MYB41-like (A)	transcription factor MYB41-like [Durio zibethinus]	RecName: Full=Transcription factor MYB93 {ECO:0000303|PubMed:11597504}; AltName: Full=Myb-related protein 93 {ECO:0000303|PubMed:11597504}; Short=AtMYB93 {ECO:0000303|PubMed:11597504};	SubName: Full=Uncharacterized protein {ECO:0000313|EMBL:ESR56489.1};	Transcription factor, Myb superfamily	GO:0005737,cytoplasm; GO:0005634,nucleus; GO:0003700,DNA-binding transcription factor activity; GO:0000981,DNA-binding transcription factor activity, RNA polymerase II-specific; GO:0043565,sequence-specific DNA binding; GO:0001135,RNA polymerase II transcription regulator recruiting activity; GO:0044212,transcription regulatory region DNA binding; GO:0030154,cell differentiation; GO:0071365,cellu…	Myb-like DNA-binding domain
NS-49869.111800	MYB	TF	MYB->MYB	230.135	11.2889	-4.39528	down	K09422 transcription factor MYB, plant | (RefSeq) transcription repressor MYB6-like isoform X1 (A)	transcription repressor MYB6-like isoform X2 [Durio zibethinus]	RecName: Full=Transcription factor MYB3; AltName: Full=Myb-related protein 3; Short=AtMYB3;	SubName: Full=Myb-like transcription factor 1 {ECO:0000313|EMBL:AAN28270.1};	Transcription factor, Myb superfamily	GO:0005634,nucleus; GO:0003700,DNA-binding transcription factor activity; GO:0000981,DNA-binding transcription factor activity, RNA polymerase II-specific; GO:0043565,sequence-specific DNA binding; GO:0001135,RNA polymerase II transcription regulator recruiting activity; GO:0044212,transcription regulatory region DNA binding; GO:0030154,cell differentiation; GO:0009800,cinnamic acid biosynthetic …	Myb-like DNA-binding domain
NS-49869.134150	PHD	TR	PHD	47.4228	223.36	2.23933	up	K11643 chromodomain-helicase-DNA-binding protein 4 [EC:3.6.4.12] | (RefSeq) CHD3-type chromatin-remodeling factor PICKLE (A)	PREDICTED: CHD3-type chromatin-remodeling factor PICKLE [Juglans regia]	RecName: Full=CHD3-type chromatin-remodeling factor PICKLE; EC=3.6.4.-; AltName: Full=Protein CHROMATIN REMODELING 6 {ECO:0000303|PubMed:16547115}; Short=AtCHR6; AltName: Full=Protein GYMNOS;	SubName: Full=CHD3-type chromatin-remodeling factor PICKLE {ECO:0000313|RefSeq:XP_018850235.1};	Predicted helicase	GO:0005634,nucleus; GO:0005524,ATP binding; GO:0003677,DNA binding; GO:0004386,helicase activity; GO:0046872,metal ion binding; GO:0008283,cell proliferation; GO:0006338,chromatin remodeling; GO:0016569,covalent chromatin modification; GO:0009736,cytokinin-activated signaling pathway; GO:0009788,negative regulation of abscisic acid-activated signaling pathway; GO:0045892,negative regulation of tr…	SNF2 family N-terminal domain
NS-49869.112253	MYB	TF	MYB->MYB	604.69	1699.26	1.49188	up	K09422 transcription factor MYB, plant | (RefSeq) hypothetical protein (A)	hypothetical protein CICLE_v10026107mg [Citrus clementina]	RecName: Full=Transcription factor MYB73 {ECO:0000303|PubMed:11597504}; AltName: Full=Myb-related protein 73 {ECO:0000303|PubMed:11597504}; Short=AtMYB73 {ECO:0000303|PubMed:11597504};	SubName: Full=Uncharacterized protein {ECO:0000313|EMBL:ESR39228.1};	Transcription factor, Myb superfamily	GO:0005634,nucleus; GO:0003700,DNA-binding transcription factor activity; GO:0000981,DNA-binding transcription factor activity, RNA polymerase II-specific; GO:0043565,sequence-specific DNA binding; GO:0001135,RNA polymerase II transcription regulator recruiting activity; GO:0044212,transcription regulatory region DNA binding; GO:0030154,cell differentiation; GO:0019760,glucosinolate metabolic pro…	Myb-like DNA-binding domain
NS-49869.11393	MYB	TF	MYB->MYB	0	70.768	8.58141	up	K16166 transcription factor MYB75 | (RefSeq) MYBA7; R2R3 MYB transcription factor (A)	Myb transcription factor [Citrus cavaleriei]	RecName: Full=Transcription factor MYB113; AltName: Full=Myb-related protein 113; Short=AtMYB113;	SubName: Full=Myb transcription factor {ECO:0000313|EMBL:ANI87838.1};	Transcription factor, Myb superfamily	GO:0005634,nucleus; GO:0003700,DNA-binding transcription factor activity; GO:0000981,DNA-binding transcription factor activity, RNA polymerase II-specific; GO:0043565,sequence-specific DNA binding; GO:0001135,RNA polymerase II transcription regulator recruiting activity; GO:0044212,transcription regulatory region DNA binding; GO:0030154,cell differentiation; GO:0007275,multicellular organism deve…	Myb-like DNA-binding domain
NS-49869.115305	MYB	TF	MYB->MYB	51.5209	0	-8.20984	down	K09422 transcription factor MYB, plant | (RefSeq) myb-related protein 308 (A)	myb-related protein 308-like [Herrania umbratica]	RecName: Full=Transcription factor MYB61 {ECO:0000305}; AltName: Full=Myb-related protein 61 {ECO:0000305}; Short=AtMYB61 {ECO:0000303|PubMed:16005292};	SubName: Full=MYB family protein {ECO:0000313|EMBL:AIT52234.1};	Transcription factor, Myb superfamily	GO:0005634,nucleus; GO:0003700,DNA-binding transcription factor activity; GO:0000981,DNA-binding transcription factor activity, RNA polymerase II-specific; GO:0043565,sequence-specific DNA binding; GO:0001135,RNA polymerase II transcription regulator recruiting activity; GO:0044212,transcription regulatory region DNA binding; GO:0030154,cell differentiation; GO:0010087,phloem or xylem histogenesi…	Myb-like DNA-binding domain
NS-49869.117692	MYB	TF	MYB->MYB	1302.38	0	-12.8699	down	K09422 transcription factor MYB, plant | (RefSeq) hypothetical protein (A)	hypothetical protein CUMW_195220 [Citrus unshiu]	RecName: Full=Transcription factor MYB92 {ECO:0000303|PubMed:9839469}; AltName: Full=Myb-related protein 92 {ECO:0000303|PubMed:9839469}; Short=AtMYB92 {ECO:0000303|PubMed:9839469};	SubName: Full=Uncharacterized protein {ECO:0000313|EMBL:GAY59535.1};	Transcription factor, Myb superfamily	GO:0005634,nucleus; GO:0003700,DNA-binding transcription factor activity; GO:0000981,DNA-binding transcription factor activity, RNA polymerase II-specific; GO:0043565,sequence-specific DNA binding; GO:0001135,RNA polymerase II transcription regulator recruiting activity; GO:0044212,transcription regulatory region DNA binding; GO:0030154,cell differentiation; GO:0006357,regulation of transcription…	Myb-like DNA-binding domain
NS-49869.119553	MYB	TF	MYB->MYB	533.64	1474.13	1.46521	up	K08869 aarF domain-containing kinase | (RefSeq) predicted protein (A)	hypothetical protein CICLE_v10016071mg [Citrus clementina]	RecName: Full=Transcription factor DIVARICATA;	SubName: Full=Uncharacterized protein {ECO:0000313|EMBL:GAY53984.1};	Zuotin and related molecular chaperones (DnaJ superfamily), contains DNA-binding domains	GO:0005634,nucleus; GO:0003677,DNA binding; GO:0048262,determination of dorsal/ventral asymmetry; GO:0009908,flower development; GO:0006355,regulation of transcription, DNA-templated; GO:0006351,transcription, DNA-templated	Myb-like DNA-binding domain
NS-49869.120893	MYB	TF	MYB->MYB	131.992	0	-9.5656	down	K09422 transcription factor MYB, plant | (RefSeq) myb-related protein 306-like (A)	hypothetical protein CISIN_1g019307mg [Citrus sinensis]	RecName: Full=Transcription factor MYB30 {ECO:0000303|PubMed:10929106}; AltName: Full=Myb-related protein 30 {ECO:0000303|PubMed:10929106}; Short=AtMYB30 {ECO:0000303|PubMed:10929106};	SubName: Full=Uncharacterized protein {ECO:0000313|EMBL:KDO55572.1};	Transcription factor, Myb superfamily	GO:0005634,nucleus; GO:0003700,DNA-binding transcription factor activity; GO:0000981,DNA-binding transcription factor activity, RNA polymerase II-specific; GO:0043565,sequence-specific DNA binding; GO:0001135,RNA polymerase II transcription regulator recruiting activity; GO:0044212,transcription regulatory region DNA binding; GO:0030154,cell differentiation; GO:0009626,plant-type hypersensitive r…	Myb-like DNA-binding domain
NS-49869.126800	MYB	TF	MYB->MYB	148.187	298.646	1.01246	up	K09422 transcription factor MYB, plant | (RefSeq) transcription factor GAMYB (A)	PREDICTED: transcription factor GAMYB [Citrus sinensis]	RecName: Full=Transcription factor MYB33 {ECO:0000303|PubMed:11597504}; AltName: Full=Myb-related protein 33 {ECO:0000303|PubMed:11597504}; Short=AtMYB33 {ECO:0000303|PubMed:11597504};	SubName: Full=Uncharacterized protein {ECO:0000313|EMBL:GAY54210.1};	Transcription factor, Myb superfamily	GO:0005634,nucleus; GO:0003700,DNA-binding transcription factor activity; GO:0000981,DNA-binding transcription factor activity, RNA polymerase II-specific; GO:0043565,sequence-specific DNA binding; GO:0001135,RNA polymerase II transcription regulator recruiting activity; GO:0044212,transcription regulatory region DNA binding; GO:0048653,anther development; GO:0048655,anther wall tapetum morphogen…	Myb-like DNA-binding domain
NS-49869.1314	MYB	TF	MYB->MYB	5.0506	130.513	4.69934	up	K08869 aarF domain-containing kinase | (RefSeq) predicted protein (A)	PREDICTED: transcription factor DIVARICATA-like [Prunus mume]	RecName: Full=Transcription factor DIVARICATA;	SubName: Full=Uncharacterized protein {ECO:0000313|EMBL:EMJ20461.1};	Zuotin and related molecular chaperones (DnaJ superfamily), contains DNA-binding domains	GO:0005634,nucleus; GO:0003677,DNA binding; GO:0048262,determination of dorsal/ventral asymmetry; GO:0009908,flower development; GO:0006355,regulation of transcription, DNA-templated; GO:0006351,transcription, DNA-templated	Myb-like DNA-binding domain
NS-49869.135368	Others	TR	Others	343.958	81.0265	-2.08047	down	K12129 pseudo-response regulator 7 | (RefSeq) hypothetical protein (A)	hypothetical protein CISIN_1g003994mg [Citrus sinensis]	RecName: Full=Two-component response regulator-like APRR7; AltName: Full=Pseudo-response regulator 7;	SubName: Full=Uncharacterized protein {ECO:0000313|EMBL:KDO51928.1};	GATA-4/5/6 transcription factors	GO:0005739,mitochondrion; GO:0005634,nucleus; GO:0003677,DNA binding; GO:0007623,circadian rhythm; GO:0045892,negative regulation of transcription, DNA-templated; GO:0000160,phosphorelay signal transduction system; GO:0010017,red or far-red light signaling pathway; GO:0006355,regulation of transcription, DNA-templated; GO:0006351,transcription, DNA-templated	--
NS-49869.131889	MYB	TF	MYB->MYB	63.4465	136.506	1.1065	up	K09422 transcription factor MYB, plant | (RefSeq) transcription factor GAMYB (A)	PREDICTED: transcription factor GAMYB [Citrus sinensis]	RecName: Full=Transcription factor MYB33 {ECO:0000303|PubMed:11597504}; AltName: Full=Myb-related protein 33 {ECO:0000303|PubMed:11597504}; Short=AtMYB33 {ECO:0000303|PubMed:11597504};	SubName: Full=Uncharacterized protein {ECO:0000313|EMBL:GAY54210.1};	Transcription factor, Myb superfamily	GO:0005634,nucleus; GO:0003700,DNA-binding transcription factor activity; GO:0000981,DNA-binding transcription factor activity, RNA polymerase II-specific; GO:0043565,sequence-specific DNA binding; GO:0001135,RNA polymerase II transcription regulator recruiting activity; GO:0044212,transcription regulatory region DNA binding; GO:0048653,anther development; GO:0048655,anther wall tapetum morphogen…	Myb-like DNA-binding domain
NS-49869.132255	MYB	TF	MYB->MYB	3.61854	56.0181	3.98045	up	K09422 transcription factor MYB, plant | (RefSeq) transcription factor MYB108-like (A)	hypothetical protein CUMW_017400 [Citrus unshiu]	RecName: Full=Transcription factor MYB108; AltName: Full=Myb-related protein 108; Short=AtMYB108; AltName: Full=Protein BOTRYTIS-SUSCEPTIBLE 1;	SubName: Full=Uncharacterized protein {ECO:0000313|EMBL:GAY35621.1};	Transcription factor, Myb superfamily	GO:0005634,nucleus; GO:0003700,DNA-binding transcription factor activity; GO:0000981,DNA-binding transcription factor activity, RNA polymerase II-specific; GO:0043565,sequence-specific DNA binding; GO:0001135,RNA polymerase II transcription regulator recruiting activity; GO:0044212,transcription regulatory region DNA binding; GO:0030154,cell differentiation; GO:0006952,defense response; GO:000635…	Myb-like DNA-binding domain
NS-49869.136956	MYB	TF	MYB->MYB	0	202.807	10.0961	up	K09422 transcription factor MYB, plant | (RefSeq) myb-related protein 306-like (A)	hypothetical protein CISIN_1g019307mg [Citrus sinensis]	RecName: Full=Transcription factor MYB30 {ECO:0000303|PubMed:10929106}; AltName: Full=Myb-related protein 30 {ECO:0000303|PubMed:10929106}; Short=AtMYB30 {ECO:0000303|PubMed:10929106};	SubName: Full=Uncharacterized protein {ECO:0000313|EMBL:KDO55572.1};	Transcription factor, Myb superfamily	GO:0005634,nucleus; GO:0003700,DNA-binding transcription factor activity; GO:0000981,DNA-binding transcription factor activity, RNA polymerase II-specific; GO:0043565,sequence-specific DNA binding; GO:0001135,RNA polymerase II transcription regulator recruiting activity; GO:0044212,transcription regulatory region DNA binding; GO:0030154,cell differentiation; GO:0009626,plant-type hypersensitive r…	Myb-like DNA-binding domain
NS-49869.153	MYB	TF	MYB->MYB	14.4838	0	-6.38012	down	K09420 transcriptional activator Myb | (RefSeq) hypothetical protein (A)	hypothetical protein CUMW_110380 [Citrus unshiu]	RecName: Full=Transcription factor MYB3R-4 {ECO:0000303|PubMed:11597504}; AltName: Full=Myb-related protein 3R-4 {ECO:0000303|PubMed:11597504}; AltName: Full=Protein ENHANCED DEFECTIVE CYTOKINESIS {ECO:0000303|PubMed:25806785};	SubName: Full=Uncharacterized protein {ECO:0000313|EMBL:GAY48263.1};	Transcription factor, Myb superfamily	GO:0005634,nucleus; GO:0003700,DNA-binding transcription factor activity; GO:0000981,DNA-binding transcription factor activity, RNA polymerase II-specific; GO:0043565,sequence-specific DNA binding; GO:0003713,transcription coactivator activity; GO:0001135,RNA polymerase II transcription regulator recruiting activity; GO:0044212,transcription regulatory region DNA binding; GO:0030154,cell differen…	Myb-like DNA-binding domain
NS-49869.158352	MYB	TF	MYB->MYB	57.9622	6.25662	-3.21438	down	K09422 transcription factor MYB, plant | (RefSeq) hypothetical protein (A)	hypothetical protein CICLE_v10021859mg [Citrus clementina]	RecName: Full=Transcription factor MYB52 {ECO:0000303|PubMed:9839469}; AltName: Full=Myb-related protein 52 {ECO:0000303|PubMed:9839469}; Short=AtMYB52 {ECO:0000303|PubMed:9839469}; AltName: Full=Protein ABA-HYPERSENSITIVE 1 {ECO:0000303|PubMed:21399993};	SubName: Full=Uncharacterized protein {ECO:0000313|EMBL:ESR54604.1};	Transcription factor, Myb superfamily	GO:0005634,nucleus; GO:0003700,DNA-binding transcription factor activity; GO:0000981,DNA-binding transcription factor activity, RNA polymerase II-specific; GO:0043565,sequence-specific DNA binding; GO:0001135,RNA polymerase II transcription regulator recruiting activity; GO:0044212,transcription regulatory region DNA binding; GO:0030154,cell differentiation; GO:0071555,cell wall organization; GO:…	Myb-like DNA-binding domain
NS-49869.161842	MYB	TF	MYB->MYB	18.5365	0	-6.73484	down	K09422 transcription factor MYB, plant | (RefSeq) myb-related protein Myb4 (A)	BnaC04g41990D [Brassica napus]	RecName: Full=Transcription factor MYB14 {ECO:0000303|PubMed:9839469}; AltName: Full=Myb-related protein 14 {ECO:0000303|PubMed:9839469}; Short=AtMYB14 {ECO:0000303|PubMed:9839469}; Short=MYB14At {ECO:0000303|PubMed:9839469};	SubName: Full=Myb-related protein Myb4 {ECO:0000313|EMBL:JAU70158.1};	Transcription factor, Myb superfamily	GO:0005634,nucleus; GO:0003700,DNA-binding transcription factor activity; GO:0000981,DNA-binding transcription factor activity, RNA polymerase II-specific; GO:0043565,sequence-specific DNA binding; GO:0001135,RNA polymerase II transcription regulator recruiting activity; GO:0044212,transcription regulatory region DNA binding; GO:0030154,cell differentiation; GO:0045893,positive regulation of tran…	Myb-like DNA-binding domain
NS-49869.166078	MYB	TF	MYB->MYB	79.0534	1000.62	3.6577	up	K09422 transcription factor MYB, plant | (RefSeq) transcription factor AS1 (A)	transcription factor AS1 [Jatropha curcas]	RecName: Full=Transcription factor AS1 {ECO:0000303|PubMed:11140682}; AltName: Full=Myb-related protein 91 {ECO:0000303|PubMed:9839469}; Short=AtMYB91 {ECO:0000303|PubMed:9839469}; AltName: Full=Protein ASYMMETRIC LEAVES 1 {ECO:0000303|PubMed:11140682}; AltName: Full=Protein PHANTASTICA {ECO:0000303|PubMed:10102816}; Short=AtPHAN {ECO:0000303|PubMed:10102816};	SubName: Full=MYB family protein {ECO:0000313|EMBL:AIT52206.1};	Transcription factor, Myb superfamily	GO:0000793,condensed chromosome; GO:0005730,nucleolus; GO:0005634,nucleus; GO:0003677,DNA binding; GO:0003700,DNA-binding transcription factor activity; GO:0042803,protein homodimerization activity; GO:0000981,DNA-binding transcription factor activity, RNA polymerase II-specific; GO:0043565,sequence-specific DNA binding; GO:0001135,RNA polymerase II transcription regulator recruiting activity; GO…	Myb-like DNA-binding domain
NS-49869.169066	MYB	TF	MYB->MYB	3.2165	28.2035	3.11726	up	K09422 transcription factor MYB, plant | (RefSeq) hypothetical protein (A)	hypothetical protein CISIN_1g042846mg [Citrus sinensis]	RecName: Full=Transcription factor MYB7 {ECO:0000305}; AltName: Full=Myb-related protein 7 {ECO:0000305}; Short=AtMYB7 {ECO:0000312|EMBL:CAB09243.1}; AltName: Full=Myb-related protein Y49 {ECO:0000305}; Short=AtY49 {ECO:0000303|PubMed:8980549};	SubName: Full=Uncharacterized protein {ECO:0000313|EMBL:KDO55821.1};	Transcription factor, Myb superfamily	GO:0005634,nucleus; GO:0003700,DNA-binding transcription factor activity; GO:0000981,DNA-binding transcription factor activity, RNA polymerase II-specific; GO:0043565,sequence-specific DNA binding; GO:0001135,RNA polymerase II transcription regulator recruiting activity; GO:0044212,transcription regulatory region DNA binding; GO:0030154,cell differentiation; GO:1900384,regulation of flavonol bios…	Myb-like DNA-binding domain
NS-49869.175694	MYB	TF	MYB->MYB	118.713	17.0841	-2.82526	down	K09422 transcription factor MYB, plant | (RefSeq) transcription repressor MYB5-like (A)	Myb_DNA-binding domain-containing protein [Cephalotus follicularis]	RecName: Full=Transcription repressor MYB5; AltName: Full=AtM2; AltName: Full=Myb-related protein 5; Short=AtMYB5;	SubName: Full=Myb_DNA-binding domain-containing protein {ECO:0000313|EMBL:GAV78969.1};	Transcription factor, Myb superfamily	GO:0005634,nucleus; GO:0003700,DNA-binding transcription factor activity; GO:0000981,DNA-binding transcription factor activity, RNA polymerase II-specific; GO:0043565,sequence-specific DNA binding; GO:0001135,RNA polymerase II transcription regulator recruiting activity; GO:0044212,transcription regulatory region DNA binding; GO:0048354,mucilage biosynthetic process involved in seed coat developm…	Myb-like DNA-binding domain
NS-49869.135829	GNAT	TR	GNAT	7.69462	75.0075	3.27117	up	K20794 N-alpha-acetyltransferase 40 [EC:2.3.1.257] | (RefSeq) N-alpha-acetyltransferase 40 (A)	PREDICTED: N-alpha-acetyltransferase 40 [Prunus mume]	--	SubName: Full=Uncharacterized protein {ECO:0000313|EMBL:KDO78700.1};	Acetyltransferase (GNAT) domain-containing protein	GO:0008080,N-acetyltransferase activity	Acetyltransferase (GNAT) family
NS-49869.135874	Others	TR	Others	77.7973	19.5023	-2.0267	down	K12135 zinc finger protein CONSTANS | (RefSeq) CO; B-box type zinc finger protein with CCT domain-containing protein (A)	PREDICTED: zinc finger protein CONSTANS-LIKE 16-like [Gossypium hirsutum]	RecName: Full=Zinc finger protein CONSTANS-LIKE 16;	SubName: Full=zinc finger protein CONSTANS-LIKE 16-like {ECO:0000313|RefSeq:XP_016672482.1};	GATA-4/5/6 transcription factors	GO:0016020,membrane; GO:0005634,nucleus; GO:0003700,DNA-binding transcription factor activity; GO:0008270,zinc ion binding; GO:0006355,regulation of transcription, DNA-templated	B-box zinc finger
NS-49869.183304	MYB	TF	MYB->MYB	1.08556	41.9228	5.36366	up	K09422 transcription factor MYB, plant | (RefSeq) transcription factor MYB108-like (A)	hypothetical protein CUMW_017400 [Citrus unshiu]	RecName: Full=Transcription factor MYB108; AltName: Full=Myb-related protein 108; Short=AtMYB108; AltName: Full=Protein BOTRYTIS-SUSCEPTIBLE 1;	SubName: Full=Uncharacterized protein {ECO:0000313|EMBL:GAY35621.1};	Transcription factor, Myb superfamily	GO:0005634,nucleus; GO:0003700,DNA-binding transcription factor activity; GO:0000981,DNA-binding transcription factor activity, RNA polymerase II-specific; GO:0043565,sequence-specific DNA binding; GO:0001135,RNA polymerase II transcription regulator recruiting activity; GO:0044212,transcription regulatory region DNA binding; GO:0030154,cell differentiation; GO:0006952,defense response; GO:000635…	Myb-like DNA-binding domain
NS-49869.194204	MYB	TF	MYB->MYB	3.27411	68.8617	4.38369	up	K09422 transcription factor MYB, plant | (RefSeq) transcription factor MYB102-like (A)	transcription factor MYB102-like [Herrania umbratica]	RecName: Full=Transcription factor MYB102 {ECO:0000305}; AltName: Full=Myb-related protein 102 {ECO:0000305}; Short=AtMYB102 {ECO:0000303|PubMed:12857823}; AltName: Full=Myb-related protein M4 {ECO:0000305}; Short=AtM4 {ECO:0000303|PubMed:8980549};	SubName: Full=Uncharacterized protein {ECO:0000313|EMBL:OAY26080.1};	Transcription factor, Myb superfamily	GO:0005634,nucleus; GO:0003700,DNA-binding transcription factor activity; GO:0000981,DNA-binding transcription factor activity, RNA polymerase II-specific; GO:0043565,sequence-specific DNA binding; GO:0001135,RNA polymerase II transcription regulator recruiting activity; GO:0044212,transcription regulatory region DNA binding; GO:0030154,cell differentiation; GO:0006952,defense response; GO:000635…	Myb-like DNA-binding domain
NS-49869.195512	MYB	TF	MYB->MYB	4.65264	32.7156	2.80823	up	K09422 transcription factor MYB, plant | (RefSeq) myb-related protein 308-like (A)	Myb domain protein 6 [Theobroma cacao]	RecName: Full=Transcription repressor MYB6; AltName: Full=Myb-related protein 6; Short=AtMYB6;	SubName: Full=Myb domain protein 6 {ECO:0000313|EMBL:EOY04004.1};	Transcription factor, Myb superfamily	GO:0005634,nucleus; GO:0003700,DNA-binding transcription factor activity; GO:0000981,DNA-binding transcription factor activity, RNA polymerase II-specific; GO:0043565,sequence-specific DNA binding; GO:0001135,RNA polymerase II transcription regulator recruiting activity; GO:0044212,transcription regulatory region DNA binding; GO:0030154,cell differentiation; GO:0006357,regulation of transcription…	Myb-like DNA-binding domain
NS-49869.197577	MYB	TF	MYB->MYB	3.62803	37.075	3.34221	up	K09422 transcription factor MYB, plant | (RefSeq) myb-related protein Myb4-like (A)	hypothetical protein CISIN_1g042846mg [Citrus sinensis]	RecName: Full=Myb-related protein 308;	SubName: Full=Uncharacterized protein {ECO:0000313|EMBL:KDO55821.1};	Transcription factor, Myb superfamily	GO:0005634,nucleus; GO:0003677,DNA binding; GO:0006355,regulation of transcription, DNA-templated; GO:0006351,transcription, DNA-templated	Myb-like DNA-binding domain
NS-49869.136195	GNAT	TR	GNAT	734.474	1607.85	1.13235	up	K22246 tyramine N-feruloyltransferase [EC:2.3.1.110] | (RefSeq) tyramine N-feruloyltransferase 4/11-like (A)	hypothetical protein CICLE_v10032618mg [Citrus clementina]	RecName: Full=Probable acetyltransferase NATA1-like; EC=2.3.1.-;	SubName: Full=Uncharacterized protein {ECO:0000313|EMBL:ESR49691.1};	Diamine acetyltransferase	GO:0009507,chloroplast; GO:0008080,N-acetyltransferase activity; GO:0006591,ornithine metabolic process	Acetyltransferase (GNAT) family
NS-49869.207467	MYB	TF	MYB->MYB	49.2086	121.198	1.29529	up	K09422 transcription factor MYB, plant | (RefSeq) transcription factor AS1-like (A)	PREDICTED: transcription factor AS1-like [Citrus sinensis]	RecName: Full=Transcription factor AS1 {ECO:0000303|PubMed:11140682}; AltName: Full=Myb-related protein 91 {ECO:0000303|PubMed:9839469}; Short=AtMYB91 {ECO:0000303|PubMed:9839469}; AltName: Full=Protein ASYMMETRIC LEAVES 1 {ECO:0000303|PubMed:11140682}; AltName: Full=Protein PHANTASTICA {ECO:0000303|PubMed:10102816}; Short=AtPHAN {ECO:0000303|PubMed:10102816};	SubName: Full=Uncharacterized protein {ECO:0000313|EMBL:GAY43942.1};	Transcription factor, Myb superfamily	GO:0000793,condensed chromosome; GO:0005730,nucleolus; GO:0005634,nucleus; GO:0003677,DNA binding; GO:0003700,DNA-binding transcription factor activity; GO:0042803,protein homodimerization activity; GO:0000981,DNA-binding transcription factor activity, RNA polymerase II-specific; GO:0043565,sequence-specific DNA binding; GO:0001135,RNA polymerase II transcription regulator recruiting activity; GO…	Myb-like DNA-binding domain
NS-49869.207568	MYB	TF	MYB->MYB	45.1301	20.0616	-1.17492	down	K09422 transcription factor MYB, plant | (RefSeq) transcription repressor MYB5-like (A)	Myb_DNA-binding domain-containing protein [Cephalotus follicularis]	RecName: Full=Transcription repressor MYB5; AltName: Full=AtM2; AltName: Full=Myb-related protein 5; Short=AtMYB5;	SubName: Full=Myb_DNA-binding domain-containing protein {ECO:0000313|EMBL:GAV78969.1};	Transcription factor, Myb superfamily	GO:0005634,nucleus; GO:0003700,DNA-binding transcription factor activity; GO:0000981,DNA-binding transcription factor activity, RNA polymerase II-specific; GO:0043565,sequence-specific DNA binding; GO:0001135,RNA polymerase II transcription regulator recruiting activity; GO:0044212,transcription regulatory region DNA binding; GO:0048354,mucilage biosynthetic process involved in seed coat developm…	Myb-like DNA-binding domain
NS-49869.208066	MYB	TF	MYB->MYB	59.3253	4.17076	-3.79029	down	K09422 transcription factor MYB, plant | (RefSeq) myb-related protein Myb4-like (A)	PREDICTED: myb-related protein Myb4-like [Populus euphratica]	RecName: Full=Transcription factor MYB2 {ECO:0000305}; AltName: Full=Myb-related protein 2 {ECO:0000305}; Short=OsMYB2 {ECO:0000303|PubMed:22301384};	SubName: Full=Uncharacterized protein {ECO:0000313|EMBL:EEE96766.1};	Transcription factor, Myb superfamily	GO:0005634,nucleus; GO:0000981,DNA-binding transcription factor activity, RNA polymerase II-specific; GO:0043565,sequence-specific DNA binding; GO:0001135,RNA polymerase II transcription regulator recruiting activity; GO:0044212,transcription regulatory region DNA binding; GO:0030154,cell differentiation; GO:1901002,positive regulation of response to salt stress; GO:1902584,positive regulation of…	Myb-like DNA-binding domain
NS-49869.217387	MYB	TF	MYB->MYB	15.644	74.0237	2.23849	up	K09422 transcription factor MYB, plant | (RefSeq) hypothetical protein (A)	hypothetical protein CISIN_1g024860mg [Citrus sinensis]	RecName: Full=Transcription factor MYB4 {ECO:0000305}; AltName: Full=Myb-related protein 4 {ECO:0000305}; Short=OsMyb4 {ECO:0000303|PubMed:14675437}; AltName: Full=Transcription factor RLTR1 {ECO:0000312|EMBL:AAP92750.1};	SubName: Full=Uncharacterized protein {ECO:0000313|EMBL:KDO55822.1};	Transcription factor, Myb superfamily	GO:0005634,nucleus; GO:0000981,DNA-binding transcription factor activity, RNA polymerase II-specific; GO:0043565,sequence-specific DNA binding; GO:0001135,RNA polymerase II transcription regulator recruiting activity; GO:0044212,transcription regulatory region DNA binding; GO:0030154,cell differentiation; GO:0045893,positive regulation of transcription, DNA-templated; GO:0006357,regulation of tra…	Myb-like DNA-binding domain
NS-49869.218035	MYB	TF	MYB->MYB	6.74694	26.9613	1.99549	up	K09422 transcription factor MYB, plant | (RefSeq) myb-like protein Q (A)	PREDICTED: myb-like protein Q isoform X1 [Gossypium raimondii]	RecName: Full=Transcription factor MYB88 {ECO:0000303|PubMed:9839469}; AltName: Full=Myb-related protein 88 {ECO:0000303|PubMed:9839469}; Short=AtMYB88 {ECO:0000303|PubMed:9839469};	SubName: Full=Uncharacterized protein {ECO:0000313|EMBL:KJB30363.1};	Transcription factor, Myb superfamily	GO:0005634,nucleus; GO:0003700,DNA-binding transcription factor activity; GO:0000981,DNA-binding transcription factor activity, RNA polymerase II-specific; GO:0043565,sequence-specific DNA binding; GO:0001135,RNA polymerase II transcription regulator recruiting activity; GO:0044212,transcription regulatory region DNA binding; GO:0009553,embryo sac development; GO:0010052,guard cell differentiatio…	Myb-like DNA-binding domain
NS-49869.30231	MYB	TF	MYB->MYB	2.86988	69.9148	4.5632	up	K09422 transcription factor MYB, plant | (RefSeq) transcription factor MYB80 (A)	transcription factor MYB80 [Prunus persica]	RecName: Full=Transcription factor MYB80 {ECO:0000305}; AltName: Full=Myb-related protein 80 {ECO:0000305}; Short=OsMYB80 {ECO:0000303|PubMed:22086333};	SubName: Full=transcription factor MYB35-like {ECO:0000313|RefSeq:XP_016683866.1};	Transcription factor, Myb superfamily	GO:0005634,nucleus; GO:0000981,DNA-binding transcription factor activity, RNA polymerase II-specific; GO:0043565,sequence-specific DNA binding; GO:0001135,RNA polymerase II transcription regulator recruiting activity; GO:0044212,transcription regulatory region DNA binding; GO:0048658,anther wall tapetum development; GO:0030154,cell differentiation; GO:0006357,regulation of transcription by RNA po…	Myb-like DNA-binding domain
NS-49869.69018	MYB	TF	MYB->MYB	113.007	26.6437	-2.072	down	K00784 ribonuclease Z [EC:3.1.26.11] | (RefSeq) tRNase Z TRZ1 isoform X1 (A)	transcription factor SRM1-like [Hevea brasiliensis]	RecName: Full=Transcription factor SRM1 {ECO:0000305}; AltName: Full=Myb-related protein SRM1 {ECO:0000305}; AltName: Full=Protein SALT-RELATED MYB 1 {ECO:0000303|PubMed:26243618};	SubName: Full=Uncharacterized protein {ECO:0000313|EMBL:OMO78162.1};	Zuotin and related molecular chaperones (DnaJ superfamily), contains DNA-binding domains	GO:0005634,nucleus; GO:0003677,DNA binding; GO:0003700,DNA-binding transcription factor activity; GO:0009738,abscisic acid-activated signaling pathway; GO:1901001,negative regulation of response to salt stress; GO:0010116,positive regulation of abscisic acid biosynthetic process; GO:1905615,positive regulation of developmental vegetative growth; GO:0045893,positive regulation of transcription, DN…	Myb-like DNA-binding domain
NS-49869.137154	Pseudo ARR-B	TR	Pseudo ARR-B	17.2118	135.565	2.98086	up	K12129 pseudo-response regulator 7 | (RefSeq) hypothetical protein (A)	hypothetical protein CISIN_1g003994mg [Citrus sinensis]	RecName: Full=Two-component response regulator-like APRR7; AltName: Full=Pseudo-response regulator 7;	SubName: Full=Uncharacterized protein {ECO:0000313|EMBL:KDO51928.1};	GATA-4/5/6 transcription factors	GO:0005739,mitochondrion; GO:0005634,nucleus; GO:0003677,DNA binding; GO:0007623,circadian rhythm; GO:0045892,negative regulation of transcription, DNA-templated; GO:0000160,phosphorelay signal transduction system; GO:0010017,red or far-red light signaling pathway; GO:0006355,regulation of transcription, DNA-templated; GO:0006351,transcription, DNA-templated	CCT motif
NS-49869.137211	SNF2	TR	SNF2	0	307.198	10.6978	up	K11786 ATP-dependent helicase STH1/SNF2 [EC:3.6.4.-] | (RefSeq) chromatin structure-remodeling complex subunit snf21-like (A)	hypothetical protein CISIN_1g000017mg [Citrus sinensis]	RecName: Full=Chromatin structure-remodeling complex protein SYD; EC=3.6.4.-; AltName: Full=ATP-dependent helicase SYD; AltName: Full=Protein CHROMATIN REMODELING 3; AltName: Full=Protein SPLAYED;	SubName: Full=Uncharacterized protein {ECO:0000313|EMBL:KDO75008.1};	Chromatin remodeling complex SWI/SNF, component SWI2 and related ATPases (DNA/RNA helicase superfamily)	GO:0005829,cytosol; GO:0005634,nucleus; GO:0005524,ATP binding; GO:0016887,ATPase activity; GO:0003677,DNA binding; GO:0004386,helicase activity; GO:0042393,histone binding; GO:0043044,ATP-dependent chromatin remodeling; GO:0006952,defense response; GO:0009873,ethylene-activated signaling pathway; GO:0009908,flower development; GO:0010199,organ boundary specification between lateral organs and th…	SNF2 family N-terminal domain
NS-49869.75166	MYB	TF	MYB->MYB	315.125	1252.69	1.99073	up	K08869 aarF domain-containing kinase | (RefSeq) predicted protein (A)	hypothetical protein CICLE_v10016071mg [Citrus clementina]	RecName: Full=Transcription factor DIVARICATA;	SubName: Full=Uncharacterized protein {ECO:0000313|EMBL:GAY53984.1};	Zuotin and related molecular chaperones (DnaJ superfamily), contains DNA-binding domains	GO:0005634,nucleus; GO:0003677,DNA binding; GO:0048262,determination of dorsal/ventral asymmetry; GO:0009908,flower development; GO:0006355,regulation of transcription, DNA-templated; GO:0006351,transcription, DNA-templated	Myb-like DNA-binding domain
NS-49869.76171	MYB	TF	MYB->MYB	192.65	0	-10.1135	down	K09422 transcription factor MYB, plant | (RefSeq) transcription factor MYB39 (A)	PREDICTED: transcription factor MYB39 [Theobroma cacao]	RecName: Full=Transcription factor MYB93 {ECO:0000303|PubMed:11597504}; AltName: Full=Myb-related protein 93 {ECO:0000303|PubMed:11597504}; Short=AtMYB93 {ECO:0000303|PubMed:11597504};	SubName: Full=Myb domain protein 107 {ECO:0000313|EMBL:EOY10110.1};	Transcription factor, Myb superfamily	GO:0005737,cytoplasm; GO:0005634,nucleus; GO:0003700,DNA-binding transcription factor activity; GO:0000981,DNA-binding transcription factor activity, RNA polymerase II-specific; GO:0043565,sequence-specific DNA binding; GO:0001135,RNA polymerase II transcription regulator recruiting activity; GO:0044212,transcription regulatory region DNA binding; GO:0030154,cell differentiation; GO:0071365,cellu…	Myb-like DNA-binding domain
NS-49869.137676	SWI/SNF-SWI3	TR	SWI/SNF-SWI3	4.77121	32.0281	2.74773	up	K11649 SWI/SNF related-matrix-associated actin-dependent regulator of chromatin subfamily C | (RefSeq) hypothetical protein (A)	hypothetical protein CUMW_118300 [Citrus unshiu]	RecName: Full=SWI/SNF complex subunit SWI3B; Short=AtSWI3B; AltName: Full=Transcription regulatory protein SWI3B;	SubName: Full=Uncharacterized protein {ECO:0000313|EMBL:GAY49328.1};	Chromatin remodeling factor subunit and related transcription factors	GO:0005634,nucleus; GO:0016514,SWI/SNF complex; GO:0003677,DNA binding; GO:0006338,chromatin remodeling; GO:0016569,covalent chromatin modification; GO:0007275,multicellular organism development; GO:0006355,regulation of transcription, DNA-templated; GO:0006351,transcription, DNA-templated	Myb-like DNA-binding domain
NS-49869.79227	MYB	TF	MYB->MYB	76.8234	257.804	1.74924	up	K08869 aarF domain-containing kinase | (RefSeq) predicted protein (A)	hypothetical protein COLO4_22723 [Corchorus olitorius]	RecName: Full=Transcription factor SRM1 {ECO:0000305}; AltName: Full=Myb-related protein SRM1 {ECO:0000305}; AltName: Full=Protein SALT-RELATED MYB 1 {ECO:0000303|PubMed:26243618};	SubName: Full=Uncharacterized protein {ECO:0000313|EMBL:OMO83039.1};	Zuotin and related molecular chaperones (DnaJ superfamily), contains DNA-binding domains	GO:0005634,nucleus; GO:0003677,DNA binding; GO:0003700,DNA-binding transcription factor activity; GO:0009738,abscisic acid-activated signaling pathway; GO:1901001,negative regulation of response to salt stress; GO:0010116,positive regulation of abscisic acid biosynthetic process; GO:1905615,positive regulation of developmental vegetative growth; GO:0045893,positive regulation of transcription, DN…	Myb-like DNA-binding domain
NS-49869.92365	MYB	TF	MYB->MYB	194.804	37.387	-2.40472	down	K09422 transcription factor MYB, plant | (RefSeq) myb-related protein 308 (A)	myb-related protein 308 [Sesamum indicum]	RecName: Full=Myb-related protein 308;	SubName: Full=MYB transcriptional factor {ECO:0000313|EMBL:AKQ98325.1};	Transcription factor, Myb superfamily	GO:0005634,nucleus; GO:0003677,DNA binding; GO:0006355,regulation of transcription, DNA-templated; GO:0006351,transcription, DNA-templated	Myb-like DNA-binding domain
NS-49869.96801	MYB	TF	MYB->MYB	71.2777	206.117	1.52687	up	K08869 aarF domain-containing kinase | (RefSeq) predicted protein (A)	transcription factor DIVARICATA-like [Herrania umbratica]	RecName: Full=Transcription factor DIVARICATA;	SubName: Full=Uncharacterized protein {ECO:0000313|EMBL:GAY50686.1};	Zuotin and related molecular chaperones (DnaJ superfamily), contains DNA-binding domains	GO:0005634,nucleus; GO:0003677,DNA binding; GO:0048262,determination of dorsal/ventral asymmetry; GO:0009908,flower development; GO:0006355,regulation of transcription, DNA-templated; GO:0006351,transcription, DNA-templated	Myb-like DNA-binding domain
NS-49869.101522	MADS-M-type	TF	MADS->MADS-M-type	551.668	24.3975	-4.5188	down	K09264 MADS-box transcription factor, plant | (RefSeq) floral homeotic protein AGAMOUS (A)	agamous 2-like protein [Mercurialis annua]	RecName: Full=Floral homeotic protein AGAMOUS; AltName: Full=pMADS3;	SubName: Full=Agamous 2-like protein {ECO:0000313|EMBL:ALK01325.2};	MADS box transcription factor	GO:0005634,nucleus; GO:0003700,DNA-binding transcription factor activity; GO:0046983,protein dimerization activity; GO:0000977,RNA polymerase II regulatory region sequence-specific DNA binding; GO:0045944,positive regulation of transcription by RNA polymerase II; GO:0006351,transcription, DNA-templated	SRF-type transcription factor (DNA-binding and dimerisation domain)
NS-49869.49829	MADS-M-type	TF	MADS->MADS-M-type	23.0226	6.26626	-1.83783	down	K09264 MADS-box transcription factor, plant | (RefSeq) agamous-like MADS-box protein AGL11 isoform X1 (A)	hypothetical protein CISIN_1g0465302mg, partial [Citrus sinensis]	RecName: Full=Agamous-like MADS-box protein AGL104 {ECO:0000305};	SubName: Full=Uncharacterized protein {ECO:0000313|EMBL:KDO81586.1}; Flags: Fragment;	MADS box transcription factor	GO:0005634,nucleus; GO:0003700,DNA-binding transcription factor activity; GO:0046983,protein dimerization activity; GO:0000977,RNA polymerase II regulatory region sequence-specific DNA binding; GO:0010152,pollen maturation; GO:0045944,positive regulation of transcription by RNA polymerase II; GO:0080092,regulation of pollen tube growth; GO:0006351,transcription, DNA-templated	SRF-type transcription factor (DNA-binding and dimerisation domain)
NS-49869.50874	MADS-M-type	TF	MADS->MADS-M-type	53.848	5.03659	-3.48165	down	K09264 MADS-box transcription factor, plant | (RefSeq) MADS-box transcription factor 16-like isoform X1 (A)	PREDICTED: MADS-box protein CMB1-like isoform X3 [Populus euphratica]	RecName: Full=Agamous-like MADS-box protein AGL30 {ECO:0000305};	SubName: Full=Uncharacterized protein {ECO:0000313|EMBL:ESR51954.1};	MADS box transcription factor	GO:0005634,nucleus; GO:0003700,DNA-binding transcription factor activity; GO:0046983,protein dimerization activity; GO:0000987,proximal promoter sequence-specific DNA binding; GO:0000982,transcription factor activity, RNA polymerase II proximal promoter sequence-specific DNA binding; GO:0010152,pollen maturation; GO:0045944,positive regulation of transcription by RNA polymerase II; GO:0080092,reg…	SRF-type transcription factor (DNA-binding and dimerisation domain)
NS-49869.138505	Others	TR	Others	297.412	123.218	-1.2675	down	--	hypothetical protein CISIN_1g045557mg, partial [Citrus sinensis]	RecName: Full=Protein EMBRYO DEFECTIVE 1674 {ECO:0000303|PubMed:15266054};	SubName: Full=Uncharacterized protein {ECO:0000313|EMBL:KDO43701.1}; Flags: Fragment;	--	GO:0000778,condensed nuclear chromosome kinetochore; GO:0007275,multicellular organism development	SANTA (SANT Associated)
NS-49869.70497	MADS-M-type	TF	MADS->MADS-M-type	8.5127	301.288	5.14406	up	K09264 MADS-box transcription factor, plant | (RefSeq) agamous-like MADS-box protein AGL8 homolog (A)	transcription factor [Dorcoceras hygrometricum]	RecName: Full=Agamous-like MADS-box protein AGL8 homolog;	SubName: Full=Putative agamous-like MADS-box protein AGL8-like {ECO:0000313|EMBL:JAP16352.1};	MADS box transcription factor	GO:0005634,nucleus; GO:0003700,DNA-binding transcription factor activity; GO:0046983,protein dimerization activity; GO:0000977,RNA polymerase II regulatory region sequence-specific DNA binding; GO:0045944,positive regulation of transcription by RNA polymerase II; GO:0006351,transcription, DNA-templated	--
NS-49869.95949	MADS-M-type	TF	MADS->MADS-M-type	0	32.1489	7.43619	up	K08910 light-harvesting complex I chlorophyll a/b binding protein 4 | (RefSeq) chlorophyll a-b binding protein P4, chloroplastic (A)	hypothetical protein CICLE_v10020575mg [Citrus clementina]	RecName: Full=Agamous-like MADS-box protein AGL65 {ECO:0000305};	SubName: Full=Uncharacterized protein {ECO:0000313|EMBL:ESR53855.1};	MADS box transcription factor	GO:0005634,nucleus; GO:0003700,DNA-binding transcription factor activity; GO:0046983,protein dimerization activity; GO:0000987,proximal promoter sequence-specific DNA binding; GO:0000982,transcription factor activity, RNA polymerase II proximal promoter sequence-specific DNA binding; GO:0010152,pollen maturation; GO:0045944,positive regulation of transcription by RNA polymerase II; GO:0080092,reg…	SRF-type transcription factor (DNA-binding and dimerisation domain)
NS-65349.0	MADS-M-type	TF	MADS->MADS-M-type	0	19.7109	6.74242	up	K09264 MADS-box transcription factor, plant | (RefSeq) agamous-like MADS-box protein AGL11 (A)	MADS-box protein AGL42-like [Durio zibethinus]	RecName: Full=MADS-box protein AGL42; AltName: Full=Protein AGAMOUS-LIKE 42; AltName: Full=Protein FOREVER YOUNG FLOWER {ECO:0000303|PubMed:21689171};	SubName: Full=AGAMOUS-like 20 {ECO:0000313|EMBL:EOY23041.1};	MADS box transcription factor	GO:0005634,nucleus; GO:0003700,DNA-binding transcription factor activity; GO:0046983,protein dimerization activity; GO:0000977,RNA polymerase II regulatory region sequence-specific DNA binding; GO:0009838,abscission; GO:0030154,cell differentiation; GO:0080187,floral organ senescence; GO:0010150,leaf senescence; GO:0045944,positive regulation of transcription by RNA polymerase II; GO:0009909,regu…	SRF-type transcription factor (DNA-binding and dimerisation domain)
NS-34682.0	MADS-MIKC	TF	MADS->MADS-MIKC	0	34.3446	7.54098	up	K09264 MADS-box transcription factor, plant | (RefSeq) AGL6-1; MADS-box transcription factor 6 (A)	hypothetical protein CUMW_058200 [Citrus unshiu]	RecName: Full=MADS-box protein AGL42; AltName: Full=Protein AGAMOUS-LIKE 42; AltName: Full=Protein FOREVER YOUNG FLOWER {ECO:0000303|PubMed:21689171};	SubName: Full=Uncharacterized protein {ECO:0000313|EMBL:GAY41279.1};	MADS box transcription factor	GO:0005634,nucleus; GO:0003700,DNA-binding transcription factor activity; GO:0046983,protein dimerization activity; GO:0000977,RNA polymerase II regulatory region sequence-specific DNA binding; GO:0009838,abscission; GO:0030154,cell differentiation; GO:0080187,floral organ senescence; GO:0010150,leaf senescence; GO:0045944,positive regulation of transcription by RNA polymerase II; GO:0009909,regu…	SRF-type transcription factor (DNA-binding and dimerisation domain)
NS-49869.100987	MADS-MIKC	TF	MADS->MADS-MIKC	3.41188	53.3973	3.98776	up	K09264 MADS-box transcription factor, plant | (RefSeq) MADS-box protein CMB1-like (A)	SEP1 [Acca sellowiana]	RecName: Full=MADS-box protein EJ2 {ECO:0000305}; AltName: Full=MADS-box protein 1 {ECO:0000312|EMBL:AAP57412.1}; Short=LeMADS1 {ECO:0000312|EMBL:AAP57412.1}; AltName: Full=Protein ENHANCER-OF-JOINTLESS-2 {ECO:0000303|PubMed:28528644};	SubName: Full=SEP1 {ECO:0000313|EMBL:AEW50208.1};	MADS box transcription factor	GO:0005634,nucleus; GO:0003700,DNA-binding transcription factor activity; GO:0046983,protein dimerization activity; GO:0000977,RNA polymerase II regulatory region sequence-specific DNA binding; GO:0045944,positive regulation of transcription by RNA polymerase II; GO:0006351,transcription, DNA-templated	SRF-type transcription factor (DNA-binding and dimerisation domain)
NS-49869.118607	MADS-MIKC	TF	MADS->MADS-MIKC	1574.78	540.735	-1.53904	down	K09264 MADS-box transcription factor, plant | (RefSeq) MADS-box protein CMB1 (A)	SEP1 [Acca sellowiana]	RecName: Full=MADS-box protein EJ2 {ECO:0000305}; AltName: Full=MADS-box protein 1 {ECO:0000312|EMBL:AAP57412.1}; Short=LeMADS1 {ECO:0000312|EMBL:AAP57412.1}; AltName: Full=Protein ENHANCER-OF-JOINTLESS-2 {ECO:0000303|PubMed:28528644};	SubName: Full=SEP1 {ECO:0000313|EMBL:AEW50208.1};	MADS box transcription factor	GO:0005634,nucleus; GO:0003700,DNA-binding transcription factor activity; GO:0046983,protein dimerization activity; GO:0000977,RNA polymerase II regulatory region sequence-specific DNA binding; GO:0045944,positive regulation of transcription by RNA polymerase II; GO:0006351,transcription, DNA-templated	K-box region
NS-49869.139171	GNAT	TR	GNAT	524.713	17.9784	-4.86348	down	K14682 amino-acid N-acetyltransferase [EC:2.3.1.1] | (RefSeq) probable amino-acid acetyltransferase NAGS2, chloroplastic isoform X1 (A)	PREDICTED: probable amino-acid acetyltransferase NAGS2, chloroplastic isoform X3 [Populus euphratica]	RecName: Full=Probable amino-acid acetyltransferase NAGS2, chloroplastic; EC=2.3.1.1; AltName: Full=N-acetylglutamate synthase 2; Flags: Precursor;	SubName: Full=N-acetylglutamate synthase protein {ECO:0000313|EMBL:ADP38077.1};	Acetylglutamate kinase/acetylglutamate synthase	GO:0009507,chloroplast; GO:0004042,acetyl-CoA:L-glutamate N-acetyltransferase activity; GO:0103045,methione N-acyltransferase activity; GO:0006526,arginine biosynthetic process	Acetyltransferase (GNAT) family
NS-49869.119219	MADS-MIKC	TF	MADS->MADS-MIKC	172.942	36.8537	-2.21794	down	K09264 MADS-box transcription factor, plant | (RefSeq) agamous-like MADS-box protein AGL1 isoform X1 (A)	hypothetical protein CUMW_129380 [Citrus unshiu]	RecName: Full=Agamous-like MADS-box protein AGL1; AltName: Full=Protein SHATTERPROOF 1;	SubName: Full=Uncharacterized protein {ECO:0000313|EMBL:GAY50782.1};	MADS box transcription factor	GO:0005634,nucleus; GO:0003700,DNA-binding transcription factor activity; GO:0046983,protein dimerization activity; GO:0000977,RNA polymerase II regulatory region sequence-specific DNA binding; GO:0009908,flower development; GO:0045944,positive regulation of transcription by RNA polymerase II; GO:0040008,regulation of growth; GO:0006351,transcription, DNA-templated	K-box region
NS-49869.125871	MADS-MIKC	TF	MADS->MADS-MIKC	68.4923	577.455	3.07459	up	K09264 MADS-box transcription factor, plant | (RefSeq) MADS-box protein CMB1 (A)	PREDICTED: MADS-box protein CMB1 [Ricinus communis]	RecName: Full=MADS-box protein EJ2 {ECO:0000305}; AltName: Full=MADS-box protein 1 {ECO:0000312|EMBL:AAP57412.1}; Short=LeMADS1 {ECO:0000312|EMBL:AAP57412.1}; AltName: Full=Protein ENHANCER-OF-JOINTLESS-2 {ECO:0000303|PubMed:28528644};	SubName: Full=MADS1 {ECO:0000313|EMBL:AGW23594.1};	MADS box transcription factor	GO:0005634,nucleus; GO:0003700,DNA-binding transcription factor activity; GO:0046983,protein dimerization activity; GO:0000977,RNA polymerase II regulatory region sequence-specific DNA binding; GO:0045944,positive regulation of transcription by RNA polymerase II; GO:0006351,transcription, DNA-templated	K-box region
NS-49869.139741	SNF2	TR	SNF2	792.698	374.564	-1.08023	down	K11643 chromodomain-helicase-DNA-binding protein 4 [EC:3.6.4.12] | (RefSeq) CHD3-type chromatin-remodeling factor PICKLE (A)	PREDICTED: CHD3-type chromatin-remodeling factor PICKLE [Juglans regia]	RecName: Full=CHD3-type chromatin-remodeling factor PICKLE; EC=3.6.4.-; AltName: Full=Protein CHROMATIN REMODELING 6 {ECO:0000303|PubMed:16547115}; Short=AtCHR6; AltName: Full=Protein GYMNOS;	SubName: Full=CHD3-type chromatin-remodeling factor PICKLE {ECO:0000313|RefSeq:XP_018850235.1};	Predicted helicase	GO:0005634,nucleus; GO:0005524,ATP binding; GO:0003677,DNA binding; GO:0004386,helicase activity; GO:0046872,metal ion binding; GO:0008283,cell proliferation; GO:0006338,chromatin remodeling; GO:0016569,covalent chromatin modification; GO:0009736,cytokinin-activated signaling pathway; GO:0009788,negative regulation of abscisic acid-activated signaling pathway; GO:0045892,negative regulation of tr…	SNF2 family N-terminal domain
NS-49869.206696	MADS-MIKC	TF	MADS->MADS-MIKC	24.9799	66.6713	1.42259	up	K09264 MADS-box transcription factor, plant | (RefSeq) AGL6-1; MADS-box transcription factor 6 (A)	hypothetical protein CUMW_058200 [Citrus unshiu]	RecName: Full=MADS-box protein AGL42; AltName: Full=Protein AGAMOUS-LIKE 42; AltName: Full=Protein FOREVER YOUNG FLOWER {ECO:0000303|PubMed:21689171};	SubName: Full=Uncharacterized protein {ECO:0000313|EMBL:GAY41279.1};	MADS box transcription factor	GO:0005634,nucleus; GO:0003700,DNA-binding transcription factor activity; GO:0046983,protein dimerization activity; GO:0000977,RNA polymerase II regulatory region sequence-specific DNA binding; GO:0009838,abscission; GO:0030154,cell differentiation; GO:0080187,floral organ senescence; GO:0010150,leaf senescence; GO:0045944,positive regulation of transcription by RNA polymerase II; GO:0009909,regu…	K-box region
NS-49869.220382	MADS-MIKC	TF	MADS->MADS-MIKC	1.30004	18.42	3.78981	up	K09264 MADS-box transcription factor, plant | (RefSeq) MADS-box transcription factor 23-like isoform X1 (A)	PREDICTED: MADS-box transcription factor 23-like isoform X1 [Citrus sinensis]	RecName: Full=MADS-box transcription factor 27; AltName: Full=OsMADS27; AltName: Full=RMADS218;	SubName: Full=Uncharacterized protein {ECO:0000313|EMBL:ONH90777.1};	MADS box transcription factor	GO:0005634,nucleus; GO:0003700,DNA-binding transcription factor activity; GO:0046983,protein dimerization activity; GO:0000977,RNA polymerase II regulatory region sequence-specific DNA binding; GO:0045944,positive regulation of transcription by RNA polymerase II; GO:0006351,transcription, DNA-templated	K-box region
NS-49869.59446	MADS-MIKC	TF	MADS->MADS-MIKC	122.013	46.0161	-1.41312	down	K09264 MADS-box transcription factor, plant | (RefSeq) hypothetical protein (A)	hypothetical protein CICLE_v10026433mg [Citrus clementina]	RecName: Full=Floral homeotic protein PMADS 1; AltName: Full=Green petal homeotic protein;	SubName: Full=Uncharacterized protein {ECO:0000313|EMBL:ESR38803.1};	MADS box transcription factor	GO:0005634,nucleus; GO:0003700,DNA-binding transcription factor activity; GO:0046983,protein dimerization activity; GO:0000977,RNA polymerase II regulatory region sequence-specific DNA binding; GO:0007275,multicellular organism development; GO:0045944,positive regulation of transcription by RNA polymerase II; GO:0006351,transcription, DNA-templated	SRF-type transcription factor (DNA-binding and dimerisation domain)
NS-49869.77504	MADS-MIKC	TF	MADS->MADS-MIKC	563.882	230.072	-1.29436	down	K09264 MADS-box transcription factor, plant | (RefSeq) developmental protein SEPALLATA 1-like isoform X1 (A)	MADS-box protein AGL2 subfamily [Coffea arabica]	RecName: Full=Agamous-like MADS-box protein AGL9 homolog; AltName: Full=TM5;	SubName: Full=MADS-box protein AGL2 subfamily {ECO:0000313|EMBL:ADU56817.1};	MADS box transcription factor	GO:0005634,nucleus; GO:0003700,DNA-binding transcription factor activity; GO:0046983,protein dimerization activity; GO:0000977,RNA polymerase II regulatory region sequence-specific DNA binding; GO:0045944,positive regulation of transcription by RNA polymerase II; GO:0006351,transcription, DNA-templated	SRF-type transcription factor (DNA-binding and dimerisation domain)
[truncated: 868 more rows]

## Sheet: YM VS RM
ID	Family	Category	Classification	YM	RM	log2FoldChange	regulated	KEGG	NR	Swissprot	Tremble	KOG	GO	Pfam
[truncated: 912 more rows]
