# Supplementary material for: Integrated metabolome and transcriptome analysis unveils novel pathway involved in the fruit coloration of Nitraria tangutorum Bobr
Source: BMC Plant Biol. 2023 Feb 1;23:65. doi: 10.1186/s12870-023-04076-3 (PMC9890838; doi:10.1186/s12870-023-04076-3)
Supplement: Supplementary file 2 — Additional file 2: Supplementary Table 1. The raw data for the detected metabolic species in our manuscript. Supplementary Table 2. Differential metabolic species among the JC and NT. Supplementary Table 3. Summary of transcriptome sequencing data transcriptome assembly. Supplementary Table 4. Details of all the gene annotation. Supplementary Table 5. KOG function annotation of all unigenes. Supplementary Table 6. KEGG pathway annotation of all unigenes. Supplementary Table 7. Details of all the different expression genes in JC and NT. Supplementary Table 8. KEGG pathways in which differentially expressed genes are involved. Supplementary Table 9. All DEGs of anthocyanin biosynthesis pathway. The different expression coding genes of key enzyme anthocyanin biosynthesis pathway after WGCNA. Supplementary Table 10. Statistical table of TFs in JC and NT. Supplementary Table 11. Primers used in qRT-PCR in this study. [file 12870_2023_4076_MOESM2_ESM.zip › Supplementary Table 2.xlsx]

## Sheet: YM VS RM
Index	Formula	Compounds	Class I	Class II	CAS	Level	YM-1	YM-2	YM-3	RM-1	RM-2	RM-3	VIP	Fold_Change	Log2FC	Type
Zmcp002924	C27H31O16+	Cyanidin-3-O-(2''-O-glucosyl)glucoside	Flavonoids	Anthocyanins	38820-68-7	A	9	9	9	71113000	92993000	116290000	1.25176	1.0385e+07	23.308	up
pmb0550	C21H21O11+	Cyanidin-3-O-glucoside (Kuromanin)	Flavonoids	Anthocyanins	47705-70-4	A	9	9	9	56268000	62004000	56656000	1.25195	6.47881e+06	22.6273	up
pme3392	C21H21O10+	Pelargonidin-3-O-glucoside	Flavonoids	Anthocyanins	47684-27-5	A	9	9	9	9266600	9885300	12790000	1.25181	1.18303e+06	20.1741	up
Lmtn000940	C14H18O10	1-O-(3,4-Dihydroxy-5-methoxy-benzoyl)-glucoside	Phenolic acids	Phenolic acids	-	A	9	9	9	1536000	2752100	2372800	1.25151	246700	17.9124	up
HJN041	C21H24O11	Epicatechin glucoside	Flavonoids	Flavanols	-	B	9	9	9	353820	419200	398660	1.25191	43395.6	15.4053	up
Xmsn002700	C21H22O12	Taxifolin-3'-O-glucoside	Flavonoids	Flavonoid	31106-05-5	B	9	9	9	411140	399520	414150	1.25194	45363.3	15.4692	up
pmb0680	C36H36O17	Vitexin-7-O-(6''-p-coumaroyl)glucoside	Flavonoids	Flavonoid carbonoside	-	B	9	9	9	382950	380240	359990	1.25194	41599.3	15.3443	up
pme3285	C15H14O5	Afzelechin (3,5,7,4'-Tetrahydroxyflavan)	Flavonoids	Flavanols	2545-00-8	B	9	9	9	90746	105540	100440	1.25191	10989.9	13.4239	up
pmb0678	C37H38O18	Vitexin-7-O-(6''-feruloyl)glucoside	Flavonoids	Flavonoid carbonoside	-	B	9	9	9	65186	93188	75363	1.25168	8656.93	13.0796	up
mws0789	C15H12O4	Pinocembrin (Dihydrochrysin)	Flavonoids	Dihydroflavone	480-39-7	A	9	9	9	88201	75983	78354	1.25186	8982.89	13.133	up
Cmrn002205	C15H22O8	Bartsioside	Others	Others	62133-72-6	B	9	9	9	55790	72100	80850	1.25159	7731.11	12.9165	up
Zmxp002867	C28H32O16	Chrysoeriol-5,7-di-O-glucoside	Flavonoids	Flavonoid	-	B	9	9	9	48315	67879	334220	1.24181	16682	14.026	up
mws0042	C15H14O7	Epigallocatechin	Flavonoids	Flavanols	970-74-1	B	9	9	9	53772	55908	89616	1.25106	7381.33	12.8497	up
pme2954	C15H10O7	Quercetin	Flavonoids	Flavonols	117-39-5	B	9	9	9	43378	48694	60929	1.25161	5666.7	12.4683	up
mws0049	C15H14O7	Gallocatechin	Flavonoids	Flavanols	970-73-0	B	9	9	9	43487	47150	61325	1.25157	5628.22	12.4585	up
Lmyp004617	C21H22O9	Pinocembrin-7-O-glucoside (Pinocembroside)	Flavonoids	Flavonoid	75829-43-5	B	9	9	9	45746	41647	41393	1.2519	4769.85	12.2197	up
mws1422	C15H14O5	Epiafzelechin	Flavonoids	Flavanols	24808-04-6	B	9	9	9	46628	39946	62403	1.25131	5517.67	12.4298	up
pme1201	C15H14O5	Phloretin	Flavonoids	Chalcones	60-82-2	B	9	9	9	47953	39673	41742	1.2518	4791.41	12.2262	up
mws0054	C15H14O6	Catechin	Flavonoids	Flavanols	154-23-4	B	9	9	9	46038	27705	28012	1.25083	3768.7	11.8799	up
Lmhn003802	C26H26O14	Sinapoylsinapoyltartaric acid	Phenolic acids	Phenolic acids	-	B	9	9	9	32927	25972	19253	1.25098	2894.52	11.4991	up
pme0460	C15H14O6	Epicatechin	Flavonoids	Flavanols	490-46-0	B	9	9	9	28314	18252	27840	1.25101	2755.78	11.4282	up
Zmjn002583	C8H8O4	2',4',6'-Trihydroxyacetophenone	Phenolic acids	Phenolic acids	480-66-0	B	9	9	9	9819.3	10977	10583	1.25191	1162.2	10.1826	up
mws0129	C16H12O5	Genkwanin (Apigenin 7-methyl ether)	Flavonoids	Flavonoid	437-64-9	B	1386.1	1269.8	1357.8	4460.4	1696.3	4921.5	1.00255	2.7601	1.46472	up
Lmyp005841	C21H20O9	Chrysin-7-O-glucoside	Flavonoids	Flavonoid	31025-53-3	B	4643.5	2124	4765.1	15309	37185	52067	1.15542	9.06656	3.18056	up
mws1474	C18H16O7	5,7-Dihydroxy-3',4',5'-trimethoxyflavone	Flavonoids	Flavonoid	18103-42-9	B	2795.6	2638	3063.7	310.45	988.16	697.66	1.14259	0.23493	-2.0897	down
pme2773	C7H14N2O4S	L-Cystathionine	Amino acids and derivatives	Amino acids and derivatives	56-88-2	B	3581	3381.1	1192.4	8766.1	9341.2	11351	1.10655	3.61252	1.85301	up
Hmqn003268	C15H12O7	5,7,3',4',5'-Pentahydroxydihydroflavone	Flavonoids	Dihydroflavone	-	B	4328	3458.8	3096.5	48812	57507	68595	1.24572	16.0718	4.00646	up
mws1033	C16H14O6	Homoeriodictyol	Flavonoids	Dihydroflavone	446-71-9	B	7041.5	3913.1	4318.9	9	9	9	1.24979	0.00176777	-9.14386	down
Lmmn004912	C16H12O7	3-O-Methylquercetin	Flavonoids	Flavonols	1486-70-0	B	1775.9	4589.3	3485.2	9	9	9	1.24628	0.00274101	-8.51108	down
pmb0580	C21H20O9	Chrysin-5-O-glucoside (Toringin)	Flavonoids	Flavonoid	1329-10-8	B	6368.2	5475.5	4421.5	12996	27337	40467	1.1366	4.96766	2.31257	up
mws1094	C15H12O6	Aromadendrin (Dihydrokaempferol)	Flavonoids	Dihydroflavonol	480-20-6	A	5408.6	5811.3	5994.1	97496	88676	95888	1.25132	16.3855	4.03435	up
Hmcp002399	C23H24O13	Limocitrin-3-O-glucoside	Flavonoids	Flavonoid	-	B	9742.7	6089.9	6355.3	12513	17068	17095	1.12862	2.10367	1.07291	up
Lmhp009890	C28H52NO7P	LysoPC 20:3	Lipids	LPC	1199257-41-4	B	7416.4	7244.6	6135.3	15771	18902	16784	1.23299	2.47433	1.30704	up
Lmhn001477	C13H12O9	2-Caffeoyl-L-tartaric acid (Caftaric acid)	Phenolic acids	Phenolic acids	67879-58-7	B	6923	7666.9	7132	17430	17043	18539	1.24681	2.44049	1.28717	up
pme1987	C3H7NO2	L-Alanine	Amino acids and derivatives	Amino acids and derivatives	56-41-7	A	10570	8282.6	9391	28747	29033	32298	1.24061	3.18932	1.67325	up
pmb2228	C27H56NO7P	LysoPC 19:0	Lipids	LPC	108273-88-7	B	11053	8669.7	5694.6	3964.1	3496.5	3848.9	1.11643	0.444953	-1.16828	down
Lmcp005645	C17H14O7	Quercetin-3,4'-Dimethyl Ether	Flavonoids	Flavonols	33429-83-3	B	5801.1	8681.2	7326.3	9	9	9	1.25125	0.00123804	-9.65772	down
HJAP135	C24H24O12	Pinocembrin-7-O-(6''-O-malonyl)glucoside	Flavonoids	Flavonoid	-	B	9878.8	8790.4	8645.3	118500	111750	141260	1.24941	13.6012	3.76566	up
Lmsp008392	C17H14O6	4',5-Dihydroxy-3',5'-dimethoxyflavone	Flavonoids	Flavonoid	-	B	7887.7	8992.9	10863	780.68	1086.3	859.01	1.24321	0.0982565	-3.3473	down
Lmhp009034	C21H42NO7P	LysoPE 16:1	Lipids	LPE	-	B	12296	9277.8	8561	27150	41889	21567	1.15682	3.00669	1.58818	up
pmn001663	C22H26O8	Syringaresinol	Lignans and Coumarins	Lignans	21453-69-0	B	7874.9	9821.9	7370.9	18368	21220	22424	1.21928	2.47378	1.30672	up
Lmhp007840	C27H52NO7P	LysoPC 19:2	Lipids	LPC	-	B	9479.8	10072	11991	5397.2	6036.3	2760.5	1.07281	0.449992	-1.15203	down
pmn001700	C30H48O3	24,30-Dihydroxy-12(13)-enolupinol	Terpenoids	Triterpene	-	A	5236.4	11265	9414.7	18249	15516	18113	1.05308	2.00177	1.00127	up
Lmgn000160	C4H8N2O3	3-Ureidopropionic Acid	Organic acids	Organic acids	462-88-4	B	8846.3	11780	8730.2	174950	429720	190540	1.23072	27.088	4.75958	up
pmb3059	C19H28O18	Quinic acid O-di-glucuronic acid	Organic acids	Organic acids	-	B	20385	12962	14625	9	9	9	1.25106	0.000562828	-10.795	down
mws4183	C20H18O11	Quercetin-3-O-arabinoside (Guaijaverin)*	Flavonoids	Flavonols	22255-13-6	B	18594	13145	17545	4952.8	3795.2	8953.6	1.11532	0.359175	-1.47724	down
Hmbp003234	C12H14O6	1-O-Caffeoylglycerol	Lipids	Glycerol ester	-	B	19050	14068	8684	38264	47259	33070	1.13551	2.83702	1.50437	up
pmb2795	C10H10O3	4-Methoxycinnamic acid*	Phenolic acids	Phenolic acids	830-09-1	B	16639	14656	14396	35758	43800	41288	1.23741	2.64485	1.40319	up
mws1429	C13H20O3	Vomifoliol	Terpenoids	Monoterpenoids	189351-15-3	B	11708	14860	20984	9	9	9	1.2506	0.000567799	-10.7823	down
Cmbn007148	C22H22O9	1-O-Feruloyl-3-O-caffeoylglycerol	Lipids	Glycerol ester	-	B	8492.1	15322	16263	9	9	9	1.24994	0.000673701	-10.5356	down
mws0044	C15H12O7	Dihydroquercetin(Taxifolin)	Flavonoids	Dihydroflavonol	480-18-2	B	16974	16364	10152	255690	234890	251220	1.24314	17.0568	4.09227	up
pmn001705	C30H48O4	3,24-Dihydroxy-17,21-semiacetal-12(13)oleanolic fruit	Terpenoids	Triterpene	-	B	16311	16485	19064	9	9	9	1.2518	0.000520632	-10.9074	down
pmn001706	C30H48O4	2-Hydroxyoleanolic acid	Terpenoids	Triterpene	26707-60-8	B	18375	16594	16192	9	9	9	1.25188	0.000527746	-10.8879	down
ML10177402	C7H7NO3	4-Aminosalicylic acid	Phenolic acids	Phenolic acids	65-49-6	B	16561	16600	16760	7906.4	5415.2	10428	1.126	0.475744	-1.07174	down
mws0180	C7H6O4	2,5-Dihydroxybenzoic acid; Gentisic Acid*	Phenolic acids	Phenolic acids	490-79-9	B	19594	17969	30916	876430	1118600	875580	1.24616	41.9196	5.38955	up
Lmbn005822	C18H34O4	9,10-DHOME; (12Z)-9,10-Dihydroxyoctadec-12-enoic acid	Lipids	Free fatty acids	263399-34-4	B	23959	18542	20315	6737.7	8960.7	8916.5	1.21207	0.391857	-1.3516	down
mws1610	C30H48O4	Maslinic acid*	Terpenoids	Triterpene	4373-41-5	B	24330	18843	22665	9	9	9	1.25165	0.000410098	-11.2517	down
mws0383	C17H32O2	10-Heptadecenoic Acid	Lipids	Free fatty acids	29743-97-3	A	10077	19329	14027	34903	36792	30028	1.14182	2.34207	1.22778	up
Lmzn106284	C30H48O4	Alphitolic acid	Terpenoids	Triterpene	19533-92-7	B	20650	19390	18190	9	9	9	1.2519	0.000463679	-11.0746	down
ML10198895	C3H7NO2	N-Methylglycine	Amino acids and derivatives	Amino acids and derivatives	107-97-1	B	32790	19644	22057	63983	69729	55603	1.18104	2.54145	1.34565	up
mws5037	C9H18N2O3	L-Alanyl-L-leucine	Amino acids and derivatives	Amino acids and derivatives	3303-34-2	A	25466	19938	27268	138530	133130	153540	1.24368	5.85095	2.54867	up
Lmjp004941	C16H12O6	Rhamnocitrin (7-Methylkaempferol)*	Flavonoids	Flavonoid	569-92-6	A	25656	20148	24902	14125	7434.7	10707	1.12295	0.45635	-1.13179	down
Lmzn006169	C30H48O4	Pomolic acid	Terpenoids	Triterpene	13849-91-7	B	20845	21034	14691	9	9	9	1.25142	0.000477285	-11.0329	down
pmn001637	C20H18O10	Kaempferol-3-O-arabinoside (Juglanin)	Flavonoids	Flavonols	5041-67-8	B	18578	21200	29255	7393.7	9506	12163	1.13911	0.420997	-1.24812	down
pmp000284	C11H10O5	Fraxidin (8-Hydroxy-6,7-dimethoxycoumarin)	Lignans and Coumarins	Coumarins	525-21-3	B	54320	21618	32126	10115	5563.8	11552	1.11286	0.251988	-1.98857	down
mws0574	C4H8O3	2-Hydroxyisobutyric acid	Organic acids	Organic acids	594-61-6	B	36698	21704	20417	62089	90923	72834	1.16226	2.86538	1.51872	up
Zmjp004875	C17H14O8	5,6,3′,4′-Tetrahydroxy-3,7-dimethoxyflavone	Flavonoids	Flavonoid	-	B	44805	22035	33733	9	9	9	1.25022	0.000268462	-11.863	down
HJAP148	C26H28O15	Kaempferol-3-O-sambubioside	Flavonoids	Flavonoid	27661-51-4	B	19586	22115	20054	9	9	9	1.25192	0.000437212	-11.1594	down
pme3504	C22H22O9	Formononetin-7-O-glycoside (Ononin)	Flavonoids	Isoflavones	486-62-4	B	18282	22547	17053	9	9	9	1.25172	0.000466466	-11.0659	down
HJN054	C25H34O10	Secoisolariciresinol-9'-O-xyloside	Lignans and Coumarins	Lignans	-	B	37459	23125	22079	176780	209270	201560	1.23287	7.1085	2.82955	up
mws0601	C5H5NO2	Pyrrole-2-carboxylic acid	Organic acids	Organic acids	634-97-9	B	26739	23229	18600	5587.4	15615	7693.1	1.03501	0.421414	-1.24669	down
pmp000001	C16H12O6	Hispidulin (5,7,4'-Trihydroxy-6-methoxyflavone)*	Flavonoids	Flavonoid	1447-88-7	A	29811	23403	22006	14009	6800.2	11546	1.10508	0.430141	-1.21712	down
Zmpn008194	C30H48O4	Corosolic acid*	Terpenoids	Triterpene	4547-24-4	B	28185	23417	25740	9	485.96	9	1.16075	0.00651599	-7.2618	down
Lmtn002796	C21H22O11	Aromadendrin-7-O-glucoside	Flavonoids	Flavonoid	28189-90-4	A	37942	23519	14056	79979	75088	82476	1.13247	3.14556	1.65332	up
Lmzn006284	C30H48O4	2α-Hydroxyursolic acid	Terpenoids	Triterpene	-	B	16596	24208	15918	9	9	9	1.2513	0.000476006	-11.0367	down
pmn001427	C30H48O4	Jujubogenin	Terpenoids	Triterpene Saponin	54815-36-0	B	21866	24250	20934	5119.3	9	9	1.00659	0.0766189	-3.70616	down
Zmhp003514	C16H12O6	6,7,8-Tetrahydroxy-5-methoxyflavone	Flavonoids	Flavonoid	-	B	26157	25633	24828	12865	7645.3	10155	1.19241	0.400236	-1.32108	down
pme2589	C6H8O5	2-Oxoadipic acid	Organic acids	Organic acids	3184-35-8	B	65308	26012	54839	357140	255020	269810	1.19171	6.03432	2.59319	up
mws0213	C5H12O5	Ribitol*	Others	Saccharides and Alcohols	488-81-3	B	33570	26493	22517	6095.3	11795	12330	1.12279	0.365952	-1.45027	down
Hmcp001618	C32H38O20	Quercetin-3-O-(2''-O-Xylosyl)rutinoside	Flavonoids	Flavonols	129235-39-8	B	24616	26638	15934	77811	162780	148570	1.19044	5.79212	2.53409	up
Lmbn001609	C6H10O4	2-Acetyl-2-Hydroxybutanoic Acid	Organic acids	Organic acids	-	A	38576	27957	22295	11806	11312	12881	1.17365	0.405266	-1.30306	down
mws0355	C22H18O10	Catechin gallate*	Flavonoids	Flavanols	130405-40-2	B	39225	28179	34883	11577	3052.5	9641.2	1.10105	0.23728	-2.07534	down
Hmbn005207	C30H48O4	Hederagenin	Terpenoids	Triterpene Saponin	465-99-6	B	23231	28699	26334	9	9	9	1.25183	0.000344986	-11.5012	down
mws0437	C5H12O5	D-Arabitol*	Others	Saccharides and Alcohols	488-82-4	A	24974	30098	31860	10565	15845	9313	1.16656	0.41093	-1.28303	down
pme0376	C15H12O5	Naringenin (5,7,4'-Trihydroxyflavanone)*	Flavonoids	Dihydroflavone	480-41-1	A	19412	30492	24220	116140	90921	103570	1.22568	4.19069	2.06719	up
mws0914	C15H12O5	Pinobanksin*	Flavonoids	Dihydroflavonol	548-82-3	A	22251	31818	33597	120520	117480	122910	1.23168	4.11688	2.04155	up
pmp001270	C24H48NO7P	LysoPC 16:1	Lipids	LPC	76790-27-7	A	41322	32902	27626	324420	337120	253820	1.24103	8.98733	3.16789	up
Lmfn004093	C21H24O10	Phloretin-4'-O-glucoside (Trilobatin)	Flavonoids	Chalcones	4192-90-9	B	19778	33288	38309	115850	142600	157910	1.20389	4.55661	2.18796	up
pmb0302	C2H8NO3P	2-Aminoethylphosphonate	Lipids	Glycerol ester	2041-14-7	B	22087	33557	17127	8904	8361.5	8309	1.16694	0.351438	-1.50866	down
mws0639	C7H6O4	2,3-Dihydroxybenzoic Acid*	Organic acids	Organic acids	303-38-8	A	39510	33935	64392	2241800	2650200	2524400	1.24616	53.8056	5.74968	up
pmp000585	C24H22O13	Apigenin-7-O-(6''-malonyl)glucoside	Flavonoids	Flavonoid	86546-87-4	B	29635	34266	29260	9	9	9	1.25189	0.000289821	-11.7526	down
HJAP006	C23H24O13	Syringetin-7-O-glucoside	Flavonoids	Flavonoid	-	B	25730	37232	19992	10612	7901.7	18129	1.01944	0.441723	-1.17879	down
Lmhn001386	C12H12O9	Vnilloyltartaric acid	Phenolic acids	Phenolic acids	-	B	229440	37664	33445	9	9	9	1.23975	8.98356e-05	-13.4424	down
pmp001086	C6H6O3	5-Hydroxymethylfurfural	Phenolic acids	Phenolic acids	67-47-0	B	64515	38035	74683	16700	19353	21664	1.16062	0.325656	-1.61858	down
Lmbn000193	C3H4O4	Tartronate semialdehyde*	Organic acids	Organic acids	2480-77-5	B	39531	39550	26166	9079.1	17888	16604	1.09085	0.413989	-1.27234	down
mws0179	C17H20O9	Chlorogenic acid methyl ester	Phenolic acids	Phenolic acids	29708-87-0	B	67491	40746	50114	11050	26294	13816	1.11541	0.32308	-1.63004	down
HJN104	C21H22O13	Dihydromyricetin-3-O-glucoside	Flavonoids	Dihydroflavonol	-	B	39600	41243	40007	9	9	9	1.25195	0.000223417	-12.128	down
pme0368	C27H30O14	Apigenin-7-O-rutinoside (Isorhoifolin)	Flavonoids	Flavonoid	552-57-8	B	45668	41874	31620	20887	12356	16337	1.15416	0.416072	-1.26509	down
pmb3023	C21H22O11	Eriodictyol-8-C-glucoside	Flavonoids	Dihydroflavone	1023271-51-3	B	34954	43580	30122	96922	93854	99560	1.2223	2.67207	1.41796	up
pme2433	C4H11NO2	Diethanolamine	Alkaloids	Alkaloids	111-42-2	B	43614	43830	48793	101300	112700	101130	1.24314	2.3131	1.20983	up
pme1306	C8H12NO6P	Pyridoxine-5'-phosphate	Others	Vitamin	447-05-2	B	42339	45897	40035	14631	16481	14817	1.24493	0.358062	-1.48172	down
Zmhp004065	C18H16O7	7,8-Dihydroxy-5,6,4'-trimethoxyflavone	Flavonoids	Flavonoid	-	B	44194	46545	43969	5166.3	9516.7	9177.3	1.22107	0.177126	-2.49715	down
pme1712	C11H20N2O6	L-Saccharopine	Amino acids and derivatives	Amino acids and derivatives	997-68-2	B	65957	48696	51002	116920	157250	113040	1.18869	2.33745	1.22493	up
Zmzn000113	C5H9NO4	L-threo-3-Methylaspartate	Amino acids and derivatives	Amino acids and derivatives	6061-13-8	B	60388	48825	54124	100020	119420	108050	1.22099	2.005	1.0036	up
mws0183	C7H6O4	3,4-Dihydroxybenzoic acid (Protocatechuic acid)*	Phenolic acids	Phenolic acids	99-50-3	A	42820	50020	45520	2272600	2668200	2445500	1.25128	53.3846	5.73835	up
mws1397	C22H18O10	Epicatechin gallate*	Flavonoids	Flavanols	1257-08-5	B	29419	50277	37123	12257	14687	11568	1.19496	0.329672	-1.60089	down
mws0232	C17H20N4O6	Riboflavin (Vitamin B2)	Others	Vitamin	83-88-5	B	56505	50620	69370	30244	24544	23501	1.19938	0.443576	-1.17275	down
pme0281	C8H6O4	Terephthalic acid	Phenolic acids	Phenolic acids	100-21-0	A	101080	51329	60096	255660	461160	366510	1.1915	5.0979	2.3499	up
pmb0862	C20H42NO7P	LysoPC 12:0	Lipids	LPC	20559-18-6	B	51170	51424	37019	116290	118980	68545	1.09463	2.17612	1.12176	up
pmb1754	C5H15NO4P+	O-Phosphocholine	Alkaloids	Alkaloids	107-73-3	B	31767	52713	34011	61002	95525	131620	1.05788	2.4318	1.28203	up
pmb0323	C13H18N2O3	N-Caffeoylputrescine	Alkaloids	Phenolamine	29554-26-5	B	58824	52951	60277	9	9	9	1.25186	0.000156929	-12.6376	down
Lmhp010908	C27H54NO7P	LysoPC 19:1	Lipids	LPC	-	B	64164	53764	43878	14519	14857	14488	1.23432	0.27109	-1.88316	down
Hmln002199	C23H22O13	Quercetin-3-O-(6''-acetyl)galactoside	Flavonoids	Flavonols	-	B	69027	53966	67620	20458	17440	19862	1.2368	0.303022	-1.7225	down
mws0972	C6H12O3	6-Hydroxyhexanoic acid	Organic acids	Organic acids	1191-25-9	B	57477	54608	46970	21194	27941	29602	1.18627	0.49503	-1.01441	down
pme1137	C6H5NO3	6-Hydroxynicotinic acid	Alkaloids	Alkaloids	5006-66-6	B	33875	54965	31901	104670	88120	85843	1.15111	2.30769	1.20645	up
pme2559	C6H9NO5	N-Acetyl-L-Aspartic Acid	Amino acids and derivatives	Amino acids and derivatives	997-55-7	B	83452	55391	70291	9	9	9	1.25143	0.000129104	-12.9192	down
mws0001	C4H8N2O3	L-Asparagine	Amino acids and derivatives	Amino acids and derivatives	70-47-3	A	35864	59199	64923	1031400	1441900	835500	1.23635	20.6818	4.37029	up
mws0097	C20H22O6	Pinoresinol*	Lignans and Coumarins	Lignans	487-36-5	B	58774	63873	46505	18905	22307	17809	1.22235	0.348923	-1.51902	down
Hmln002806	C16H16O8	5-O-Caffeoylshikimic acid	Phenolic acids	Phenolic acids	180981-12-8	B	60331	66366	79623	20191	13074	25086	1.19209	0.282818	-1.82205	down
pmd0136	C26H54NO7P	LysoPC 18:0(2n isomer)	Lipids	LPC	-	B	75277	69585	68487	20125	35170	24855	1.18835	0.375676	-1.41244	down
pme0166	C6H6N4O2	1-Methylxanthine	Nucleotides and derivatives	Nucleotides and derivatives	6136-37-4	B	82731	73052	61570	18846	23237	50871	1.0408	0.427664	-1.22545	down
Lmdp003146	C10H14O2	Rhododendrol	Phenolic acids	Phenolic acids	501-96-2	B	58914	73969	68288	187680	224860	337820	1.2026	3.72996	1.89916	up
pmb2406	C25H52NO7P	LysoPC 17:0	Lipids	LPC	50930-23-9	B	102410	75532	76148	25587	27398	23393	1.23086	0.300594	-1.73411	down
Zmpn002440	C15H12O6	3,4,2',4',6'-Pentahydroxychalcone	Flavonoids	Chalcones	14917-41-0	B	61315	76000	52340	215070	254220	218480	1.23056	3.62643	1.85855	up
mws0736	C8H16N2O3	N-Glycyl-L-leucine	Amino acids and derivatives	Amino acids and derivatives	869-19-2	B	50435	77459	47144	20790	30086	21673	1.1432	0.414476	-1.27064	down
mws0064	C15H12O6	Eriodictyol (5,7,3',4'-Tetrahydroxyflavanone)	Flavonoids	Dihydroflavone	552-58-9	B	76265	79054	56746	252700	244110	179300	1.21093	3.18822	1.67275	up
HJN086	C21H22O11	Eriodictyol-3'-O-glucoside	Flavonoids	Dihydroflavone	-	B	53132	79878	62495	29210	26985	30060	1.19839	0.441191	-1.18053	down
Lmdn004267	C20H22O6	Epipinoresinol*	Lignans and Coumarins	Lignans	24404-50-0	B	65761	82169	56878	25051	23835	20699	1.22165	0.339757	-1.55742	down
mws0467	C9H10O3	3-(4-Hydroxyphenyl)-propionic acid	Phenolic acids	Phenolic acids	501-97-3	B	122250	85282	82361	43118	34446	37877	1.19509	0.398219	-1.32836	down
Lmbn005172	C9H10O3	2,6-Dimethoxybenzaldehyde	Phenolic acids	Phenolic acids	3392-97-0	A	123320	85962	87724	46485	31844	64117	1.06747	0.479606	-1.06008	down
mws2118	C21H24O10	Phloretin-2'-O-glucoside (Phlorizin)	Flavonoids	Chalcones	60-81-1	B	103680	87937	77821	5626.3	5902.7	15396	1.20569	0.0999302	-3.32294	down
pme2598	C8H8O4	3,4-Dihydroxybenzeneacetic acid	Phenolic acids	Phenolic acids	102-32-9	B	82724	88057	69705	29793	23270	40727	1.17663	0.390002	-1.35845	down
Zmpp002571	C15H10O7	Robinetin	Flavonoids	Flavonoid	490-31-3	B	109730	88841	87878	26456	44814	43108	1.16468	0.399296	-1.32447	down
mws1189	C6H10O7	D-Galacturonic acid*	Organic acids	Organic acids	685-73-4	A	73423	90488	96095	29844	48566	44894	1.14061	0.474235	-1.07633	down
pmp000589	C24H22O15	Quercetin-7-O-(6''-malonyl)glucoside	Flavonoids	Flavonols	-	B	88927	94402	58673	18780	21076	8813.2	1.17121	0.201111	-2.31394	down
pmb0883	C23H48NO7P	LysoPE 18:0	Lipids	LPE	69747-55-3	B	109290	97261	95757	24813	43057	36478	1.19512	0.345171	-1.53462	down
pme0075	C7H11NO5	N-Acetyl-L-glutamic acid	Amino acids and derivatives	Amino acids and derivatives	1188-37-0	B	180940	98051	168560	24131	35440	33262	1.20044	0.207424	-2.26934	down
pmb0142	C9H8O3	Caffeic aldehyde	Phenolic acids	Phenolic acids	141632-15-7	A	119730	98483	86481	12807	14566	11943	1.24452	0.129034	-2.95417	down
Lmsn002815	C27H30O15	Kaempferol-3-O-rutinoside(Nicotiflorin)*	Flavonoids	Flavonoid	17650-84-9	A	105930	107210	110470	27364	40257	26435	1.22314	0.290646	-1.78266	down
HJN083	C26H34O11	Lariciresinol-4'-O-glucoside	Lignans and Coumarins	Lignans	143663-00-7	A	152690	107530	105650	327500	245690	261470	1.17895	2.2813	1.18986	up
pme2960	C15H12O5	Naringenin chalcone*	Flavonoids	Chalcones	73692-50-9	A	118080	113890	116140	316250	266320	326100	1.24061	2.6103	1.38421	up
pme3475	C15H12O5	Butin	Flavonoids	Dihydroflavone	492-14-8	B	122940	120200	121970	345220	276630	320300	1.23975	2.58046	1.36763	up
pmp000120	C22H22O11	Diosmetin-6-C-glucoside	Flavonoids	Flavonoid	-	B	114380	127040	122550	9	9	9	1.25193	7.41819e-05	-13.7186	down
pmb3002	C28H32O15	Chrysoeriol-7-O-rutinoside	Flavonoids	Flavonoid	-	B	150060	129460	150990	57438	63639	60114	1.2401	0.420875	-1.24854	down
mws1660	C26H28O14	Schaftoside	Flavonoids	Flavonoid carbonoside	51938-32-0	A	117150	140640	93888	36569	42103	56080	1.17982	0.383169	-1.38395	down
mws0572	C5H7N3O	5-Methylcytosine	Nucleotides and derivatives	Nucleotides and derivatives	554-01-8	B	123880	142290	128150	22908	36049	29163	1.2315	0.223473	-2.16183	down
Hmcp000220	C8H15NO	Isopelletierine	Alkaloids	Alkaloids	-	A	132910	146480	178460	22052	21106	17756	1.24451	0.133044	-2.91003	down
Lmyp004081	C27H30O14	Isovitexin-2''-O-rhamnoside	Flavonoids	Flavonoid carbonoside	-	B	156320	151310	188890	9	9	9	1.25178	5.43785e-05	-14.1666	down
Lmzn001875	C33H42O19	Naringenin-7-O-Rutinoside-4'-O-glucoside	Flavonoids	Flavonoid	-	B	189140	160170	160790	298180	350360	376120	1.21419	2.00874	1.00629	up
pmp000236	C26H28O14	Isovitexin-8-O-xylcoside	Flavonoids	Flavonoid carbonoside	-	B	151750	166440	105390	38809	68597	69312	1.10498	0.417201	-1.26119	down
pmn001642	C23H20O13	Kaempferol-3-O-(2''-O-acetyl)glucuronide	Flavonoids	Flavonols	-	B	129800	166840	191140	67855	72063	59552	1.20337	0.408934	-1.29006	down
pme1605	C27H30O15	Kaempferol-3-O-robinobioside(Biorobin)	Flavonoids	Flavonols	17297-56-2	B	143840	172950	140930	61235	53974	91807	1.15365	0.452277	-1.14472	down
Wmzn002116	C25H24O12	3,5-Dicaffeoylquinic acid	Phenolic acids	Phenolic acids	-	B	227770	176110	168950	57097	55108	79124	1.20906	0.334007	-1.58205	down
mws0668	C10H12N4O6	Xanthosine	Nucleotides and derivatives	Nucleotides and derivatives	146-80-5	A	236130	176560	252290	662340	798440	692130	1.22649	3.23756	1.69491	up
pmp000194	C24H22O13	6''-O-Malonylgenistin	Flavonoids	Isoflavones	51011-05-3	B	167470	177070	174880	12594	15152	11511	1.24926	0.0755785	-3.72588	down
pmp000588	C25H24O14	Diosmetin-7-O-(6''-malonyl)glucoside*	Flavonoids	Flavonoid	-	A	186200	179900	185990	36360	46629	50174	1.24011	0.241198	-2.05171	down
mws0262	C4H6O6	L-Tartaric acid	Organic acids	Organic acids	87-69-4	A	320730	187680	211890	67804	101470	74470	1.16978	0.338392	-1.56323	down
Zmhn002227	C17H22O10	4-O-Glucosyl-sinapate	Phenolic acids	Phenolic acids	-	A	145470	190750	202190	1083800	1137800	1033300	1.24359	6.04539	2.59584	up
Cmsp002787	C11H14O5	3,4'-Dihydroxy-3',5'-dimethoxypropiophenone	Phenolic acids	Phenolic acids	136196-47-9	A	170840	192460	115550	51992	60777	73811	1.16459	0.389642	-1.35978	down
mws1565	C17H24O10	Geniposide	Terpenoids	Monoterpenoids	24512-63-8	B	154970	194190	123070	43378	79061	69890	1.12243	0.407278	-1.29591	down
mws0219	C4H7NO4	L-Aspartic Acid	Amino acids and derivatives	Amino acids and derivatives	56-84-8	A	178220	212190	234930	391610	727450	339150	1.06422	2.33187	1.22149	up
pmp000237	C26H26O15	Apigenin-6-C-(2''-glucuronyl)xyloside	Flavonoids	Flavonoid carbonoside	-	B	216160	213570	175320	9	9	9	1.25186	4.46244e-05	-14.4518	down
mws1661	C28H32O15	Diosmetin-7-O-rutinoside (Diosmin)	Flavonoids	Flavonoid	520-27-4	B	302120	229860	225630	61866	89288	81692	1.21524	0.307343	-1.70208	down
Lmmn003663	C14H18O9	5-Glucosyloxy-2-Hydroxybenzoic acid methyl ester	Phenolic acids	Phenolic acids	-	A	329360	231110	276700	794310	1211400	979000	1.21512	3.56524	1.834	up
mws1336	C7H7NO2	4-Aminobenzoic acid	Phenolic acids	Phenolic acids	150-13-0	B	254780	231320	221530	58600	47717	75542	1.22746	0.256997	-1.96017	down
ML10197929	C4H9N3O2	Creatine	Others	Others	57-00-1	B	200530	239220	192420	23018	20019	26114	1.24705	0.109387	-3.19249	down
mws0341	C6H12O3	2-Hydroxyisocaproic acid	Organic acids	Organic acids	20312-37-2	A	433610	242870	248360	104180	187040	158060	1.01382	0.485792	-1.04159	down
Lmdp004892	C24H22O14	Kaempferol-3-O-(6''-malonyl)galactoside*	Flavonoids	Flavonols	-	A	243180	243030	188880	100790	107330	109790	1.21906	0.470915	-1.08646	down
pmp001079	C27H30O15	Luteolin-7-O-neohesperidoside (Lonicerin)*	Flavonoids	Flavonoid	25694-72-8	B	215320	243340	212080	55540	53978	63947	1.24597	0.258617	-1.95111	down
pmd0132	C24H50NO7P	LysoPC 16:0(2n isomer)	Lipids	LPC	-	A	384320	246310	252790	132250	170070	123100	1.12544	0.48156	-1.05421	down
Lmtn002565	C14H18O9	1-O-Vanilloyl-D-Glucose	Phenolic acids	Phenolic acids	-	A	302920	246950	191040	729890	760630	1285100	1.1826	3.74623	1.90544	up
pme2596	C8H9NO4	4-Pyridoxic acid	Others	Vitamin	82-82-6	B	224580	253130	224040	50845	52439	58294	1.24829	0.23025	-2.11873	down
pme3337	C14H17N5O8	Succinyladenosine	Nucleotides and derivatives	Nucleotides and derivatives	4542-23-8	B	229540	259890	229760	376250	634710	463430	1.14142	2.05007	1.03567	up
mws4053	C30H48O3	Ursolic acid	Terpenoids	Triterpene	77-52-1	B	247830	263140	283860	10047	4666.4	6047.3	1.24275	0.0261197	-5.25872	down
Lmbp003668	C20H18O10	Kaempferol-3-O-arabinoside	Flavonoids	Flavonoid	-	B	340690	272650	250880	107260	124850	119460	1.22034	0.406806	-1.29759	down
pmb0490	C13H18N2O2	p-Coumaroylputrescine	Alkaloids	Phenolamine	34136-53-3	B	307190	274440	282300	19542	26605	17303	1.24534	0.0734435	-3.76722	down
pmb0801	C14H19NO9	4-Pyridoxic acid-O-glucoside	Others	Vitamin	-	B	369000	289210	281230	127270	111460	123470	1.22755	0.385549	-1.37501	down
mws0671	C4H9NO3	L-Homoserine*	Organic acids	Organic acids	672-15-1	B	347640	290480	370620	1154100	1170000	1069800	1.24224	3.36449	1.75039	up
pmb3006	C21H20O10	Apigenin-7-O-glucoside(Cosmosiin)	Flavonoids	Flavonoid	578-74-5	B	385260	302530	345610	45188	31992	37483	1.24444	0.110957	-3.17193	down
pmb0639	C33H40O20	Apigenin-8-C-glucoside-7-O-Sophoroside	Flavonoids	Flavonoid carbonoside	-	B	379650	305040	333110	24462	64589	52298	1.20022	0.138877	-2.84812	down
Hmcp001829	C27H30O15	Quercetin-3,7-Di-O-rhamnoside	Flavonoids	Flavonols	28638-13-3	B	468450	316110	321690	20086	27980	28001	1.24175	0.0687611	-3.86226	down
mws0230	C4H9NO3	L-Threonine*	Amino acids and derivatives	Amino acids and derivatives	72-19-5	A	376680	316440	386880	1117200	1026000	1117500	1.24254	3.01917	1.59415	up
pmp001127	C16H12O6	Chrysoeriol*	Flavonoids	Flavonoid	491-71-4	B	300930	317940	324330	47185	41985	102320	1.18772	0.203022	-2.30029	down
pme1665	C27H30O15	Isovitexin-7-O-glucoside(Saponarin)	Flavonoids	Flavonoid carbonoside	20310-89-8	B	355450	338280	369090	105190	89976	92090	1.24761	0.270277	-1.88749	down
mws1499	C5H10O5	D-Arabinose	Others	Saccharides and Alcohols	10323-20-3	A	432470	344320	369310	152330	232730	185130	1.16335	0.497505	-1.00722	down
pmb0952	C12H17N4OS+	Thiamine (Vitamin B1)	Others	Vitamin	70-16-6	B	386590	345030	379510	141240	118860	100770	1.2314	0.324777	-1.62248	down
Lmlp005572	C21H20O10	Galangin-7-O-glucoside	Flavonoids	Flavonoid	-	B	391740	351850	348650	39131	41433	32320	1.24843	0.103351	-3.27438	down
Lmmn009170	C30H48O3	Mangiferolic acid	Terpenoids	Triterpene	4184-34-3	A	314620	361140	347110	13638	5190	11178	1.23575	0.0293351	-5.09123	down
mws0014	C10H10O4	Ferulic acid	Phenolic acids	Phenolic acids	537-98-4	A	482750	388850	428600	229140	128720	202390	1.15121	0.430895	-1.21459	down
mws0072	C21H20O10	Apigenin-5-O-glucoside	Flavonoids	Flavonoid	28757-27-9	B	378770	402690	367250	44066	34177	31794	1.24741	0.0957918	-3.38395	down
pme2493	C27H30O14	Kaempferol-3,7-O-dirhamnoside (Kaempferitrin)	Flavonoids	Flavonols	482-38-2	B	515390	429070	311440	221720	180560	144550	1.13554	0.435409	-1.19956	down
Zmhp006502	C25H24O14	Kaempferide-3-O-(6''-malonyl)glucoside	Flavonoids	Flavonoid	-	A	493990	430900	437360	1856.5	13355	26680	1.16002	0.0307517	-5.02319	down
pmp000593	C27H30O15	Luteolin-7-O-rutinoside*	Flavonoids	Flavonoid	3563-98-2	B	592550	488110	531470	250440	232750	241980	1.23781	0.449821	-1.15258	down
mws1337	C9H17NO5	D-Pantothenic Acid	Others	Vitamin	79-83-4	B	448300	535870	520390	1070300	1158500	1362800	1.22566	2.38714	1.25529	up
mws1329	C21H20O12	Quercetin-7-O-glucoside*	Flavonoids	Flavonols	491-50-9	B	702740	551750	571000	1779400	1703000	1683300	1.23858	2.82976	1.50068	up
pma0948	C8H11NO	Phenylethanolamine	Alkaloids	Alkaloids	7568-93-6	B	470980	552390	454760	62504	73675	61562	1.24774	0.133778	-2.90209	down
pmb0468	C6H11NO3S	N-Formyl-L-Methionine	Amino acids and derivatives	Amino acids and derivatives	4289-98-9	A	461200	558810	608290	18269000	10376000	17349000	1.24279	28.2466	4.82001	up
Hmcp001578	C28H32O17	Isorhamnetin-3,7-O-diglucoside	Flavonoids	Flavonols	6758-51-6	B	673240	588410	648930	217850	247480	256420	1.24098	0.377765	-1.40444	down
pmb0686	C24H24O14	Eriodictyol-7-O-(6''-malonyl)glucoside	Flavonoids	Dihydroflavone	-	B	573950	590030	573860	213590	210140	269740	1.23336	0.399041	-1.32539	down
Lmgp004731	C21H20O10	Genistein-7-O-galactoside	Flavonoids	Isoflavones	-	B	624720	616830	655410	98311	152000	159500	1.22738	0.216036	-2.21066	down
pmb0881	C23H44NO7P	LysoPE 18:2	Lipids	LPE	-	B	644760	619110	495350	142890	183480	284810	1.16325	0.347415	-1.52527	down
pme0010	C3H7NO3	L-Serine	Amino acids and derivatives	Amino acids and derivatives	56-45-1	A	703410	644520	680780	1519700	1427300	1163500	1.21724	2.02616	1.01875	up
mws1526	C16H22O9	Sweroside	Terpenoids	Sesquiterpenoids	14215-86-2	B	627340	656140	504660	156820	176180	157110	1.24016	0.274089	-1.86728	down
Lmmp000897	C30H26O14	Gallocatechin-(4α→8)-gallocatechin	Flavonoids	Flavanols	-	B	996450	762480	819060	188180	259710	200710	1.23082	0.251591	-1.99085	down
pmp001309	C21H20O12	6-Hydroxykaempferol-7-O-glucoside	Flavonoids	Flavonols	-	A	889870	769510	861050	276090	139590	262690	1.1894	0.269149	-1.89353	down
Lmbp002592	C27H30O16	Kaempferol-3,7-di-O-glucoside	Flavonoids	Flavonoid	-	B	974560	770380	707370	195740	297110	218620	1.21315	0.290122	-1.78527	down
Lmmp003817	C24H22O14	Kaempferol-3-O-(6''-malonyl)glucoside*	Flavonoids	Flavonols	-	B	1237900	811320	710590	294380	248270	248900	1.20294	0.286813	-1.80182	down
Hmtn001120	C14H20O8	5-(2-Hydroxyethyl)-2-O-glucosylphenol	Phenolic acids	Phenolic acids	-	B	930690	813330	923890	2061200	2561300	2605600	1.2336	2.70927	1.43791	up
Lmmn003398	C23H22O12	Kaempferol-3-O-(6''-acetyl)glucoside	Flavonoids	Flavonols	-	B	979290	814280	656510	344380	237560	265470	1.19956	0.34587	-1.5317	down
pme2024	C10H12N2O	Serotonin	Alkaloids	Plumerane	50-67-9	A	683740	820370	834970	26434000	17694000	24239000	1.24754	29.2282	4.86929	up
Hmcp001858	C26H28O14	Kaempferol-3-O-arabinoside-7-O-rhamnoside	Flavonoids	Flavonols	-	B	960050	840300	954640	285890	288090	269320	1.24748	0.306099	-1.70793	down
pme1598	C22H24O11	Hesperetin-5-O-glucoside	Flavonoids	Dihydroflavonol	69651-80-5	B	853880	845140	851230	2130900	2201300	3148500	1.2183	2.93332	1.55253	up
pmn001606	C20H38O2	Eicosenoic acid	Lipids	Free fatty acids	26764-41-0	B	1928600	877200	2453400	6078600	5728500	6312300	1.13377	3.44528	1.78462	up
pme3154	C6H12O4	Mevalonic acid	Organic acids	Organic acids	150-97-0	A	1211900	878910	1038400	497550	368450	471150	1.19654	0.427312	-1.22664	down
Rfmb320	C7H13NO2	1-Methylpiperidine-2-carboxylic acid	Amino acids and derivatives	Amino acids and derivatives	7730-87-2	A	1247900	884010	1369100	198620	201270	226430	1.23505	0.178897	-2.4828	down
mws0393	C20H24O2N2	Quinine	Alkaloids	Alkaloids	130-95-0	B	950800	927740	951450	297410	240520	225390	1.24198	0.269725	-1.89044	down
pmn001695	C16H20O10	Trihydroxycinnamoylquinic acid	Phenolic acids	Phenolic acids	-	A	1180900	995520	1025700	456140	411580	427260	1.24082	0.404413	-1.3061	down
HJAP024	C27H30O16	Kaempferol-6,8-di-C-glucoside*	Flavonoids	Flavonoid	-	B	1144300	1035900	1135200	153130	173920	232600	1.23934	0.168803	-2.56659	down
mws0091	C21H20O12	Quercetin-3-O-glucoside (Isoquercitrin)*	Flavonoids	Flavonols	482-35-9	B	1095700	1069200	862070	2535500	2301500	2850200	1.22457	2.53957	1.34458	up
Lmmn000774	C15H20O9	Dihydrocaffeoylglucose	Phenolic acids	Phenolic acids	-	A	1087200	1153100	1079700	3291400	3593500	2272700	1.20428	2.75831	1.46379	up
mws0126	C26H54NO7P	LysoPC 18:0	Lipids	LPC	19420-57-6	A	1303600	1223100	1102200	515640	576250	510050	1.23741	0.44144	-1.17971	down
Lmsp004045	C28H32O16	Isorhamnetin-3-O-glucoside-7-O-rhamnoside	Flavonoids	Flavonols	-	A	2518200	1249300	1870000	3320500	4227300	4306100	1.09111	2.10269	1.07223	up
pmp000126	C27H30O16	Luteolin-6,8-di-C-glucoside*	Flavonoids	Flavonoid carbonoside	29428-58-8	B	1621800	1422600	1412500	252830	282710	433010	1.22301	0.217315	-2.20214	down
pmb2979	C25H26O14	Hesperetin-7-O-(6''-malonyl)glucoside	Flavonoids	Dihydroflavonol	-	B	1376100	1426700	2394700	611580	601880	567320	1.1818	0.342622	-1.54531	down
pme1002	C8H11NO	L-Tyramine	Amino acids and derivatives	Amino acids and derivatives	51-67-2	A	1375200	1500600	1469100	189190	238070	197060	1.24802	0.14369	-2.79897	down
pma0791	C24H24O13	Naringenin-7-O-(6''-malonyl)glucoside	Flavonoids	Flavanols	-	B	2032300	1536200	1689200	768680	804440	780420	1.22502	0.447637	-1.1596	down
mws0227	C6H13NO2	L-Leucine*	Amino acids and derivatives	Amino acids and derivatives	61-90-5	A	1476200	1555100	1318700	4221900	3439800	3678500	1.23523	2.60694	1.38236	up
pmb0876	C21H44NO7P	LysoPE 16:0	Lipids	LPE	53862-35-4	A	1766200	1626800	1354700	534600	773180	802840	1.17418	0.444556	-1.16956	down
pme0243	C5H8O4	Glutaric acid	Organic acids	Organic acids	110-94-1	B	2391900	1633400	1594900	554570	586870	774150	1.195	0.34084	-1.55283	down
mws0258	C6H13NO2	L-Isoleucine*	Amino acids and derivatives	Amino acids and derivatives	73-32-5	A	1524900	1708100	1425400	4420300	3524900	3825700	1.23078	2.52681	1.33732	up
mws1299	C21H20O11	Luteolin-8-C-glucoside (Orientin)	Flavonoids	Flavonoid carbonoside	28608-75-5	B	2386500	1757700	1986000	154170	122460	224040	1.23711	0.0816727	-3.614	down
mws1608	C21H20O11	Luteolin-6-C-glucoside (Isoorientin)	Flavonoids	Flavonoid carbonoside	4261-42-1	A	1614900	1812200	1639300	162910	181550	348840	1.21899	0.136843	-2.86941	down
ML10171848	C5H8O5	D-Arabinono-1,4-lactone	Others	Saccharides and Alcohols	2782-09-4	A	3291600	1926700	2644100	969310	862070	1143400	1.17444	0.378355	-1.40219	down
Hmln002149	C29H36O15	Acteoside	Phenolic acids	Phenolic acids	61276-17-3	A	2125100	1952700	1985500	816670	876930	895710	1.24678	0.427046	-1.22754	down
mws2209	C21H20O11	Kaempferol-3-O-glucoside (Astragalin)*	Flavonoids	Flavonols	480-10-4	B	2491700	2038300	1382800	1001000	941520	944360	1.11813	0.488242	-1.03433	down
Xmyp005654	C21H20O11	Kaempferol-4'-O-glucoside	Flavonoids	Flavonoid	-	A	2209900	2041100	1994200	533290	526670	648550	1.24397	0.273572	-1.87001	down
pmb0608	C25H24O14	Chrysoeriol-7-O-(6''-malonyl)glucoside*	Flavonoids	Flavonoid	-	A	2192100	2207600	2062800	526340	603390	630680	1.2469	0.272404	-1.87618	down
Lmzp002365	C22H24O11	Hesperetin-7-O-glucoside	Flavonoids	Flavonoid	31712-49-9	B	2427500	2240000	1830900	4712300	4947800	6287600	1.20733	2.4541	1.29519	up
pme2693	C6H14N2O	N-Acetylputrescine	Alkaloids	Phenolamine	18233-70-0	B	2167700	2260300	3913300	337920	318240	320820	1.23145	0.117126	-3.09387	down
Lmsp004670	C27H30O15	Kaempferol-3-O-glucoside-7-O-rhamnoside	Flavonoids	Flavonols	-	A	2698900	2276200	2916100	604240	753070	887210	1.22454	0.284433	-1.81384	down
pmb0501	C5H14N4	Agmatine	Alkaloids	Phenolamine	306-60-5	B	2023100	2308900	3551700	330210	340390	300240	1.23419	0.123145	-3.02157	down
mws0191	C5H11NO2	Betaine	Alkaloids	Alkaloids	107-43-7	A	3045500	2496700	2512600	931350	911660	965370	1.24171	0.348659	-1.52011	down
Lmjp002867	C27H30O15	Kaempferol-3-O-neohesperidoside*	Flavonoids	Flavonols	32602-81-6	A	3252300	2569300	1674800	520570	730280	952660	1.15071	0.293942	-1.76639	down
Lmhn003074	C14H14O8	Feruloylmalic acid	Phenolic acids	Phenolic acids	-	A	3233900	2694200	3100100	891540	1055700	983840	1.24078	0.324658	-1.62301	down
mws1584	C25H24O12	1,3-O-Dicaffeoylquinic Acid (Cynarin)	Phenolic acids	Phenolic acids	30964-13-7	A	3050300	2756200	2631100	976390	871840	796130	1.24214	0.313402	-1.67391	down
Lmtp002642	C26H28O14	Apigenin-8-C-(2''-glucosyl)arabinoside	Flavonoids	Flavonoid carbonoside	-	B	2838000	2910100	2333200	1070500	1026000	1252600	1.22575	0.414426	-1.27081	down
pmn001370	C32H42O16	Pinoresinol-4,4'-O-di-O-glucoside	Lignans and Coumarins	Lignans	63902-38-5	A	2914200	3072900	2719000	1091700	961610	927310	1.2443	0.34236	-1.54641	down
Lmbp000728	C8H8O	(S)-2-Phenyloxirane	Others	Others	20780-54-5	A	2520000	3094200	2815500	362460	563060	395110	1.23642	0.156664	-2.67425	down
Hmln001931	C32H42O16	Matairesinol-4,4'-di-O-glucoside	Lignans and Coumarins	Lignans	-	B	3267900	3540700	3316200	1285800	1121400	903430	1.23068	0.326982	-1.61272	down
Hmsn002272	C15H20O8	Demethyl coniferin	Phenolic acids	Phenolic acids	-	A	3537800	3904900	3882000	495850	571910	446930	1.24805	0.133751	-2.90238	down
pmp001273	C26H50NO7P	LysoPC 18:2	Lipids	LPC	-	A	4967100	4107700	3336500	1590000	1834400	1951300	1.1945	0.433129	-1.20713	down
pmb0782	C5H11N	Piperidine	Alkaloids	Alkaloids	110-89-4	B	4377500	4214400	3808900	11949000	10484000	10770000	1.24316	2.67749	1.42088	up
Hmjp002337	C10H8O4	Isoscopoletin (6-Hydroxy-7-Methoxycoumarin)	Lignans and Coumarins	Coumarins	776-86-3	B	4625800	4421100	4809900	10783000	11164000	10584000	1.24936	2.34766	1.23122	up
mws0491	C8H11N	Phenethylamine	Alkaloids	Alkaloids	64-04-0	A	5990400	5290300	5338000	390310	308760	446490	1.24754	0.068932	-3.85868	down
Rfmb25702	C28H34O12	Pinoresinol-4-O-(6''-acetyl)glucoside	Lignans and Coumarins	Lignans	-	A	7162400	6126100	6685000	1786300	1650100	1705000	1.24837	0.257411	-1.95785	down
mws0567	C5H11N3O2	4-Guanidinobutyric acid	Organic acids	Organic acids	463-00-3	A	6707400	6186900	7610100	919670	1502100	1258300	1.23164	0.179477	-2.47813	down
pme2292	C4H12N2	Putrescine	Alkaloids	Phenolamine	110-60-1	B	6315500	6723100	8229200	2268200	2683200	2187800	1.23012	0.335681	-1.57484	down
mws1292	C26H28O14	Isoschaftoside	Flavonoids	Flavonoid carbonoside	52012-29-0	A	8812900	7219500	7349200	3189900	3577500	3842700	1.2244	0.45378	-1.13994	down
mws1434	C21H20O10	Apigenin-6-C-glucoside (Isovitexin)	Flavonoids	Flavonoid carbonoside	29702-25-8	A	8780800	7890100	8636700	1041600	968570	1041900	1.25096	0.120599	-3.05171	down
pmp000413	C21H20O10	Genistein-8-C-glucoside	Flavonoids	Isoflavones	66026-80-0	B	8124000	8250300	8293600	843230	928700	1184900	1.24634	0.119865	-3.06051	down
Lmsp000796	C8H15NO	Pelletierine	Alkaloids	Alkaloids	4396-01-4	A	7200100	8716600	7131800	826590	849120	1010600	1.24774	0.11655	-3.10098	down
pmb0711	C27H30O16	Quercetin-7-O-rutinoside	Flavonoids	Flavonols	147714-62-3	B	13210000	10096000	11088000	1505000	1352700	1293300	1.24725	0.12069	-3.05063	down
Lmbn001754	C7H12O5	3-Isopropylmalic Acid*	Organic acids	Organic acids	921-28-8	A	12109000	10528000	10389000	4192500	4552200	3657900	1.23514	0.37554	-1.41296	down
Lmjp002461	C27H30O16	Quercetin-3-O-neohesperidoside	Flavonoids	Flavonols	117611-67-3	A	13107000	10861000	11972000	1723200	1721800	1800100	1.24969	0.14594	-2.77655	down
Zmgn001448	C7H12O5	2-Propylmalic Acid*	Organic acids	Organic acids	-	A	11566000	11305000	9729600	3633000	3670400	3655500	1.24594	0.336156	-1.5728	down
Lmtp002474	C26H28O14	Apigenin-6-C-(2''-glucosyl)arabinoside	Flavonoids	Flavonoid carbonoside	-	A	16568000	11659000	14033000	5762400	6104100	7770400	1.17837	0.464669	-1.10573	down
pmb3101	C7H12O5	2-Isopropylmalic Acid	Organic acids	Organic acids	49601-06-1	A	12849000	11810000	11019000	4789700	4569300	4294200	1.24402	0.382678	-1.3858	down
pmp001106	C27H30O15	Vitexin-2''-O-glucoside	Flavonoids	Flavonoid carbonoside	61360-94-9	B	10309000	12072000	11027000	3558700	3173700	3741900	1.24413	0.313527	-1.67334	down
Lmsp004166	C27H30O16	Quercetin-3-O-glucoside-7-O-rhamnoside	Flavonoids	Flavonols	-	A	13693000	12344000	11839000	1766400	1935500	1750700	1.24993	0.143959	-2.79627	down
pmp001251	C26H50NO7P	LysoPC 18:2(2n isomer)	Lipids	LPC	-	A	16135000	12614000	11659000	4262400	4507100	4570500	1.23158	0.330133	-1.59888	down
Rfmb318	C7H14NO2+	D-Proline betaine	Amino acids and derivatives	Amino acids and derivatives	1195-94-4	A	18965000	13911000	19885000	3709300	2758800	3553200	1.23303	0.189938	-2.3964	down
pme0120	C5H11NO2	5-Aminovaleric acid	Amino acids and derivatives	Amino acids and derivatives	660-88-8	A	16351000	16338000	15403000	1968300	1298200	1825600	1.24417	0.105882	-3.23946	down
Lmhp010190	C26H52NO7P	LysoPC 18:1(2n isomer)	Lipids	LPC	-	A	15947000	16405000	13877000	4915100	5365200	5506200	1.24382	0.341485	-1.55011	down
mws1073	C27H30O15	Apigenin-6,8-di-C-glucoside (Vicenin-2)	Flavonoids	Flavonoid	23666-13-9	A	28072000	26026000	30110000	10056000	10012000	11197000	1.24388	0.371283	-1.42941	down
pmb0069	C7H7NO	Benzamide	Phenolic acids	Phenolic acids	55-21-0	B	33709000	31000000	29782000	2970500	2342700	3376500	1.24663	0.0919633	-3.4428	down
ML10179289	C8H10O	2-Phenylethanol	Phenolic acids	Phenolic acids	60-12-8	A	35085000	32404000	33636000	3358500	2359400	3619200	1.24446	0.0923323	-3.43702	down

## Sheet: Flavonoids in YM VS RM
Index	Formula	Compounds	Class I	Class II	CAS	Level	YM-1	YM-2	YM-3	RM-1	RM-2	RM-3	VIP	Fold_Change	Log2FC	Type
Zmcp002924	C27H31O16+	Cyanidin-3-O-(2''-O-glucosyl)glucoside	Flavonoids	Anthocyanins	38820-68-7	A	9	9	9	71113000	92993000	116290000	1.25176	1.0385e+07	23.308	up
pmb0550	C21H21O11+	Cyanidin-3-O-glucoside (Kuromanin)	Flavonoids	Anthocyanins	47705-70-4	A	9	9	9	56268000	62004000	56656000	1.25195	6.47881e+06	22.6273	up
pme3392	C21H21O10+	Pelargonidin-3-O-glucoside	Flavonoids	Anthocyanins	47684-27-5	A	9	9	9	9266600	9885300	12790000	1.25181	1.18303e+06	20.1741	up
HJN041	C21H24O11	Epicatechin glucoside	Flavonoids	Flavanols	-	B	9	9	9	353820	419200	398660	1.25191	43395.6	15.4053	up
Xmsn002700	C21H22O12	Taxifolin-3'-O-glucoside	Flavonoids	Flavonoid	31106-05-5	B	9	9	9	411140	399520	414150	1.25194	45363.3	15.4692	up
pmb0680	C36H36O17	Vitexin-7-O-(6''-p-coumaroyl)glucoside	Flavonoids	Flavonoid carbonoside	-	B	9	9	9	382950	380240	359990	1.25194	41599.3	15.3443	up
pme3285	C15H14O5	Afzelechin (3,5,7,4'-Tetrahydroxyflavan)	Flavonoids	Flavanols	2545-00-8	B	9	9	9	90746	105540	100440	1.25191	10989.9	13.4239	up
pmb0678	C37H38O18	Vitexin-7-O-(6''-feruloyl)glucoside	Flavonoids	Flavonoid carbonoside	-	B	9	9	9	65186	93188	75363	1.25168	8656.93	13.0796	up
mws0789	C15H12O4	Pinocembrin (Dihydrochrysin)	Flavonoids	Dihydroflavone	480-39-7	A	9	9	9	88201	75983	78354	1.25186	8982.89	13.133	up
Zmxp002867	C28H32O16	Chrysoeriol-5,7-di-O-glucoside	Flavonoids	Flavonoid	-	B	9	9	9	48315	67879	334220	1.24181	16682	14.026	up
mws0042	C15H14O7	Epigallocatechin	Flavonoids	Flavanols	970-74-1	B	9	9	9	53772	55908	89616	1.25106	7381.33	12.8497	up
pme2954	C15H10O7	Quercetin	Flavonoids	Flavonols	117-39-5	B	9	9	9	43378	48694	60929	1.25161	5666.7	12.4683	up
mws0049	C15H14O7	Gallocatechin	Flavonoids	Flavanols	970-73-0	B	9	9	9	43487	47150	61325	1.25157	5628.22	12.4585	up
Lmyp004617	C21H22O9	Pinocembrin-7-O-glucoside (Pinocembroside)	Flavonoids	Flavonoid	75829-43-5	B	9	9	9	45746	41647	41393	1.2519	4769.85	12.2197	up
mws1422	C15H14O5	Epiafzelechin	Flavonoids	Flavanols	24808-04-6	B	9	9	9	46628	39946	62403	1.25131	5517.67	12.4298	up
pme1201	C15H14O5	Phloretin	Flavonoids	Chalcones	60-82-2	B	9	9	9	47953	39673	41742	1.2518	4791.41	12.2262	up
mws0054	C15H14O6	Catechin	Flavonoids	Flavanols	154-23-4	B	9	9	9	46038	27705	28012	1.25083	3768.7	11.8799	up
pme0460	C15H14O6	Epicatechin	Flavonoids	Flavanols	490-46-0	B	9	9	9	28314	18252	27840	1.25101	2755.78	11.4282	up
mws0129	C16H12O5	Genkwanin (Apigenin 7-methyl ether)	Flavonoids	Flavonoid	437-64-9	B	1386.1	1269.8	1357.8	4460.4	1696.3	4921.5	1.00255	2.7601	1.46472	up
Lmyp005841	C21H20O9	Chrysin-7-O-glucoside	Flavonoids	Flavonoid	31025-53-3	B	4643.5	2124	4765.1	15309	37185	52067	1.15542	9.06656	3.18056	up
mws1474	C18H16O7	5,7-Dihydroxy-3',4',5'-trimethoxyflavone	Flavonoids	Flavonoid	18103-42-9	B	2795.6	2638	3063.7	310.45	988.16	697.66	1.14259	0.23493	-2.0897	down	1
Hmqn003268	C15H12O7	5,7,3',4',5'-Pentahydroxydihydroflavone	Flavonoids	Dihydroflavone	-	B	4328	3458.8	3096.5	48812	57507	68595	1.24572	16.0718	4.00646	up
mws1033	C16H14O6	Homoeriodictyol	Flavonoids	Dihydroflavone	446-71-9	B	7041.5	3913.1	4318.9	9	9	9	1.24979	0.00176777	-9.14386	down	1
Lmmn004912	C16H12O7	3-O-Methylquercetin	Flavonoids	Flavonols	1486-70-0	B	1775.9	4589.3	3485.2	9	9	9	1.24628	0.00274101	-8.51108	down	1
pmb0580	C21H20O9	Chrysin-5-O-glucoside (Toringin)	Flavonoids	Flavonoid	1329-10-8	B	6368.2	5475.5	4421.5	12996	27337	40467	1.1366	4.96766	2.31257	up
mws1094	C15H12O6	Aromadendrin (Dihydrokaempferol)	Flavonoids	Dihydroflavonol	480-20-6	A	5408.6	5811.3	5994.1	97496	88676	95888	1.25132	16.3855	4.03435	up
Hmcp002399	C23H24O13	Limocitrin-3-O-glucoside	Flavonoids	Flavonoid	-	B	9742.7	6089.9	6355.3	12513	17068	17095	1.12862	2.10367	1.07291	up
Lmcp005645	C17H14O7	Quercetin-3,4'-Dimethyl Ether	Flavonoids	Flavonols	33429-83-3	B	5801.1	8681.2	7326.3	9	9	9	1.25125	0.00123804	-9.65772	down	1
HJAP135	C24H24O12	Pinocembrin-7-O-(6''-O-malonyl)glucoside	Flavonoids	Flavonoid	-	B	9878.8	8790.4	8645.3	118500	111750	141260	1.24941	13.6012	3.76566	up
Lmsp008392	C17H14O6	4',5-Dihydroxy-3',5'-dimethoxyflavone	Flavonoids	Flavonoid	-	B	7887.7	8992.9	10863	780.68	1086.3	859.01	1.24321	0.0982565	-3.3473	down	1
mws4183	C20H18O11	Quercetin-3-O-arabinoside (Guaijaverin)*	Flavonoids	Flavonols	22255-13-6	B	18594	13145	17545	4952.8	3795.2	8953.6	1.11532	0.359175	-1.47724	down	1
mws0044	C15H12O7	Dihydroquercetin(Taxifolin)	Flavonoids	Dihydroflavonol	480-18-2	B	16974	16364	10152	255690	234890	251220	1.24314	17.0568	4.09227	up
Lmjp004941	C16H12O6	Rhamnocitrin (7-Methylkaempferol)*	Flavonoids	Flavonoid	569-92-6	A	25656	20148	24902	14125	7434.7	10707	1.12295	0.45635	-1.13179	down	1
pmn001637	C20H18O10	Kaempferol-3-O-arabinoside (Juglanin)	Flavonoids	Flavonols	5041-67-8	B	18578	21200	29255	7393.7	9506	12163	1.13911	0.420997	-1.24812	down	1
Zmjp004875	C17H14O8	5,6,3′,4′-Tetrahydroxy-3,7-dimethoxyflavone	Flavonoids	Flavonoid	-	B	44805	22035	33733	9	9	9	1.25022	0.000268462	-11.863	down	1
HJAP148	C26H28O15	Kaempferol-3-O-sambubioside	Flavonoids	Flavonoid	27661-51-4	B	19586	22115	20054	9	9	9	1.25192	0.000437212	-11.1594	down	1
pme3504	C22H22O9	Formononetin-7-O-glycoside (Ononin)	Flavonoids	Isoflavones	486-62-4	B	18282	22547	17053	9	9	9	1.25172	0.000466466	-11.0659	down	1
pmp000001	C16H12O6	Hispidulin (5,7,4'-Trihydroxy-6-methoxyflavone)*	Flavonoids	Flavonoid	1447-88-7	A	29811	23403	22006	14009	6800.2	11546	1.10508	0.430141	-1.21712	down	1
Lmtn002796	C21H22O11	Aromadendrin-7-O-glucoside	Flavonoids	Flavonoid	28189-90-4	A	37942	23519	14056	79979	75088	82476	1.13247	3.14556	1.65332	up
Zmhp003514	C16H12O6	6,7,8-Tetrahydroxy-5-methoxyflavone	Flavonoids	Flavonoid	-	B	26157	25633	24828	12865	7645.3	10155	1.19241	0.400236	-1.32108	down	1
Hmcp001618	C32H38O20	Quercetin-3-O-(2''-O-Xylosyl)rutinoside	Flavonoids	Flavonols	129235-39-8	B	24616	26638	15934	77811	162780	148570	1.19044	5.79212	2.53409	up
mws0355	C22H18O10	Catechin gallate*	Flavonoids	Flavanols	130405-40-2	B	39225	28179	34883	11577	3052.5	9641.2	1.10105	0.23728	-2.07534	down	1
pme0376	C15H12O5	Naringenin (5,7,4'-Trihydroxyflavanone)*	Flavonoids	Dihydroflavone	480-41-1	A	19412	30492	24220	116140	90921	103570	1.22568	4.19069	2.06719	up
mws0914	C15H12O5	Pinobanksin*	Flavonoids	Dihydroflavonol	548-82-3	A	22251	31818	33597	120520	117480	122910	1.23168	4.11688	2.04155	up
Lmfn004093	C21H24O10	Phloretin-4'-O-glucoside (Trilobatin)	Flavonoids	Chalcones	4192-90-9	B	19778	33288	38309	115850	142600	157910	1.20389	4.55661	2.18796	up
pmp000585	C24H22O13	Apigenin-7-O-(6''-malonyl)glucoside	Flavonoids	Flavonoid	86546-87-4	B	29635	34266	29260	9	9	9	1.25189	0.000289821	-11.7526	down	1
HJAP006	C23H24O13	Syringetin-7-O-glucoside	Flavonoids	Flavonoid	-	B	25730	37232	19992	10612	7901.7	18129	1.01944	0.441723	-1.17879	down	1
HJN104	C21H22O13	Dihydromyricetin-3-O-glucoside	Flavonoids	Dihydroflavonol	-	B	39600	41243	40007	9	9	9	1.25195	0.000223417	-12.128	down	1
pme0368	C27H30O14	Apigenin-7-O-rutinoside (Isorhoifolin)	Flavonoids	Flavonoid	552-57-8	B	45668	41874	31620	20887	12356	16337	1.15416	0.416072	-1.26509	down	1
pmb3023	C21H22O11	Eriodictyol-8-C-glucoside	Flavonoids	Dihydroflavone	1023271-51-3	B	34954	43580	30122	96922	93854	99560	1.2223	2.67207	1.41796	up
Zmhp004065	C18H16O7	7,8-Dihydroxy-5,6,4'-trimethoxyflavone	Flavonoids	Flavonoid	-	B	44194	46545	43969	5166.3	9516.7	9177.3	1.22107	0.177126	-2.49715	down	1
mws1397	C22H18O10	Epicatechin gallate*	Flavonoids	Flavanols	1257-08-5	B	29419	50277	37123	12257	14687	11568	1.19496	0.329672	-1.60089	down	1
Hmln002199	C23H22O13	Quercetin-3-O-(6''-acetyl)galactoside	Flavonoids	Flavonols	-	B	69027	53966	67620	20458	17440	19862	1.2368	0.303022	-1.7225	down	1
Zmpn002440	C15H12O6	3,4,2',4',6'-Pentahydroxychalcone	Flavonoids	Chalcones	14917-41-0	B	61315	76000	52340	215070	254220	218480	1.23056	3.62643	1.85855	up
mws0064	C15H12O6	Eriodictyol (5,7,3',4'-Tetrahydroxyflavanone)	Flavonoids	Dihydroflavone	552-58-9	B	76265	79054	56746	252700	244110	179300	1.21093	3.18822	1.67275	up
HJN086	C21H22O11	Eriodictyol-3'-O-glucoside	Flavonoids	Dihydroflavone	-	B	53132	79878	62495	29210	26985	30060	1.19839	0.441191	-1.18053	down	1
mws2118	C21H24O10	Phloretin-2'-O-glucoside (Phlorizin)	Flavonoids	Chalcones	60-81-1	B	103680	87937	77821	5626.3	5902.7	15396	1.20569	0.0999302	-3.32294	down	1
Zmpp002571	C15H10O7	Robinetin	Flavonoids	Flavonoid	490-31-3	B	109730	88841	87878	26456	44814	43108	1.16468	0.399296	-1.32447	down	1
pmp000589	C24H22O15	Quercetin-7-O-(6''-malonyl)glucoside	Flavonoids	Flavonols	-	B	88927	94402	58673	18780	21076	8813.2	1.17121	0.201111	-2.31394	down	1
Lmsn002815	C27H30O15	Kaempferol-3-O-rutinoside(Nicotiflorin)*	Flavonoids	Flavonoid	17650-84-9	A	105930	107210	110470	27364	40257	26435	1.22314	0.290646	-1.78266	down	1
pme2960	C15H12O5	Naringenin chalcone*	Flavonoids	Chalcones	73692-50-9	A	118080	113890	116140	316250	266320	326100	1.24061	2.6103	1.38421	up
pme3475	C15H12O5	Butin	Flavonoids	Dihydroflavone	492-14-8	B	122940	120200	121970	345220	276630	320300	1.23975	2.58046	1.36763	up
pmp000120	C22H22O11	Diosmetin-6-C-glucoside	Flavonoids	Flavonoid	-	B	114380	127040	122550	9	9	9	1.25193	7.41819e-05	-13.7186	down	1
pmb3002	C28H32O15	Chrysoeriol-7-O-rutinoside	Flavonoids	Flavonoid	-	B	150060	129460	150990	57438	63639	60114	1.2401	0.420875	-1.24854	down	1
mws1660	C26H28O14	Schaftoside	Flavonoids	Flavonoid carbonoside	51938-32-0	A	117150	140640	93888	36569	42103	56080	1.17982	0.383169	-1.38395	down	1
Lmyp004081	C27H30O14	Isovitexin-2''-O-rhamnoside	Flavonoids	Flavonoid carbonoside	-	B	156320	151310	188890	9	9	9	1.25178	5.43785e-05	-14.1666	down	1
Lmzn001875	C33H42O19	Naringenin-7-O-Rutinoside-4'-O-glucoside	Flavonoids	Flavonoid	-	B	189140	160170	160790	298180	350360	376120	1.21419	2.00874	1.00629	up
pmp000236	C26H28O14	Isovitexin-8-O-xylcoside	Flavonoids	Flavonoid carbonoside	-	B	151750	166440	105390	38809	68597	69312	1.10498	0.417201	-1.26119	down	1
pmn001642	C23H20O13	Kaempferol-3-O-(2''-O-acetyl)glucuronide	Flavonoids	Flavonols	-	B	129800	166840	191140	67855	72063	59552	1.20337	0.408934	-1.29006	down	1
pme1605	C27H30O15	Kaempferol-3-O-robinobioside(Biorobin)	Flavonoids	Flavonols	17297-56-2	B	143840	172950	140930	61235	53974	91807	1.15365	0.452277	-1.14472	down	1
pmp000194	C24H22O13	6''-O-Malonylgenistin	Flavonoids	Isoflavones	51011-05-3	B	167470	177070	174880	12594	15152	11511	1.24926	0.0755785	-3.72588	down	1
pmp000588	C25H24O14	Diosmetin-7-O-(6''-malonyl)glucoside*	Flavonoids	Flavonoid	-	A	186200	179900	185990	36360	46629	50174	1.24011	0.241198	-2.05171	down	1
pmp000237	C26H26O15	Apigenin-6-C-(2''-glucuronyl)xyloside	Flavonoids	Flavonoid carbonoside	-	B	216160	213570	175320	9	9	9	1.25186	4.46244e-05	-14.4518	down	1
mws1661	C28H32O15	Diosmetin-7-O-rutinoside (Diosmin)	Flavonoids	Flavonoid	520-27-4	B	302120	229860	225630	61866	89288	81692	1.21524	0.307343	-1.70208	down	1
Lmdp004892	C24H22O14	Kaempferol-3-O-(6''-malonyl)galactoside*	Flavonoids	Flavonols	-	A	243180	243030	188880	100790	107330	109790	1.21906	0.470915	-1.08646	down	1
pmp001079	C27H30O15	Luteolin-7-O-neohesperidoside (Lonicerin)*	Flavonoids	Flavonoid	25694-72-8	B	215320	243340	212080	55540	53978	63947	1.24597	0.258617	-1.95111	down	1
Lmbp003668	C20H18O10	Kaempferol-3-O-arabinoside	Flavonoids	Flavonoid	-	B	340690	272650	250880	107260	124850	119460	1.22034	0.406806	-1.29759	down	1
pmb3006	C21H20O10	Apigenin-7-O-glucoside(Cosmosiin)	Flavonoids	Flavonoid	578-74-5	B	385260	302530	345610	45188	31992	37483	1.24444	0.110957	-3.17193	down	1
pmb0639	C33H40O20	Apigenin-8-C-glucoside-7-O-Sophoroside	Flavonoids	Flavonoid carbonoside	-	B	379650	305040	333110	24462	64589	52298	1.20022	0.138877	-2.84812	down	1
Hmcp001829	C27H30O15	Quercetin-3,7-Di-O-rhamnoside	Flavonoids	Flavonols	28638-13-3	B	468450	316110	321690	20086	27980	28001	1.24175	0.0687611	-3.86226	down	1
pmp001127	C16H12O6	Chrysoeriol*	Flavonoids	Flavonoid	491-71-4	B	300930	317940	324330	47185	41985	102320	1.18772	0.203022	-2.30029	down	1
pme1665	C27H30O15	Isovitexin-7-O-glucoside(Saponarin)	Flavonoids	Flavonoid carbonoside	20310-89-8	B	355450	338280	369090	105190	89976	92090	1.24761	0.270277	-1.88749	down	1
Lmlp005572	C21H20O10	Galangin-7-O-glucoside	Flavonoids	Flavonoid	-	B	391740	351850	348650	39131	41433	32320	1.24843	0.103351	-3.27438	down	1
mws0072	C21H20O10	Apigenin-5-O-glucoside	Flavonoids	Flavonoid	28757-27-9	B	378770	402690	367250	44066	34177	31794	1.24741	0.0957918	-3.38395	down	1
pme2493	C27H30O14	Kaempferol-3,7-O-dirhamnoside (Kaempferitrin)	Flavonoids	Flavonols	482-38-2	B	515390	429070	311440	221720	180560	144550	1.13554	0.435409	-1.19956	down	1
Zmhp006502	C25H24O14	Kaempferide-3-O-(6''-malonyl)glucoside	Flavonoids	Flavonoid	-	A	493990	430900	437360	1856.5	13355	26680	1.16002	0.0307517	-5.02319	down	1
pmp000593	C27H30O15	Luteolin-7-O-rutinoside*	Flavonoids	Flavonoid	3563-98-2	B	592550	488110	531470	250440	232750	241980	1.23781	0.449821	-1.15258	down	1
mws1329	C21H20O12	Quercetin-7-O-glucoside*	Flavonoids	Flavonols	491-50-9	B	702740	551750	571000	1779400	1703000	1683300	1.23858	2.82976	1.50068	up
Hmcp001578	C28H32O17	Isorhamnetin-3,7-O-diglucoside	Flavonoids	Flavonols	6758-51-6	B	673240	588410	648930	217850	247480	256420	1.24098	0.377765	-1.40444	down	1
pmb0686	C24H24O14	Eriodictyol-7-O-(6''-malonyl)glucoside	Flavonoids	Dihydroflavone	-	B	573950	590030	573860	213590	210140	269740	1.23336	0.399041	-1.32539	down	1
Lmgp004731	C21H20O10	Genistein-7-O-galactoside	Flavonoids	Isoflavones	-	B	624720	616830	655410	98311	152000	159500	1.22738	0.216036	-2.21066	down	1
Lmmp000897	C30H26O14	Gallocatechin-(4α→8)-gallocatechin	Flavonoids	Flavanols	-	B	996450	762480	819060	188180	259710	200710	1.23082	0.251591	-1.99085	down	1
pmp001309	C21H20O12	6-Hydroxykaempferol-7-O-glucoside	Flavonoids	Flavonols	-	A	889870	769510	861050	276090	139590	262690	1.1894	0.269149	-1.89353	down	1
Lmbp002592	C27H30O16	Kaempferol-3,7-di-O-glucoside	Flavonoids	Flavonoid	-	B	974560	770380	707370	195740	297110	218620	1.21315	0.290122	-1.78527	down	1
Lmmp003817	C24H22O14	Kaempferol-3-O-(6''-malonyl)glucoside*	Flavonoids	Flavonols	-	B	1237900	811320	710590	294380	248270	248900	1.20294	0.286813	-1.80182	down	1
Lmmn003398	C23H22O12	Kaempferol-3-O-(6''-acetyl)glucoside	Flavonoids	Flavonols	-	B	979290	814280	656510	344380	237560	265470	1.19956	0.34587	-1.5317	down	1
Hmcp001858	C26H28O14	Kaempferol-3-O-arabinoside-7-O-rhamnoside	Flavonoids	Flavonols	-	B	960050	840300	954640	285890	288090	269320	1.24748	0.306099	-1.70793	down	1
pme1598	C22H24O11	Hesperetin-5-O-glucoside	Flavonoids	Dihydroflavonol	69651-80-5	B	853880	845140	851230	2130900	2201300	3148500	1.2183	2.93332	1.55253	up
HJAP024	C27H30O16	Kaempferol-6,8-di-C-glucoside*	Flavonoids	Flavonoid	-	B	1144300	1035900	1135200	153130	173920	232600	1.23934	0.168803	-2.56659	down	1
mws0091	C21H20O12	Quercetin-3-O-glucoside (Isoquercitrin)*	Flavonoids	Flavonols	482-35-9	B	1095700	1069200	862070	2535500	2301500	2850200	1.22457	2.53957	1.34458	up
Lmsp004045	C28H32O16	Isorhamnetin-3-O-glucoside-7-O-rhamnoside	Flavonoids	Flavonols	-	A	2518200	1249300	1870000	3320500	4227300	4306100	1.09111	2.10269	1.07223	up
pmp000126	C27H30O16	Luteolin-6,8-di-C-glucoside*	Flavonoids	Flavonoid carbonoside	29428-58-8	B	1621800	1422600	1412500	252830	282710	433010	1.22301	0.217315	-2.20214	down	1
pmb2979	C25H26O14	Hesperetin-7-O-(6''-malonyl)glucoside	Flavonoids	Dihydroflavonol	-	B	1376100	1426700	2394700	611580	601880	567320	1.1818	0.342622	-1.54531	down	1
pma0791	C24H24O13	Naringenin-7-O-(6''-malonyl)glucoside	Flavonoids	Flavanols	-	B	2032300	1536200	1689200	768680	804440	780420	1.22502	0.447637	-1.1596	down	1
mws1299	C21H20O11	Luteolin-8-C-glucoside (Orientin)	Flavonoids	Flavonoid carbonoside	28608-75-5	B	2386500	1757700	1986000	154170	122460	224040	1.23711	0.0816727	-3.614	down	1
mws1608	C21H20O11	Luteolin-6-C-glucoside (Isoorientin)	Flavonoids	Flavonoid carbonoside	4261-42-1	A	1614900	1812200	1639300	162910	181550	348840	1.21899	0.136843	-2.86941	down	1
mws2209	C21H20O11	Kaempferol-3-O-glucoside (Astragalin)*	Flavonoids	Flavonols	480-10-4	B	2491700	2038300	1382800	1001000	941520	944360	1.11813	0.488242	-1.03433	down	1
Xmyp005654	C21H20O11	Kaempferol-4'-O-glucoside	Flavonoids	Flavonoid	-	A	2209900	2041100	1994200	533290	526670	648550	1.24397	0.273572	-1.87001	down	1
pmb0608	C25H24O14	Chrysoeriol-7-O-(6''-malonyl)glucoside*	Flavonoids	Flavonoid	-	A	2192100	2207600	2062800	526340	603390	630680	1.2469	0.272404	-1.87618	down	1
Lmzp002365	C22H24O11	Hesperetin-7-O-glucoside	Flavonoids	Flavonoid	31712-49-9	B	2427500	2240000	1830900	4712300	4947800	6287600	1.20733	2.4541	1.29519	up
Lmsp004670	C27H30O15	Kaempferol-3-O-glucoside-7-O-rhamnoside	Flavonoids	Flavonols	-	A	2698900	2276200	2916100	604240	753070	887210	1.22454	0.284433	-1.81384	down	1
Lmjp002867	C27H30O15	Kaempferol-3-O-neohesperidoside*	Flavonoids	Flavonols	32602-81-6	A	3252300	2569300	1674800	520570	730280	952660	1.15071	0.293942	-1.76639	down	1
Lmtp002642	C26H28O14	Apigenin-8-C-(2''-glucosyl)arabinoside	Flavonoids	Flavonoid carbonoside	-	B	2838000	2910100	2333200	1070500	1026000	1252600	1.22575	0.414426	-1.27081	down	1
mws1292	C26H28O14	Isoschaftoside	Flavonoids	Flavonoid carbonoside	52012-29-0	A	8812900	7219500	7349200	3189900	3577500	3842700	1.2244	0.45378	-1.13994	down	1
mws1434	C21H20O10	Apigenin-6-C-glucoside (Isovitexin)	Flavonoids	Flavonoid carbonoside	29702-25-8	A	8780800	7890100	8636700	1041600	968570	1041900	1.25096	0.120599	-3.05171	down	1
pmp000413	C21H20O10	Genistein-8-C-glucoside	Flavonoids	Isoflavones	66026-80-0	B	8124000	8250300	8293600	843230	928700	1184900	1.24634	0.119865	-3.06051	down	1
pmb0711	C27H30O16	Quercetin-7-O-rutinoside	Flavonoids	Flavonols	147714-62-3	B	13210000	10096000	11088000	1505000	1352700	1293300	1.24725	0.12069	-3.05063	down	1
Lmjp002461	C27H30O16	Quercetin-3-O-neohesperidoside	Flavonoids	Flavonols	117611-67-3	A	13107000	10861000	11972000	1723200	1721800	1800100	1.24969	0.14594	-2.77655	down	1
Lmtp002474	C26H28O14	Apigenin-6-C-(2''-glucosyl)arabinoside	Flavonoids	Flavonoid carbonoside	-	A	16568000	11659000	14033000	5762400	6104100	7770400	1.17837	0.464669	-1.10573	down	1
pmp001106	C27H30O15	Vitexin-2''-O-glucoside	Flavonoids	Flavonoid carbonoside	61360-94-9	B	10309000	12072000	11027000	3558700	3173700	3741900	1.24413	0.313527	-1.67334	down	1
Lmsp004166	C27H30O16	Quercetin-3-O-glucoside-7-O-rhamnoside	Flavonoids	Flavonols	-	A	13693000	12344000	11839000	1766400	1935500	1750700	1.24993	0.143959	-2.79627	down	1
mws1073	C27H30O15	Apigenin-6,8-di-C-glucoside (Vicenin-2)	Flavonoids	Flavonoid	23666-13-9	A	28072000	26026000	30110000	10056000	10012000	11197000	1.24388	0.371283	-1.42941	down	1

## Sheet: YT VS RT
Index	Formula	Compounds	Class I	Class II	CAS	Level	YT-1	YT-2	YT-3	RT-1	RT-2	RT-3	VIP	Fold_Change	Log2FC	Type
Zmcp002924	C27H31O16+	Cyanidin-3-O-(2''-O-glucosyl)glucoside	Flavonoids	Anthocyanins	38820-68-7	A	9	9	9	103010000	92570000	97751000	1.20783	1.08641e+07	23.3731	up
pmb0550	C21H21O11+	Cyanidin-3-O-glucoside (Kuromanin)	Flavonoids	Anthocyanins	47705-70-4	A	9	9	9	36499000	30600000	31692000	1.20776	3.65893e+06	21.803	up
pme3392	C21H21O10+	Pelargonidin-3-O-glucoside	Flavonoids	Anthocyanins	47684-27-5	A	9	9	9	2811200	2385300	2203400	1.20768	274070	18.0642	up
Lmtn000940	C14H18O10	1-O-(3,4-Dihydroxy-5-methoxy-benzoyl)-glucoside	Phenolic acids	Phenolic acids	-	A	9	9	9	1547500	1153500	2212200	1.20718	181970	17.4733	up
Zmxp002867	C28H32O16	Chrysoeriol-5,7-di-O-glucoside	Flavonoids	Flavonoid	-	B	9	9	9	337120	312160	365060	1.2078	37568.1	15.1972	up
HJN041	C21H24O11	Epicatechin glucoside	Flavonoids	Flavanols	-	B	9	9	9	146270	149790	143390	1.2079	16275.9	13.9905	up
mws0042	C15H14O7	Epigallocatechin	Flavonoids	Flavanols	970-74-1	B	9	9	9	121860	89037	115320	1.20738	12082.1	13.5606	up
mws0049	C15H14O7	Gallocatechin	Flavonoids	Flavanols	970-73-0	B	9	9	9	79113	78224	95625	1.20779	9368.96	13.1937	up
mws0576	C4H8O3	3-Hydroxybutyric acid	Organic acids	Organic acids	300-85-6	B	9	9	9	84918	88891	54209	1.2071	8445.11	13.0439	up
mws0789	C15H12O4	Pinocembrin (Dihydrochrysin)	Flavonoids	Dihydroflavone	480-39-7	A	9	9	9	62341	73206	66500	1.20796	7483.22	12.8694	up
pme3285	C15H14O5	Afzelechin (3,5,7,4'-Tetrahydroxyflavan)	Flavonoids	Flavanols	2545-00-8	B	9	9	9	49090	58793	64460	1.20789	6383.07	12.64	up
pme0460	C15H14O6	Epicatechin	Flavonoids	Flavanols	490-46-0	B	9	9	9	55080	56653	46963	1.20777	5877.63	12.521	up
Xmsn002700	C21H22O12	Taxifolin-3'-O-glucoside	Flavonoids	Flavonoid	31106-05-5	B	9	9	9	52565	42976	58879	1.20747	5719.26	12.4816	up
pmb0680	C36H36O17	Vitexin-7-O-(6''-p-coumaroyl)glucoside	Flavonoids	Flavonoid carbonoside	-	B	9	9	9	39381	55137	23829	1.20601	4383.22	12.0978	up
Lmyp004617	C21H22O9	Pinocembrin-7-O-glucoside (Pinocembroside)	Flavonoids	Flavonoid	75829-43-5	B	9	9	9	31659	31366	28063	1.2078	3373.63	11.7201	up
Lmhn003802	C26H26O14	Sinapoylsinapoyltartaric acid	Phenolic acids	Phenolic acids	-	B	9	9	9	27138	23446	20258	1.20741	2623.78	11.3574	up
mws1422	C15H14O5	Epiafzelechin	Flavonoids	Flavanols	24808-04-6	B	9	9	9	11314	14696	28572	1.20512	2021.56	10.9813	up
Zmjn002583	C8H8O4	2',4',6'-Trihydroxyacetophenone	Phenolic acids	Phenolic acids	480-66-0	B	9	9	9	16950	18076	15059	1.2078	1855	10.8572	up
mws0574	C4H8O3	2-Hydroxyisobutyric acid	Organic acids	Organic acids	594-61-6	B	9	9	9	9669.1	12347	9748.6	1.20783	1176.47	10.2002	up
pme2954	C15H10O7	Quercetin	Flavonoids	Flavonols	117-39-5	B	9	9	9	8598	13516	8128.6	1.20706	1120.1	10.1294	up
Cmrn002205	C15H22O8	Bartsioside	Others	Others	62133-72-6	B	9	9	9	6339.3	5471.4	10167	1.20596	813.989	9.66887	up
pme2773	C7H14N2O4S	L-Cystathionine	Amino acids and derivatives	Amino acids and derivatives	56-88-2	B	9	9	9	4381.2	6160.1	8980	1.20603	723.011	9.49787	up
pmd0153	C19H39O7P	LysoPA 16:0	Lipids	Glycerol ester	22002-85-3	B	9	9	9	4369.2	4090.2	3219.7	1.20716	432.559	8.75675	up
Lmbn005822	C18H34O4	9,10-DHOME; (12Z)-9,10-Dihydroxyoctadec-12-enoic acid	Lipids	Free fatty acids	263399-34-4	B	9	9	9	3357	3718.4	4013.1	1.20788	410.685	8.68189	up
mws1550	C6H11NO2S	S-Allyl-L-cysteine	Amino acids and derivatives	Amino acids and derivatives	21593-77-1	A	11507	12725	10813	493880	585460	489840	1.20702	44.7761	5.48466	up
mws0639	C7H6O4	2,3-Dihydroxybenzoic Acid*	Organic acids	Organic acids	303-38-8	A	47380	65295	73440	2793100	2605900	1237600	1.19111	35.6586	5.15618	up
mws0183	C7H6O4	3,4-Dihydroxybenzoic acid (Protocatechuic acid)*	Phenolic acids	Phenolic acids	99-50-3	A	36858	73220	81017	2098900	2704000	1855700	1.19447	34.8444	5.12286	up
mws0120	C8H20NO6P	Choline Alfoscerate	Lipids	PC	28319-77-9	A	73052	61174	98027	2273800	2207200	2756900	1.20382	31.1639	4.9618	up
HJN054	C25H34O10	Secoisolariciresinol-9'-O-xyloside	Lignans and Coumarins	Lignans	-	B	8485.5	9077.9	6251.4	247030	245130	207140	1.20383	29.3641	4.87598	up
Lmdp003146	C10H14O2	Rhododendrol	Phenolic acids	Phenolic acids	501-96-2	B	61610	59258	86567	1799800	2409600	1559300	1.20223	27.8097	4.79751	up
mws0180	C7H6O4	2,5-Dihydroxybenzoic acid; Gentisic Acid*	Phenolic acids	Phenolic acids	490-79-9	B	21119	38715	34829	900810	1014200	577520	1.19311	26.3306	4.71867	up
Lmgn000160	C4H8N2O3	3-Ureidopropionic Acid	Organic acids	Organic acids	462-88-4	B	5591.3	10174	19963	218150	218310	254910	1.17501	19.3508	4.27432	up
HJAP135	C24H24O12	Pinocembrin-7-O-(6''-O-malonyl)glucoside	Flavonoids	Flavonoid	-	B	14871	13785	17060	282480	269880	234360	1.20593	17.2089	4.10508	up
mws1060	C10H12N4O5	9-(Arabinosyl)hypoxanthine	Nucleotides and derivatives	Nucleotides and derivatives	7013-16-3	B	9233.6	26254	30680	192850	182460	172540	1.14304	8.27973	3.04958	up
ML10198895	C3H7NO2	N-Methylglycine	Amino acids and derivatives	Amino acids and derivatives	107-97-1	B	5871.1	2828.1	6752.7	36981	36172	42213	1.1703	7.46614	2.90036	up
mws0147	C5H10O3	β-Hydroxyisovaleric acid	Organic acids	Organic acids	625-08-1	B	94915	96201	105700	711640	905370	567820	1.19701	7.36089	2.87988	up
mws0668	C10H12N4O6	Xanthosine	Nucleotides and derivatives	Nucleotides and derivatives	146-80-5	A	58208	71021	140720	610050	579350	606780	1.16651	6.65378	2.73417	up
mws0001	C4H8N2O3	L-Asparagine	Amino acids and derivatives	Amino acids and derivatives	70-47-3	A	68209	72608	134310	423980	625450	558500	1.16855	5.84432	2.54703	up
Lmyp005841	C21H20O9	Chrysin-7-O-glucoside	Flavonoids	Flavonoid	31025-53-3	B	4610.2	4833	4621.5	25948	28039	23752	1.20586	5.52724	2.46656	up
pme1201	C15H14O5	Phloretin	Flavonoids	Chalcones	60-82-2	B	2880.2	1536.4	2315.9	11972	13229	11875	1.18291	5.50702	2.46127	up
pme0500	C18H32O16	D-Melezitose	Others	Saccharides and Alcohols	597-12-6	B	4465.2	12552	9959.2	37926	26166	74482	1.06111	5.13686	2.36089	up
pme1987	C3H7NO2	L-Alanine	Amino acids and derivatives	Amino acids and derivatives	56-41-7	A	3343.6	5958	949.4	20768	12576	16942	1.0217	4.90547	2.29439	up
mws0248	C9H12N2O6	Uridine	Nucleotides and derivatives	Nucleotides and derivatives	58-96-8	A	17063	24081	18554	94472	98316	99745	1.19667	4.90021	2.29284	up
pme0040	C5H5N5	Adenine	Nucleotides and derivatives	Nucleotides and derivatives	73-24-5	A	1629300	1491000	1476300	7326700	6510800	7378000	1.20475	4.61548	2.20648	up
mws1346	C6H11NO4	DL-2-Aminoadipic acid	Alkaloids	Alkaloids	542-32-5	B	369050	433230	482250	2037300	1707900	2180800	1.19563	4.61336	2.20582	up
pme3096	C3H5NO4	Aminomalonic acid	Organic acids	Organic acids	1068-84-4	A	436710	386360	431230	2051600	1857500	1819700	1.20476	4.56733	2.19135	up
Lmtn004049	C15H20O4	Abscisic acid	Organic acids	Organic acids	21293-29-8	A	129180	140170	118610	534650	654930	523900	1.20019	4.41664	2.14295	up
mws0470	C4H6O4	Methylmalonic acid*	Organic acids	Organic acids	516-05-2	A	13588000	11107000	12466000	54753000	55467000	51899000	1.20432	4.36261	2.12519	up
pme0230	C10H13N5O4	Adenosine	Nucleotides and derivatives	Nucleotides and derivatives	58-61-7	A	2180900	2628400	1355000	8950800	9565600	7526100	1.15971	4.22473	2.07886	up
Lmrn002746	C6H12O3	2-Hydroxy-4-methylpentanoic acid	Organic acids	Organic acids	498-36-2	A	33324	24580	46326	155880	144760	137500	1.17236	4.20359	2.07162	up
mws0192	C4H6O4	Succinic acid*	Organic acids	Organic acids	110-15-6	A	13272000	11013000	11686000	51264000	50593000	46973000	1.20373	4.1375	2.04876	up
mws1337	C9H17NO5	D-Pantothenic Acid	Others	Vitamin	79-83-4	B	605420	515520	615020	2155000	2779000	2043100	1.19485	4.01916	2.00689	up
pme2827	C16H32O	Palmitaldehyde	Lipids	Free fatty acids	629-80-1	B	2835100	2842700	2675700	10232000	9301400	13994000	1.18812	4.01358	2.00489	up
pmb0530	C21H27N7O14P2	Nicotinic acid adenine dinucleotide	Nucleotides and derivatives	Nucleotides and derivatives	53-84-9	B	251970	272300	301990	1139800	1042900	1055400	1.20297	3.91898	1.97048	up
pmc1990	C17H16O5	4'-Hydroxy-5,7-dimethoxyflavanone	Flavonoids	Flavanols	-	B	81508	64476	74338	251830	250990	354650	1.18621	3.89189	1.96047	up
Hmtn001120	C14H20O8	5-(2-Hydroxyethyl)-2-O-glucosylphenol	Phenolic acids	Phenolic acids	-	B	712090	952860	726950	3089200	2668800	3463200	1.18726	3.85518	1.9468	up
pme0021	C9H11NO2	L-Phenylalanine	Amino acids and derivatives	Amino acids and derivatives	63-91-2	A	344740	389510	341170	1318400	1471400	1151400	1.19794	3.6648	1.87373	up
pme0033	C5H4N4O	Hypoxanthine	Nucleotides and derivatives	Nucleotides and derivatives	68-94-0	B	27778	24013	31380	104610	71429	121820	1.1621	3.58128	1.84048	up
mws1589	C18H32O16	D-Panose	Others	Saccharides and Alcohols	33401-87-5	B	4958.7	4522.6	7035.3	23147	17389	17776	1.16969	3.53051	1.81988	up
ML10180524	C9H13N3O5	Cytarabine	Nucleotides and derivatives	Nucleotides and derivatives	147-94-4	B	66224	98802	119540	372850	274810	333720	1.15159	3.44869	1.78605	up
mws1587	C6H13NO2	L-Norleucine	Amino acids and derivatives	Amino acids and derivatives	327-57-1	A	18243000	20658000	16250000	65121000	64673000	59494000	1.19788	3.43218	1.77912	up
mws0193	C7H15N3O3	L-Homocitrulline	Amino acids and derivatives	Amino acids and derivatives	1190-49-4	B	29654	22579	29178	90083	88301	95735	1.19588	3.3671	1.75151	up
Lmhp008718	C25H48NO7P	LysoPC 17:2	Lipids	LPC	-	B	4859.5	3857.3	3527	15158	12589	12068	1.18314	3.25185	1.70126	up
mws0847	C6H7N5	1-Methyladenine	Nucleotides and derivatives	Nucleotides and derivatives	5142-22-3	A	79510	73461	93487	282250	225610	282020	1.18909	3.20493	1.68029	up
Lmhp009890	C28H52NO7P	LysoPC 20:3	Lipids	LPC	1199257-41-4	B	3775.7	3731.6	3479.6	13532	9755	11669	1.18824	3.18161	1.66976	up
pmb0580	C21H20O9	Chrysin-5-O-glucoside (Toringin)	Flavonoids	Flavonoid	1329-10-8	B	3609.7	8028.9	7196.8	20464	21190	17618	1.10881	3.14684	1.6539	up
Zmhn002227	C17H22O10	4-O-Glucosyl-sinapate	Phenolic acids	Phenolic acids	-	A	288980	283950	255790	985340	857010	762340	1.19361	3.14303	1.65216	up
pme1210	C5H11NO2S	L-Methionine	Amino acids and derivatives	Amino acids and derivatives	63-68-3	A	3265100	2984200	3706100	10657000	9873700	10535000	1.20007	3.12049	1.64177	up
Lmgp000796	C8H7NO2	4-Hydroxymandelonitrile	Alkaloids	Alkaloids	13093-65-7	A	2640700	2501200	3097900	9547900	7397000	8754300	1.18922	3.11891	1.64104	up
pmb1754	C5H15NO4P+	O-Phosphocholine	Alkaloids	Alkaloids	107-73-3	B	20331	29461	20030	83673	54337	79401	1.14331	3.11379	1.63867	up
pme2589	C6H8O5	2-Oxoadipic acid	Organic acids	Organic acids	3184-35-8	B	72943	56412	56085	126530	316710	117100	1.01422	3.02168	1.59535	up
pmp001273	C26H50NO7P	LysoPC 18:2	Lipids	LPC	-	A	551010	547040	490170	1684500	1655100	1387500	1.19647	2.97635	1.57354	up
pmb0881	C23H44NO7P	LysoPE 18:2	Lipids	LPE	-	B	75654	67812	74392	241660	217890	188310	1.19451	2.97377	1.57229	up
mws0609	C10H12N5O7P	Guanosine 3',5'-cyclic monophosphate	Nucleotides and derivatives	Nucleotides and derivatives	7665-99-8	B	7281	2919.1	5805.3	14348	21825	11386	1.04326	2.97143	1.57116	up
pme0295	C6H11NO3	4-Acetamidobutyric acid	Organic acids	Organic acids	3025-96-5	A	230960	246210	214830	750560	789360	506270	1.1642	2.95692	1.5641	up
pmb0819	C10H8N2	3-Indoleacetonitrile	Alkaloids	Plumerane	771-51-7	B	44485	40111	47592	128470	133260	126720	1.20343	2.93862	1.55514	up
Hmqn003268	C15H12O7	5,7,3',4',5'-Pentahydroxydihydroflavone	Flavonoids	Dihydroflavone	-	B	4981.4	2488.2	3916.6	10546	11342	11491	1.13698	2.93153	1.55165	up
Lmgn002555	C8H14O4	2-Propylglutaric acid	Organic acids	Organic acids	32806-62-5	A	3624400	3627400	2203500	10060000	9860600	7767400	1.14148	2.9283	1.55007	up
pmb0508	C14H20N4O2	p-Coumaroylagmatine	Alkaloids	Phenolamine	7295-86-5	B	9964.5	17306	15800	30906	42107	52799	1.11123	2.92107	1.5465	up
Lmbn001609	C6H10O4	2-Acetyl-2-Hydroxybutanoic Acid	Organic acids	Organic acids	-	A	6435.4	2429.9	3571.8	13281	12959	9959.8	1.07338	2.91063	1.54133	up
pmb0855	C24H50NO7P	LysoPC 16:0	Lipids	LPC	17364-16-8	A	1752000	1936400	1863300	5341500	5815700	4849800	1.20021	2.88326	1.5277	up
pmp001287	C8H9N	N-Benzylmethylene isomethylamine	Alkaloids	Alkaloids	-	A	12074000	13338000	12014000	33539000	40000000	33352000	1.19817	2.85606	1.51403	up
mws0044	C15H12O7	Dihydroquercetin(Taxifolin)	Flavonoids	Dihydroflavonol	480-18-2	B	15170	23789	16471	39219	75502	42694	1.0882	2.83989	1.50583	up
pmp001310	C27H30O17	6-Hydroxykaempferol-3,6-O-Diglucoside	Flavonoids	Flavonols	-	B	41269	31878	21420	89776	94989	82965	1.13494	2.83111	1.50137	up
mws0711	C6H6N2O2	Nicotinamide-N-oxide	Alkaloids	Alkaloids	1986-81-8	B	3966	3930.2	2842	8640.8	9994.5	11558	1.16754	2.81177	1.49148	up
HJN003	C17H22O10	1-O-Sinapoyl-D-glucose	Phenolic acids	Phenolic acids	-	A	869410	973790	865190	2459400	2762100	2366800	1.19966	2.80178	1.48634	up
mws0889	C4H8O5	D-Threonic Acid	Others	Saccharides and Alcohols	3909-12-4	A	691940	937720	729650	2297700	1940600	2277100	1.17863	2.76157	1.46549	up
Lmqp000873	C4H4O3	Succinic anhydride	Organic acids	Organic acids	108-30-5	A	209930	250920	234660	647210	653860	616070	1.20013	2.75645	1.46281	up
mws0866	C6H13O9P	D-Glucose 6-phosphate*	Others	Saccharides and Alcohols	56-73-5	A	551960	653620	500430	1713200	1575100	1357500	1.18052	2.7232	1.4453	up
pmc0274	C6H6N4S	6-Methylmercaptopurine	Nucleotides and derivatives	Nucleotides and derivatives	50-66-8	B	12196000	14212000	11876000	34159000	37494000	32449000	1.19569	2.7192	1.44318	up
pmb0782	C5H11N	Piperidine	Alkaloids	Alkaloids	110-89-4	B	3401700	3060500	3437500	8526800	10413000	7978100	1.19137	2.71906	1.44311	up
mws1090	C6H13O9P	Glucose-1-phosphate*	Others	Saccharides and Alcohols	59-56-3	A	532900	724300	527660	1308700	1783100	1555300	1.16187	2.60362	1.38052	up
mws0258	C6H13NO2	L-Isoleucine*	Amino acids and derivatives	Amino acids and derivatives	73-32-5	A	1202800	1251100	1322300	3268300	3768300	2716600	1.18304	2.58281	1.36894	up
pme3313	C6H13O9P	D-Fructose 6-phosphate*	Others	Saccharides and Alcohols	643-13-0	A	336550	396960	282310	893070	902900	822980	1.17905	2.57816	1.36634	up
Hmcp002399	C23H24O13	Limocitrin-3-O-glucoside	Flavonoids	Flavonoid	-	B	9497.5	18621	9866.5	37967	31765	27842	1.08379	2.56875	1.36107	up
mws0227	C6H13NO2	L-Leucine*	Amino acids and derivatives	Amino acids and derivatives	61-90-5	A	1176400	1154100	1238000	3029600	3497000	2606500	1.18839	2.55937	1.35579	up
pme0122	C8H16N2O3	N6-Acetyl-L-lysine	Amino acids and derivatives	Amino acids and derivatives	692-04-6	A	269100	188830	232620	540010	646810	575450	1.17646	2.55198	1.35162	up
pmp001251	C26H50NO7P	LysoPC 18:2(2n isomer)	Lipids	LPC	-	A	2074800	2224900	1783400	5728000	4391800	5179800	1.17633	2.5151	1.33062	up
Lmtn002796	C21H22O11	Aromadendrin-7-O-glucoside	Flavonoids	Flavonoid	28189-90-4	A	21848	37123	24254	72783	80124	55992	1.11288	2.51005	1.32772	up
Rfmb319	C6H11NO2	Pipecolic acid*	Amino acids and derivatives	Amino acids and derivatives	4043-87-2	B	1912300	2373100	1769200	4782000	5057300	5220400	1.18334	2.48732	1.31459	up
mws0983	C20H39NO2	N-Oleoylethanolamine	Alkaloids	Alkaloids	111-58-0	B	150300	167550	170240	386950	443040	381080	1.19765	2.48124	1.31106	up
pmb0876	C21H44NO7P	LysoPE 16:0	Lipids	LPE	53862-35-4	A	255280	260920	246730	644620	666430	573220	1.20069	2.46978	1.30438	up
pme2244	C11H11NO2	3-Indolepropionic acid	Alkaloids	Plumerane	830-96-6	B	16847	22675	26883	59259	52292	51543	1.15124	2.45605	1.29634	up
pme3011	C4H9NO2	γ-Aminobutyric acid	Organic acids	Organic acids	56-12-2	B	1112200	1167400	1000500	2477100	2751700	2772600	1.19793	2.43938	1.28651	up
Lmzn001875	C33H42O19	Naringenin-7-O-Rutinoside-4'-O-glucoside	Flavonoids	Flavonoid	-	B	137970	137930	118170	305780	349280	305240	1.19433	2.43688	1.28503	up
Zmxp005470	C26H26O15	Tricin-7-O-(6''-O-malonyl)glucoside	Flavonoids	Flavonoid	-	A	39516	46756	51750	119910	133160	77600	1.11014	2.39578	1.26049	up
Zmjn001813	C7H12O4	Pimelic acid*	Organic acids	Organic acids	111-16-0	B	22949	10286	22106	43358	46739	41883	1.05602	2.38485	1.2539	up
pmb2857	C11H19NO9	L-Glutamic acid-O-glycoside	Amino acids and derivatives	Amino acids and derivatives	-	B	10082	10010	6916.9	15444	27751	21091	1.08713	2.38018	1.25107	up
pmd0147	C28H54NO7P	LysoPC 20:2	Lipids	LPC	-	B	6795.7	5913.5	7766	15475	18349	14766	1.17819	2.37311	1.24678	up
Hmqp006023	C20H36O3	Ethyl 9-Hydroxy-10,12-octadecadienoic acid	Lipids	Free fatty acids	-	B	14802	17995	19151	38875	44923	39361	1.18343	2.37081	1.24538	up
pme1086	C10H17N3O6S	Glutathione reduced form	Amino acids and derivatives	Amino acids and derivatives	70-18-8	A	20544	27790	22497	43588	69620	51915	1.12729	2.33123	1.22109	up
Lmhp008801	C23H42NO7P	LysoPE 18:3	Lipids	LPE	-	A	66965	69455	56911	159120	154370	136130	1.18639	2.32565	1.21763	up
pmb0854	C26H48NO7P	LysoPC 18:3	Lipids	LPC	-	A	385530	417480	412040	916730	1043000	819070	1.18937	2.28698	1.19345	up
Lmbn002072	C7H12O4	2-Propylsuccinic acid*	Organic acids	Organic acids	618-57-5	B	20449	11804	25144	36677	54203	39662	1.04442	2.27437	1.18547	up
Lmbp000668	C6H5NO2	Isonicotinic acid	Organic acids	Organic acids	55-22-1	A	68710	106930	85083	193960	214170	184370	1.14769	2.27253	1.1843	up
Lmtp003677	C27H30O17	Quercetin-3-O-sophoroside (Baimaside)	Flavonoids	Flavonols	18609-17-1	B	37138	22356	33453	50610	82030	77380	1.07406	2.25957	1.17605	up
pma1303	C24H46NO7P	LysoPC 16:2	Lipids	LPC	-	B	1447.1	1194.3	1317.9	2326.9	3821.8	2762.8	1.12983	2.25078	1.17042	up
mws0282	C11H12N2O2	L-Tryptophan	Amino acids and derivatives	Amino acids and derivatives	73-22-3	A	11023000	10910000	12320000	24682000	28192000	24149000	1.19568	2.24865	1.16906	up
Hmmp001310	C11H9NO2	3-Indoleacrylic acid	Alkaloids	Alkaloids	1204-06-4	B	2668200	2736700	2752500	6326700	6812000	5190800	1.18383	2.24698	1.16799	up
mws0250	C9H11NO3	L-Tyrosine	Amino acids and derivatives	Amino acids and derivatives	60-18-4	A	3329800	2192500	2729500	6801900	5026800	6600100	1.12819	2.23331	1.15918	up
Zmzn000079	C4H9O7P	D-Erythrose-4-phosphate	Others	Saccharides and Alcohols	585-18-2	B	20156	25661	24944	58861	49117	47840	1.16793	2.20203	1.13884	up
Zmbp002538	C11H12N2O2	1-Methoxy-indole-3-acetamide	Alkaloids	Alkaloids	-	A	1675800	1736700	1736300	3901000	4010800	3309800	1.19295	2.17946	1.12397	up
mws0256	C5H11NO2	L-Valine	Amino acids and derivatives	Amino acids and derivatives	72-18-4	A	51067000	52006000	48013000	106600000	106410000	114640000	1.2028	2.16863	1.11679	up
HJN083	C26H34O11	Lariciresinol-4'-O-glucoside	Lignans and Coumarins	Lignans	143663-00-7	A	184340	163850	149340	354960	375670	341250	1.19033	2.1544	1.10729	up
pme3033	C4H9NO2	N,N-Dimethylglycine	Amino acids and derivatives	Amino acids and derivatives	1118-68-9	A	895130	924990	922100	1829500	2024800	2027500	1.20371	2.1449	1.10091	up
mws5037	C9H18N2O3	L-Alanyl-L-leucine	Amino acids and derivatives	Amino acids and derivatives	3303-34-2	A	43202	42580	24297	69934	83638	81164	1.07902	2.13243	1.0925	up
mws0704	C2H8NO4P	O-Phosphorylethanolamine	Alkaloids	Alkaloids	1071-23-4	B	4342.3	3688.3	4453.9	10855	7140.5	8495.1	1.1319	2.12188	1.08534	up
Lmhp009590	C25H50NO7P	LysoPC 17:1	Lipids	LPC	-	B	13013	16709	14052	31903	29328	31526	1.18015	2.119	1.08338	up
pmp001281	C26H52NO7P	LysoPC 18:1	Lipids	LPC	-	A	394330	404880	382070	857390	891220	751990	1.19511	2.11686	1.08192	up
pmb0818	C11H11NO3	Methoxyindoleacetic acid	Alkaloids	Plumerane	3471-31-6	B	258450	286140	343390	661940	650350	565830	1.17003	2.11505	1.08069	up
mws5045	C12H24O3	12-Hydroxydodecanoic acid	Lipids	Free fatty acids	505-95-3	B	2547.2	2208.1	2482.5	4305.5	6366.2	4603.9	1.14479	2.11053	1.07761	up
pmb0981	C10H14N5O7P	Adenosine 5'-monophosphate	Nucleotides and derivatives	Nucleotides and derivatives	61-19-8	A	461910	400500	417760	984670	762800	917790	1.17294	2.08196	1.05794	up
pmp000086	C13H16O6	1-Feruloyl-sn-glycerol	Phenolic acids	Phenolic acids	-	B	53692	31883	44042	95937	99488	74158	1.09334	2.07984	1.05647	up
Lmhp008589	C23H42NO7P	LysoPE 18:3(2n isomer)	Lipids	LPE	-	A	264860	287030	241500	575550	551480	514060	1.19002	2.06845	1.04855	up
pme1014	C31H40O2	Menatetrenone (Vitamin K2)	Others	Vitamin	11032-49-8	B	58278	50383	52336	113120	99711	120180	1.18552	2.06843	1.04854	up
pme3732	C9H13N3O5	Cytidine	Nucleotides and derivatives	Nucleotides and derivatives	65-46-3	B	89484	114720	111070	207720	173520	255440	1.12259	2.01945	1.01396	up
HJKP000649	C8H9NO	N-benzylformamide	Alkaloids	Alkaloids	6343-54-0	A	15132000	10568000	13538000	28430000	22479000	28126000	1.13275	2.01425	1.01024	up
pme3388	C7H16N4O2	Homoarginine	Amino acids and derivatives	Amino acids and derivatives	156-86-5	A	608350	580090	578380	284060	325530	270420	1.19032	0.498076	-1.00556	down
Hmqn002118	C9H6O3	7-Hydroxycoumarin	Lignans and Coumarins	Coumarins	93-35-6	B	34748	27868	28712	9908	21232	14239	1.01829	0.496879	-1.00903	down
mws1629	C15H22O9	Aucubin	Terpenoids	Sesquiterpenoids	479-98-1	B	50551	47027	53945	24648	26591	23988	1.19389	0.496472	-1.01021	down
mws1035	C33H40O19	Kaempferol-3-O-robinoside-7-O-rhamnoside (Robinin)	Flavonoids	Flavonols	301-19-9	A	6686300	5874400	6119700	3313500	3228300	2683500	1.1807	0.493849	-1.01786	down
pmb0128	C13H24O2	δ-Tridecalactone	Lipids	Glycerol ester	7370-92-5	B	34073	45832	42082	17796	17528	24020	1.13232	0.486478	-1.03955	down
mws0059	C27H30O16	Quercetin-3-O-rutinoside (Rutin)	Flavonoids	Flavonols	153-18-4	A	7876100	7081900	8078800	3698800	4113500	3342900	1.18289	0.484234	-1.04622	down
Hmqn000843	C13H18O8	Tachioside	Lignans and Coumarins	Lignans	109194-60-7	B	396960	356910	378740	189340	187670	170200	1.19802	0.483141	-1.04948	down
mws1050	C5H9NO4	O-Acetylserine	Amino acids and derivatives	Amino acids and derivatives	5147-00-2	A	770630	798590	487430	306240	331290	351010	1.09853	0.480655	-1.05693	down
pmn001663	C22H26O8	Syringaresinol	Lignans and Coumarins	Lignans	21453-69-0	B	11555	7725.4	7284.3	4001.6	5156	3562.6	1.0777	0.478838	-1.06239	down
Lmbp003668	C20H18O10	Kaempferol-3-O-arabinoside	Flavonoids	Flavonoid	-	B	778310	726740	671920	411250	363840	266760	1.13831	0.478578	-1.06317	down
mws1608	C21H20O11	Luteolin-6-C-glucoside (Isoorientin)	Flavonoids	Flavonoid carbonoside	4261-42-1	A	2180200	2418800	2086400	1069400	1046300	1024900	1.20061	0.46977	-1.08997	down
HJN055	C21H24O10	Dihydrocharcone-4'-O-glucoside	Flavonoids	Chalcones	-	B	53904	38144	33005	18086	22369	17749	1.10497	0.465435	-1.10335	down
pmp001079	C27H30O15	Luteolin-7-O-neohesperidoside (Lonicerin)*	Flavonoids	Flavonoid	25694-72-8	B	237680	241520	199770	139960	101040	69887	1.07944	0.45788	-1.12696	down
Zmcp003989	C27H30O15	Kaempferol-3-O-rhamnosyl(1→2)glucoside	Flavonoids	Flavonoid	-	A	9825500	10536000	8123000	5107000	4282800	3545800	1.15094	0.454128	-1.13883	down
pmb3142	C13H16O8	Salicylic acid-2-O-glucoside	Phenolic acids	Phenolic acids	10366-91-3	B	6079700	5886600	6781800	2906500	2910300	2688300	1.19755	0.453651	-1.14034	down
Xmyp005654	C21H20O11	Kaempferol-4'-O-glucoside	Flavonoids	Flavonoid	-	A	3047100	2325100	2678400	1396500	1235700	970940	1.14838	0.447562	-1.15984	down
pmb0608	C25H24O14	Chrysoeriol-7-O-(6''-malonyl)glucoside*	Flavonoids	Flavonoid	-	A	2499700	2704900	2965600	1278700	1413400	958400	1.15328	0.446807	-1.16228	down
Hmmn002544	C16H20O9	Ferulic acid-4-O-glucoside	Phenolic acids	Phenolic acids	117405-51-3	A	413320	372690	398380	183300	177800	157890	1.19739	0.438192	-1.19037	down
pme1665	C27H30O15	Isovitexin-7-O-glucoside(Saponarin)	Flavonoids	Flavonoid carbonoside	20310-89-8	B	425760	395500	447620	186620	189630	178800	1.20138	0.437433	-1.19287	down
mws0437	C5H12O5	D-Arabitol*	Others	Saccharides and Alcohols	488-82-4	A	28669	27163	30483	13653	11026	12983	1.19112	0.436332	-1.1965	down
pmp001106	C27H30O15	Vitexin-2''-O-glucoside	Flavonoids	Flavonoid carbonoside	61360-94-9	B	11755000	13183000	13192000	5799700	5663700	5141400	1.1989	0.435479	-1.19933	down
Zmjp004875	C17H14O8	5,6,3′,4′-Tetrahydroxy-3,7-dimethoxyflavone	Flavonoids	Flavonoid	-	B	44998	47034	63532	26813	27950	12926	1.02534	0.43512	-1.20051	down
pme2596	C8H9NO4	4-Pyridoxic acid	Others	Vitamin	82-82-6	B	308310	277080	297450	138090	127540	117410	1.19741	0.433873	-1.20466	down
pmb2928	C13H16O10	Gallic acid-4-O-glucoside	Tannins	Tannin	84274-52-2	A	1987200	1819400	1780300	847310	834360	713780	1.1946	0.428762	-1.22175	down
mws0596	C7H7NO3	3-Hydroxyanthranilic acid	Organic acids	Organic acids	548-93-6	A	1307900	1139000	1156200	587010	474790	479210	1.18787	0.42769	-1.22536	down
mws0355	C22H18O10	Catechin gallate*	Flavonoids	Flavanols	130405-40-2	B	44739	47180	42759	22044	20104	15315	1.17051	0.42667	-1.22881	down
mws2209	C21H20O11	Kaempferol-3-O-glucoside (Astragalin)*	Flavonoids	Flavonols	480-10-4	B	4209100	3785300	3644700	2177700	1570000	1218000	1.12674	0.42664	-1.22891	down
Zmhn002301	C15H18O8	p-Coumaric acid-4-O-glucoside	Phenolic acids	Phenolic acids	117405-48-8	A	15609000	15404000	15720000	6616700	7138600	6116700	1.20068	0.425224	-1.2337	down
pmn001419	C15H18O8	1-O-[(E)-p-Cumaroyl]-D-glucose	Phenolic acids	Phenolic acids	-	A	24314000	25866000	28511000	10510000	12462000	10451000	1.18859	0.424737	-1.23536	down
Lmmp003091	C27H30O16	Quercetin-3-O-(4''-O-glucosyl)rhamnoside	Flavonoids	Flavonols	59262-54-3	B	11074000	11976000	12603000	5550400	5431200	4154500	1.1772	0.424539	-1.23603	down
pmp000126	C27H30O16	Luteolin-6,8-di-C-glucoside*	Flavonoids	Flavonoid carbonoside	29428-58-8	B	1841900	2027400	2005800	871630	956050	665600	1.16912	0.424381	-1.23657	down
Hmcp000220	C8H15NO	Isopelletierine	Alkaloids	Alkaloids	-	A	161790	144830	152350	64598	58617	71496	1.19409	0.424235	-1.23707	down
mws1189	C6H10O7	D-Galacturonic acid*	Organic acids	Organic acids	685-73-4	A	53989	76873	60926	30913	26412	23662	1.16007	0.422274	-1.24375	down
mws0213	C5H12O5	Ribitol*	Others	Saccharides and Alcohols	488-81-3	B	19234	47594	33525	15673	11771	14688	1.00178	0.419838	-1.2521	down
Lmbn005287	C18H32O4	7S,8S-DiHODE; (9Z,12Z)-(7S,8S)-Dihydroxyoctadeca-9,12-dienoic acid	Lipids	Free fatty acids	143288-65-7	B	21906	20459	24712	8112.4	10778	9263	1.17436	0.419718	-1.25251	down
mws0425	C5H6O4	Citraconic acid	Organic acids	Organic acids	498-23-7	A	2639900	2545700	2533200	671320	1764700	786890	1.02083	0.41754	-1.26001	down
pme1662	C16H14O5	5,4'-Dihydroxy-7-methoxyflavanone (Sakuranetin)	Flavonoids	Flavonoid	2957-21-3	B	5777.1	10981	7589.3	2602.8	4064.2	3460.7	1.06705	0.415966	-1.26546	down
Zmjp000182	C7H16N4O2	N-Monomethyl-L-arginine	Amino acids and derivatives	Amino acids and derivatives	17035-90-4	A	5709700	5861100	5388700	2011700	2972200	2019400	1.15674	0.412943	-1.27599	down
mws0620	C11H14N2	N-Methyltryptamine	Alkaloids	Alkaloids	61-49-4	B	19778000	19742000	22218000	8913700	9841100	6605000	1.16257	0.410765	-1.28362	down
mws1299	C21H20O11	Luteolin-8-C-glucoside (Orientin)	Flavonoids	Flavonoid carbonoside	28608-75-5	B	2664400	2503700	2462100	973270	1328100	791660	1.14534	0.405367	-1.3027	down
mws0129	C16H12O5	Genkwanin (Apigenin 7-methyl ether)	Flavonoids	Flavonoid	437-64-9	B	1586.1	2663.2	1578.8	635.56	948.3	774.79	1.09319	0.404703	-1.30506	down
Hmcp001578	C28H32O17	Isorhamnetin-3,7-O-diglucoside	Flavonoids	Flavonols	6758-51-6	B	870690	865810	908510	387400	382030	295420	1.18594	0.402588	-1.31262	down
Cmsp002787	C11H14O5	3,4'-Dihydroxy-3',5'-dimethoxypropiophenone	Phenolic acids	Phenolic acids	136196-47-9	A	232910	157420	193070	74320	86253	74267	1.16169	0.402537	-1.31281	down
Hmln001931	C32H42O16	Matairesinol-4,4'-di-O-glucoside	Lignans and Coumarins	Lignans	-	B	2508300	2635900	3189300	1209100	1069100	1038300	1.18737	0.397972	-1.32926	down
pmp000588	C25H24O14	Diosmetin-7-O-(6''-malonyl)glucoside*	Flavonoids	Flavonoid	-	A	218480	232640	249690	101740	104240	71780	1.16648	0.396341	-1.33518	down
HJAP024	C27H30O16	Kaempferol-6,8-di-C-glucoside*	Flavonoids	Flavonoid	-	B	1486700	1508700	1512200	613740	637630	509440	1.19509	0.390631	-1.35612	down
pmb3002	C28H32O15	Chrysoeriol-7-O-rutinoside	Flavonoids	Flavonoid	-	B	228910	214850	229850	92643	82842	80995	1.20286	0.380754	-1.39307	down
pmd0136	C26H54NO7P	LysoPC 18:0(2n isomer)	Lipids	LPC	-	B	44438	42090	28580	14294	14340	14819	1.16092	0.377498	-1.40546	down
Lmhn003074	C14H14O8	Feruloylmalic acid	Phenolic acids	Phenolic acids	-	A	2978900	3629200	2783000	1266300	1295600	970700	1.17383	0.376165	-1.41056	down
mws1397	C22H18O10	Epicatechin gallate*	Flavonoids	Flavanols	1257-08-5	B	36213	56459	54625	22710	19614	12883	1.10505	0.374801	-1.4158	down
Hmqp005411	C18H32O3	9-Oxo-12Z-Octadecenoic acid*	Lipids	Free fatty acids	112543-32-5	B	47052	60078	91502	24996	23439	25736	1.11526	0.373409	-1.42117	down
pmp000589	C24H22O15	Quercetin-7-O-(6''-malonyl)glucoside	Flavonoids	Flavonols	-	B	213350	164920	134650	67971	56827	66234	1.15945	0.37244	-1.42492	down
pme1816	C16H18O9	Neochlorogenic acid (5-O-Caffeoylquinic acid)*	Phenolic acids	Phenolic acids	906-33-2	A	250430	244900	268080	84440	114710	83652	1.17867	0.370446	-1.43267	down
pme2459	C21H20O11	Luteolin-7-O-glucoside (Cynaroside)	Flavonoids	Flavonoid	5373-11-5	A	358810	451990	304290	138960	163990	107200	1.14606	0.367818	-1.44294	down
pmn001370	C32H42O16	Pinoresinol-4,4'-O-di-O-glucoside	Lignans and Coumarins	Lignans	63902-38-5	A	2639100	2412600	2685300	1016600	908630	914290	1.20242	0.367005	-1.44613	down
Lmtn002233	C15H20O8	Androsin	Others	Others	531-28-2	A	6309800	5765300	5971800	2282000	2327500	1922700	1.19765	0.361957	-1.46611	down
mws1584	C25H24O12	1,3-O-Dicaffeoylquinic Acid (Cynarin)	Phenolic acids	Phenolic acids	30964-13-7	A	3277300	3527300	3068900	1257000	1177000	1105100	1.20246	0.358444	-1.48018	down
mws0748	C16H18O9	1-Caffeoylquinic acid	Phenolic acids	Phenolic acids	1241-87-8	A	18520000	17258000	19116000	6743300	7510500	5399000	1.18428	0.358014	-1.48191	down
mws2118	C21H24O10	Phloretin-2'-O-glucoside (Phlorizin)	Flavonoids	Chalcones	60-81-1	B	152800	157900	126100	60234	60131	35182	1.13696	0.356106	-1.48962	down
mws0177	C5H4O3	2-Furoic acid	Organic acids	Organic acids	88-14-2	B	96986	95715	111900	38067	38194	31989	1.19437	0.355383	-1.49255	down
pmb3107	C15H20O10	Glucosyringic Acid	Phenolic acids	Phenolic acids	-	B	803330	1139600	954110	360000	345900	322940	1.18495	0.355135	-1.49356	down
pmp000585	C24H22O13	Apigenin-7-O-(6''-malonyl)glucoside	Flavonoids	Flavonoid	86546-87-4	B	37356	28080	39226	13347	15054	8634.6	1.12867	0.353859	-1.49875	down
Wmzn002116	C25H24O12	3,5-Dicaffeoylquinic acid	Phenolic acids	Phenolic acids	-	B	243590	261140	251940	89261	94842	82565	1.20347	0.352423	-1.50462	down
Zmpp002571	C15H10O7	Robinetin	Flavonoids	Flavonoid	490-31-3	B	97166	93292	109830	28006	51788	25870	1.11282	0.351876	-1.50686	down
HJN087	C21H22O10	Naringenin-4'-O-glucoside*	Flavonoids	Flavonoid	-	A	263430	249960	258300	91505	91236	82149	1.2047	0.34326	-1.54263	down
Zmln000899	C15H20O9	Syringaldehyde-4-O-glucoside	Phenolic acids	Phenolic acids	-	B	158540	143620	184000	55284	50811	59822	1.19189	0.341281	-1.55097	down
mws1174	C17H14O6	3-O-Acetylpinobanksin	Flavonoids	Dihydroflavonol	52117-69-8	B	18711	21418	25501	6563.1	8613.2	6723.6	1.17568	0.333687	-1.58343	down
Lmlp006175	C21H22O10	Isosalipurposide (Phlorizin Chalcone)*	Flavonoids	Chalcones	4547-85-7	B	325440	313680	329690	106120	114330	95185	1.20153	0.325797	-1.61796	down
pmn001583	C27H30O16	Quercetin-3-O-robinobioside	Flavonoids	Flavonols	52525-35-6	A	97332	92341	67476	20040	29980	33204	1.14238	0.323641	-1.62753	down
pme1587	C21H20O9	Daidzein-7-O-glucoside(Daidzin)	Flavonoids	Isoflavones	552-66-9	B	201030	184740	229150	62380	77082	58867	1.18623	0.322528	-1.6325	down
Hmln002199	C23H22O13	Quercetin-3-O-(6''-acetyl)galactoside	Flavonoids	Flavonols	-	B	215990	118810	88023	57080	47996	31189	1.04429	0.322274	-1.63364	down
Hmbp001276	C8H8O4	Gallacetophenone	Phenolic acids	Phenolic acids	528-21-2	B	179080	176350	119110	57866	46296	48521	1.17001	0.321749	-1.63599	down
Lmbp000123	C6H13NO2S	L-Homomethionine	Amino acids and derivatives	Amino acids and derivatives	25148-30-5	A	2069100	2137200	2478600	693680	869910	579310	1.17648	0.320558	-1.64134	down
Xmgn006542	C10H10O4	Dimethyl Phthalate	Phenolic acids	Phenolic acids	131-11-3	B	71312	67877	77455	28117	23692	16734	1.16772	0.316385	-1.66025	down
mws1179	C21H22O10	Naringenin-7-O-glucoside (Prunin)	Flavonoids	Dihydroflavone	529-55-5	B	160980	215570	187610	56252	73210	44614	1.1632	0.308558	-1.69639	down
Rfmb318	C7H14NO2+	D-Proline betaine	Amino acids and derivatives	Amino acids and derivatives	1195-94-4	A	19864000	25039000	22015000	6293300	8917600	5366400	1.16397	0.3075	-1.70134	down
mws0097	C20H22O6	Pinoresinol*	Lignans and Coumarins	Lignans	487-36-5	B	58138	58069	42053	17122	23123	8298.5	1.07456	0.306733	-1.70495	down
Lmyn007883	C16H32O4	9,16-Dihydroxypalmitic acid	Lipids	Free fatty acids	38076-49-2	B	89789	121200	119890	40851	30031	30557	1.17827	0.306574	-1.70569	down
pmb3055	C22H26O14	p-Coumaroylquinic acid-4'-O-glucuronide	Phenolic acids	Phenolic acids	-	B	20182	17704	21799	6048.4	6267.9	5923.3	1.19993	0.305598	-1.71029	down
pma0791	C24H24O13	Naringenin-7-O-(6''-malonyl)glucoside	Flavonoids	Flavanols	-	B	2176700	2402300	2437300	742550	746310	653760	1.20285	0.305377	-1.71133	down
Zmyn005384	C18H36O3	2R-Hydroxyoctadecanoic Acid	Lipids	Free fatty acids	26633-48-7	B	39171	35604	37427	12628	11995	9475	1.19405	0.303898	-1.71834	down
mws0458	C8H8O3	Vanillin	Phenolic acids	Phenolic acids	121-33-5	A	43638	41424	48986	17341	12037	10585	1.17295	0.298125	-1.74601	down
Lmfp001509	C13H16O9	1-O-Galloyl-rhamnose	Tannins	Tannin	-	B	35193	29998	56086	13192	11505	11391	1.1461	0.297567	-1.74871	down
Hmln002149	C29H36O15	Acteoside	Phenolic acids	Phenolic acids	61276-17-3	A	2448400	2673900	2289500	788870	791430	615200	1.19462	0.296217	-1.75527	down
HJN090	C21H22O10	Butin-7-O-glucoside	Flavonoids	Flavonoid	-	B	285860	286510	265170	93496	76511	75243	1.20093	0.292822	-1.7719	down
Lmcp005645	C17H14O7	Quercetin-3,4'-Dimethyl Ether	Flavonoids	Flavonols	33429-83-3	B	13091	11654	9494	3906.2	3971.9	2134.5	1.13867	0.292433	-1.77382	down
Lmmp000897	C30H26O14	Gallocatechin-(4α→8)-gallocatechin	Flavonoids	Flavanols	-	B	717970	800730	824580	194380	240910	247110	1.19467	0.291216	-1.77984	down
Hmyp007589	C41H70NO11P	PE(18:3/18:3+O3)	Lipids	Glycerol ester	-	B	28785	20194	21445	8107.4	6671.9	5666.4	1.17417	0.290323	-1.78427	down
pme2527	C5H12N2O2	L-Ornithine	Amino acids and derivatives	Amino acids and derivatives	70-26-8	B	194440	215440	286990	62894	72470	59594	1.18155	0.279762	-1.83773	down
pme1691	C7H16NO2	Acetylcholine	Alkaloids	Alkaloids	60-31-1	A	8451900	8339700	6733800	2031900	2534600	1954200	1.19021	0.277177	-1.85112	down
pmb2591	C13H14N2O3	N-Acetyl-L-Tryptophan	Amino acids and derivatives	Amino acids and derivatives	1218-34-4	A	43377000	40918000	47749000	11720000	14550000	9998500	1.18708	0.27467	-1.86423	down
pmp000120	C22H22O11	Diosmetin-6-C-glucoside	Flavonoids	Flavonoid	-	B	165830	150450	208840	62772	46554	34640	1.15801	0.274158	-1.86692	down
Lmbp002592	C27H30O16	Kaempferol-3,7-di-O-glucoside	Flavonoids	Flavonoid	-	B	919320	871210	765300	308050	237330	147990	1.14989	0.27129	-1.88209	down
Rfmb320	C7H13NO2	1-Methylpiperidine-2-carboxylic acid	Amino acids and derivatives	Amino acids and derivatives	7730-87-2	A	1449500	1599500	1398900	370180	509160	324490	1.18094	0.270651	-1.88549	down
pmb0296	C21H40O4	1-Oleoyl-Sn-Glycerol	Lipids	Glycerol ester	129784-87-8	B	20804	20578	22673	6298.6	6720.4	4149.4	1.17689	0.268026	-1.89956	down
mws1429	C13H20O3	Vomifoliol	Terpenoids	Monoterpenoids	189351-15-3	B	23486	27139	20353	5354	8045.5	5538.2	1.17551	0.266811	-1.90611	down
Lmdn004267	C20H22O6	Epipinoresinol*	Lignans and Coumarins	Lignans	24404-50-0	B	65933	82816	59070	20507	24949	9746.4	1.10837	0.265627	-1.91252	down
mws0221	C6H12N2O4S2	L-Cystine	Amino acids and derivatives	Amino acids and derivatives	56-89-3	B	7901.7	19665	12318	2030.4	4388.3	4124.4	1.05746	0.264339	-1.91954	down
pmn001518	C13H16O10	1-O-Galloyl-D-glucose	Tannins	Tannin	58511-73-2	A	1748500	1749900	2009200	452980	579990	413690	1.19016	0.262666	-1.9287	down
mws1526	C16H22O9	Sweroside	Terpenoids	Sesquiterpenoids	14215-86-2	B	866460	799080	767650	234490	224110	170310	1.1941	0.258471	-1.95192	down
mws1434	C21H20O10	Apigenin-6-C-glucoside (Isovitexin)	Flavonoids	Flavonoid carbonoside	29702-25-8	A	10520000	10664000	9310000	2734800	2936400	2127900	1.19386	0.255759	-1.96715	down
pme2380	C5H6O5	α-Ketoglutaric acid	Organic acids	Organic acids	328-50-7	A	258460	98102	226530	50666	27296	69709	1.03399	0.253255	-1.98134	down
Li512115	C25H24O12	Isochlorogenic acid B*	Phenolic acids	Phenolic acids	14534-61-3	B	694940	704610	775210	216240	193770	138950	1.1859	0.252423	-1.98608	down
mws1661	C28H32O15	Diosmetin-7-O-rutinoside (Diosmin)	Flavonoids	Flavonoid	520-27-4	B	235150	216620	176460	70840	43185	43814	1.1719	0.251244	-1.99284	down
Rfmb25702	C28H34O12	Pinoresinol-4-O-(6''-acetyl)glucoside	Lignans and Coumarins	Lignans	-	A	6509200	7002200	6618500	1726100	1852800	1477300	1.20181	0.251179	-1.99321	down
Lmmn004145	C38H60O10	3-O-(2-O-Acetyl-glucosyl)oleanolic acid	Terpenoids	Triterpene	-	B	61584	60384	60053	16376	15265	13060	1.20303	0.245582	-2.02573	down
mws0216	C5H9NO3	Trans-4-Hydroxy-L-proline	Amino acids and derivatives	Amino acids and derivatives	51-35-4	A	1233600	1298700	992820	283560	272570	307580	1.19908	0.245016	-2.02905	down
mws0066	C16H12O7	Isorhamnetin	Flavonoids	Flavonols	480-19-3	A	22669	33896	51102	8413.4	11175	6779.3	1.11935	0.2449	-2.02973	down
Zmhp003514	C16H12O6	6,7,8-Tetrahydroxy-5-methoxyflavone	Flavonoids	Flavonoid	-	B	28164	43049	34069	7594.3	11081	7015.3	1.16747	0.244017	-2.03495	down
pmp001309	C21H20O12	6-Hydroxykaempferol-7-O-glucoside	Flavonoids	Flavonols	-	A	1167100	1109400	1050000	335970	270140	201410	1.18367	0.242754	-2.04244	down
Lmjp004941	C16H12O6	Rhamnocitrin (7-Methylkaempferol)*	Flavonoids	Flavonoid	569-92-6	A	25376	41455	35622	7494.8	10725	6511	1.15921	0.241387	-2.05058	down
Lmgp004731	C21H20O10	Genistein-7-O-galactoside	Flavonoids	Isoflavones	-	B	977750	1005700	971050	235200	274850	193940	1.19576	0.238277	-2.06929	down
pmb3006	C21H20O10	Apigenin-7-O-glucoside(Cosmosiin)	Flavonoids	Flavonoid	578-74-5	B	506250	476150	503890	123890	120270	109580	1.20587	0.238002	-2.07095	down
Lmmn004625	C21H22O11	Dihydrokaempferol-7-O-glucoside	Flavonoids	Flavonols	-	B	105630	104580	101010	22294	21820	29895	1.19579	0.237803	-2.07216	down
Lmbn002862	C7H6O3	3-Hydroxybenzoic Acid	Organic acids	Organic acids	99-06-9	A	415520	598900	556390	135410	126890	108240	1.19	0.235891	-2.08381	down
mws2627	C16H12O7	Tamarixetin (3,3',5,7-Tetrahydroxy-4'-Methoxyflavone)	Flavonoids	Flavonoid	603-61-2	B	8955.5	15409	26765	3867.5	5060.6	3132.1	1.07641	0.235876	-2.0839	down
pmb3041	C23H22O14	Tricin-7-O-saccharic acid	Flavonoids	Flavonoid	-	B	1056300	1057900	1240200	293290	278930	216570	1.19495	0.235151	-2.08834	down
mws0191	C5H11NO2	Betaine	Alkaloids	Alkaloids	107-43-7	A	3920500	3754900	3718300	986960	779170	864020	1.20366	0.230842	-2.11502	down
Zmgn002106	C11H13NO3	N-Acetyl-L-phenylalanine	Amino acids and derivatives	Amino acids and derivatives	2018-61-3	A	1719000	2192700	1881300	407030	516060	335570	1.18733	0.217273	-2.20242	down
Cmbp005948	C21H20O8	1-O-p-Hydroxycinnamoyl-3-O-caffeoylglycerol	Lipids	Glycerol ester	-	B	26213	30262	37833	11163	5480.3	3707.3	1.11833	0.215789	-2.21231	down
mws0011	C17H24O9	Syringin	Phenolic acids	Phenolic acids	118-34-3	B	73943	60769	59823	10555	21814	9359.7	1.14065	0.214505	-2.22092	down
mws0072	C21H20O10	Apigenin-5-O-glucoside	Flavonoids	Flavonoid	28757-27-9	B	562380	574440	615210	141030	135520	92154	1.19017	0.210444	-2.24849	down
pmp000413	C21H20O10	Genistein-8-C-glucoside	Flavonoids	Isoflavones	66026-80-0	B	12323000	12224000	11534000	2636600	2862800	1991700	1.1961	0.207619	-2.26799	down
pmp000001	C16H12O6	Hispidulin (5,7,4'-Trihydroxy-6-methoxyflavone)*	Flavonoids	Flavonoid	1447-88-7	A	27859	41849	32805	8197.6	7883.5	5056.2	1.17494	0.206191	-2.27794	down
mws0146	C7H7NO2	Nicotinic Acid Methyl Ester(Methyl Nicotinate)	Alkaloids	Alkaloids	93-60-7	B	520360	494080	584160	118020	131600	79338	1.18347	0.205779	-2.28083	down
Rfmb26201	C30H38O14	Syringaresinol-4'-O-(6''-acetyl)glucoside	Lignans and Coumarins	Lignans	-	B	13388000	13715000	14181000	3193000	2921000	2348700	1.20046	0.204987	-2.28639	down
pmn001384	C25H24O12	Isochlorogenic acid C*	Phenolic acids	Phenolic acids	57378-72-0	B	931360	801040	934730	199340	164370	181420	1.20282	0.204388	-2.29062	down
Lmjp002461	C27H30O16	Quercetin-3-O-neohesperidoside	Flavonoids	Flavonols	117611-67-3	A	13814000	14879000	14293000	2838200	3148700	2654800	1.20498	0.201035	-2.31448	down
pme2024	C10H12N2O	Serotonin	Alkaloids	Plumerane	50-67-9	A	3239900	2761800	3101500	626240	727700	468670	1.19	0.200216	-2.32037	down
pmb0952	C12H17N4OS+	Thiamine (Vitamin B1)	Others	Vitamin	70-16-6	B	485350	417220	475730	89268	107420	76939	1.19622	0.198525	-2.33261	down
pmb0711	C27H30O16	Quercetin-7-O-rutinoside	Flavonoids	Flavonols	147714-62-3	B	12389000	12376000	13100000	2655500	2661900	2100100	1.20213	0.195893	-2.35186	down
Lmlp005572	C21H20O10	Galangin-7-O-glucoside	Flavonoids	Flavonoid	-	B	615640	557610	568120	101060	130360	107630	1.20049	0.194703	-2.36065	down
pmb0069	C7H7NO	Benzamide	Phenolic acids	Phenolic acids	55-21-0	B	39490000	36100000	40328000	8952000	7628500	5917300	1.19496	0.194084	-2.36525	down
ML10179289	C8H10O	2-Phenylethanol	Phenolic acids	Phenolic acids	60-12-8	A	46124000	40994000	43873000	9690700	8656600	6246700	1.19309	0.187753	-2.41309	down
pmb0142	C9H8O3	Caffeic aldehyde	Phenolic acids	Phenolic acids	141632-15-7	A	100800	92959	95366	19557	19942	14403	1.19818	0.186431	-2.42328	down
mws1068	C15H10O6	Kaempferol (3,5,7,4'-Tetrahydroxyflavone)	Flavonoids	Flavonols	520-18-3	B	10021	14892	16416	2042.2	3434	2206.3	1.1665	0.185886	-2.42751	down
Lmsp000796	C8H15NO	Pelletierine	Alkaloids	Alkaloids	4396-01-4	A	13670000	13536000	13306000	2643300	2293200	2550600	1.20696	0.184812	-2.43587	down
pmb0468	C6H11NO3S	N-Formyl-L-Methionine	Amino acids and derivatives	Amino acids and derivatives	4289-98-9	A	2320900	1906900	2032100	323120	506750	322590	1.1848	0.184102	-2.44142	down
mws0005	C10H12N2	Tryptamine	Alkaloids	Plumerane	61-54-1	A	22183000	20993000	27516000	4710700	5261200	2925500	1.17655	0.182445	-2.45447	down
mws1336	C7H7NO2	4-Aminobenzoic acid	Phenolic acids	Phenolic acids	150-13-0	B	364440	380740	383770	78247	72096	51168	1.19519	0.178494	-2.48605	down
Lmsp004166	C27H30O16	Quercetin-3-O-glucoside-7-O-rhamnoside	Flavonoids	Flavonols	-	A	18081000	16200000	14719000	3007900	2887600	2633400	1.20426	0.174059	-2.52235	down
Lmbn001467	C7H13NO3	5-Acetamidopentanoic Acid	Organic acids	Organic acids	1072-10-2	A	428780	453960	601300	96915	94070	66297	1.18809	0.173366	-2.52811	down
Hmln002806	C16H16O8	5-O-Caffeoylshikimic acid	Phenolic acids	Phenolic acids	180981-12-8	B	63236	47802	67635	8159.5	12537	9787.8	1.18477	0.170615	-2.55118	down
Hmcp001829	C27H30O15	Quercetin-3,7-Di-O-rhamnoside	Flavonoids	Flavonols	28638-13-3	B	392990	345740	408490	75229	71249	47514	1.19071	0.169097	-2.56407	down
pme0120	C5H11NO2	5-Aminovaleric acid	Amino acids and derivatives	Amino acids and derivatives	660-88-8	A	23058000	23327000	22510000	3860900	4224000	3412400	1.2048	0.166881	-2.5831	down
HJN086	C21H22O11	Eriodictyol-3'-O-glucoside	Flavonoids	Dihydroflavone	-	B	140920	103920	121770	13084	21400	24465	1.17499	0.160795	-2.63671	down
mws1013	C9H6O4	Esculetin	Lignans and Coumarins	Coumarins	305-01-1	B	2660100	3135200	2494500	359690	538650	410600	1.19398	0.157898	-2.66294	down
pmn001695	C16H20O10	Trihydroxycinnamoylquinic acid	Phenolic acids	Phenolic acids	-	A	1125500	1073100	1186600	161430	189950	168030	1.20473	0.153436	-2.7043	down
pme0368	C27H30O14	Apigenin-7-O-rutinoside (Isorhoifolin)	Flavonoids	Flavonoid	552-57-8	B	43678	42856	13768	3259.8	7191.2	3911.2	1.08856	0.14319	-2.804	down
mws0567	C5H11N3O2	4-Guanidinobutyric acid	Organic acids	Organic acids	463-00-3	A	6529100	7493100	6046300	823930	985740	965810	1.20332	0.1383	-2.85412	down
mws0491	C8H11N	Phenethylamine	Alkaloids	Alkaloids	64-04-0	A	7820200	7990000	7893000	1172600	1205500	840280	1.20014	0.135778	-2.88068	down
mws1474	C18H16O7	5,7-Dihydroxy-3',4',5'-trimethoxyflavone	Flavonoids	Flavonoid	18103-42-9	B	3593.6	4240.5	11593	569.17	1347	387.93	1.0818	0.118602	-3.0758	down
Lmdn003756	C10H10O4	Methyl caffeate	Phenolic acids	Phenolic acids	3843-74-1	A	29389	27458	26308	3732.1	2546.1	3527.8	1.20131	0.117924	-3.08407	down
pmp000194	C24H22O13	6''-O-Malonylgenistin	Flavonoids	Isoflavones	51011-05-3	B	256300	255880	266300	23363	35281	32290	1.19808	0.11681	-3.09777	down
Lmbp000728	C8H8O	(S)-2-Phenyloxirane	Others	Others	20780-54-5	A	2503800	2376600	2503800	309070	207620	226000	1.2025	0.100578	-3.31361	down
pmb0639	C33H40O20	Apigenin-8-C-glucoside-7-O-Sophoroside	Flavonoids	Flavonoid carbonoside	-	B	376590	410790	725380	42090	55569	53122	1.18328	0.0996728	-3.32666	down
pme1002	C8H11NO	L-Tyramine	Amino acids and derivatives	Amino acids and derivatives	51-67-2	A	1237800	1203500	1319600	139900	138770	94768	1.20037	0.0992948	-3.33214	down
Zmhp006502	C25H24O14	Kaempferide-3-O-(6''-malonyl)glucoside	Flavonoids	Flavonoid	-	A	563610	627140	851780	70311	82439	44677	1.18649	0.0966581	-3.37097	down
mws0093	C10H12O3	Coniferyl alcohol	Phenolic acids	Phenolic acids	458-35-5	B	515040	630380	628710	66570	54946	46757	1.20253	0.0948482	-3.39824	down
Lmsp008392	C17H14O6	4',5-Dihydroxy-3',5'-dimethoxyflavone	Flavonoids	Flavonoid	-	B	15400	21302	49481	1572	5000.4	1178.5	1.097	0.0899354	-3.47497	down
pmb0130	C12H14N2O	Acetryptine	Alkaloids	Phenolamine	3551-18-6	B	45987	26004	174330	7877.9	6253.5	7522.9	1.06046	0.0879109	-3.50781	down
pma0948	C8H11NO	Phenylethanolamine	Alkaloids	Alkaloids	7568-93-6	B	469480	417110	440400	39666	39393	30377	1.20448	0.0824693	-3.6	down
pmn001427	C30H48O4	Jujubogenin	Terpenoids	Triterpene Saponin	54815-36-0	B	90062	99740	110770	7971.5	9519.3	6802.7	1.20252	0.0808242	-3.62907	down
Zmhp004065	C18H16O7	7,8-Dihydroxy-5,6,4'-trimethoxyflavone	Flavonoids	Flavonoid	-	B	80310	80979	205680	4938	18204	5914	1.11912	0.0791784	-3.65875	down
Hmbn005207	C30H48O4	Hederagenin	Terpenoids	Triterpene Saponin	465-99-6	B	96123	102550	101190	8732.5	7892.4	5598.6	1.20208	0.0741122	-3.75415	down
Zmpn008194	C30H48O4	Corosolic acid*	Terpenoids	Triterpene	4547-24-4	B	92439	108250	114850	5453.4	8091.6	5446.5	1.20047	0.0601875	-4.05439	down
mws4053	C30H48O3	Ursolic acid	Terpenoids	Triterpene	77-52-1	B	1187600	1160900	1294400	54664	62278	44236	1.20483	0.0442444	-4.49836	down
Hmsn002272	C15H20O8	Demethyl coniferin	Phenolic acids	Phenolic acids	-	A	5853500	5115700	5764300	241730	274140	209890	1.20552	0.0433717	-4.5271	down
Lmmn009170	C30H48O3	Mangiferolic acid	Terpenoids	Triterpene	4184-34-3	A	1668600	1575900	1785100	79655	79638	55097	1.20396	0.0426257	-4.55213	down
pme2292	C4H12N2	Putrescine	Alkaloids	Phenolamine	110-60-1	B	11238000	12287000	11168000	388640	519090	434100	1.20555	0.0386773	-4.69237	down
pmb0501	C5H14N4	Agmatine	Alkaloids	Phenolamine	306-60-5	B	3488900	3474700	5380100	99826	112260	87221	1.20262	0.0242478	-5.36601	down
pme2693	C6H14N2O	N-Acetylputrescine	Alkaloids	Phenolamine	18233-70-0	B	3596400	3785100	5475500	96981	111560	103100	1.20385	0.024239	-5.36653	down
pmb0490	C13H18N2O2	p-Coumaroylputrescine	Alkaloids	Phenolamine	34136-53-3	B	474470	418130	456850	9	9	13452	1.04284	0.00998184	-6.64648	down
Hmcn002875	C15H10O7	6-Hydroxyluteolin	Flavonoids	Flavonoid	18003-33-3	B	13955	14230	18201	9	9	9	1.20744	0.000582072	-10.7465	down
Lmpp003930	C30H26O12	Apigenin-7-O-(6''-p-Coumaryl)glucoside	Flavonoids	Flavonoid	-	B	31376	20319	21536	9	9	9	1.207	0.000368696	-11.4053	down
Cmbn007148	C22H22O9	1-O-Feruloyl-3-O-caffeoylglycerol	Lipids	Glycerol ester	-	B	28761	31777	28674	9	9	9	1.20793	0.00030265	-11.6901	down
HJN104	C21H22O13	Dihydromyricetin-3-O-glucoside	Flavonoids	Dihydroflavonol	-	B	28034	26119	36273	9	9	9	1.20733	0.000298587	-11.7096	down
pme3504	C22H22O9	Formononetin-7-O-glycoside (Ononin)	Flavonoids	Isoflavones	486-62-4	B	35277	48205	47277	9	9	9	1.20764	0.000206487	-12.2417	down
pme2559	C6H9NO5	N-Acetyl-L-Aspartic Acid	Amino acids and derivatives	Amino acids and derivatives	997-55-7	B	55819	60838	51397	9	9	9	1.20792	0.000160663	-12.6037	down
Lmzn006169	C30H48O4	Pomolic acid	Terpenoids	Triterpene	13849-91-7	B	81980	100250	76184	9	9	9	1.20787	0.000104484	-13.2244	down
Lmzn006284	C30H48O4	2α-Hydroxyursolic acid	Terpenoids	Triterpene	-	B	75258	102930	80694	9	9	9	1.20782	0.000104295	-13.227	down
pmn001706	C30H48O4	2-Hydroxyoleanolic acid	Terpenoids	Triterpene	26707-60-8	B	83964	115690	78266	9	9	9	1.20773	9.71503e-05	-13.3294	down
pmn001705	C30H48O4	3,24-Dihydroxy-17,21-semiacetal-12(13)oleanolic fruit	Terpenoids	Triterpene	-	B	77910	113630	86668	9	9	9	1.20775	9.70497e-05	-13.3309	down
Lmzn106284	C30H48O4	Alphitolic acid	Terpenoids	Triterpene	19533-92-7	B	86181	124830	87946	9	9	9	1.20773	9.0314e-05	-13.4347	down
pmb0323	C13H18N2O3	N-Caffeoylputrescine	Alkaloids	Phenolamine	29554-26-5	B	100220	92254	108290	9	9	9	1.20774	8.97714e-05	-13.4434	down
mws1610	C30H48O4	Maslinic acid*	Terpenoids	Triterpene	4373-41-5	B	95354	104800	102630	9	9	9	1.2079	8.91725e-05	-13.453	down
Lmhn001386	C12H12O9	Vnilloyltartaric acid	Phenolic acids	Phenolic acids	-	B	120800	240270	17461	9	9	9	1.1916	7.13284e-05	-13.7752	down
Lmyp004081	C27H30O14	Isovitexin-2''-O-rhamnoside	Flavonoids	Flavonoid carbonoside	-	B	199100	217520	248210	9	9	9	1.20776	4.06119e-05	-14.5877	down
pmp000237	C26H26O15	Apigenin-6-C-(2''-glucuronyl)xyloside	Flavonoids	Flavonoid carbonoside	-	B	204180	297930	274320	9	9	9	1.20771	3.47745e-05	-14.8116	down

## Sheet: Flavonoids in YT VS RT
Index	Formula	Compounds	Class I	Class II	CAS	Level	YT-1	YT-2	YT-3	RT-1	RT-2	RT-3	VIP	Fold_Change	Log2FC	Type
Zmcp002924	C27H31O16+	Cyanidin-3-O-(2''-O-glucosyl)glucoside	Flavonoids	Anthocyanins	38820-68-7	A	9	9	9	103010000	92570000	97751000	1.20783	1.08641e+07	23.3731	up
pmb0550	C21H21O11+	Cyanidin-3-O-glucoside (Kuromanin)	Flavonoids	Anthocyanins	47705-70-4	A	9	9	9	36499000	30600000	31692000	1.20776	3.65893e+06	21.803	up
pme3392	C21H21O10+	Pelargonidin-3-O-glucoside	Flavonoids	Anthocyanins	47684-27-5	A	9	9	9	2811200	2385300	2203400	1.20768	274070	18.0642	up
Zmxp002867	C28H32O16	Chrysoeriol-5,7-di-O-glucoside	Flavonoids	Flavonoid	-	B	9	9	9	337120	312160	365060	1.2078	37568.1	15.1972	up
HJN041	C21H24O11	Epicatechin glucoside	Flavonoids	Flavanols	-	B	9	9	9	146270	149790	143390	1.2079	16275.9	13.9905	up
mws0042	C15H14O7	Epigallocatechin	Flavonoids	Flavanols	970-74-1	B	9	9	9	121860	89037	115320	1.20738	12082.1	13.5606	up
mws0049	C15H14O7	Gallocatechin	Flavonoids	Flavanols	970-73-0	B	9	9	9	79113	78224	95625	1.20779	9368.96	13.1937	up
mws0789	C15H12O4	Pinocembrin (Dihydrochrysin)	Flavonoids	Dihydroflavone	480-39-7	A	9	9	9	62341	73206	66500	1.20796	7483.22	12.8694	up
pme3285	C15H14O5	Afzelechin (3,5,7,4'-Tetrahydroxyflavan)	Flavonoids	Flavanols	2545-00-8	B	9	9	9	49090	58793	64460	1.20789	6383.07	12.64	up
pme0460	C15H14O6	Epicatechin	Flavonoids	Flavanols	490-46-0	B	9	9	9	55080	56653	46963	1.20777	5877.63	12.521	up
Xmsn002700	C21H22O12	Taxifolin-3'-O-glucoside	Flavonoids	Flavonoid	31106-05-5	B	9	9	9	52565	42976	58879	1.20747	5719.26	12.4816	up
pmb0680	C36H36O17	Vitexin-7-O-(6''-p-coumaroyl)glucoside	Flavonoids	Flavonoid carbonoside	-	B	9	9	9	39381	55137	23829	1.20601	4383.22	12.0978	up
Lmyp004617	C21H22O9	Pinocembrin-7-O-glucoside (Pinocembroside)	Flavonoids	Flavonoid	75829-43-5	B	9	9	9	31659	31366	28063	1.2078	3373.63	11.7201	up
mws1422	C15H14O5	Epiafzelechin	Flavonoids	Flavanols	24808-04-6	B	9	9	9	11314	14696	28572	1.20512	2021.56	10.9813	up
pme2954	C15H10O7	Quercetin	Flavonoids	Flavonols	117-39-5	B	9	9	9	8598	13516	8128.6	1.20706	1120.1	10.1294	up
HJAP135	C24H24O12	Pinocembrin-7-O-(6''-O-malonyl)glucoside	Flavonoids	Flavonoid	-	B	14871	13785	17060	282480	269880	234360	1.20593	17.2089	4.10508	up
Lmyp005841	C21H20O9	Chrysin-7-O-glucoside	Flavonoids	Flavonoid	31025-53-3	B	4610.2	4833	4621.5	25948	28039	23752	1.20586	5.52724	2.46656	up
pme1201	C15H14O5	Phloretin	Flavonoids	Chalcones	60-82-2	B	2880.2	1536.4	2315.9	11972	13229	11875	1.18291	5.50702	2.46127	up
pmc1990	C17H16O5	4'-Hydroxy-5,7-dimethoxyflavanone	Flavonoids	Flavanols	-	B	81508	64476	74338	251830	250990	354650	1.18621	3.89189	1.96047	up
pmb0580	C21H20O9	Chrysin-5-O-glucoside (Toringin)	Flavonoids	Flavonoid	1329-10-8	B	3609.7	8028.9	7196.8	20464	21190	17618	1.10881	3.14684	1.6539	up
Hmqn003268	C15H12O7	5,7,3',4',5'-Pentahydroxydihydroflavone	Flavonoids	Dihydroflavone	-	B	4981.4	2488.2	3916.6	10546	11342	11491	1.13698	2.93153	1.55165	up
mws0044	C15H12O7	Dihydroquercetin(Taxifolin)	Flavonoids	Dihydroflavonol	480-18-2	B	15170	23789	16471	39219	75502	42694	1.0882	2.83989	1.50583	up
pmp001310	C27H30O17	6-Hydroxykaempferol-3,6-O-Diglucoside	Flavonoids	Flavonols	-	B	41269	31878	21420	89776	94989	82965	1.13494	2.83111	1.50137	up
Hmcp002399	C23H24O13	Limocitrin-3-O-glucoside	Flavonoids	Flavonoid	-	B	9497.5	18621	9866.5	37967	31765	27842	1.08379	2.56875	1.36107	up
Lmtn002796	C21H22O11	Aromadendrin-7-O-glucoside	Flavonoids	Flavonoid	28189-90-4	A	21848	37123	24254	72783	80124	55992	1.11288	2.51005	1.32772	up
Lmzn001875	C33H42O19	Naringenin-7-O-Rutinoside-4'-O-glucoside	Flavonoids	Flavonoid	-	B	137970	137930	118170	305780	349280	305240	1.19433	2.43688	1.28503	up
Zmxp005470	C26H26O15	Tricin-7-O-(6''-O-malonyl)glucoside	Flavonoids	Flavonoid	-	A	39516	46756	51750	119910	133160	77600	1.11014	2.39578	1.26049	up
Lmtp003677	C27H30O17	Quercetin-3-O-sophoroside (Baimaside)	Flavonoids	Flavonols	18609-17-1	B	37138	22356	33453	50610	82030	77380	1.07406	2.25957	1.17605	up
mws1035	C33H40O19	Kaempferol-3-O-robinoside-7-O-rhamnoside (Robinin)	Flavonoids	Flavonols	301-19-9	A	6686300	5874400	6119700	3313500	3228300	2683500	1.1807	0.493849	-1.01786	down
mws0059	C27H30O16	Quercetin-3-O-rutinoside (Rutin)	Flavonoids	Flavonols	153-18-4	A	7876100	7081900	8078800	3698800	4113500	3342900	1.18289	0.484234	-1.04622	down
Lmbp003668	C20H18O10	Kaempferol-3-O-arabinoside	Flavonoids	Flavonoid	-	B	778310	726740	671920	411250	363840	266760	1.13831	0.478578	-1.06317	down
mws1608	C21H20O11	Luteolin-6-C-glucoside (Isoorientin)	Flavonoids	Flavonoid carbonoside	4261-42-1	A	2180200	2418800	2086400	1069400	1046300	1024900	1.20061	0.46977	-1.08997	down
HJN055	C21H24O10	Dihydrocharcone-4'-O-glucoside	Flavonoids	Chalcones	-	B	53904	38144	33005	18086	22369	17749	1.10497	0.465435	-1.10335	down
pmp001079	C27H30O15	Luteolin-7-O-neohesperidoside (Lonicerin)*	Flavonoids	Flavonoid	25694-72-8	B	237680	241520	199770	139960	101040	69887	1.07944	0.45788	-1.12696	down
Zmcp003989	C27H30O15	Kaempferol-3-O-rhamnosyl(1→2)glucoside	Flavonoids	Flavonoid	-	A	9825500	10536000	8123000	5107000	4282800	3545800	1.15094	0.454128	-1.13883	down
Xmyp005654	C21H20O11	Kaempferol-4'-O-glucoside	Flavonoids	Flavonoid	-	A	3047100	2325100	2678400	1396500	1235700	970940	1.14838	0.447562	-1.15984	down
pmb0608	C25H24O14	Chrysoeriol-7-O-(6''-malonyl)glucoside*	Flavonoids	Flavonoid	-	A	2499700	2704900	2965600	1278700	1413400	958400	1.15328	0.446807	-1.16228	down
pme1665	C27H30O15	Isovitexin-7-O-glucoside(Saponarin)	Flavonoids	Flavonoid carbonoside	20310-89-8	B	425760	395500	447620	186620	189630	178800	1.20138	0.437433	-1.19287	down
pmp001106	C27H30O15	Vitexin-2''-O-glucoside	Flavonoids	Flavonoid carbonoside	61360-94-9	B	11755000	13183000	13192000	5799700	5663700	5141400	1.1989	0.435479	-1.19933	down
Zmjp004875	C17H14O8	5,6,3′,4′-Tetrahydroxy-3,7-dimethoxyflavone	Flavonoids	Flavonoid	-	B	44998	47034	63532	26813	27950	12926	1.02534	0.43512	-1.20051	down
mws0355	C22H18O10	Catechin gallate*	Flavonoids	Flavanols	130405-40-2	B	44739	47180	42759	22044	20104	15315	1.17051	0.42667	-1.22881	down
mws2209	C21H20O11	Kaempferol-3-O-glucoside (Astragalin)*	Flavonoids	Flavonols	480-10-4	B	4209100	3785300	3644700	2177700	1570000	1218000	1.12674	0.42664	-1.22891	down
Lmmp003091	C27H30O16	Quercetin-3-O-(4''-O-glucosyl)rhamnoside	Flavonoids	Flavonols	59262-54-3	B	11074000	11976000	12603000	5550400	5431200	4154500	1.1772	0.424539	-1.23603	down
pmp000126	C27H30O16	Luteolin-6,8-di-C-glucoside*	Flavonoids	Flavonoid carbonoside	29428-58-8	B	1841900	2027400	2005800	871630	956050	665600	1.16912	0.424381	-1.23657	down
pme1662	C16H14O5	5,4'-Dihydroxy-7-methoxyflavanone (Sakuranetin)	Flavonoids	Flavonoid	2957-21-3	B	5777.1	10981	7589.3	2602.8	4064.2	3460.7	1.06705	0.415966	-1.26546	down
mws1299	C21H20O11	Luteolin-8-C-glucoside (Orientin)	Flavonoids	Flavonoid carbonoside	28608-75-5	B	2664400	2503700	2462100	973270	1328100	791660	1.14534	0.405367	-1.3027	down
mws0129	C16H12O5	Genkwanin (Apigenin 7-methyl ether)	Flavonoids	Flavonoid	437-64-9	B	1586.1	2663.2	1578.8	635.56	948.3	774.79	1.09319	0.404703	-1.30506	down
Hmcp001578	C28H32O17	Isorhamnetin-3,7-O-diglucoside	Flavonoids	Flavonols	6758-51-6	B	870690	865810	908510	387400	382030	295420	1.18594	0.402588	-1.31262	down
pmp000588	C25H24O14	Diosmetin-7-O-(6''-malonyl)glucoside*	Flavonoids	Flavonoid	-	A	218480	232640	249690	101740	104240	71780	1.16648	0.396341	-1.33518	down
HJAP024	C27H30O16	Kaempferol-6,8-di-C-glucoside*	Flavonoids	Flavonoid	-	B	1486700	1508700	1512200	613740	637630	509440	1.19509	0.390631	-1.35612	down
pmb3002	C28H32O15	Chrysoeriol-7-O-rutinoside	Flavonoids	Flavonoid	-	B	228910	214850	229850	92643	82842	80995	1.20286	0.380754	-1.39307	down
mws1397	C22H18O10	Epicatechin gallate*	Flavonoids	Flavanols	1257-08-5	B	36213	56459	54625	22710	19614	12883	1.10505	0.374801	-1.4158	down
pmp000589	C24H22O15	Quercetin-7-O-(6''-malonyl)glucoside	Flavonoids	Flavonols	-	B	213350	164920	134650	67971	56827	66234	1.15945	0.37244	-1.42492	down
pme2459	C21H20O11	Luteolin-7-O-glucoside (Cynaroside)	Flavonoids	Flavonoid	5373-11-5	A	358810	451990	304290	138960	163990	107200	1.14606	0.367818	-1.44294	down
mws2118	C21H24O10	Phloretin-2'-O-glucoside (Phlorizin)	Flavonoids	Chalcones	60-81-1	B	152800	157900	126100	60234	60131	35182	1.13696	0.356106	-1.48962	down
pmp000585	C24H22O13	Apigenin-7-O-(6''-malonyl)glucoside	Flavonoids	Flavonoid	86546-87-4	B	37356	28080	39226	13347	15054	8634.6	1.12867	0.353859	-1.49875	down
Zmpp002571	C15H10O7	Robinetin	Flavonoids	Flavonoid	490-31-3	B	97166	93292	109830	28006	51788	25870	1.11282	0.351876	-1.50686	down
HJN087	C21H22O10	Naringenin-4'-O-glucoside*	Flavonoids	Flavonoid	-	A	263430	249960	258300	91505	91236	82149	1.2047	0.34326	-1.54263	down
mws1174	C17H14O6	3-O-Acetylpinobanksin	Flavonoids	Dihydroflavonol	52117-69-8	B	18711	21418	25501	6563.1	8613.2	6723.6	1.17568	0.333687	-1.58343	down
Lmlp006175	C21H22O10	Isosalipurposide (Phlorizin Chalcone)*	Flavonoids	Chalcones	4547-85-7	B	325440	313680	329690	106120	114330	95185	1.20153	0.325797	-1.61796	down
pmn001583	C27H30O16	Quercetin-3-O-robinobioside	Flavonoids	Flavonols	52525-35-6	A	97332	92341	67476	20040	29980	33204	1.14238	0.323641	-1.62753	down
pme1587	C21H20O9	Daidzein-7-O-glucoside(Daidzin)	Flavonoids	Isoflavones	552-66-9	B	201030	184740	229150	62380	77082	58867	1.18623	0.322528	-1.6325	down
Hmln002199	C23H22O13	Quercetin-3-O-(6''-acetyl)galactoside	Flavonoids	Flavonols	-	B	215990	118810	88023	57080	47996	31189	1.04429	0.322274	-1.63364	down
mws1179	C21H22O10	Naringenin-7-O-glucoside (Prunin)	Flavonoids	Dihydroflavone	529-55-5	B	160980	215570	187610	56252	73210	44614	1.1632	0.308558	-1.69639	down
pma0791	C24H24O13	Naringenin-7-O-(6''-malonyl)glucoside	Flavonoids	Flavanols	-	B	2176700	2402300	2437300	742550	746310	653760	1.20285	0.305377	-1.71133	down
HJN090	C21H22O10	Butin-7-O-glucoside	Flavonoids	Flavonoid	-	B	285860	286510	265170	93496	76511	75243	1.20093	0.292822	-1.7719	down
Lmcp005645	C17H14O7	Quercetin-3,4'-Dimethyl Ether	Flavonoids	Flavonols	33429-83-3	B	13091	11654	9494	3906.2	3971.9	2134.5	1.13867	0.292433	-1.77382	down
Lmmp000897	C30H26O14	Gallocatechin-(4α→8)-gallocatechin	Flavonoids	Flavanols	-	B	717970	800730	824580	194380	240910	247110	1.19467	0.291216	-1.77984	down
pmp000120	C22H22O11	Diosmetin-6-C-glucoside	Flavonoids	Flavonoid	-	B	165830	150450	208840	62772	46554	34640	1.15801	0.274158	-1.86692	down
Lmbp002592	C27H30O16	Kaempferol-3,7-di-O-glucoside	Flavonoids	Flavonoid	-	B	919320	871210	765300	308050	237330	147990	1.14989	0.27129	-1.88209	down
mws1434	C21H20O10	Apigenin-6-C-glucoside (Isovitexin)	Flavonoids	Flavonoid carbonoside	29702-25-8	A	10520000	10664000	9310000	2734800	2936400	2127900	1.19386	0.255759	-1.96715	down
mws1661	C28H32O15	Diosmetin-7-O-rutinoside (Diosmin)	Flavonoids	Flavonoid	520-27-4	B	235150	216620	176460	70840	43185	43814	1.1719	0.251244	-1.99284	down
mws0066	C16H12O7	Isorhamnetin	Flavonoids	Flavonols	480-19-3	A	22669	33896	51102	8413.4	11175	6779.3	1.11935	0.2449	-2.02973	down
Zmhp003514	C16H12O6	6,7,8-Tetrahydroxy-5-methoxyflavone	Flavonoids	Flavonoid	-	B	28164	43049	34069	7594.3	11081	7015.3	1.16747	0.244017	-2.03495	down
pmp001309	C21H20O12	6-Hydroxykaempferol-7-O-glucoside	Flavonoids	Flavonols	-	A	1167100	1109400	1050000	335970	270140	201410	1.18367	0.242754	-2.04244	down
Lmjp004941	C16H12O6	Rhamnocitrin (7-Methylkaempferol)*	Flavonoids	Flavonoid	569-92-6	A	25376	41455	35622	7494.8	10725	6511	1.15921	0.241387	-2.05058	down
Lmgp004731	C21H20O10	Genistein-7-O-galactoside	Flavonoids	Isoflavones	-	B	977750	1005700	971050	235200	274850	193940	1.19576	0.238277	-2.06929	down
pmb3006	C21H20O10	Apigenin-7-O-glucoside(Cosmosiin)	Flavonoids	Flavonoid	578-74-5	B	506250	476150	503890	123890	120270	109580	1.20587	0.238002	-2.07095	down
Lmmn004625	C21H22O11	Dihydrokaempferol-7-O-glucoside	Flavonoids	Flavonols	-	B	105630	104580	101010	22294	21820	29895	1.19579	0.237803	-2.07216	down
mws2627	C16H12O7	Tamarixetin (3,3',5,7-Tetrahydroxy-4'-Methoxyflavone)	Flavonoids	Flavonoid	603-61-2	B	8955.5	15409	26765	3867.5	5060.6	3132.1	1.07641	0.235876	-2.0839	down
pmb3041	C23H22O14	Tricin-7-O-saccharic acid	Flavonoids	Flavonoid	-	B	1056300	1057900	1240200	293290	278930	216570	1.19495	0.235151	-2.08834	down
mws0072	C21H20O10	Apigenin-5-O-glucoside	Flavonoids	Flavonoid	28757-27-9	B	562380	574440	615210	141030	135520	92154	1.19017	0.210444	-2.24849	down
pmp000413	C21H20O10	Genistein-8-C-glucoside	Flavonoids	Isoflavones	66026-80-0	B	12323000	12224000	11534000	2636600	2862800	1991700	1.1961	0.207619	-2.26799	down
pmp000001	C16H12O6	Hispidulin (5,7,4'-Trihydroxy-6-methoxyflavone)*	Flavonoids	Flavonoid	1447-88-7	A	27859	41849	32805	8197.6	7883.5	5056.2	1.17494	0.206191	-2.27794	down
Lmjp002461	C27H30O16	Quercetin-3-O-neohesperidoside	Flavonoids	Flavonols	117611-67-3	A	13814000	14879000	14293000	2838200	3148700	2654800	1.20498	0.201035	-2.31448	down
pmb0711	C27H30O16	Quercetin-7-O-rutinoside	Flavonoids	Flavonols	147714-62-3	B	12389000	12376000	13100000	2655500	2661900	2100100	1.20213	0.195893	-2.35186	down
Lmlp005572	C21H20O10	Galangin-7-O-glucoside	Flavonoids	Flavonoid	-	B	615640	557610	568120	101060	130360	107630	1.20049	0.194703	-2.36065	down
mws1068	C15H10O6	Kaempferol (3,5,7,4'-Tetrahydroxyflavone)	Flavonoids	Flavonols	520-18-3	B	10021	14892	16416	2042.2	3434	2206.3	1.1665	0.185886	-2.42751	down
Lmsp004166	C27H30O16	Quercetin-3-O-glucoside-7-O-rhamnoside	Flavonoids	Flavonols	-	A	18081000	16200000	14719000	3007900	2887600	2633400	1.20426	0.174059	-2.52235	down
Hmcp001829	C27H30O15	Quercetin-3,7-Di-O-rhamnoside	Flavonoids	Flavonols	28638-13-3	B	392990	345740	408490	75229	71249	47514	1.19071	0.169097	-2.56407	down
HJN086	C21H22O11	Eriodictyol-3'-O-glucoside	Flavonoids	Dihydroflavone	-	B	140920	103920	121770	13084	21400	24465	1.17499	0.160795	-2.63671	down
pme0368	C27H30O14	Apigenin-7-O-rutinoside (Isorhoifolin)	Flavonoids	Flavonoid	552-57-8	B	43678	42856	13768	3259.8	7191.2	3911.2	1.08856	0.14319	-2.804	down
mws1474	C18H16O7	5,7-Dihydroxy-3',4',5'-trimethoxyflavone	Flavonoids	Flavonoid	18103-42-9	B	3593.6	4240.5	11593	569.17	1347	387.93	1.0818	0.118602	-3.0758	down
pmp000194	C24H22O13	6''-O-Malonylgenistin	Flavonoids	Isoflavones	51011-05-3	B	256300	255880	266300	23363	35281	32290	1.19808	0.11681	-3.09777	down
pmb0639	C33H40O20	Apigenin-8-C-glucoside-7-O-Sophoroside	Flavonoids	Flavonoid carbonoside	-	B	376590	410790	725380	42090	55569	53122	1.18328	0.0996728	-3.32666	down
Zmhp006502	C25H24O14	Kaempferide-3-O-(6''-malonyl)glucoside	Flavonoids	Flavonoid	-	A	563610	627140	851780	70311	82439	44677	1.18649	0.0966581	-3.37097	down
Lmsp008392	C17H14O6	4',5-Dihydroxy-3',5'-dimethoxyflavone	Flavonoids	Flavonoid	-	B	15400	21302	49481	1572	5000.4	1178.5	1.097	0.0899354	-3.47497	down
Zmhp004065	C18H16O7	7,8-Dihydroxy-5,6,4'-trimethoxyflavone	Flavonoids	Flavonoid	-	B	80310	80979	205680	4938	18204	5914	1.11912	0.0791784	-3.65875	down
Hmcn002875	C15H10O7	6-Hydroxyluteolin	Flavonoids	Flavonoid	18003-33-3	B	13955	14230	18201	9	9	9	1.20744	0.000582072	-10.7465	down
Lmpp003930	C30H26O12	Apigenin-7-O-(6''-p-Coumaryl)glucoside	Flavonoids	Flavonoid	-	B	31376	20319	21536	9	9	9	1.207	0.000368696	-11.4053	down
HJN104	C21H22O13	Dihydromyricetin-3-O-glucoside	Flavonoids	Dihydroflavonol	-	B	28034	26119	36273	9	9	9	1.20733	0.000298587	-11.7096	down
pme3504	C22H22O9	Formononetin-7-O-glycoside (Ononin)	Flavonoids	Isoflavones	486-62-4	B	35277	48205	47277	9	9	9	1.20764	0.000206487	-12.2417	down
Lmyp004081	C27H30O14	Isovitexin-2''-O-rhamnoside	Flavonoids	Flavonoid carbonoside	-	B	199100	217520	248210	9	9	9	1.20776	4.06119e-05	-14.5877	down
pmp000237	C26H26O15	Apigenin-6-C-(2''-glucuronyl)xyloside	Flavonoids	Flavonoid carbonoside	-	B	204180	297930	274320	9	9	9	1.20771	3.47745e-05	-14.8116	down
