# Supplementary material for: Integrated metabolome and transcriptome analysis unveils novel pathway involved in the fruit coloration of Nitraria tangutorum Bobr
Source: BMC Plant Biol. 2023 Feb 1;23:65. doi: 10.1186/s12870-023-04076-3 (PMC9890838; doi:10.1186/s12870-023-04076-3)
Supplement: Supplementary file 2 — Additional file 2: Supplementary Table 1. The raw data for the detected metabolic species in our manuscript. Supplementary Table 2. Differential metabolic species among the JC and NT. Supplementary Table 3. Summary of transcriptome sequencing data transcriptome assembly. Supplementary Table 4. Details of all the gene annotation. Supplementary Table 5. KOG function annotation of all unigenes. Supplementary Table 6. KEGG pathway annotation of all unigenes. Supplementary Table 7. Details of all the different expression genes in JC and NT. Supplementary Table 8. KEGG pathways in which differentially expressed genes are involved. Supplementary Table 9. All DEGs of anthocyanin biosynthesis pathway. The different expression coding genes of key enzyme anthocyanin biosynthesis pathway after WGCNA. Supplementary Table 10. Statistical table of TFs in JC and NT. Supplementary Table 11. Primers used in qRT-PCR in this study. [file 12870_2023_4076_MOESM2_ESM.zip › Supplementary Table 3.xlsx]

## Sheet: All.sample.summary
Sample	Raw Reads	Clean Reads	Clean Base(G)	Q20(%)	Q30(%)	GC Content(%)
RM-1	51214096	48542542	7.28	98.27	94.7	44.99
RM-2	52472538	49185434	7.38	98.14	94.41	44.68
RM-3	46801940	43434896	6.52	98.13	94.41	44.13
RT-1	53462840	50629360	7.59	98.42	95.03	44.65
RT-2	46283044	43408494	6.51	98.04	94.16	44.5
RT-3	70090560	66929642	10.04	98.07	94.13	44.51
YM-1	56604522	49539952	7.43	97.82	93.72	44
YM-2	54863136	46676518	7	97.74	93.59	43.99
YM-3	57937810	54596910	8.19	98.36	94.89	44.86
YT-1	48851528	44436684	6.67	97.85	93.8	42.72
YT-2	55245328	50593708	7.59	98.04	94.14	43.48
YT-3	57908300	52500418	7.88	97.89	93.88	43.83

## Sheet: Assembly.stat
Type	Number	Mean Length	N50	N90	Total Bases
Transcript	394026	749	1110	316	294966675
Unigene	307259	886	1210	418	272130138
