# Supplementary material for: Integrated metabolome and transcriptome analysis unveils novel pathway involved in the fruit coloration of Nitraria tangutorum Bobr
Source: BMC Plant Biol. 2023 Feb 1;23:65. doi: 10.1186/s12870-023-04076-3 (PMC9890838; doi:10.1186/s12870-023-04076-3)
Supplement: Supplementary file 2 — Additional file 2: Supplementary Table 1. The raw data for the detected metabolic species in our manuscript. Supplementary Table 2. Differential metabolic species among the JC and NT. Supplementary Table 3. Summary of transcriptome sequencing data transcriptome assembly. Supplementary Table 4. Details of all the gene annotation. Supplementary Table 5. KOG function annotation of all unigenes. Supplementary Table 6. KEGG pathway annotation of all unigenes. Supplementary Table 7. Details of all the different expression genes in JC and NT. Supplementary Table 8. KEGG pathways in which differentially expressed genes are involved. Supplementary Table 9. All DEGs of anthocyanin biosynthesis pathway. The different expression coding genes of key enzyme anthocyanin biosynthesis pathway after WGCNA. Supplementary Table 10. Statistical table of TFs in JC and NT. Supplementary Table 11. Primers used in qRT-PCR in this study. [file 12870_2023_4076_MOESM2_ESM.zip › Supplementary Table 4.xlsx]

## Sheet: Sheet1
ID	KEGG	NR	Swissprot	Tremble	KOG	GO	Pfam
NS-0.0	--	--	--	--	--	--	--
NS-1.0	K06943 nucleolar GTP-binding protein | (RefSeq) uncharacterized protein LOC108835530 (A)	uncharacterized protein LOC109947231 [Prunus persica]	RecName: Full=Putative ribonuclease H protein At1g65750; EC=3.1.26.4;	SubName: Full=Uncharacterized protein {ECO:0000313|EMBL:BAE79382.1};	FOG: Reverse transcriptase	GO:0046872,metal ion binding; GO:0003676,nucleic acid binding; GO:0004523,RNA-DNA hybrid ribonuclease activity	--
NS-10.0	K03781 catalase [EC:1.11.1.6] | (RefSeq) catalase-2-like (A)	catalase, partial [Citrus sp. 'monstruosa']	RecName: Full=Catalase-2; EC=1.11.1.6;	SubName: Full=Catalase {ECO:0000313|EMBL:AHB35639.1}; EC=1.11.1.6 {ECO:0000313|EMBL:AHB35639.1}; Flags: Fragment;	Catalase	GO:0009507,chloroplast; GO:0022626,cytosolic ribosome; GO:0009514,glyoxysome; GO:0005739,mitochondrion; GO:0005777,peroxisome; GO:0010319,stromule; GO:0004096,catalase activity; GO:0050897,cobalt ion binding; GO:0020037,heme binding; GO:0008219,cell death; GO:0045454,cell redox homeostasis; GO:0006995,cellular response to nitrogen starvation; GO:0016036,cellular response to phosphate starvation; …	Catalase
NS-100.0	K20223 importin-7 | (RefSeq) probable importin c550.11 (A)	putative importin [Quercus suber]	RecName: Full=Importin beta-like SAD2 homolog {ECO:0000305};	SubName: Full=Putative importin-7 {ECO:0000313|EMBL:JAC72534.1};	Nuclear transport receptor RANBP7/RANBP8 (importin beta superfamily)	GO:0005829,cytosol; GO:0005635,nuclear envelope; GO:0008565,protein transporter activity; GO:0008536,Ran GTPase binding; GO:0006886,intracellular protein transport; GO:0006606,protein import into nucleus; GO:0007165,signal transduction	Cse1
NS-1000.0	--	--	--	--	--	--	--
NS-10000.0	--	hypothetical protein CRG98_010984 [Punica granatum]	--	SubName: Full=Uncharacterized protein {ECO:0000313|EMBL:PKI68631.1};	DNA-binding protein of the nucleobindin family	--	PqqA family
NS-10001.0	--	--	--	--	--	--	--
NS-10002.0	--	--	--	--	--	--	--
NS-10004.0	--	--	--	--	--	--	--
NS-10005.0	K21776 protein lin-54 | (RefSeq) protein tesmin/TSO1-like CXC 5 (A)	protein tesmin/TSO1-like CXC 5-like, partial [Trifolium pratense]	RecName: Full=Protein tesmin/TSO1-like CXC 6; Short=AtTCX6;	SubName: Full=protein tesmin/TSO1-like CXC 5 isoform X1 {ECO:0000313|RefSeq:XP_016488500.1};	Metallothionein-like protein	GO:0005634,nucleus; GO:0003700,DNA-binding transcription factor activity; GO:0046872,metal ion binding; GO:0007275,multicellular organism development	Tesmin/TSO1-like CXC domain, cysteine-rich domain
NS-10006.0	--	--	--	--	--	--	--
NS-10007.0	K16190 glucuronokinase [EC:2.7.1.43] | (RefSeq) LOC109763399; probable glucuronokinase 2 (A)	hypothetical protein AALP_AA2G203400 [Arabis alpina]	--	SubName: Full=Uncharacterized protein {ECO:0000313|EnsemblPlants:HORVU6Hr1G012820.9};	Predicted glycine cleavage system H protein	--	Glycine cleavage H-protein
NS-10008.0	--	--	--	--	--	--	--
NS-1001.0	--	predicted protein [Physcomitrella patens]	--	RecName: Full=Protein kish {ECO:0000256|RuleBase:RU910717}; Flags: Fragment;	Uncharacterized conserved protein	GO:0000139,Golgi membrane; GO:0016021,integral component of membrane	Protein of unknown function (DUF1242)
NS-10010.0	--	--	--	--	--	--	--
NS-10011.0	--	--	--	--	--	--	--
NS-10012.0	--	--	--	--	--	--	--
NS-10013.0	--	--	--	--	--	--	--
NS-10014.0	--	--	--	--	--	--	--
NS-10015.0	K00412 ubiquinol-cytochrome c reductase cytochrome b subunit | (RefSeq) cob, CusaM_p07; apocytochrome b (A)	hypothetical protein GLYMA_07G122200 [Glycine max]	RecName: Full=Cytochrome b; AltName: Full=Complex III subunit 3; AltName: Full=Complex III subunit III; AltName: Full=Cytochrome b-c1 complex subunit 3; AltName: Full=Ubiquinol-cytochrome-c reductase complex cytochrome b subunit;	SubName: Full=Uncharacterized protein {ECO:0000313|EMBL:KRH48941.1, ECO:0000313|EnsemblPlants:GLYMA07G12630.2};	Cytochrome b	GO:0016021,integral component of membrane; GO:0005743,mitochondrial inner membrane; GO:0045275,respiratory chain complex III; GO:0046872,metal ion binding; GO:0008121,ubiquinol-cytochrome-c reductase activity; GO:0006122,mitochondrial electron transport, ubiquinol to cytochrome c	--
NS-10016.0	--	hypothetical protein CISIN_1g006615mg [Citrus sinensis]	RecName: Full=Pentatricopeptide repeat-containing protein At5g66631;	SubName: Full=Uncharacterized protein {ECO:0000313|EMBL:KDO79449.1};	--	GO:0043231,intracellular membrane-bounded organelle; GO:0004519,endonuclease activity; GO:0003723,RNA binding; GO:0009451,RNA modification	--
NS-10017.0	K03595 GTPase | (RefSeq) GTP-binding ERG-like protein (A)	GTP-binding ERG-like protein [Medicago truncatula]	RecName: Full=GTP-binding protein ERG;	SubName: Full=Uncharacterized protein {ECO:0000313|EMBL:EJK55129.1};	Ras-like GTPase ERA	GO:0005829,cytosol; GO:0005525,GTP binding; GO:0003723,RNA binding	50S ribosome-binding GTPase
NS-10018.0	--	--	--	--	--	--	--
NS-10019.0	--	--	--	--	--	--	--
NS-1002.0	--	--	--	--	--	--	--
NS-10020.0	--	--	--	--	--	--	--
NS-10021.0	--	--	--	--	--	--	--
NS-10022.0	--	--	--	--	--	--	--
NS-10023.0	K19525 vacuolar protein sorting-associated protein 13A/C | (RefSeq) LOW QUALITY PROTEIN: uncharacterized protein LOC110808326 (A)	DUF946 domain-containing protein/DUF1162 domain-containing protein/Chorein_N domain-containing protein [Cephalotus follicularis]	--	SubName: Full=DUF946 domain-containing protein/DUF1162 domain-containing protein/Chorein_N domain-containing protein {ECO:0000313|EMBL:GAV71650.1};	Vacuolar protein sorting-associated protein	--	--
NS-10024.0	--	--	--	--	--	--	--
NS-10025.0	--	--	--	--	--	--	--
NS-10026.0	K03260 translation initiation factor 4G | (RefSeq) eukaryotic translation initiation factor eIF-4G (A)	unknown [Picea sitchensis]	--	SubName: Full=Uncharacterized protein {ECO:0000313|EMBL:GAX98415.1};	Translation initiation factor 4F, ribosome/mRNA-bridging subunit (eIF-4G)	--	eIF4-gamma/eIF5/eIF2-epsilon
NS-10027.0	--	--	--	--	--	--	--
NS-10028.0	--	--	--	--	--	--	--
NS-10029.0	--	--	--	--	--	--	--
NS-1003.0	--	--	--	--	--	--	--
NS-10030.0	K10398 kinesin family member 11 | (RefSeq) hypothetical protein (A)	hypothetical protein VITISV_013417 [Vitis vinifera]	RecName: Full=Zinc finger BED domain-containing protein RICESLEEPER 2; AltName: Full=Transposase-like protein RICESLEEPER 2;	SubName: Full=Uncharacterized protein {ECO:0000313|EMBL:CAN80126.1};	Tam3-transposase (Ac family)	GO:0005634,nucleus; GO:0003700,DNA-binding transcription factor activity; GO:0046872,metal ion binding; GO:0046983,protein dimerization activity; GO:0000977,RNA polymerase II regulatory region sequence-specific DNA binding; GO:0009791,post-embryonic development; GO:0006357,regulation of transcription by RNA polymerase II; GO:0006351,transcription, DNA-templated	hAT family C-terminal dimerisation region
NS-10032.0	--	--	--	--	--	--	--
NS-10033.0	--	PREDICTED: uncharacterized protein LOC106797581 [Glycine max]	--	SubName: Full=uncharacterized protein LOC105852727 {ECO:0000313|RefSeq:XP_012574804.1};	--	--	--
NS-10034.0	--	--	--	--	--	--	--
NS-10035.0	--	--	--	--	--	--	--
NS-10036.0	K14965 protein dpy-30 | (RefSeq) dpy-30 like protein (A)	dpy-30 like protein [Micromonas commoda]	--	SubName: Full=Uncharacterized protein {ECO:0000313|EMBL:ETV73555.1};	Histone H3 (Lys4) methyltransferase complex, subunit CPS25/DPY-30	--	Dpy-30 motif
NS-10037.0	--	--	--	SubName: Full=Geminivirus AL2 coat protein, MSV type {ECO:0000313|EMBL:OMO58125.1};	--	GO:0019028,viral capsid; GO:0005198,structural molecule activity	--
NS-10038.0	--	--	--	--	Armadillo/beta-catenin-like repeat-containing protein	--	DNA repair REX1-B
NS-1004.0	--	predicted protein, partial [Micromonas commoda]	--	SubName: Full=Aspartyl/asparaginyl beta-hydroxylase {ECO:0000313|EMBL:KOO33094.1};	Aspartyl beta-hydroxylase	GO:0018193,peptidyl-amino acid modification	Aspartyl/Asparaginyl beta-hydroxylase
NS-10040.0	K12173 BRCA1-A complex subunit BRE | (RefSeq) BRISC and BRCA1-A complex member 2 (A)	--	--	--	--	--	Brain and reproductive organ-expressed protein (BRE)
NS-10041.0	K01866 tyrosyl-tRNA synthetase [EC:6.1.1.1] | (RefSeq) tyrosine--tRNA ligase, cytoplasmic (A)	PREDICTED: tyrosine--tRNA ligase, cytoplasmic [Fragaria vesca subsp. vesca]	RecName: Full=Tyrosine--tRNA ligase 1, cytoplasmic {ECO:0000305}; EC=6.1.1.1 {ECO:0000305}; AltName: Full=Tyrosyl-tRNA synthetase {ECO:0000305}; Short=TyrRS {ECO:0000305};	RecName: Full=Tyrosine--tRNA ligase {ECO:0000256|RuleBase:RU361234}; EC=6.1.1.1 {ECO:0000256|RuleBase:RU361234}; AltName: Full=Tyrosyl-tRNA synthetase {ECO:0000256|RuleBase:RU361234};	Tyrosyl-tRNA synthetase, cytoplasmic	GO:0005737,cytoplasm; GO:0005524,ATP binding; GO:0004831,tyrosine-tRNA ligase activity; GO:0004832,valine-tRNA ligase activity; GO:0006438,valyl-tRNA aminoacylation	tRNA synthetases class I (W and Y)
NS-10042.0	--	--	--	--	--	--	--
NS-10043.0	--	PREDICTED: shugoshin-1-like [Citrus sinensis]	RecName: Full=SHUGOSHIN 2 {ECO:0000303|PubMed:23884434}; Short=AtSGO2 {ECO:0000303|PubMed:23884434};	SubName: Full=Uncharacterized protein {ECO:0000313|EMBL:ESR37700.1};	--	GO:0000775,chromosome, centromeric region; GO:0005634,nucleus; GO:0034090,maintenance of meiotic sister chromatid cohesion	HAP1 N-terminal conserved region
NS-10044.0	--	--	--	--	--	--	--
NS-10046.0	--	--	--	--	--	--	--
NS-10046.1	--	--	--	--	--	--	--
NS-10047.0	--	--	--	--	--	--	--
NS-10048.0	K12489 Arf-GAP with coiled-coil, ANK repeat and PH domain-containing protein | (RefSeq) ADP-ribosylation factor GTPase-activating protein AGD4 (A)	--	RecName: Full=ADP-ribosylation factor GTPase-activating protein AGD4; Short=ARF GAP AGD4; AltName: Full=GCN4-complementing protein 1; AltName: Full=Protein ARF-GAP DOMAIN 4; Short=AtAGD4;	--	Putative GTPase activating proteins (GAPs)	GO:0005737,cytoplasm; GO:0005096,GTPase activator activity; GO:0046872,metal ion binding	--
NS-10049.0	--	--	--	--	--	--	--
NS-1005.0	--	--	--	--	Uncharacterized conserved protein	--	4F5 protein family
NS-10050.0	K01930 folylpolyglutamate synthase [EC:6.3.2.17] | (RefSeq) fgp1; folylpolyglutamate synthetase 1 isoform X1 (A)	brown midrib4 [Zea mays]	RecName: Full=Folylpolyglutamate synthase {ECO:0000250|UniProtKB:Q05932, ECO:0000312|EMBL:CAC82079.1}; EC=6.3.2.17 {ECO:0000269|PubMed:11752472}; AltName: Full=DHFS-FPGS homolog D {ECO:0000312|EMBL:AEE79412.1}; AltName: Full=Folylpoly-gamma-glutamate synthetase {ECO:0000250|UniProtKB:Q05932}; Short=FPGS {ECO:0000250|UniProtKB:Q05932}; AltName: Full=Tetrahydrofolylpolyglutamate synthase {ECO:00002…	SubName: Full=Brown midrib4 {ECO:0000313|EMBL:AQL10057.1};	Folylpolyglutamate synthase	GO:0005737,cytoplasm; GO:0005524,ATP binding; GO:0046872,metal ion binding; GO:0004326,tetrahydrofolylpolyglutamate synthase activity; GO:0006730,one-carbon metabolic process	Mur ligase family, glutamate ligase domain
NS-10051.0	--	predicted protein [Hordeum vulgare subsp. vulgare]	--	SubName: Full=Predicted protein {ECO:0000313|EMBL:BAK02279.1};	Ca2+-activated K+ channel Slowpoke, alpha subunit	GO:0016020,membrane; GO:0060072,large conductance calcium-activated potassium channel activity	--
NS-10052.0	--	--	--	--	--	--	--
NS-10053.0	--	--	--	--	--	--	--
NS-10054.0	--	--	--	--	--	--	--
NS-10055.0	--	--	--	--	--	--	--
NS-10056.0	--	--	--	--	--	--	--
NS-10057.0	K20667 beta-amyrin 28-monooxygenase [EC:1.14.13.201] | (RefSeq) beta-amyrin 28-oxidase-like (A)	uncharacterized protein LOC110750423 [Prunus avium]	RecName: Full=Putative ribonuclease H protein At1g65750; EC=3.1.26.4;	SubName: Full=Uncharacterized protein {ECO:0000313|EMBL:EMJ04547.1}; Flags: Fragment;	FOG: Reverse transcriptase	GO:0046872,metal ion binding; GO:0003676,nucleic acid binding; GO:0004523,RNA-DNA hybrid ribonuclease activity	Reverse transcriptase-like
NS-10058.0	--	--	--	--	--	--	--
NS-10059.0	--	--	RecName: Full=Caltractin; AltName: Full=Centrin;	--	Ca2+-binding actin-bundling protein (fimbrin/plastin), EF-Hand protein superfamily	GO:0005509,calcium ion binding; GO:0007049,cell cycle; GO:0051301,cell division	EF-hand domain
NS-1006.0	--	--	--	--	--	--	--
NS-10060.0	--	--	--	--	--	--	--
NS-10061.0	--	--	--	--	--	--	--
NS-10062.0	--	--	--	--	--	--	--
NS-10063.0	K01537 Ca2+-transporting ATPase [EC:3.6.3.8] | (RefSeq) hypothetical protein (A)	hypothetical protein CISIN_1g0034522mg, partial [Citrus sinensis]	RecName: Full=Putative calcium-transporting ATPase 13, plasma membrane-type; EC=3.6.3.8; AltName: Full=Ca(2+)-ATPase isoform 13;	SubName: Full=Uncharacterized protein {ECO:0000313|EMBL:KDO74418.1}; Flags: Fragment;	Calcium transporting ATPase	GO:0005887,integral component of plasma membrane; GO:0043231,intracellular membrane-bounded organelle; GO:0005524,ATP binding; GO:0005388,calcium-transporting ATPase activity; GO:0005516,calmodulin binding; GO:0046872,metal ion binding	Cation transporter/ATPase, N-terminus
NS-10064.0	K12447 UDP-sugar pyrophosphorylase [EC:2.7.7.64] | (RefSeq) uncharacterized protein LOC106336398 (A)	uncharacterized protein LOC110869742 [Helianthus annuus]	RecName: Full=Retrovirus-related Pol polyprotein from transposon RE2; AltName: Full=Retro element 2 {ECO:0000303|PubMed:10689195}; Short=AtRE2 {ECO:0000303|PubMed:10689195}; Includes: RecName: Full=Protease RE2; EC=3.4.23.-; Includes: RecName: Full=Reverse transcriptase RE2; EC=2.7.7.49; Includes: RecName: Full=Endonuclease RE2;	SubName: Full=uncharacterized protein LOC109022157 {ECO:0000313|RefSeq:XP_018860525.1};	FOG: Transposon-encoded proteins with TYA, reverse transcriptase, integrase domains in various combinations	GO:0004190,aspartic-type endopeptidase activity; GO:0004519,endonuclease activity; GO:0046872,metal ion binding; GO:0003676,nucleic acid binding; GO:0003964,RNA-directed DNA polymerase activity; GO:0015074,DNA integration; GO:0006310,DNA recombination	--
NS-10065.0	--	--	--	--	--	--	--
NS-10066.0	--	--	--	--	--	--	--
NS-10068.0	--	Prefoldin [Corchorus olitorius]	--	SubName: Full=Prefoldin {ECO:0000313|EMBL:OMO62820.1};	--	--	--
NS-10069.0	--	--	--	--	Uncharacterized conserved protein (melanoma antigen P15)	--	--
NS-1007.0	--	--	--	--	--	--	--
NS-10070.0	K20180 vacuolar protein sorting-associated protein 16 | (RefSeq) protein VACUOLELESS1 isoform X1 (A)	Vacuoleless1 (VCL1) isoform 1 [Theobroma cacao]	RecName: Full=Protein VACUOLELESS1; AltName: Full=Vacuolar protein sorting-associated protein 16 homolog;	SubName: Full=Vacuoleless1 (VCL1) isoform 1 {ECO:0000313|EMBL:EOX93142.1};	--	GO:0005768,endosome; GO:0030897,HOPS complex; GO:0031902,late endosome membrane; GO:0005765,lysosomal membrane; GO:0009705,plant-type vacuole membrane; GO:0043234,NA; GO:0003779,actin binding; GO:0016197,endosomal transport; GO:0006886,intracellular protein transport; GO:0045992,negative regulation of embryonic development; GO:0035542,regulation of SNARE complex assembly; GO:0032889,regulation of…	--
NS-10071.0	--	--	--	--	--	--	--
NS-10072.0	--	--	--	--	--	--	--
NS-10073.0	--	--	--	--	--	--	--
NS-10074.0	--	--	--	--	--	--	--
NS-10075.0	--	--	--	--	--	--	--
NS-10076.0	--	--	--	--	--	--	--
NS-10077.0	--	--	--	--	--	--	--
NS-10077.1	--	--	--	--	--	--	--
NS-10078.0	--	UNC93-like protein 3 isoform X1 [Phalaenopsis equestris]	RecName: Full=UNC93-like protein 3;	SubName: Full=UNC-93 domain-containing protein {ECO:0000313|EMBL:GAV62696.1};	Uncharacterized conserved protein	GO:0016021,integral component of membrane	--
NS-10079.0	K06995 uncharacterized protein | (RefSeq) uncharacterized protein LOC103993149 (A)	PREDICTED: uncharacterized protein LOC101492959 [Cicer arietinum]	--	SubName: Full=uncharacterized protein LOC101492959 {ECO:0000313|RefSeq:XP_004493883.1};	--	--	Protein of unknown function (DUF861)
NS-1008.0	--	putative 115 kda protein in type-1 retrotransposable element [Quercus suber]	--	--	--	--	RNase H
NS-10080.0	--	--	--	--	--	--	--
NS-10081.0	--	--	--	--	--	--	--
NS-10082.0	--	--	--	--	--	--	--
NS-10083.0	--	--	--	--	--	--	--
NS-10084.0	K09680 type II pantothenate kinase [EC:2.7.1.33] | (RefSeq) hypothetical protein (A)	hypothetical protein VOLCADRAFT_61514 [Volvox carteri f. nagariensis]	RecName: Full=Pantothenate kinase 2; Short=AtPANK2; EC=2.7.1.33; AltName: Full=Pantothenic acid kinase 2;	SubName: Full=Uncharacterized protein {ECO:0000313|EMBL:EFJ47392.1}; Flags: Fragment;	Uncharacterized conserved protein	GO:0005829,cytosol; GO:0005524,ATP binding; GO:0004594,pantothenate kinase activity; GO:0015937,coenzyme A biosynthetic process	Protein of unknown function DUF89
NS-10085.0	--	--	--	--	--	--	--
NS-10086.0	--	--	--	--	N-acetylglucosaminyl phosphatidylinositol de-N-acetylase	--	--
NS-10087.0	--	inward rectifier K+ channel family transporter, partial [Micromonas commoda]	--	SubName: Full=Inward rectifier K+ channel family transporter {ECO:0000313|EMBL:ACO70019.1}; Flags: Fragment;	Inward rectifier K+ channel	GO:0016021,integral component of membrane; GO:0005242,inward rectifier potassium channel activity; GO:0034765,regulation of ion transmembrane transport	Inward rectifier potassium channel C-terminal domain
NS-10088.0	--	--	--	--	--	--	--
NS-10089.0	--	--	--	--	--	--	--
NS-1009.0	--	putative 115 kda protein in type-1 retrotransposable element [Quercus suber]	--	--	--	--	RNase H
NS-10090.0	K01183 chitinase [EC:3.2.1.14] | (RefSeq) chitinase-3-like protein 2 (A)	hypothetical protein CUMW_010670 [Citrus unshiu]	RecName: Full=G-type lectin S-receptor-like serine/threonine-protein kinase B120; EC=2.7.11.1; Flags: Precursor;	SubName: Full=Uncharacterized protein {ECO:0000313|EMBL:GAY34296.1};	--	GO:0016021,integral component of membrane; GO:0005886,plasma membrane; GO:0005524,ATP binding; GO:0005516,calmodulin binding; GO:0030246,carbohydrate binding; GO:0004674,protein serine/threonine kinase activity; GO:0006468,protein phosphorylation; GO:0048544,recognition of pollen	Protein tyrosine kinase
NS-10091.0	--	--	--	--	Trypsin	--	Trypsin
NS-10092.0	--	--	--	--	--	--	--
NS-10093.0	--	--	--	--	--	--	--
NS-10094.0	--	--	--	--	--	--	--
NS-10095.0	--	--	--	--	--	--	--
NS-10096.0	--	--	--	--	--	--	--
NS-10097.0	--	--	--	--	--	--	--
NS-10098.0	--	--	--	--	--	--	--
NS-10099.0	--	--	--	--	--	--	--
NS-101.0	--	--	--	--	--	--	--
NS-1010.0	K01613 phosphatidylserine decarboxylase [EC:4.1.1.65] | (RefSeq) phosphatidylserine decarboxylase proenzyme 3-like (A)	synaptotagmin family protein [Klebsormidium nitens]	RecName: Full=Synaptotagmin-5; AltName: Full=NTMC2T2.1; AltName: Full=Synaptotagmin E;	SubName: Full=Synaptotagmin family protein {ECO:0000313|EMBL:GAQ82809.1};	Ca2+-dependent phospholipid-binding protein Synaptotagmin, required for synaptic vesicle and secretory granule exocytosis	GO:0012505,endomembrane system; GO:0005783,endoplasmic reticulum; GO:0016021,integral component of membrane; GO:0005886,plasma membrane; GO:0009506,plasmodesma; GO:0008289,lipid binding; GO:0046872,metal ion binding; GO:0006869,lipid transport	C2 domain
NS-10100.0	--	--	--	--	--	--	--
NS-10101.0	--	--	--	--	--	--	--
NS-10102.0	--	--	--	--	--	--	--
NS-10103.0	K06013 STE24 endopeptidase [EC:3.4.24.84] | (RefSeq) CAAX prenyl protease 1 homolog (A)	CAAX prenyl protease 1 homolog [Helianthus annuus]	RecName: Full=CAAX prenyl protease 1 homolog; EC=3.4.24.84; AltName: Full=Farnesylated proteins-converting enzyme 1; Short=AtFACE-1; Short=FACE-1; AltName: Full=Prenyl protein-specific endoprotease 1; AltName: Full=Zinc metalloproteinase Ste24 homolog; Short=AtSTE24;	SubName: Full=Putative peptidase family M48 family protein {ECO:0000313|EMBL:OTF87485.1};	Metalloprotease	GO:0005783,endoplasmic reticulum; GO:0030176,integral component of endoplasmic reticulum membrane; GO:0005773,vacuole; GO:0004175,endopeptidase activity; GO:0046872,metal ion binding; GO:0004222,metalloendopeptidase activity; GO:0080120,CAAX-box protein maturation; GO:0071586,CAAX-box protein processing; GO:0006508,proteolysis	CAAX prenyl protease N-terminal, five membrane helices
NS-10104.0	--	--	--	--	--	--	--
NS-10105.0	--	--	--	SubName: Full=Ejaculatory bulb-specific protein 3 {ECO:0000313|EMBL:JAT66377.1}; Flags: Fragment;	--	--	Insect pheromone-binding family, A10/OS-D
NS-10106.0	--	--	--	--	Cytochrome P450 CYP3/CYP5/CYP6/CYP9 subfamilies	--	--
NS-10107.0	--	--	--	--	--	--	--
NS-10108.0	K11578 protein transport protein DSL1/ZW10 | (RefSeq) centromere/kinetochore protein zw10 homolog isoform X1 (A)	centromere/kinetochore protein zw10 homolog [Herrania umbratica]	RecName: Full=Centromere/kinetochore protein zw10 homolog; Short=AtZW10; AltName: Full=MAG2-interacting protein 1 {ECO:0000303|PubMed:24118572};	SubName: Full=Centromere/kinetochore protein (ZW10), putative {ECO:0000313|EMBL:EOX93362.1};	Centromere/kinetochore protein zw10 involved in mitotic chromosome segregation	GO:0000777,condensed chromosome kinetochore; GO:0005789,endoplasmic reticulum membrane; GO:0005634,nucleus; GO:1990423,RZZ complex; GO:0005819,spindle; GO:0051301,cell division; GO:0007059,chromosome segregation; GO:0006888,ER to Golgi vesicle-mediated transport; GO:0007094,mitotic spindle assembly checkpoint; GO:0015031,protein transport	--
NS-10109.0	--	--	--	--	--	--	--
NS-1011.0	--	--	--	--	--	--	--
NS-10110.0	--	--	--	--	Predicted RNA polymerase III subunit C17	--	RNA polymerase Rpb4
NS-10111.0	--	--	--	--	--	--	--
NS-10112.0	K11292 transcription elongation factor SPT6 | (RefSeq) transcription elongation factor SPT6-like isoform X1 (A)	PREDICTED: transcription elongation factor SPT6-like isoform X13 [Lupinus angustifolius]	RecName: Full=Transcription elongation factor SPT6 homolog {ECO:0000305}; Short=AtSPT6 {ECO:0000303|PubMed:20139304};	SubName: Full=Transcription elongation factor SPT6 {ECO:0000313|EMBL:EDQ78640.1}; Flags: Fragment;	Transcription elongation factor SPT6	GO:0005829,cytosol; GO:0009506,plasmodesma; GO:0008023,transcription elongation factor complex; GO:0035327,transcriptionally active chromatin; GO:0003677,DNA binding; GO:0003700,DNA-binding transcription factor activity; GO:0042393,histone binding; GO:0031491,nucleosome binding; GO:0000991,NA; GO:0003746,translation elongation factor activity; GO:0070827,chromatin maintenance; GO:0006342,chromati…	SH2 domain
NS-10113.0	K07976 Rab family, other | (RefSeq) septum-promoting GTP-binding protein 1 (A)	PREDICTED: septum-promoting GTP-binding protein 1 [Ziziphus jujuba]	--	SubName: Full=Uncharacterized protein {ECO:0000313|EMBL:ESR65469.1};	Ras GTPases	GO:0005525,GTP binding; GO:0003924,GTPase activity	--
NS-10114.0	--	--	--	--	--	--	--
NS-10115.0	--	hypothetical protein B456_001G089500 [Gossypium raimondii]	--	SubName: Full=Uncharacterized protein {ECO:0000313|EMBL:KJB08568.1};	--	GO:0016021,integral component of membrane	--
NS-10116.0	K03515 DNA repair protein REV1 [EC:2.7.7.-] | (RefSeq) uncharacterized protein LOC107894697 (A)	hypothetical protein VITISV_001884 [Vitis vinifera]	--	SubName: Full=Uncharacterized protein {ECO:0000313|EMBL:CAN79175.1};	--	GO:0003676,nucleic acid binding; GO:0015074,DNA integration	GAG-pre-integrase domain
NS-10117.0	--	--	--	--	--	--	--
NS-10118.0	--	--	--	--	--	--	--
NS-10119.0	--	--	--	--	--	--	--
NS-1012.0	K10587 ubiquitin-protein ligase E3 A [EC:2.3.2.26] | (RefSeq) hypothetical protein (A)	hypothetical protein SELMODRAFT_125303, partial [Selaginella moellendorffii]	RecName: Full=E3 ubiquitin-protein ligase UPL2; Short=Ubiquitin-protein ligase 2; EC=2.3.2.26; AltName: Full=HECT-type E3 ubiquitin transferase UPL2;	SubName: Full=Uncharacterized protein {ECO:0000313|EMBL:EFJ11881.1}; Flags: Fragment;	E3 ubiquitin protein ligase	GO:0005829,cytosol; GO:0005739,mitochondrion; GO:0005634,nucleus; GO:0061630,ubiquitin protein ligase activity	HECT-domain (ubiquitin-transferase)
NS-10120.0	--	--	--	--	--	--	--
NS-10122.0	--	--	--	--	--	--	--
NS-10123.0	--	--	--	--	--	--	--
NS-10124.0	--	--	--	--	--	--	--
NS-10125.0	--	--	--	--	--	--	--
NS-10126.0	K11380 NuA3 HAT complex component NTO1 | (RefSeq) bromodomain-containing protein 1 (A)	protein Jade-1-like [Hevea brasiliensis]	RecName: Full=Histone-lysine N-methyltransferase TRX1 {ECO:0000305}; Short=OsTrx1 {ECO:0000303|PubMed:24420930}; EC=2.1.1.43 {ECO:0000269|PubMed:24420930}; AltName: Full=Protein SET DOMAIN GROUP 723 {ECO:0000305}; AltName: Full=SET family protein 33 {ECO:0000305}; Short=OsSET33 {ECO:0000303|PubMed:23762371};	SubName: Full=Uncharacterized protein {ECO:0000313|EMBL:OAY54475.1};	PHD finger protein BR140/LIN-49	GO:0005634,nucleus; GO:0042054,histone methyltransferase activity; GO:0018024,histone-lysine N-methyltransferase activity; GO:0046872,metal ion binding; GO:0009908,flower development; GO:0035556,intracellular signal transduction; GO:0048578,positive regulation of long-day photoperiodism, flowering	PHD-zinc-finger like domain
NS-10127.0	--	--	--	--	--	--	--
NS-10128.0	--	--	--	--	--	--	--
NS-10129.0	--	--	--	--	--	--	--
NS-1013.0	--	--	--	--	--	--	--
NS-10130.0	K11253 histone H3 | (RefSeq) histone H3-like centromeric protein CSE4 (A)	histone 3 [Conocephalum conicum]	RecName: Full=Histone H3.2;	RecName: Full=Histone H3 {ECO:0000256|RuleBase:RU004471};	Histones H3 and H4	GO:0000786,nucleosome; GO:0005634,nucleus; GO:0003677,DNA binding; GO:0046982,protein heterodimerization activity	Core histone H2A/H2B/H3/H4
NS-10131.0	--	--	--	--	--	--	--
NS-10132.0	--	--	--	--	--	--	--
NS-10133.0	--	--	--	--	--	--	--
NS-10134.0	--	--	--	--	--	--	--
NS-10135.0	--	--	--	--	--	--	--
NS-10136.0	K08850 aurora kinase, other [EC:2.7.11.1] | (RefSeq) serine/threonine-protein kinase Aurora-3 isoform X1 (A)	serine/threonine-protein kinase Aurora-3 isoform X1 [Sesamum indicum]	RecName: Full=Serine/threonine-protein kinase Aurora-3; Short=AtAur3; EC=2.7.11.1; AltName: Full=Aurora-like kinase 3;	SubName: Full=serine/threonine-protein kinase Aurora-3-like isoform X2 {ECO:0000313|RefSeq:XP_016671586.1};	Serine/threonine protein kinase	GO:0032133,chromosome passenger complex; GO:0000775,chromosome, centromeric region; GO:0000780,condensed nuclear chromosome, centromeric region; GO:0005634,nucleus; GO:0048471,perinuclear region of cytoplasm; GO:0005819,spindle; GO:0005876,spindle microtubule; GO:0051233,spindle midzone; GO:0005524,ATP binding; GO:0035175,histone kinase activity (H3-S10 specific); GO:0044022,histone kinase activi…	Protein kinase domain
NS-10137.0	--	--	--	--	--	--	Ras association (RalGDS/AF-6) domain
NS-10138.0	--	--	--	--	--	--	--
NS-10139.0	K00253 isovaleryl-CoA dehydrogenase [EC:1.3.8.4] | (RefSeq) isovaleryl-CoA dehydrogenase, mitochondrial-like (A)	hypothetical protein CEUSTIGMA_g11043.t1 [Chlamydomonas eustigma]	RecName: Full=2-methylacyl-CoA dehydrogenase, mitochondrial; EC=1.3.99.12; AltName: Full=2-methylbutyryl-CoA deshydrogenase; Short=2MBCD; AltName: Full=Isovaleryl-CoA dehydrogenase 1; Short=St-IVD1; Flags: Precursor;	SubName: Full=Uncharacterized protein {ECO:0000313|EMBL:GAX83619.1};	Isovaleryl-CoA dehydrogenase	GO:0005739,mitochondrion; GO:0003853,2-methylacyl-CoA dehydrogenase activity; GO:0050660,flavin adenine dinucleotide binding; GO:1902192,2-methylbut-2-enoyl-CoA(4-) metabolic process; GO:1902190,2-methylbutanoyl-CoA(4-) catabolic process	Acyl-CoA dehydrogenase, middle domain
NS-1014.0	--	--	--	--	--	--	--
NS-10140.0	--	--	--	--	--	--	--
NS-10141.0	--	--	--	--	--	--	--
NS-10142.0	--	--	--	--	--	--	--
NS-10143.0	--	--	--	--	--	--	--
NS-10144.0	--	--	--	--	--	--	--
NS-10145.0	K09285 AP2-like factor, ANT lineage | (RefSeq) AP2-like ethylene-responsive transcription factor At1g16060 (A)	PREDICTED: AP2-like ethylene-responsive transcription factor At1g16060 [Ziziphus jujuba]	RecName: Full=AP2-like ethylene-responsive transcription factor At1g16060;	SubName: Full=AP2 domain-containing transcription factor, putative {ECO:0000313|EMBL:EOY26153.1};	--	GO:0005634,nucleus; GO:0003677,DNA binding; GO:0003700,DNA-binding transcription factor activity; GO:0000981,DNA-binding transcription factor activity, RNA polymerase II-specific; GO:0009873,ethylene-activated signaling pathway; GO:0007275,multicellular organism development; GO:0010187,negative regulation of seed germination; GO:1901959,positive regulation of cutin biosynthetic process; GO:004572…	AP2 domain
NS-10146.0	--	--	--	--	--	--	--
NS-10147.0	K17964 leucine-rich PPR motif-containing protein, mitochondrial | (RefSeq) putative pentatricopeptide repeat-containing protein At1g19290 isoform X1 (A)	pentatricopeptide repeat-containing protein At2g20710, mitochondrial-like [Hevea brasiliensis]	RecName: Full=Pentatricopeptide repeat-containing protein At2g20710, mitochondrial; Flags: Precursor;	SubName: Full=PPR domain-containing protein/PPR_2 domain-containing protein {ECO:0000313|EMBL:GAV86127.1};	FOG: PPR repeat	GO:0043231,intracellular membrane-bounded organelle; GO:0005739,mitochondrion; GO:0004519,endonuclease activity; GO:0003723,RNA binding; GO:0009451,RNA modification	PPR repeat family
NS-10148.0	--	--	--	--	Uncharacterized conserved protein	--	Ubiquitin-like domain
NS-10149.0	--	--	--	--	--	--	--
NS-1015.0	--	--	--	--	--	--	--
NS-10150.0	--	caspase-6 protein [Trema orientalis]	--	SubName: Full=Uncharacterized protein {ECO:0000313|EMBL:KDO47949.1}; Flags: Fragment;	--	--	--
NS-10151.0	--	--	--	--	--	--	--
NS-10152.0	--	--	--	--	--	--	--
NS-10153.0	--	--	--	--	--	--	--
NS-10154.0	--	--	--	--	--	--	--
NS-10155.0	--	PREDICTED: uncharacterized protein LOC100805443 isoform X3 [Glycine max]	--	SubName: Full=Uncharacterized protein {ECO:0000313|EMBL:KHN25133.1};	--	--	--
NS-10156.0	K13342 peroxin-5 | (RefSeq) peroxisome biogenesis protein 5 (A)	peroxisomal targeting signal-1 receptor [Citrullus lanatus subsp. vulgaris]	RecName: Full=Peroxisome biogenesis protein 5; AltName: Full=Peroxin-5; Short=AtPEX5; AltName: Full=Peroxisomal targeting signal type 1 receptor; AltName: Full=Pex5p;	SubName: Full=Peroxisomal targeting signal-1 receptor {ECO:0000313|EMBL:AAC97489.1};	TPR repeat-containing protein	GO:0005829,cytosol; GO:0005778,peroxisomal membrane; GO:0005052,peroxisome matrix targeting signal-1 binding; GO:0016560,protein import into peroxisome matrix, docking; GO:0006625,protein targeting to peroxisome; GO:0009733,response to auxin	TPR repeat
NS-10157.0	K00915 inositol-polyphosphate multikinase [EC:2.7.1.140 2.7.1.151] | (RefSeq) inositol polyphosphate multikinase beta-like (A)	IPK domain-containing protein, partial [Cephalotus follicularis]	RecName: Full=Inositol polyphosphate multikinase beta; EC=2.7.1.140; EC=2.7.1.151; AltName: Full=Inositol polyphosphate 6-/3-/5-kinase beta; Short=AtIpk2-beta; Short=AtIpk2beta;	RecName: Full=Inositol polyphosphate multikinase {ECO:0000256|RuleBase:RU363090}; EC=2.7.1.140 {ECO:0000256|RuleBase:RU363090}; EC=2.7.1.151 {ECO:0000256|RuleBase:RU363090}; Flags: Fragment;	Inositol polyphosphate multikinase, component of the ARGR transcription regulatory complex	GO:0005634,nucleus; GO:0090406,pollen tube; GO:0005524,ATP binding; GO:0000824,inositol tetrakisphosphate 3-kinase activity; GO:0047326,inositol tetrakisphosphate 5-kinase activity; GO:0051765,inositol tetrakisphosphate kinase activity; GO:0051766,inositol trisphosphate kinase activity; GO:0052725,inositol-1,3,4-trisphosphate 6-kinase activity; GO:0000823,inositol-1,4,5-trisphosphate 6-kinase act…	Inositol polyphosphate kinase
NS-10158.0	K08835 serine/threonine-protein kinase OSR1/STK39 [EC:2.7.11.1] | (RefSeq) serine/threonine-protein kinase BLUS1-like (A)	PREDICTED: serine/threonine-protein kinase BLUS1-like [Populus euphratica]	RecName: Full=Serine/threonine-protein kinase BLUS1; EC=2.7.11.1; AltName: Full=Protein BLUE LIGHT SIGNALING 1;	SubName: Full=Uncharacterized protein {ECO:0000313|EMBL:EEE89032.2};	Ste20-like serine/threonine protein kinase	GO:0005829,cytosol; GO:0005524,ATP binding; GO:0046872,metal ion binding; GO:0004674,protein serine/threonine kinase activity; GO:0032147,activation of protein kinase activity; GO:0007346,regulation of mitotic cell cycle; GO:1902456,regulation of stomatal opening; GO:0023014,signal transduction by protein phosphorylation; GO:0031098,stress-activated protein kinase signaling cascade	Protein kinase domain
NS-10159.0	--	--	--	--	--	--	--
NS-10160.0	--	--	--	--	--	--	--
NS-10161.0	--	--	--	--	--	--	--
NS-10162.0	--	--	--	--	--	--	--
NS-10163.0	--	--	--	--	--	--	--
NS-10164.0	K03165 DNA topoisomerase III [EC:5.6.2.1] | (RefSeq) DNA topoisomerase 3-alpha-like (A)	PREDICTED: uncharacterized protein LOC105948608 [Erythranthe guttata]	--	SubName: Full=Reverse transcriptase {ECO:0000313|EMBL:OMO64639.1};	FOG: Reverse transcriptase	GO:0003676,nucleic acid binding; GO:0003964,RNA-directed DNA polymerase activity	--
NS-10165.0	K20398 ragulator complex protein LAMTOR2 | (RefSeq) hypothetical protein (A)	--	--	SubName: Full=Ragulator complex protein lamtor2 isoform x1 {ECO:0000313|EMBL:CEG43224.1};	MP1 adaptor interacting protein P14	GO:0005085,guanyl-nucleotide exchange factor activity; GO:0032947,protein-containing complex scaffold activity; GO:0032008,positive regulation of TOR signaling	Roadblock/LC7 domain
NS-10167.0	K01193 beta-fructofuranosidase [EC:3.2.1.26] | (RefSeq) LOC109747879; beta-fructofuranosidase, insoluble isoenzyme 3-like (A)	hypothetical protein CUMW_197140 [Citrus unshiu]	RecName: Full=UPF0481 protein At3g47200;	SubName: Full=Uncharacterized protein {ECO:0000313|EMBL:GAY59784.1};	--	GO:0016021,integral component of membrane; GO:0005886,plasma membrane	Plant protein of unknown function
NS-10168.0	--	--	--	--	--	--	--
NS-10169.0	--	--	--	--	--	--	--
NS-1017.0	--	--	--	--	--	--	--
NS-10170.0	K03283 heat shock 70kDa protein 1/2/6/8 | (RefSeq) heat shock 70 kDa protein-like (A)	PREDICTED: uncharacterized protein LOC103936764 [Pyrus x bretschneideri]	--	SubName: Full=Uncharacterized protein {ECO:0000313|EMBL:EMJ04547.1}; Flags: Fragment;	FOG: Reverse transcriptase	GO:0003676,nucleic acid binding; GO:0004523,RNA-DNA hybrid ribonuclease activity	Reverse transcriptase-like
NS-10171.0	--	--	--	--	--	--	--
NS-10172.0	--	--	--	--	--	--	--
NS-10173.0	--	--	--	--	--	--	--
NS-10174.0	--	--	--	--	Predicted E3 ubiquitin ligase	--	--
NS-10175.0	--	--	--	--	--	--	--
NS-10176.0	--	--	--	--	--	--	Immunoglobulin I-set domain
NS-10177.0	--	hypothetical protein BVC80_7871g7 [Macleaya cordata]	--	SubName: Full=Uncharacterized protein {ECO:0000313|EMBL:OVA01361.1};	--	--	--
NS-10178.0	--	squamosa promoter-binding-like protein 7 [Manihot esculenta]	--	SubName: Full=Uncharacterized protein {ECO:0000313|EMBL:OAY49370.1};	--	GO:0005634,nucleus; GO:0003677,DNA binding; GO:0046872,metal ion binding	--
NS-10179.0	--	hypothetical protein VITISV_020633 [Vitis vinifera]	--	SubName: Full=Uncharacterized protein {ECO:0000313|EMBL:CAN64356.1};	--	GO:0016021,integral component of membrane; GO:0005524,ATP binding; GO:0030246,carbohydrate binding; GO:0003676,nucleic acid binding; GO:0004672,protein kinase activity; GO:0015074,DNA integration	Retroviral aspartyl protease
NS-1018.0	K06943 nucleolar GTP-binding protein | (RefSeq) hypothetical protein (A)	predicted protein [Bathycoccus prasinos]	RecName: Full=Nucleolar GTP-binding protein 1;	RecName: Full=Nucleolar GTP-binding protein 1 {ECO:0000256|PIRNR:PIRNR038919};	GTP-binding protein CRFG/NOG1 (ODN superfamily)	GO:0016020,membrane; GO:0005730,nucleolus; GO:0005525,GTP binding; GO:0042254,ribosome biogenesis	NOG1 N-terminal helical domain
NS-10180.0	K03515 DNA repair protein REV1 [EC:2.7.7.-] | (RefSeq) uncharacterized protein LOC107894697 (A)	hypothetical protein VITISV_042891 [Vitis vinifera]	--	SubName: Full=Uncharacterized protein {ECO:0000313|EMBL:CAN73102.1};	FOG: Transposon-encoded proteins with TYA, reverse transcriptase, integrase domains in various combinations	GO:0003676,nucleic acid binding; GO:0015074,DNA integration	GAG-pre-integrase domain
NS-10181.0	K06965 protein pelota | (RefSeq) protein PELOTA 1 (A)	PREDICTED: protein PELOTA 1 [Theobroma cacao]	RecName: Full=Protein PELOTA 1; Short=AtPelota1; EC=3.1.-.-;	RecName: Full=Protein pelota homolog {ECO:0000256|RuleBase:RU362019}; EC=3.1.-.- {ECO:0000256|RuleBase:RU362019};	Meiotic cell division protein Pelota/DOM34	GO:0005737,cytoplasm; GO:0005634,nucleus; GO:0004519,endonuclease activity; GO:0046872,metal ion binding; GO:0043022,ribosome binding; GO:0070651,nonfunctional rRNA decay; GO:0070966,nuclear-transcribed mRNA catabolic process, no-go decay; GO:0070481,nuclear-transcribed mRNA catabolic process, non-stop decay; GO:0032790,ribosome disassembly; GO:0071025,RNA surveillance; GO:0006412,translation	eRF1 domain 1
NS-10182.0	--	--	--	--	--	--	--
NS-10183.0	--	uncharacterized protein LOC111025033 [Momordica charantia]	--	SubName: Full=Rve domain-containing protein/RVT_3 domain-containing protein {ECO:0000313|EMBL:GAV73306.1};	--	GO:0003676,nucleic acid binding; GO:0004523,RNA-DNA hybrid ribonuclease activity; GO:0015074,DNA integration	--
NS-10184.0	K20285 Rab9 effector protein with kelch motifs | (RefSeq) acyl-CoA-binding domain-containing protein 5-like (A)	rab9 effector protein [Quercus suber]	RecName: Full=Acyl-CoA-binding domain-containing protein 4; Short=Acyl-CoA binding protein 4;	SubName: Full=Uncharacterized protein {ECO:0000313|EMBL:ESR46784.1};	Kelch repeat-containing proteins	GO:0005737,cytoplasm; GO:0005829,cytosol; GO:0005634,nucleus; GO:0000062,fatty-acyl-CoA binding; GO:0008289,lipid binding; GO:0006869,lipid transport; GO:0009723,response to ethylene; GO:0009753,response to jasmonic acid; GO:0009416,response to light stimulus	Galactose oxidase, central domain
NS-10185.0	--	BTB/POZ domain-containing protein FBL11 [Herrania umbratica]	RecName: Full=BTB/POZ domain-containing protein FBL11;	SubName: Full=Ubiquitin-protein ligases, putative isoform 3 {ECO:0000313|EMBL:EOY08167.1};	--	GO:0016567,protein ubiquitination	--
NS-10186.0	--	--	--	--	--	--	--
NS-10187.0	K22684 metacaspase-1 [EC:3.4.22.-] | (RefSeq) metacaspase-1-like (A)	PREDICTED: metacaspase-1-like, partial [Ziziphus jujuba]	RecName: Full=Metacaspase-1; Short=AtMC1; EC=3.4.22.-; AltName: Full=Metacaspase 1b; Short=AtMCP1b; AltName: Full=Protein LSD ONE LIKE 3;	SubName: Full=ICE-like protease (Caspase) p20 domain protein {ECO:0000313|EMBL:AES90645.1};	Metacaspase involved in regulation of apoptosis	GO:0004197,cysteine-type endopeptidase activity; GO:0006952,defense response; GO:0043068,positive regulation of programmed cell death	Caspase domain
NS-10188.0	--	hypothetical protein CUMW_085570 [Citrus unshiu]	--	SubName: Full=Uncharacterized protein {ECO:0000313|EMBL:GAY44922.1};	WD-repeat protein WDR6, WD repeat superfamily	--	--
NS-10189.0	--	PREDICTED: uncharacterized protein LOC102630687 isoform X2 [Citrus sinensis]	--	SubName: Full=Uncharacterized protein {ECO:0000313|EMBL:KDO36087.1};	--	--	--
NS-1019.0	K06943 nucleolar GTP-binding protein | (RefSeq) nucleolar GTP-binding protein 1 (A)	nucleolar GTP-binding protein 1 [Amborella trichopoda]	RecName: Full=Nucleolar GTP-binding protein 1;	RecName: Full=Nucleolar GTP-binding protein 1 {ECO:0000256|PIRNR:PIRNR038919};	GTP-binding protein CRFG/NOG1 (ODN superfamily)	GO:0016020,membrane; GO:0005730,nucleolus; GO:0005525,GTP binding; GO:0042254,ribosome biogenesis	NOGCT (NUC087) domain
NS-10190.0	--	hypothetical protein MANES_04G079500 [Manihot esculenta]	--	SubName: Full=Uncharacterized protein {ECO:0000313|EMBL:EMJ26216.1}; Flags: Fragment;	--	GO:0003676,nucleic acid binding	Reverse transcriptase-like
NS-10191.0	--	--	--	--	--	--	--
NS-10193.0	--	--	--	--	--	--	--
NS-10194.0	K13459 disease resistance protein RPS2 | (RefSeq) probable disease resistance protein At5g63020 (A)	hypothetical protein VITISV_010513 [Vitis vinifera]	RecName: Full=Retrovirus-related Pol polyprotein from transposon RE1; AltName: Full=Retro element 1 {ECO:0000303|PubMed:10689195}; Short=AtRE1 {ECO:0000303|PubMed:10689195}; Includes: RecName: Full=Protease RE1; EC=3.4.23.-; Includes: RecName: Full=Reverse transcriptase RE1; EC=2.7.7.49; Includes: RecName: Full=Endonuclease RE1;	SubName: Full=Uncharacterized protein {ECO:0000313|EMBL:CAN72498.1};	FOG: Transposon-encoded proteins with TYA, reverse transcriptase, integrase domains in various combinations	GO:0004190,aspartic-type endopeptidase activity; GO:0004519,endonuclease activity; GO:0046872,metal ion binding; GO:0003676,nucleic acid binding; GO:0003964,RNA-directed DNA polymerase activity; GO:0015074,DNA integration; GO:0006310,DNA recombination	--
NS-10195.0	--	--	--	--	--	--	--
NS-10196.0	--	--	--	--	--	--	--
NS-10197.0	--	--	--	--	Regulator of ATP-sensitive K+ channels Alpha-endosulfine/ARPP-19 and related cAMP-regulated phosphoproteins	--	cAMP-regulated phosphoprotein/endosulfine conserved region
NS-10198.0	--	--	--	--	--	--	--
NS-10198.1	--	--	--	--	--	--	--
NS-10199.0	K04079 molecular chaperone HtpG | (RefSeq) heat shock protein 83-like (A)	predicted protein [Hordeum vulgare subsp. vulgare]	RecName: Full=Heat shock protein 82; Flags: Fragment;	SubName: Full=Predicted protein {ECO:0000313|EMBL:BAJ89237.1};	Endoplasmic reticulum glucose-regulated protein (GRP94/endoplasmin), HSP90 family	GO:0005737,cytoplasm; GO:0005524,ATP binding; GO:0051082,unfolded protein binding; GO:0006457,protein folding; GO:0006950,response to stress	Hsp90 protein
NS-102.0	--	--	--	--	--	--	--
NS-1020.0	--	--	--	--	--	--	--
NS-10200.0	--	--	--	--	--	--	--
NS-10201.0	--	--	--	--	--	--	--
NS-10202.0	--	--	--	--	Natriuretic peptide receptor, guanylate cyclase	--	--
NS-10203.0	K14431 transcription factor TGA | (RefSeq) uncharacterized protein LOC108455563 (A)	PREDICTED: transcription factor TGA2-like isoform X2 [Populus euphratica]	RecName: Full=Transcription factor TGA9 {ECO:0000303|PubMed:20805327}; AltName: Full=Protein TGACG (TGA) motif-binding protein 9 {ECO:0000303|PubMed:20805327}; AltName: Full=bZIP transcription factor 21 {ECO:0000303|PubMed:11906833}; Short=AtbZIP21 {ECO:0000303|PubMed:11906833};	SubName: Full=BZIP family transcription factor family protein {ECO:0000313|EMBL:ERP62617.1};	--	GO:0005634,nucleus; GO:0003700,DNA-binding transcription factor activity; GO:0042803,protein homodimerization activity; GO:0043565,sequence-specific DNA binding; GO:0048653,anther development; GO:0071588,hydrogen peroxide mediated signaling pathway; GO:0002237,response to molecule of bacterial origin; GO:0006351,transcription, DNA-templated	--
NS-10204.0	--	PREDICTED: uncharacterized protein LOC107174937 [Citrus sinensis]	--	SubName: Full=Uncharacterized protein {ECO:0000313|EMBL:ESR49555.1}; Flags: Fragment;	--	--	--
NS-10206.0	--	--	--	--	--	--	--
NS-10207.0	K01648 ATP citrate (pro-S)-lyase [EC:2.3.3.8] | (RefSeq) probable ATP-citrate synthase subunit 2 (A)	predicted protein [Hordeum vulgare subsp. vulgare]	RecName: Full=ATP-citrate synthase alpha chain protein 3; Short=ATP-citrate synthase A-3; EC=2.3.3.8; AltName: Full=ATP-citrate lyase A-3; AltName: Full=Citrate cleavage enzyme A-3;	SubName: Full=ATP-citrate synthase {ECO:0000313|EMBL:OQR82148.1}; Flags: Fragment;	ATP-citrate lyase	GO:0009346,citrate lyase complex; GO:0005829,cytosol; GO:0005524,ATP binding; GO:0003878,ATP citrate synthase activity; GO:0006085,acetyl-CoA biosynthetic process; GO:0006633,fatty acid biosynthetic process	ATP-grasp domain
NS-10208.0	--	--	--	--	--	--	--
NS-10209.0	--	--	--	--	--	--	--
NS-1021.0	--	--	--	--	--	--	--
NS-10210.0	--	--	--	--	--	--	--
NS-10211.0	--	--	--	--	--	--	--
NS-10212.0	K01099 inositol polyphosphate 5-phosphatase INPP5B/F [EC:3.1.3.36] | (RefSeq) type II inositol 1,4,5-trisphosphate 5-phosphatase FRA3-like isoform X1 (A)	PREDICTED: type I inositol polyphosphate 5-phosphatase 13-like isoform X1 [Citrus sinensis]	RecName: Full=Type I inositol polyphosphate 5-phosphatase 12 {ECO:0000303|PubMed:15574849}; Short=At5PTase12 {ECO:0000303|PubMed:15574849}; EC=3.1.3.56 {ECO:0000269|PubMed:15574849};	SubName: Full=Uncharacterized protein {ECO:0000313|EMBL:ESR55281.1};	Inositol polyphosphate 5-phosphatase and related proteins	GO:0052659,inositol-1,3,4,5-tetrakisphosphate 5-phosphatase activity; GO:0052658,inositol-1,4,5-trisphosphate 5-phosphatase activity; GO:0004445,inositol-polyphosphate 5-phosphatase activity; GO:0046872,metal ion binding; GO:0046856,phosphatidylinositol dephosphorylation; GO:0009846,pollen germination	Endonuclease/Exonuclease/phosphatase family
NS-10213.0	--	--	--	--	--	--	--
NS-10214.0	K19199 protein-histidine N-methyltransferase [EC:2.1.1.85] | (RefSeq) uncharacterized protein LOC108998805 (A)	RNA-directed DNA polymerase [Dendrobium catenatum]	--	SubName: Full=RNA-directed DNA polymerase {ECO:0000313|EMBL:PKU85910.1};	FOG: Transposon-encoded proteins with TYA, reverse transcriptase, integrase domains in various combinations	--	RNase H-like domain found in reverse transcriptase
NS-10215.0	K03283 heat shock 70kDa protein 1/2/6/8 | (RefSeq) heat shock 70 kDa protein-like (A)	uncharacterized protein LOC110750423 [Prunus avium]	RecName: Full=Putative ribonuclease H protein At1g65750; EC=3.1.26.4;	SubName: Full=Putative ribonuclease H protein At1g65750 family {ECO:0000313|EMBL:KYP49751.1}; Flags: Fragment;	FOG: Reverse transcriptase	GO:0046872,metal ion binding; GO:0003676,nucleic acid binding; GO:0004523,RNA-DNA hybrid ribonuclease activity	Reverse transcriptase-like
NS-10216.0	--	--	--	--	--	--	--
NS-10217.0	--	--	--	--	--	--	--
NS-10218.0	--	centromere protein V [Jatropha curcas]	--	SubName: Full=Uncharacterized protein {ECO:0000313|EMBL:KDP25805.1};	Uncharacterized conserved protein	GO:0016846,carbon-sulfur lyase activity; GO:0008152,metabolic process	Glutathione-dependent formaldehyde-activating enzyme
NS-10219.0	--	--	--	--	--	--	--
NS-1022.0	--	--	--	--	--	--	--
NS-10220.0	--	--	--	--	--	--	--
NS-10221.0	--	--	--	--	--	--	--
NS-10222.0	--	--	--	SubName: Full=Uncharacterized protein {ECO:0000313|EMBL:CBK24236.2};	Metalloproteinase-related collagenase pM5	GO:0030246,carbohydrate binding	Carboxypeptidase regulatory-like domain
NS-10223.0	--	--	--	--	--	--	--
NS-10224.0	K09264 MADS-box transcription factor, plant | (RefSeq) truncated transcription factor CAULIFLOWER A-like isoform X1 (A)	truncated transcription factor CAULIFLOWER A-like isoform X4 [Hevea brasiliensis]	RecName: Full=MADS-box transcription factor 6; AltName: Full=OsMADS6; AltName: Full=Protein MOSAIC FLORAL ORGANS 1;	SubName: Full=Uncharacterized protein {ECO:0000313|EMBL:KJB40034.1};	MADS box transcription factor	GO:0005634,nucleus; GO:0003677,DNA binding; GO:0003700,DNA-binding transcription factor activity; GO:0046983,protein dimerization activity; GO:0000977,RNA polymerase II regulatory region sequence-specific DNA binding; GO:0030154,cell differentiation; GO:0009553,embryo sac development; GO:0010582,floral meristem determinacy; GO:0048437,floral organ development; GO:0048449,floral organ formation; G…	SRF-type transcription factor (DNA-binding and dimerisation domain)
NS-10225.0	--	--	--	--	--	--	--
NS-10226.0	--	hypothetical protein CICLE_v10013654mg [Citrus clementina]	RecName: Full=Calmodulin-interacting protein 111; Short=CaM-interacting protein 111; AltName: Full=ATPase family AAA domain-containing protein CIP111;	SubName: Full=Uncharacterized protein {ECO:0000313|EMBL:ESR43752.1};	Nuclear AAA ATPase (VCP subfamily)	GO:0009507,chloroplast; GO:0009535,chloroplast thylakoid membrane; GO:0005524,ATP binding; GO:0016887,ATPase activity; GO:0005516,calmodulin binding	--
NS-10227.0	--	--	--	--	--	--	--
NS-10229.0	--	--	--	--	--	--	--
NS-1023.0	--	hypothetical protein CUMW_174950 [Citrus unshiu]	--	SubName: Full=Uncharacterized protein {ECO:0000313|EMBL:GAY56837.1};	--	--	--
NS-10230.0	K09422 transcription factor MYB, plant | (RefSeq) transcription factor MYB51-like (A)	PREDICTED: uncharacterized protein LOC109135783 [Beta vulgaris subsp. vulgaris]	RecName: Full=Putative ribonuclease H protein At1g65750; EC=3.1.26.4;	SubName: Full=Uncharacterized protein {ECO:0000313|EMBL:KMS97068.1};	FOG: Reverse transcriptase	GO:0046872,metal ion binding; GO:0003676,nucleic acid binding; GO:0004523,RNA-DNA hybrid ribonuclease activity	--
NS-10231.0	--	PREDICTED: xylulose kinase isoform X3 [Ricinus communis]	RecName: Full=D-ribulose kinase {ECO:0000305|PubMed:27223615}; Short=D-ribulokinase {ECO:0000305}; EC=2.7.1.47 {ECO:0000269|PubMed:27223615}; AltName: Full=Inactive Xylulose kinase 1 {ECO:0000303|PubMed:16920870}; Short=Atxk-1 {ECO:0000303|PubMed:16920870}; Flags: Precursor;	SubName: Full=Xylulose kinase, putative {ECO:0000313|EMBL:EEF49476.1}; EC=2.7.1.17 {ECO:0000313|EMBL:EEF49476.1};	--	GO:0009507,chloroplast; GO:0005737,cytoplasm; GO:0009536,plastid; GO:0005524,ATP binding; GO:0019150,D-ribulokinase activity; GO:0016773,phosphotransferase activity, alcohol group as acceptor; GO:0016310,phosphorylation	FGGY family of carbohydrate kinases, C-terminal domain
NS-10232.0	--	--	--	--	Glycine dehydrogenase (decarboxylating)	--	--
NS-10233.0	K18835 WRKY transcription factor 2 | (RefSeq) WRKY transcription factor WRKY24 (A)	hypothetical protein CQW23_23175 [Capsicum baccatum]	RecName: Full=Probable WRKY transcription factor 12; AltName: Full=WRKY DNA-binding protein 12;	SubName: Full=Uncharacterized protein {ECO:0000313|EMBL:PHT35475.1};	--	GO:0005634,nucleus; GO:0003700,DNA-binding transcription factor activity; GO:0043565,sequence-specific DNA binding; GO:0006351,transcription, DNA-templated	WRKY DNA -binding domain
NS-10234.0	--	hypothetical protein CUMW_206980 [Citrus unshiu]	--	SubName: Full=Uncharacterized protein {ECO:0000313|EMBL:GAY61079.1};	--	--	Telomere recombination
NS-10235.0	--	--	--	--	--	--	--
NS-10236.0	--	--	--	--	--	--	--
NS-10237.0	--	--	--	--	--	--	--
NS-10238.0	--	--	--	--	--	--	--
NS-10239.0	--	--	--	--	--	--	--
NS-1024.0	--	--	--	--	--	--	--
NS-10240.0	K07870 mitochondrial Rho GTPase 1 [EC:3.6.5.-] | (RefSeq) uncharacterized protein LOC103958384 (A)	uncharacterized protein LOC111377194 [Olea europaea var. sylvestris]	RecName: Full=Bark storage protein B; Flags: Precursor;	SubName: Full=uncharacterized protein LOC109007371 isoform X1 {ECO:0000313|RefSeq:XP_018842572.1};	--	GO:0003824,catalytic activity; GO:0045735,nutrient reservoir activity; GO:0009116,nucleoside metabolic process	Phosphorylase superfamily
NS-10241.0	K01528 dynamin GTPase [EC:3.6.5.5] | (Kazusa) Lj0g3v0199559.2; - (A)	PREDICTED: uncharacterized mitochondrial protein AtMg00820-like [Glycine max]	RecName: Full=Uncharacterized mitochondrial protein AtMg00820; AltName: Full=ORF170;	SubName: Full=Uncharacterized protein {ECO:0000313|EMBL:KYP77999.1};	FOG: Transposon-encoded proteins with TYA, reverse transcriptase, integrase domains in various combinations	GO:0005739,mitochondrion	Reverse transcriptase (RNA-dependent DNA polymerase)
NS-10242.0	K13429 chitin elicitor receptor kinase 1 | (RefSeq) chitin elicitor receptor kinase 1-like (A)	Protein kinase domain [Macleaya cordata]	RecName: Full=LysM domain receptor-like kinase 3 {ECO:0000303|PubMed:12947035}; Short=LysM-containing receptor-like kinase 3 {ECO:0000305}; Short=MtLYK3 {ECO:0000303|PubMed:17586690}; EC=2.7.11.1 {ECO:0000255|PROSITE-ProRule:PRU00159, ECO:0000269|PubMed:20971894}; AltName: Full=LysM receptor kinase K1B {ECO:0000305}; AltName: Full=Protein HAIR CURLING {ECO:0000303|PubMed:11290290}; Flags: Precurs…	SubName: Full=Protein kinase domain {ECO:0000313|EMBL:OVA09750.1};	--	GO:0016021,integral component of membrane; GO:0005886,plasma membrane; GO:0005775,vacuolar lumen; GO:0005524,ATP binding; GO:0016301,kinase activity; GO:0004674,protein serine/threonine kinase activity; GO:0009877,nodulation; GO:0046777,protein autophosphorylation; GO:0009609,response to symbiotic bacterium	--
NS-10243.0	--	--	--	--	--	--	--
NS-10244.0	K12251 N-carbamoylputrescine amidase [EC:3.5.1.53] | (Kazusa) Lj0g3v0164619.1; - (A)	Retrovirus-related Pol polyprotein from transposon TNT 1-94 [Morus notabilis]	--	SubName: Full=Retrovirus-related Pol polyprotein from transposon TNT 1-94 {ECO:0000313|EMBL:EXB35423.1};	FOG: Transposon-encoded proteins with TYA, reverse transcriptase, integrase domains in various combinations	GO:0003676,nucleic acid binding; GO:0008270,zinc ion binding	GAG-pre-integrase domain
NS-10245.0	K21867 potassium channel | (RefSeq) potassium channel AKT1 (A)	PREDICTED: potassium channel AKT1 [Citrus sinensis]	RecName: Full=Potassium channel AKT1; Short=OsAKT1;	SubName: Full=Uncharacterized protein {ECO:0000313|EMBL:GAY45085.1};	K+-channel ERG and related proteins, contain PAS/PAC sensor domain	GO:0016021,integral component of membrane; GO:0005249,voltage-gated potassium channel activity; GO:0034765,regulation of ion transmembrane transport	Ion transport protein
NS-10247.0	--	--	--	--	--	--	--
NS-10248.0	--	--	--	--	--	--	--
NS-10249.0	K07305 peptide-methionine (R)-S-oxide reductase [EC:1.8.4.12] | (RefSeq) uncharacterized mitochondrial protein AtMg00810-like (A)	uncharacterized protein LOC111374981 [Olea europaea var. sylvestris]	RecName: Full=Retrovirus-related Pol polyprotein from transposon RE1; AltName: Full=Retro element 1 {ECO:0000303|PubMed:10689195}; Short=AtRE1 {ECO:0000303|PubMed:10689195}; Includes: RecName: Full=Protease RE1; EC=3.4.23.-; Includes: RecName: Full=Reverse transcriptase RE1; EC=2.7.7.49; Includes: RecName: Full=Endonuclease RE1;	SubName: Full=Uncharacterized protein {ECO:0000313|EMBL:CAN73102.1};	FOG: Transposon-encoded proteins with TYA, reverse transcriptase, integrase domains in various combinations	GO:0004190,aspartic-type endopeptidase activity; GO:0004519,endonuclease activity; GO:0046872,metal ion binding; GO:0003676,nucleic acid binding; GO:0003964,RNA-directed DNA polymerase activity; GO:0015074,DNA integration; GO:0006310,DNA recombination	Reverse transcriptase (RNA-dependent DNA polymerase)
NS-1025.0	--	--	--	--	--	--	--
NS-10250.0	K12158 ubiquitin-like protein Nedd8 | (RefSeq) ubiquitin (A)	hypothetical protein CEUSTIGMA_g12876.t1 [Chlamydomonas eustigma]	RecName: Full=Ubiquitin-NEDD8-like protein RUB2; Contains: RecName: Full=Ubiquitin; Contains: RecName: Full=NEDD8-like protein RUB2; AltName: Full=OsRUB2; AltName: Full=Ubiquitin-related protein 2; Flags: Precursor;	SubName: Full=Ubiquitin-like protein Nedd8 {ECO:0000313|EMBL:JAC71686.1}; Flags: Fragment;	Ubiquitin-like protein	GO:0005737,cytoplasm; GO:0005634,nucleus	Ubiquitin family
NS-10251.0	--	--	--	--	--	--	--
NS-10252.0	--	--	--	--	--	--	--
NS-10253.0	--	--	--	--	--	--	--
NS-10254.0	--	--	--	--	--	--	--
NS-10255.0	--	--	--	--	--	--	--
NS-10256.0	--	--	--	--	--	--	--
NS-10257.0	K00131 glyceraldehyde-3-phosphate dehydrogenase (NADP+) [EC:1.2.1.9] | (RefSeq) NADP-dependent glyceraldehyde-3-phosphate dehydrogenase (A)	NADP-glyceraldehyde-3-phosphate dehydrogenase, partial [Camellia sinensis]	RecName: Full=NADP-dependent glyceraldehyde-3-phosphate dehydrogenase; EC=1.2.1.9; AltName: Full=Glyceraldehyde-3-phosphate dehydrogenase [NADP(+)]; AltName: Full=Non-phosphorylating glyceraldehyde 3-phosphate dehydrogenase; AltName: Full=Triosephosphate dehydrogenase;	SubName: Full=NADP-glyceraldehyde-3-phosphate dehydrogenase {ECO:0000313|EMBL:AHM10172.1}; EC=1.2.1.9 {ECO:0000313|EMBL:AHM10172.1}; Flags: Fragment;	Aldehyde dehydrogenase	GO:0005737,cytoplasm; GO:0008886,glyceraldehyde-3-phosphate dehydrogenase (NADP+) (non-phosphorylating) activity	Aldehyde dehydrogenase family
NS-10258.0	K05909 laccase [EC:1.10.3.2] | (RefSeq) laccase-2-like (A)	PREDICTED: uncharacterized protein LOC108981890, partial [Juglans regia]	RecName: Full=Retrovirus-related Pol polyprotein from transposon TNT 1-94; Includes: RecName: Full=Protease; EC=3.4.23.-; Includes: RecName: Full=Reverse transcriptase; EC=2.7.7.49; Includes: RecName: Full=Endonuclease;	SubName: Full=uncharacterized protein LOC108981890 {ECO:0000313|RefSeq:XP_018808682.1};	FOG: Transposon-encoded proteins with TYA, reverse transcriptase, integrase domains in various combinations	GO:0004190,aspartic-type endopeptidase activity; GO:0004519,endonuclease activity; GO:0003676,nucleic acid binding; GO:0003964,RNA-directed DNA polymerase activity; GO:0008270,zinc ion binding; GO:0015074,DNA integration	Reverse transcriptase (RNA-dependent DNA polymerase)
NS-10259.0	--	--	--	--	--	--	--
NS-1026.0	--	--	--	--	--	--	--
NS-10260.0	--	hypothetical protein CUMW_026700 [Citrus unshiu]	RecName: Full=CASP-like protein 2C1; Short=PtCASPL2C1;	SubName: Full=Uncharacterized protein {ECO:0000313|EMBL:GAY37132.1};	--	GO:0016021,integral component of membrane; GO:0005886,plasma membrane; GO:0051536,iron-sulfur cluster binding	Domain of unknown function (DUF588)
NS-10261.0	--	--	--	--	--	--	--
NS-10262.0	--	hypothetical protein JCGZ_03839 [Jatropha curcas]	RecName: Full=Plastidal glycolate/glycerate translocator 1, chloroplastic; AltName: Full=Bacterial membrane protein LrgB-like protein; Short=AtLrgB; Flags: Precursor;	SubName: Full=Putative ovule protein {ECO:0000313|EMBL:JAP06549.1}; Flags: Fragment;	--	GO:0009507,chloroplast; GO:0009941,chloroplast envelope; GO:0009706,chloroplast inner membrane; GO:0016021,integral component of membrane; GO:0016020,membrane; GO:1901974,glycerate transmembrane transporter activity; GO:0043879,glycolate transmembrane transporter activity; GO:0009658,chloroplast organization; GO:1901975,glycerate transmembrane transport; GO:0097339,glycolate transmembrane transpo…	--
NS-10263.0	--	--	--	--	--	--	--
NS-10264.0	--	--	--	--	--	--	--
NS-10265.0	--	--	--	--	--	--	--
NS-10266.0	K14007 protein transport protein SEC24 | (RefSeq) hypothetical protein (A)	hypothetical protein CHLNCDRAFT_58279 [Chlorella variabilis]	RecName: Full=Protein transport protein Sec24-like CEF;	SubName: Full=Protein transport protein SEC24 {ECO:0000313|EMBL:JAC81269.1};	Vesicle coat complex COPII, subunit SFB3	GO:0030127,COPII vesicle coat; GO:0005829,cytosol; GO:0005789,endoplasmic reticulum membrane; GO:0033116,endoplasmic reticulum-Golgi intermediate compartment membrane; GO:0000139,Golgi membrane; GO:0008270,zinc ion binding; GO:0006888,ER to Golgi vesicle-mediated transport; GO:0006886,intracellular protein transport; GO:0006979,response to oxidative stress	--
NS-10267.0	--	--	--	--	--	--	--
NS-10268.0	--	--	--	--	Tetraspanin family integral membrane protein	--	Tetraspanin family
NS-10269.0	--	--	--	--	--	--	--
NS-1027.0	--	--	--	--	--	--	--
NS-10270.0	K17499 protein phosphatase 1G [EC:3.1.3.16] | (RefSeq) putative protein phosphatase 2C 11 (A)	putative protein phosphatase 2C 11 [Auxenochlorella protothecoides]	RecName: Full=Probable protein phosphatase 2C 70; Short=OsPP2C70; EC=3.1.3.16;	SubName: Full=Protein phosphatase 2C 2 {ECO:0000313|EMBL:JAT40904.1};	Serine/threonine protein phosphatase	GO:0046872,metal ion binding; GO:0004722,protein serine/threonine phosphatase activity	Protein phosphatase 2C
NS-10271.0	--	predicted protein [Physcomitrella patens]	--	SubName: Full=Predicted protein {ECO:0000313|EMBL:EDQ67120.1};	Phosphatidylinositol transfer protein SEC14 and related proteins	--	CRAL/TRIO domain
NS-10272.0	--	--	--	--	--	--	--
NS-10273.0	--	acyltransferase-like protein At1g54570, chloroplastic isoform X1 [Prunus persica]	RecName: Full=Acyltransferase-like protein At3g26840, chloroplastic; EC=2.3.1.-; Flags: Precursor;	SubName: Full=Uncharacterized protein {ECO:0000313|EMBL:ONI04726.1};	--	GO:0009507,chloroplast; GO:0010287,plastoglobule; GO:0004144,diacylglycerol O-acyltransferase activity; GO:0033306,phytol metabolic process; GO:0019432,triglyceride biosynthetic process	--
NS-10274.0	--	--	--	--	--	--	--
NS-10275.0	--	--	--	--	--	--	--
NS-10276.0	K09191 general transcription factor IIIA | (RefSeq) transcription factor IIIA (A)	PREDICTED: transcription factor IIIA isoform X2 [Citrus sinensis]	RecName: Full=Transcription factor IIIA {ECO:0000303|PubMed:12711688}; Short=AtTFIIIA {ECO:0000303|PubMed:12711688};	SubName: Full=Uncharacterized protein {ECO:0000313|EMBL:KJB59953.1};	FOG: Zn-finger	GO:0005730,nucleolus; GO:0005634,nucleus; GO:0080084,5S rDNA binding; GO:0008097,5S rRNA binding; GO:0003700,DNA-binding transcription factor activity; GO:0046872,metal ion binding; GO:0003723,RNA binding; GO:0007275,multicellular organism development; GO:0006351,transcription, DNA-templated	--
NS-10277.0	--	--	--	--	--	--	--
NS-10278.0	--	--	--	--	--	--	--
NS-10279.0	--	--	--	--	--	--	--
NS-1028.0	--	hypothetical protein (mitochondrion) [Beta vulgaris subsp. maritima]	--	SubName: Full=Uncharacterized protein orf177b {ECO:0000313|EMBL:CBJ20762.1};	--	GO:0005739,mitochondrion	--
NS-10280.0	K13152 U11/U12 small nuclear ribonucleoprotein 20 kDa protein | (RefSeq) zinc finger CCCH domain-containing protein 3 (A)	PREDICTED: zinc finger CCCH domain-containing protein 3 isoform X2 [Elaeis guineensis]	RecName: Full=Zinc finger CCCH domain-containing protein 3; Short=OsC3H3;	SubName: Full=Zinc finger CCCH domain-containing protein 3 {ECO:0000313|EMBL:EXB74986.1};	U1 snRNP-specific protein C	GO:0005689,U12-type spliceosomal complex; GO:0003677,DNA binding; GO:0008270,zinc ion binding	U1 zinc finger
NS-10281.0	--	--	--	SubName: Full=Uncharacterized protein {ECO:0000313|EMBL:OQR81165.1};	Glutaminase (contains ankyrin repeat)	GO:0005509,calcium ion binding; GO:0004359,glutaminase activity; GO:0006541,glutamine metabolic process	Glutaminase
NS-10282.0	--	PREDICTED: uncharacterized protein LOC109134462 isoform X1 [Beta vulgaris subsp. vulgaris]	--	SubName: Full=Uncharacterized protein {ECO:0000313|EMBL:ACY01928.1};	--	GO:0003676,nucleic acid binding; GO:0015074,DNA integration	--
NS-10283.0	--	hypothetical protein VITISV_005456 [Vitis vinifera]	--	SubName: Full=Uncharacterized protein {ECO:0000313|EMBL:CAN77860.1};	FOG: Transposon-encoded proteins with TYA, reverse transcriptase, integrase domains in various combinations	--	Reverse transcriptase (RNA-dependent DNA polymerase)
NS-10284.0	K13449 pathogenesis-related protein 1 | (RefSeq) pathogenesis-related protein PRB1-2-like (A)	Ves allergen [Parasponia andersonii]	RecName: Full=Pathogenesis-related protein PR-1; Flags: Precursor;	SubName: Full=Allergen V5/Tpx-1-related protein {ECO:0000313|EMBL:OMO90613.1};	Defense-related protein containing SCP domain	GO:0005576,extracellular region; GO:0006952,defense response; GO:0009607,response to biotic stimulus	Cysteine-rich secretory protein family
NS-10285.0	K03671 thioredoxin 1 | (RefSeq) Thioredoxin H-type (A)	Thioredoxin H-type [Monoraphidium neglectum]	RecName: Full=Thioredoxin; Short=Trx;	RecName: Full=Thioredoxin {ECO:0000256|PIRNR:PIRNR000077};	Thioredoxin	GO:0009507,chloroplast; GO:0015035,protein disulfide oxidoreductase activity; GO:0045454,cell redox homeostasis; GO:0006662,glycerol ether metabolic process	Thioredoxin
NS-10286.0	K12874 intron-binding protein aquarius | (RefSeq) LOW QUALITY PROTEIN: intron-binding protein aquarius-like (A)	uncharacterized protein LOC110796553 [Spinacia oleracea]	--	SubName: Full=Ribonuclease H protein {ECO:0000313|EMBL:PKA49974.1}; EC=3.1.13.- {ECO:0000313|EMBL:PKA49974.1};	FOG: Reverse transcriptase	--	Reverse transcriptase (RNA-dependent DNA polymerase)
NS-10287.0	--	hypothetical protein CUMW_025270 [Citrus unshiu]	RecName: Full=Serine/threonine-protein kinase-like protein At1g28390; EC=2.7.11.1; AltName: Full=CRINKLY 4-related kinase;	SubName: Full=Uncharacterized protein {ECO:0000313|EMBL:GAY36904.1};	Serine/threonine protein kinase	GO:0005886,plasma membrane; GO:0005524,ATP binding; GO:0004675,transmembrane receptor protein serine/threonine kinase activity; GO:0007166,cell surface receptor signaling pathway; GO:0006468,protein phosphorylation	--
NS-10288.0	--	--	--	--	--	--	--
NS-10289.0	--	--	--	--	Invasion-inducing protein TIAM1/CDC24 and related RhoGEF GTPases	--	SH3 domain
NS-1029.0	--	--	--	--	--	--	--
NS-10290.0	--	--	--	--	--	--	--
NS-10291.0	--	hypothetical protein MIMGU_mgv11b0080702mg, partial [Erythranthe guttata]	--	SubName: Full=Uncharacterized protein {ECO:0000313|EMBL:EYU22095.1}; Flags: Fragment;	G protein-coupled seven transmembrane receptor	GO:0016021,integral component of membrane	Lung seven transmembrane receptor
NS-10292.0	--	--	--	--	--	--	--
NS-10293.0	--	--	--	--	--	--	--
NS-10294.0	K12259 spermine oxidase [EC:1.5.3.16 1.5.3.-] | (RefSeq) spermine oxidase (A)	hypothetical protein CEUSTIGMA_g7980.t1 [Chlamydomonas eustigma]	--	SubName: Full=Spermine oxidase {ECO:0000313|EMBL:EME29606.1}; EC=1.5.3.16 {ECO:0000313|EMBL:EME29606.1};	Flavin-containing amine oxidase	GO:0052895,N1-acetylspermine:oxygen oxidoreductase (N1-acetylspermidine-forming) activity; GO:0052894,norspermine:oxygen oxidoreductase activity; GO:0052901,spermine:oxygen oxidoreductase (spermidine-forming) activity	Flavin containing amine oxidoreductase
NS-10295.0	K12309 beta-galactosidase [EC:3.2.1.23] | (RefSeq) beta-galactosidase 2 isoform X1 (A)	PREDICTED: beta-galactosidase 1 isoform X1 [Eucalyptus grandis]	RecName: Full=Beta-galactosidase; EC=3.2.1.23; AltName: Full=Acid beta-galactosidase; Short=Lactase; AltName: Full=Exo-(1-->4)-beta-D-galactanase; Flags: Precursor;	RecName: Full=Beta-galactosidase {ECO:0000256|RuleBase:RU000675}; EC=3.2.1.23 {ECO:0000256|RuleBase:RU000675};	Beta-galactosidase	GO:0005618,cell wall; GO:0005773,vacuole; GO:0004565,beta-galactosidase activity; GO:0030246,carbohydrate binding; GO:0005975,carbohydrate metabolic process	--
NS-10296.0	K06670 cohesin complex subunit SCC1 | (RefSeq) hypothetical protein (A)	hypothetical protein CUMW_104720 [Citrus unshiu]	--	SubName: Full=Uncharacterized protein {ECO:0000313|EMBL:GAY47459.1};	--	--	--
NS-10297.0	--	--	--	--	--	--	--
NS-10298.0	--	PREDICTED: uncharacterized protein At4g14100-like [Gossypium hirsutum]	RecName: Full=Uncharacterized protein At4g14100; Flags: Precursor;	SubName: Full=Uncharacterized protein {ECO:0000313|EMBL:KJB51308.1};	--	GO:0005773,vacuole	--
NS-10299.0	--	--	--	--	--	--	--
NS-103.0	K14157 alpha-aminoadipic semialdehyde synthase [EC:1.5.1.8 1.5.1.9] | (RefSeq) alpha-aminoadipic semialdehyde synthase-like (A)	Saccharopine dehydrogenase / Homospermidine synthase [Corchorus capsularis]	RecName: Full=Alpha-aminoadipic semialdehyde synthase; AltName: Full=cAt-LKR/SDH; Short=LKR/SDH; Includes: RecName: Full=Lysine ketoglutarate reductase; Short=LKR; EC=1.5.1.8; Includes: RecName: Full=Saccharopine dehydrogenase; EC=1.5.1.9; AltName: Full=cAt-SDH; Short=SDH;	SubName: Full=Saccharopine dehydrogenase / Homospermidine synthase {ECO:0000313|EMBL:OMO67078.1};	Lysine-ketoglutarate reductase/saccharopine dehydrogenase	GO:0005737,cytoplasm; GO:0047131,saccharopine dehydrogenase (NAD+, L-glutamate-forming) activity; GO:0047130,saccharopine dehydrogenase (NADP+, L-lysine-forming) activity; GO:0004753,saccharopine dehydrogenase activity; GO:0006091,generation of precursor metabolites and energy; GO:0033512,L-lysine catabolic process to acetyl-CoA via saccharopine; GO:0019878,lysine biosynthetic process via aminoad…	--
NS-1030.0	K02218 casein kinase 1 [EC:2.7.11.1] | (RefSeq) uncharacterized protein LOC8069780 (A)	PREDICTED: uncharacterized protein LOC103343912 [Prunus mume]	--	SubName: Full=Uncharacterized protein {ECO:0000313|EMBL:EMJ07590.1};	Predicted transposase	--	DDE superfamily endonuclease
NS-10300.0	K15441 tRNA-specific adenosine deaminase 2 [EC:3.5.4.-] | (RefSeq) tRNA-specific adenosine deaminase 2 isoform X1 (A)	PREDICTED: tRNA-specific adenosine deaminase 2 isoform X2 [Nelumbo nucifera]	--	SubName: Full=tRNA-specific adenosine deaminase 2 isoform X2 {ECO:0000313|RefSeq:XP_010252288.1};	Cytosine deaminase FCY1 and related enzymes	GO:0016787,hydrolase activity; GO:0008270,zinc ion binding	--
NS-10301.0	--	PREDICTED: uncharacterized protein LOC105141274 [Populus euphratica]	--	SubName: Full=Uncharacterized protein {ECO:0000313|EMBL:EEE78283.1};	--	--	Protein of unknown function (DUF1677)
NS-10302.0	K22390 acid phosphatase type 7 | (RefSeq) probable inactive purple acid phosphatase 27 (A)	Putative inactive purple acid phosphatase 27 [Glycine soja]	RecName: Full=Probable inactive purple acid phosphatase 27; Flags: Precursor;	SubName: Full=Putative inactive purple acid phosphatase 27 {ECO:0000313|EMBL:KHN14106.1}; EC=3.1.3.1 {ECO:0000313|EMBL:KHN14106.1};	Purple acid phosphatase	GO:0005576,extracellular region; GO:0003993,acid phosphatase activity; GO:0046872,metal ion binding	--
NS-10303.0	--	--	--	--	--	--	--
NS-10304.0	--	--	--	--	--	--	--
NS-10305.0	--	--	--	--	--	--	--
NS-10306.0	--	--	--	--	--	--	--
NS-10307.0	--	hypothetical protein CFP56_12005 [Quercus suber]	--	--	--	--	--
NS-10308.0	--	PREDICTED: protein ENHANCED DISEASE RESISTANCE 2 isoform X2 [Gossypium raimondii]	--	SubName: Full=Uncharacterized protein {ECO:0000313|EMBL:KJB71766.1};	--	--	Protein of unknown function (DUF1336)
NS-10308.1	--	--	--	--	--	--	--
NS-10308.2	--	--	--	--	--	--	--
NS-10308.3	K10661 E3 ubiquitin-protein ligase MARCH6 [EC:2.3.2.27] | (RefSeq) probable E3 ubiquitin ligase SUD1 (A)	hypothetical protein CICLE_v10021736mg [Citrus clementina]	RecName: Full=Probable E3 ubiquitin ligase SUD1; EC=2.3.2.27; AltName: Full=Protein ECERIFERUM 9; AltName: Full=Protein SUPPRESSOR OF DRY2 DEFFECTS 1; Short=AtSUD1; AltName: Full=RING-type E3 ubiquitin transferase SUD1 {ECO:0000305}; AltName: Full=RING/U-box domain-containing protein;	SubName: Full=Uncharacterized protein {ECO:0000313|EMBL:ESR56060.1};	Protein involved in mRNA turnover and stability	GO:0030176,integral component of endoplasmic reticulum membrane; GO:1904264,NA; GO:0004842,ubiquitin-protein transferase activity; GO:0008270,zinc ion binding; GO:0042335,cuticle development; GO:0010143,cutin biosynthetic process; GO:0008299,isoprenoid biosynthetic process; GO:1900490,positive regulation of hydroxymethylglutaryl-CoA reductase (NADPH) activity; GO:0009414,response to water depriva…	Protein of unknown function (DUF3675)
NS-10308.4	--	--	--	--	--	--	--
NS-10308.5	--	PREDICTED: uncharacterized protein LOC102616298 isoform X1 [Citrus sinensis]	--	SubName: Full=Uncharacterized protein {ECO:0000313|EMBL:KDO64031.1};	Protein involved in mRNA turnover and stability	GO:0016021,integral component of membrane; GO:0008270,zinc ion binding	Protein of unknown function (DUF3675)
NS-10308.6	--	PREDICTED: uncharacterized protein LOC105134619 isoform X1 [Populus euphratica]	--	SubName: Full=Uncharacterized protein {ECO:0000313|EMBL:KDO64031.1};	--	GO:0016021,integral component of membrane; GO:0008270,zinc ion binding	Protein of unknown function (DUF3675)
NS-10309.0	--	--	--	--	--	--	--
NS-1031.0	--	PREDICTED: WEB family protein At2g40480 [Citrus sinensis]	RecName: Full=WEB family protein At2g40480;	SubName: Full=Uncharacterized protein {ECO:0000313|EMBL:ESR49106.1};	--	GO:0005829,cytosol; GO:0009904,chloroplast accumulation movement; GO:0009903,chloroplast avoidance movement	--
NS-10310.0	K00558 DNA (cytosine-5)-methyltransferase 1 [EC:2.1.1.37] | (RefSeq) DNA (cytosine-5)-methyltransferase 1-like (A)	DNA (cytosine-5)-methyltransferase 1-like [Citrus sinensis]	RecName: Full=DNA (cytosine-5)-methyltransferase 2; EC=2.1.1.37; AltName: Full=DNA methyltransferase 2; AltName: Full=DNA methyltransferase IIb;	RecName: Full=DNA (cytosine-5)-methyltransferase {ECO:0000256|PIRNR:PIRNR037404}; EC=2.1.1.37 {ECO:0000256|PIRNR:PIRNR037404};	--	GO:0005634,nucleus; GO:0003682,chromatin binding; GO:0003886,DNA (cytosine-5-)-methyltransferase activity; GO:0003677,DNA binding; GO:0016569,covalent chromatin modification	BAH domain
NS-10311.0	K20855 beta-1,3-galactosyltransferase 1/2/3/4/5/7/8 [EC:2.4.1.-] | (RefSeq) probable beta-1,3-galactosyltransferase 2 (A)	hypothetical protein CUMW_014870 [Citrus unshiu]	RecName: Full=Probable beta-1,3-galactosyltransferase 3; EC=2.4.1.-;	SubName: Full=Uncharacterized protein {ECO:0000313|EMBL:GAY35194.1};	Galactosyltransferases	GO:0000139,Golgi membrane; GO:0016021,integral component of membrane; GO:0008378,galactosyltransferase activity; GO:0006486,protein glycosylation	--
NS-10312.0	--	--	--	--	--	--	--
NS-10312.1	--	PREDICTED: protein RER1B [Vitis vinifera]	RecName: Full=Protein RER1B; Short=AtRER1B;	RecName: Full=Protein RER1 {ECO:0000256|PIRNR:PIRNR016013};	Golgi proteins involved in ER retention (RER)	GO:0005801,cis-Golgi network; GO:0005783,endoplasmic reticulum; GO:0005794,Golgi apparatus; GO:0016021,integral component of membrane; GO:0006890,retrograde vesicle-mediated transport, Golgi to ER	Rer1 family
NS-10313.0	--	--	--	--	--	--	--
NS-10314.0	K00924 kinase [EC:2.7.1.-] | (RefSeq) receptor protein kinase CLAVATA1-like (A)	hypothetical protein CUMW_004190 [Citrus unshiu]	RecName: Full=Probable leucine-rich repeat receptor-like protein kinase At5g49770; EC=2.7.11.1; Flags: Precursor;	SubName: Full=Uncharacterized protein {ECO:0000313|EMBL:GAY32809.1};	--	GO:0016021,integral component of membrane; GO:0005524,ATP binding; GO:0004674,protein serine/threonine kinase activity	Protein tyrosine kinase
NS-10315.0	--	--	--	--	--	--	--
NS-10316.0	--	--	--	--	Microtubule-associated protein Bicaudal-D	--	Microtubule-associated protein Bicaudal-D
NS-10317.0	--	--	--	--	--	--	Immunoglobulin I-set domain
NS-10318.0	--	K(+) efflux antiporter 3, chloroplastic-like isoform X6 [Durio zibethinus]	RecName: Full=K(+) efflux antiporter 3, chloroplastic {ECO:0000303|PubMed:11500563}; Short=AtKEA3 {ECO:0000303|PubMed:11500563}; Flags: Precursor;	SubName: Full=Uncharacterized protein {ECO:0000313|EMBL:KDO67966.1}; Flags: Fragment;	Predicted K+/H+-antiporter	GO:0009507,chloroplast; GO:0031969,chloroplast membrane; GO:0009535,chloroplast thylakoid membrane; GO:0000139,Golgi membrane; GO:0016021,integral component of membrane; GO:0042651,thylakoid membrane; GO:0022890,inorganic cation transmembrane transporter activity; GO:0015299,solute:proton antiporter activity; GO:0009658,chloroplast organization; GO:0009643,photosynthetic acclimation; GO:1905157,p…	Sodium/hydrogen exchanger family
NS-10319.0	--	--	--	--	--	--	--
NS-1032.0	K07824 benzoate 4-monooxygenase [EC:1.14.14.92] | (RefSeq) benzoate 4-monooxygenase-like (A)	--	--	--	--	--	Protein of unknown function (DUF861)
NS-10320.0	K01147 exoribonuclease II [EC:3.1.13.1] | (RefSeq) uncharacterized protein LOC106774033 (A)	Retrovirus-related Pol polyprotein from transposon TNT 1-94 [Cajanus cajan]	RecName: Full=Retrovirus-related Pol polyprotein from transposon RE1; AltName: Full=Retro element 1 {ECO:0000303|PubMed:10689195}; Short=AtRE1 {ECO:0000303|PubMed:10689195}; Includes: RecName: Full=Protease RE1; EC=3.4.23.-; Includes: RecName: Full=Reverse transcriptase RE1; EC=2.7.7.49; Includes: RecName: Full=Endonuclease RE1;	SubName: Full=Retrovirus-related Pol polyprotein from transposon TNT 1-94 {ECO:0000313|EMBL:KYP74314.1};	FOG: Transposon-encoded proteins with TYA, reverse transcriptase, integrase domains in various combinations	GO:0004190,aspartic-type endopeptidase activity; GO:0004519,endonuclease activity; GO:0046872,metal ion binding; GO:0003676,nucleic acid binding; GO:0003964,RNA-directed DNA polymerase activity; GO:0015074,DNA integration; GO:0006310,DNA recombination	Reverse transcriptase (RNA-dependent DNA polymerase)
NS-10321.0	--	--	--	--	--	--	--
NS-10322.0	--	--	--	--	--	--	--
NS-10323.0	K13525 transitional endoplasmic reticulum ATPase | (RefSeq) cell division cycle protein 48 homolog isoform X2 (A)	cell division cycle protein 48, partial [Trifolium pratense]	RecName: Full=Cell division cycle protein 48 homolog;	SubName: Full=Cell division cycle protein 48 {ECO:0000313|EMBL:JAT49103.1}; Flags: Fragment;	AAA+-type ATPase	GO:0005524,ATP binding; GO:0016787,hydrolase activity; GO:0007049,cell cycle	AAA+ lid domain
NS-10324.0	K05643 ATP-binding cassette, subfamily A (ABC1), member 3 | (RefSeq) P-loop containing nucleoside triphosphate hydrolase protein (A)	PREDICTED: ABC transporter A family member 7-like [Nicotiana tabacum]	RecName: Full=ABC transporter A family member 12; Short=ABC transporter ABCA.12; Short=AtABCA12; AltName: Full=Putative ABC2 homolog 16;	SubName: Full=Putative ovule protein {ECO:0000313|EMBL:JAP20705.1};	Lipid exporter ABCA1 and related proteins, ABC superfamily	GO:0016021,integral component of membrane; GO:0043231,intracellular membrane-bounded organelle; GO:0005524,ATP binding; GO:0042626,ATPase activity, coupled to transmembrane movement of substances; GO:0006869,lipid transport	--
NS-10325.0	--	hypothetical protein CICLE_v10033883mg [Citrus clementina]	RecName: Full=Uncharacterized protein At2g39920;	SubName: Full=Uncharacterized protein {ECO:0000313|EMBL:GAY40355.1};	--	GO:0016021,integral component of membrane; GO:0046686,response to cadmium ion	--
NS-10326.0	--	--	--	--	--	--	--
NS-10327.0	K12355 coniferyl-aldehyde dehydrogenase [EC:1.2.1.68] | (RefSeq) aldehyde dehydrogenase family 2 member C4 isoform X1 (A)	aldehyde dehydrogenase family 2 member C4-like isoform X2 [Hevea brasiliensis]	RecName: Full=Aldehyde dehydrogenase family 2 member C4; EC=1.2.1.3; AltName: Full=ALDH1a; AltName: Full=Protein REDUCED EPIDERMAL FLUORESCENCE 1;	SubName: Full=Aldehyde dehydrogenase family 2 member C4 {ECO:0000313|EMBL:KYP49322.1};	Aldehyde dehydrogenase	GO:0005829,cytosol; GO:0004029,aldehyde dehydrogenase (NAD) activity; GO:0050269,coniferyl-aldehyde dehydrogenase activity; GO:0009699,phenylpropanoid biosynthetic process	Aldehyde dehydrogenase family
NS-10328.0	K14496 abscisic acid receptor PYR/PYL family | (RefSeq) hypothetical protein (A)	hypothetical protein CICLE_v10012583mg [Citrus clementina]	RecName: Full=Abscisic acid receptor PYL4; AltName: Full=ABI1-binding protein 2; AltName: Full=PYR1-like protein 4; AltName: Full=Regulatory components of ABA receptor 10;	SubName: Full=Uncharacterized protein {ECO:0000313|EMBL:ESR42724.1};	--	GO:0005737,cytoplasm; GO:0005634,nucleus; GO:0005886,plasma membrane; GO:0010427,abscisic acid binding; GO:0042803,protein homodimerization activity; GO:0004864,protein phosphatase inhibitor activity; GO:0004872,NA; GO:0009738,abscisic acid-activated signaling pathway	Polyketide cyclase / dehydrase and lipid transport
NS-10329.0	--	--	--	--	--	--	--
NS-1033.0	--	--	--	--	--	--	--
NS-10330.0	--	hypothetical protein CICLE_v10033826mg [Citrus clementina]	RecName: Full=GEM-like protein 4;	SubName: Full=Uncharacterized protein {ECO:0000313|EMBL:ESR50884.1};	--	--	Sterol methyltransferase C-terminal
NS-10331.0	--	--	--	--	Zn-binding protein Push	--	--
NS-10332.0	--	--	--	--	--	--	--
NS-10333.0	--	--	--	--	--	--	--
NS-10334.0	--	hypothetical protein CICLE_v10019164mg [Citrus clementina]	--	SubName: Full=Uncharacterized protein {ECO:0000313|EMBL:ESR56721.1};	--	GO:0016021,integral component of membrane	Plant protein of unknown function (DUF639)
NS-10335.0	--	--	--	--	--	--	--
NS-10336.0	--	--	--	--	--	--	--
NS-10337.0	--	--	--	--	--	--	--
NS-10338.0	K07305 peptide-methionine (R)-S-oxide reductase [EC:1.8.4.12] | (RefSeq) uncharacterized mitochondrial protein AtMg00810-like (A)	hypothetical protein CFOL_v3_09863 [Cephalotus follicularis]	RecName: Full=Retrovirus-related Pol polyprotein from transposon RE1; AltName: Full=Retro element 1 {ECO:0000303|PubMed:10689195}; Short=AtRE1 {ECO:0000303|PubMed:10689195}; Includes: RecName: Full=Protease RE1; EC=3.4.23.-; Includes: RecName: Full=Reverse transcriptase RE1; EC=2.7.7.49; Includes: RecName: Full=Endonuclease RE1;	SubName: Full=Uncharacterized protein {ECO:0000313|EMBL:GAV66353.1};	FOG: Transposon-encoded proteins with TYA, reverse transcriptase, integrase domains in various combinations	GO:0004190,aspartic-type endopeptidase activity; GO:0004519,endonuclease activity; GO:0046872,metal ion binding; GO:0003676,nucleic acid binding; GO:0003964,RNA-directed DNA polymerase activity; GO:0015074,DNA integration; GO:0006310,DNA recombination	--
NS-1034.0	--	--	--	--	--	--	--
NS-10340.0	--	--	--	--	--	--	--
NS-10341.0	--	--	--	--	--	--	--
NS-10342.0	--	--	--	--	--	--	--
NS-10343.0	--	--	--	--	--	--	--
NS-10344.0	--	--	--	--	--	--	--
NS-10345.0	--	--	--	--	--	--	--
NS-10346.0	--	--	--	--	--	--	--
NS-10347.0	--	optic atrophy 3 protein [Medicago truncatula]	--	SubName: Full=Optic atrophy 3 protein {ECO:0000313|EMBL:AES63922.1};	Predicted coiled-coil protein	--	--
NS-10348.0	K15340 DNA cross-link repair 1A protein | (RefSeq) uncharacterized LOC8258611 (A)	uncharacterized protein LOC105638059 isoform X3 [Jatropha curcas]	--	SubName: Full=DNA cross-link repair protein pso2/snm1, putative {ECO:0000313|EMBL:EEF46166.1};	Predicted hydrolase involved in interstrand cross-link repair	--	--
NS-10349.0	--	--	--	--	--	--	--
NS-1035.0	--	--	--	--	--	--	--
NS-10350.0	K01873 valyl-tRNA synthetase [EC:6.1.1.9] | (RefSeq) valine--tRNA ligase, mitochondrial 1-like (A)	hypothetical protein TSUD_22590 [Trifolium subterraneum]	RecName: Full=Retrovirus-related Pol polyprotein from transposon TNT 1-94; Includes: RecName: Full=Protease; EC=3.4.23.-; Includes: RecName: Full=Reverse transcriptase; EC=2.7.7.49; Includes: RecName: Full=Endonuclease;	SubName: Full=Putative ovule protein {ECO:0000313|EMBL:JAP15747.1};	FOG: Transposon-encoded proteins with TYA, reverse transcriptase, integrase domains in various combinations	GO:0004190,aspartic-type endopeptidase activity; GO:0004519,endonuclease activity; GO:0003676,nucleic acid binding; GO:0003964,RNA-directed DNA polymerase activity; GO:0008270,zinc ion binding; GO:0015074,DNA integration	--
NS-10351.0	--	--	--	--	--	--	--
NS-10352.0	--	PREDICTED: uncharacterized protein LOC103995026 [Musa acuminata subsp. malaccensis]	--	--	--	--	Archaeal TRASH domain
NS-10353.0	--	Subtilisin-related protease with thrombospondin repeats [Klebsormidium nitens]	--	SubName: Full=Subtilisin-related protease with thrombospondin repeats {ECO:0000313|EMBL:GAQ88137.1};	Serine proteinase inhibitor (KU family) with thrombospondin repeats	GO:0016021,integral component of membrane; GO:0004252,serine-type endopeptidase activity	Thrombospondin type 1 domain
NS-10354.0	--	--	--	--	--	--	--
NS-10355.0	--	--	--	--	--	--	--
NS-10356.0	--	--	--	--	--	--	--
NS-10356.1	--	--	--	--	--	--	--
NS-10357.0	--	--	--	--	--	--	--
NS-10358.0	K06883 uncharacterized protein | (RefSeq) LOW QUALITY PROTEIN: uncharacterized protein LOC104799061 (A)	hypothetical protein POPTR_001G414000v3 [Populus trichocarpa]	RecName: Full=G-type lectin S-receptor-like serine/threonine-protein kinase CES101; EC=2.7.11.1; AltName: Full=Protein CALLUS EXPRESSION OF RBCS 101; Flags: Precursor;	SubName: Full=Uncharacterized protein {ECO:0000313|EMBL:ERP66938.1};	--	GO:0016021,integral component of membrane; GO:0005886,plasma membrane; GO:0005524,ATP binding; GO:0005516,calmodulin binding; GO:0030246,carbohydrate binding; GO:0004674,protein serine/threonine kinase activity; GO:0045087,innate immune response; GO:0006468,protein phosphorylation; GO:0009620,response to fungus	Protein tyrosine kinase
NS-10359.0	K01183 chitinase [EC:3.2.1.14] | (RefSeq) chitinase-3-like protein 2 (A)	S-locus-specific glycoprotein S6, putative [Theobroma cacao]	RecName: Full=G-type lectin S-receptor-like serine/threonine-protein kinase SD1-1; EC=2.7.11.1; AltName: Full=S-domain-1 (SD1) receptor kinase 1; Short=SD1-1; Flags: Precursor;	SubName: Full=S-locus-specific glycoprotein S6, putative {ECO:0000313|EMBL:EOY20462.1};	--	GO:0016021,integral component of membrane; GO:0005886,plasma membrane; GO:0009506,plasmodesma; GO:0005524,ATP binding; GO:0005516,calmodulin binding; GO:0030246,carbohydrate binding; GO:0004674,protein serine/threonine kinase activity; GO:0031625,ubiquitin protein ligase binding; GO:0006468,protein phosphorylation; GO:0048544,recognition of pollen	Domain of unknown function (DUF3403)
NS-1036.0	K15208 snRNA-activating protein complex subunit 1 | (RefSeq) uncharacterized LOC104436825 (A)	hypothetical protein CISIN_1g046341mg, partial [Citrus sinensis]	--	SubName: Full=Uncharacterized protein {ECO:0000313|EMBL:KDO36244.1}; Flags: Fragment;	--	--	Small nuclear RNA activating complex (SNAPc), subunit SNAP43
NS-10360.0	--	--	--	--	--	--	--
NS-10361.0	K23288 syndetin | (RefSeq) uncharacterized LOC105761952 (A)	hypothetical protein VITISV_007267 [Vitis vinifera]	RecName: Full=Retrovirus-related Pol polyprotein from transposon TNT 1-94; Includes: RecName: Full=Protease; EC=3.4.23.-; Includes: RecName: Full=Reverse transcriptase; EC=2.7.7.49; Includes: RecName: Full=Endonuclease;	SubName: Full=Uncharacterized protein {ECO:0000313|EMBL:CAN76465.1};	FOG: Transposon-encoded proteins with TYA, reverse transcriptase, integrase domains in various combinations	GO:0004190,aspartic-type endopeptidase activity; GO:0004519,endonuclease activity; GO:0003676,nucleic acid binding; GO:0003964,RNA-directed DNA polymerase activity; GO:0008270,zinc ion binding; GO:0015074,DNA integration	Reverse transcriptase (RNA-dependent DNA polymerase)
NS-10362.0	--	--	--	--	--	--	--
NS-10363.0	--	--	--	--	--	--	--
NS-10364.0	--	--	--	--	--	--	--
NS-10365.0	--	--	--	--	--	--	--
NS-10366.0	--	--	--	--	--	--	--
NS-10367.0	K00521 ferric-chelate reductase [EC:1.16.1.7] | (RefSeq) ferric reduction oxidase 7, chloroplastic-like (A)	PREDICTED: NAC transcription factor 25 [Citrus sinensis]	RecName: Full=NAC domain-containing protein 104 {ECO:0000305}; Short=ANAC104 {ECO:0000303|PubMed:15029955}; AltName: Full=Protein XYLEM NAC DOMAIN 1 {ECO:0000312|EMBL:AED97913.1};	SubName: Full=Uncharacterized protein {ECO:0000313|EMBL:GAY56111.1};	--	GO:0005634,nucleus; GO:0003677,DNA binding; GO:0003700,DNA-binding transcription factor activity; GO:0043067,regulation of programmed cell death; GO:0048367,shoot system development; GO:0006351,transcription, DNA-templated; GO:0010089,xylem development	No apical meristem (NAM) protein
NS-10368.0	K03348 anaphase-promoting complex subunit 1 | (RefSeq) anaphase-promoting complex subunit 1-like (A)	PREDICTED: anaphase-promoting complex subunit 1 [Phoenix dactylifera]	RecName: Full=Anaphase-promoting complex subunit 1; AltName: Full=Cyclosome subunit 1; AltName: Full=Protein EMBRYO DEFECTIVE 2771;	SubName: Full=anaphase-promoting complex subunit 1 {ECO:0000313|RefSeq:XP_008795331.2};	Anaphase-promoting complex (APC), subunit 1 (meiotic check point regulator/Tsg24)	GO:0005680,anaphase-promoting complex; GO:0010252,auxin homeostasis; GO:0007049,cell cycle; GO:0051301,cell division; GO:0009793,embryo development ending in seed dormancy; GO:0009553,embryo sac development; GO:0048481,plant ovule development; GO:0016567,protein ubiquitination	--
NS-10369.0	--	--	--	--	--	--	--
NS-1037.0	K05291 GPI-anchor transamidase subunit S | (RefSeq) uncharacterized protein LOC110027358 (A)	PREDICTED: uncharacterized protein LOC103417076 [Malus domestica]	--	SubName: Full=Uncharacterized protein {ECO:0000313|EMBL:EMJ15044.1};	Predicted transposase	--	Transposase DDE domain
NS-10370.0	--	--	--	--	--	--	--
NS-10371.0	--	--	--	--	--	--	--
NS-10372.0	--	--	--	--	--	--	--
NS-10373.0	K03942 NADH dehydrogenase (ubiquinone) flavoprotein 1 [EC:1.6.5.3 1.6.99.3] | (RefSeq) NADH dehydrogenase [ubiquinone] flavoprotein 1, mitochondrial-like (A)	PREDICTED: uncharacterized protein LOC108207825 [Daucus carota subsp. sativus]	--	SubName: Full=Ty3/gypsy retrotransposon protein {ECO:0000313|EMBL:AFK13856.1};	--	GO:0003676,nucleic acid binding; GO:0015074,DNA integration	Retrotransposon gag protein
NS-10374.0	K01904 4-coumarate--CoA ligase [EC:6.2.1.12] | (RefSeq) 4-coumarate:CoA ligase-like protein (A)	Long chain fatty acid acyl-CoA ligase [Klebsormidium nitens]	RecName: Full=4-coumarate--CoA ligase 1; Short=4CL 1; EC=6.2.1.12; AltName: Full=4-coumaroyl-CoA synthase 1;	SubName: Full=Long chain fatty acid acyl-CoA ligase {ECO:0000313|EMBL:GAQ90891.1};	Long chain fatty acid acyl-CoA ligase	GO:0016207,4-coumarate-CoA ligase activity; GO:0005524,ATP binding; GO:0009698,phenylpropanoid metabolic process	AMP-binding enzyme
NS-10375.0	--	PREDICTED: pathogen-related protein-like [Citrus sinensis]	RecName: Full=Pathogen-related protein;	SubName: Full=Uncharacterized protein {ECO:0000313|EMBL:KDP34790.1};	--	GO:0006952,defense response; GO:0009607,response to biotic stimulus	--
NS-10376.0	--	--	--	--	--	--	--
NS-10377.0	K01937 CTP synthase [EC:6.3.4.2] | (RefSeq) CTP synthase-like isoform X1 (A)	hypothetical protein PHYPA_016529 [Physcomitrella patens]	--	SubName: Full=Uncharacterized protein {ECO:0000313|EMBL:ACJ83882.1}; Flags: Fragment;	CTP synthase (UTP-ammonia lyase)	GO:0003883,CTP synthase activity; GO:0006221,pyrimidine nucleotide biosynthetic process	CTP synthase N-terminus
NS-10378.0	--	--	--	--	--	--	--
NS-10379.0	--	--	--	--	--	--	Ocular albinism type 1 protein
NS-1038.0	--	--	--	--	--	--	--
NS-10380.0	K05387 glutamate receptor, ionotropic, plant | (RefSeq) glutamate receptor 1.2-like (A)	glutamate receptor 1.2-like, partial [Hevea brasiliensis]	RecName: Full=Glutamate receptor 1.3; AltName: Full=Ligand-gated ion channel 1.3; Flags: Precursor;	RecName: Full=Glutamate receptor {ECO:0000256|PIRNR:PIRNR037090};	Glutamate-gated kainate-type ion channel receptor subunit GluR5 and related subunits	GO:0016021,integral component of membrane; GO:0005622,intracellular; GO:0005886,plasma membrane; GO:0005262,calcium channel activity; GO:0008066,glutamate receptor activity; GO:0004970,ionotropic glutamate receptor activity; GO:0006816,calcium ion transport; GO:0019722,calcium-mediated signaling; GO:0071230,cellular response to amino acid stimulus	Bacterial extracellular solute-binding proteins, family 3
NS-10381.0	--	--	--	--	--	--	--
NS-10382.0	--	--	--	--	--	--	--
NS-10383.0	--	--	--	--	--	--	--
NS-10383.2	K18801 glucuronoxylan 4-O-methyltransferase [EC:2.1.1.112] | (RefSeq) glucuronoxylan 4-O-methyltransferase 3 (A)	glucuronoxylan 4-O-methyltransferase 3 [Manihot esculenta]	RecName: Full=Glucuronoxylan 4-O-methyltransferase 3; EC=2.1.1.112;	SubName: Full=Uncharacterized protein {ECO:0000313|EMBL:OAY23959.1};	--	GO:0005794,Golgi apparatus; GO:0000139,Golgi membrane; GO:0016021,integral component of membrane; GO:0030775,glucuronoxylan 4-O-methyltransferase activity; GO:0009808,lignin metabolic process; GO:0005976,polysaccharide metabolic process; GO:0045492,xylan biosynthetic process; GO:0045491,xylan metabolic process	Polysaccharide biosynthesis
NS-10383.3	K18801 glucuronoxylan 4-O-methyltransferase [EC:2.1.1.112] | (RefSeq) glucuronoxylan 4-O-methyltransferase 3 (A)	glucuronoxylan 4-O-methyltransferase 3 [Manihot esculenta]	RecName: Full=Glucuronoxylan 4-O-methyltransferase 3; EC=2.1.1.112;	SubName: Full=Uncharacterized protein {ECO:0000313|EMBL:OAY23959.1};	--	GO:0005794,Golgi apparatus; GO:0000139,Golgi membrane; GO:0016021,integral component of membrane; GO:0030775,glucuronoxylan 4-O-methyltransferase activity; GO:0009808,lignin metabolic process; GO:0005976,polysaccharide metabolic process; GO:0045492,xylan biosynthetic process; GO:0045491,xylan metabolic process	Polysaccharide biosynthesis
NS-10383.4	--	--	--	--	--	--	--
NS-10384.0	--	--	--	--	--	--	--
NS-10385.0	K17964 leucine-rich PPR motif-containing protein, mitochondrial | (RefSeq) pentatricopeptide repeat-containing protein At1g63330-like (A)	hypothetical protein VITISV_016480 [Vitis vinifera]	RecName: Full=Pentatricopeptide repeat-containing protein At5g04810, chloroplastic; AltName: Full=Maize PPR4 homolog; Short=AtPPR4; Flags: Precursor;	SubName: Full=Uncharacterized protein {ECO:0000313|EMBL:CAN73561.1};	FOG: PPR repeat	GO:0009507,chloroplast; GO:0043231,intracellular membrane-bounded organelle; GO:0004519,endonuclease activity; GO:0003723,RNA binding; GO:0009451,RNA modification	Pentatricopeptide repeat domain
NS-10386.0	--	Retrovirus-related Pol polyprotein from transposon TNT 1-94 [Cajanus cajan]	--	SubName: Full=Retrovirus-related Pol polyprotein from transposon TNT 1-94 {ECO:0000313|EMBL:KYP46257.1};	FOG: Transposon-encoded proteins with TYA, reverse transcriptase, integrase domains in various combinations	GO:0003676,nucleic acid binding; GO:0008270,zinc ion binding; GO:0015074,DNA integration	--
NS-10387.0	--	--	--	--	Integrin beta subunit (N-terminal portion of extracellular region)	--	Integrin beta chain VWA domain
NS-10388.0	K18040 tyrosine-protein phosphatase non-receptor type 23 [EC:3.1.3.48] | (RefSeq) vacuolar protein-sorting protein bro1-like (A)	vacuolar protein-sorting protein bro1 [Quercus suber]	RecName: Full=Vacuolar-sorting protein BRO1 {ECO:0000305}; AltName: Full=BRO domain-containing protein 1 {ECO:0000305}; Short=AtBRO1 {ECO:0000303|PubMed:26902184};	SubName: Full=Uncharacterized protein {ECO:0000313|EMBL:KDO34248.1};	Predicted signal transduction protein	GO:0005737,cytoplasm; GO:0005829,cytosol; GO:0005770,late endosome; GO:0005771,multivesicular body; GO:0009506,plasmodesma; GO:0043621,protein self-association; GO:0043130,ubiquitin binding; GO:0036257,multivesicular body organization; GO:0015031,protein transport; GO:0007033,vacuole organization	BRO1-like domain
NS-10389.0	--	--	--	--	--	--	--
NS-1039.0	--	--	--	--	--	--	--
NS-10390.0	--	--	--	--	--	--	--
NS-10391.0	--	bHLH transcription factor [Pyrus betulifolia]	RecName: Full=Transcription factor ORG2; AltName: Full=Basic helix-loop-helix protein 38; Short=AtbHLH38; Short=bHLH 38; AltName: Full=OBP3-responsive gene 2; AltName: Full=Transcription factor EN 8; AltName: Full=bHLH transcription factor bHLH038;	SubName: Full=BHLH transcription factor {ECO:0000313|EMBL:AMX27896.1};	--	GO:0090575,RNA polymerase II transcription factor complex; GO:0003700,DNA-binding transcription factor activity; GO:0046983,protein dimerization activity; GO:0000977,RNA polymerase II regulatory region sequence-specific DNA binding; GO:0010106,cellular response to iron ion starvation; GO:0055072,iron ion homeostasis; GO:0006357,regulation of transcription by RNA polymerase II; GO:0006355,regulati…	--
NS-10392.0	--	--	--	--	--	--	--
NS-10393.0	K03283 heat shock 70kDa protein 1/2/6/8 | (RefSeq) heat shock 70 kDa protein-like (A)	uncharacterized protein LOC110766949 [Prunus avium]	RecName: Full=Putative ribonuclease H protein At1g65750; EC=3.1.26.4;	SubName: Full=Uncharacterized protein {ECO:0000313|EMBL:EMJ15309.1}; Flags: Fragment;	FOG: Reverse transcriptase	GO:0046872,metal ion binding; GO:0003676,nucleic acid binding; GO:0004523,RNA-DNA hybrid ribonuclease activity	Reverse transcriptase-like
NS-10394.0	K03030 26S proteasome regulatory subunit N11 | (RefSeq) 26S proteasome non-ATPase regulatory subunit 14 homolog (A)	predicted protein [Physcomitrella patens]	RecName: Full=26S proteasome non-ATPase regulatory subunit 14 homolog; EC=3.4.19.-; AltName: Full=26S proteasome regulatory subunit RPN11; Short=AtRPN11;	SubName: Full=26S proteasome non-ATPase regulatory subunit 14 {ECO:0000313|EMBL:JAT66403.1}; Flags: Fragment;	26S proteasome regulatory complex, subunit RPN11	GO:0005829,cytosol; GO:0005634,nucleus; GO:0000502,proteasome complex; GO:0061578,Lys63-specific deubiquitinase activity; GO:0046872,metal ion binding; GO:0008237,metallopeptidase activity; GO:0030163,protein catabolic process; GO:0009651,response to salt stress	JAB1/Mov34/MPN/PAD-1 ubiquitin protease
NS-10395.0	--	--	--	--	--	--	--
NS-10396.0	K11000 callose synthase [EC:2.4.1.-] | (RefSeq) callose synthase 3 (A)	PREDICTED: callose synthase 3 [Populus euphratica]	RecName: Full=Callose synthase 3; EC=2.4.1.34; AltName: Full=1,3-beta-glucan synthase; AltName: Full=Protein GLUCAN SYNTHASE-LIKE 12;	SubName: Full=GLUCAN SYNTHASE-LIKE 9 family protein {ECO:0000313|EMBL:EEE83952.2};	1,3-beta-glucan synthase/callose synthase catalytic subunit	GO:0000148,1,3-beta-D-glucan synthase complex; GO:0016021,integral component of membrane; GO:0005886,plasma membrane; GO:0003843,1,3-beta-D-glucan synthase activity; GO:0006075,(1->3)-beta-D-glucan biosynthetic process; GO:0071555,cell wall organization; GO:0008360,regulation of cell shape	1,3-beta-glucan synthase component
NS-10397.0	K11000 callose synthase [EC:2.4.1.-] | (RefSeq) callose synthase 3 (A)	PREDICTED: callose synthase 3 [Vitis vinifera]	RecName: Full=Callose synthase 3; EC=2.4.1.34; AltName: Full=1,3-beta-glucan synthase; AltName: Full=Protein GLUCAN SYNTHASE-LIKE 12;	SubName: Full=Uncharacterized protein {ECO:0000313|EMBL:CCB43768.1};	1,3-beta-glucan synthase/callose synthase catalytic subunit	GO:0000148,1,3-beta-D-glucan synthase complex; GO:0016021,integral component of membrane; GO:0005886,plasma membrane; GO:0003843,1,3-beta-D-glucan synthase activity; GO:0006075,(1->3)-beta-D-glucan biosynthetic process; GO:0071555,cell wall organization; GO:0008360,regulation of cell shape	--
NS-10398.0	--	--	--	--	--	--	--
NS-10399.0	--	--	--	--	--	--	--
NS-104.0	--	hypothetical protein CUMW_173300, partial [Citrus unshiu]	--	SubName: Full=Uncharacterized protein {ECO:0000313|EMBL:GAY56622.1}; Flags: Fragment;	--	--	--
NS-1040.0	--	--	--	--	--	--	--
NS-10400.0	--	--	--	--	--	--	--
NS-10401.0	--	--	--	--	--	--	--
NS-10402.0	K00898 pyruvate dehydrogenase kinase 2/3/4 [EC:2.7.11.2] | (RefSeq) pyruvate dehydrogenase kinase (A)	hypothetical protein CEUSTIGMA_g5220.t1 [Chlamydomonas eustigma]	RecName: Full=[Pyruvate dehydrogenase (acetyl-transferring)] kinase, mitochondrial; Short=AtPDHK; Short=Pyruvate dehydrogenase kinase; EC=2.7.11.2;	SubName: Full=Pyruvate dehydrogenase kinase {ECO:0000313|EMBL:EME31341.1}; EC=2.7.11.2 {ECO:0000313|EMBL:EME31341.1};	Dehydrogenase kinase	GO:0005739,mitochondrion; GO:0005524,ATP binding; GO:0009927,histidine phosphotransfer kinase activity; GO:0042803,protein homodimerization activity; GO:0004740,pyruvate dehydrogenase (acetyl-transferring) kinase activity; GO:0046777,protein autophosphorylation	Mitochondrial branched-chain alpha-ketoacid dehydrogenase kinase
NS-10403.0	--	--	--	--	--	--	--
NS-10404.0	K11593 eukaryotic translation initiation factor 2C | (RefSeq) protein argonaute MEL1-like (A)	protein argonaute MEL1-like [Phalaenopsis equestris]	RecName: Full=Protein argonaute 16; Short=OsAGO16; AltName: Full=OsAGO6; AltName: Full=Protein ZWILLE/PINHEAD-like 1;	SubName: Full=Uncharacterized protein {ECO:0000313|EMBL:ETP24233.1}; Flags: Fragment;	Translation initiation factor 2C (eIF-2C) and related proteins	GO:0003676,nucleic acid binding; GO:0031047,gene silencing by RNA	Argonaute linker 2 domain
NS-10405.0	K18806 kinesin family member 7 | (RefSeq) predicted protein (A)	hypothetical protein CUMW_059860 [Citrus unshiu]	RecName: Full=Kinesin-like protein KIN-4C {ECO:0000305}; AltName: Full=AtKINESIN-4C {ECO:0000303|PubMed:25600279};	SubName: Full=Uncharacterized protein {ECO:0000313|EMBL:GAY41492.1};	Kinesin-like protein	GO:0005871,kinesin complex; GO:0005874,microtubule; GO:0009506,plasmodesma; GO:0005524,ATP binding; GO:0008574,ATP-dependent microtubule motor activity, plus-end-directed; GO:0008017,microtubule binding; GO:0071555,cell wall organization; GO:0007018,microtubule-based movement	Kinesin motor domain
NS-10406.0	--	--	--	--	--	--	--
NS-10407.0	--	--	--	--	--	--	--
NS-10408.0	--	--	--	--	--	--	--
NS-10409.0	--	--	--	--	--	--	--
NS-1041.0	--	--	--	SubName: Full=Chromobox 5 {ECO:0000313|EMBL:JAT65444.1};	Heterochromatin-associated protein HP1 and related CHROMO domain proteins	GO:0005634,nucleus	Chromo shadow domain
NS-10410.0	K05016 chloride channel 7 | (RefSeq) chloride channel protein CLC-d isoform X1 (A)	Chloride channel protein CLC-d [Zea mays]	RecName: Full=Chloride channel protein CLC-d; Short=AtCLC-d; AltName: Full=CBS domain-containing protein CBSCLC2;	RecName: Full=Chloride channel protein {ECO:0000256|RuleBase:RU361221};	Cl- channel CLC-7 and related proteins (CLC superfamily)	GO:0034707,chloride channel complex; GO:0005802,trans-Golgi network; GO:0005247,voltage-gated chloride channel activity; GO:0034765,regulation of ion transmembrane transport; GO:0009826,unidimensional cell growth	CBS domain
NS-10411.0	--	--	--	--	--	--	--
NS-10411.1	--	--	--	--	--	--	--
NS-10412.0	--	--	--	--	--	--	--
NS-10413.0	--	--	--	--	--	--	--
NS-10414.0	--	--	--	--	--	--	--
NS-10415.0	K17081 prohibitin 2 | (RefSeq) prohibitin (A)	Band 7 protein [Ostreococcus tauri]	RecName: Full=Prohibitin-1, mitochondrial; Short=Atphb1;	SubName: Full=Prohibitin {ECO:0000313|EMBL:EME32882.1};	Prohibitin-like protein	GO:0016021,integral component of membrane; GO:0005747,mitochondrial respiratory chain complex I; GO:0005739,mitochondrion; GO:0005774,vacuolar membrane	SPFH domain / Band 7 family
NS-10417.0	--	--	--	--	Vesicle coat complex AP-3, delta subunit	--	AP-3 complex subunit delta-1
NS-10418.0	--	PREDICTED: RNA-directed DNA polymerase from mobile element jockey-like, partial [Gossypium hirsutum]	--	SubName: Full=RNA-directed DNA polymerase from mobile element jockey-like {ECO:0000313|RefSeq:XP_016734284.1};	FOG: Reverse transcriptase	GO:0003964,RNA-directed DNA polymerase activity	Reverse transcriptase (RNA-dependent DNA polymerase)
NS-10419.0	--	--	--	--	--	--	--
NS-1042.0	--	--	--	--	--	--	--
NS-10420.0	--	--	--	--	--	--	--
NS-10421.0	--	--	--	--	--	--	--
NS-10422.0	--	PREDICTED: VQ motif-containing protein 10-like [Ziziphus jujuba]	RecName: Full=VQ motif-containing protein 10 {ECO:0000303|PubMed:22535423}; Short=AtVQ10 {ECO:0000303|PubMed:22535423}; AltName: Full=Tobacco rattle virus-induced protein variant 1 {ECO:0000312|EMBL:AAV69753.1};	SubName: Full=VQ motif-containing protein {ECO:0000313|EMBL:OMO65698.1};	--	GO:0005634,nucleus; GO:0006979,response to oxidative stress	VQ motif
NS-10423.0	--	--	--	--	--	--	--
NS-10424.0	K05677 ATP-binding cassette, subfamily D (ALD), member 3 | (RefSeq) ATP-binding cassette, sub-family D, member 3 (A)	atp-binding cassette sub-family d member 2 [Quercus suber]	RecName: Full=ABC transporter D family member 1; Short=ABC transporter ABCD.1; Short=AtABCD1; EC=3.6.3.47; AltName: Full=Peroxisomal ABC transporter 1; Short=AtPXA1; AltName: Full=Protein ACETATE NON-UTILIZING 2; AltName: Full=Protein COMATOSE; AltName: Full=Protein PEROXISOME DEFECTIVE 3; Short=Ped3p;	SubName: Full=Uncharacterized protein {ECO:0000313|EnsemblProtists:PYU1_T009695};	Long-chain acyl-CoA transporter, ABC superfamily (involved in peroxisome organization and biogenesis)	GO:0046861,glyoxysomal membrane; GO:0016021,integral component of membrane; GO:0005524,ATP binding; GO:0042626,ATPase activity, coupled to transmembrane movement of substances; GO:0005324,long-chain fatty acid transporter activity; GO:0016042,lipid catabolic process	ABC transporter transmembrane region 2
NS-10425.0	K01179 endoglucanase [EC:3.2.1.4] | (RefSeq) endoglucanase 8-like (A)	uncharacterized protein LOC110747440 [Prunus avium]	--	SubName: Full=Uncharacterized protein {ECO:0000313|EMBL:EMJ10169.1};	FOG: Reverse transcriptase	GO:0003676,nucleic acid binding; GO:0008270,zinc ion binding	Domain of unknown function (DUF4283)
NS-10426.0	K17426 large subunit ribosomal protein L45 | (RefSeq) 39S ribosomal protein L45, mitochondrial isoform X1 (A)	hypothetical protein CICLE_v10001987mg [Citrus clementina]	--	SubName: Full=Uncharacterized protein {ECO:0000313|EMBL:KDO44983.1};	Putative mitochondrial/chloroplast ribosomal protein L45	--	Tim44-like domain
NS-10427.0	K21396 ATP-binding cassette, subfamily G (WHITE), eye pigment precursor transporter | (RefSeq) ABC transporter, ATP-binding protein (A)	ABC transporter G family member 15 isoform 1 [Theobroma cacao]	RecName: Full=ABC transporter G family member 15; Short=ABC transporter ABCG.15; Short=AtABCG15; AltName: Full=White-brown complex homolog protein 15; Short=AtWBC15; AltName: Full=White-brown complex homolog protein 22; Short=AtWBC22;	SubName: Full=ABC transporter G family member 15 isoform 1 {ECO:0000313|EMBL:EOY09173.1};	Transporter, ABC superfamily (Breast cancer resistance protein)	GO:0016021,integral component of membrane; GO:0005886,plasma membrane; GO:0005524,ATP binding; GO:0042626,ATPase activity, coupled to transmembrane movement of substances; GO:0080167,response to karrikin	ABC transporter
NS-10428.0	--	--	--	--	--	--	--
NS-10429.0	--	--	--	--	--	--	--
NS-1043.0	--	--	--	--	FOG: Leucine rich repeat	--	Immunoglobulin I-set domain
NS-10430.0	--	--	--	--	--	--	--
NS-10431.0	--	--	--	--	--	--	--
NS-10432.0	--	--	--	--	Kinesin light chain	--	Tetratricopeptide repeat
NS-10433.0	K09264 MADS-box transcription factor, plant | (RefSeq) truncated transcription factor CAULIFLOWER A-like (A)	PREDICTED: truncated transcription factor CAULIFLOWER A-like [Juglans regia]	RecName: Full=Agamous-like MADS-box protein AGL8 homolog; AltName: Full=TM4;	SubName: Full=truncated transcription factor CAULIFLOWER A-like {ECO:0000313|RefSeq:XP_018816775.1};	MADS box transcription factor	GO:0005634,nucleus; GO:0003700,DNA-binding transcription factor activity; GO:0046983,protein dimerization activity; GO:0000977,RNA polymerase II regulatory region sequence-specific DNA binding; GO:0045944,positive regulation of transcription by RNA polymerase II; GO:0006351,transcription, DNA-templated	K-box region
NS-10434.0	--	--	--	--	--	--	--
NS-10435.0	--	nuclear transport factor 2-like [Sesamum indicum]	RecName: Full=Nuclear transport factor 2; Short=NTF-2;	SubName: Full=Nuclear transport factor, putative {ECO:0000313|EMBL:EME32328.1};	Nuclear transport factor 2	GO:0005737,cytoplasm; GO:0015031,protein transport	Nuclear transport factor 2 (NTF2) domain
NS-10436.0	--	--	--	--	Mucolipidin and related proteins (TRML subfamily of transient receptor potential proteins)	--	--
NS-10437.0	K12874 intron-binding protein aquarius | (RefSeq) LOW QUALITY PROTEIN: intron-binding protein aquarius-like (A)	uncharacterized protein LOC110747385, partial [Prunus avium]	--	SubName: Full=Uncharacterized protein {ECO:0000313|EnsemblPlants:TRIAE_CS42_3DS_TGACv1_271695_AA0905790.1};	FOG: Reverse transcriptase	--	Reverse transcriptase (RNA-dependent DNA polymerase)
NS-10438.0	K17471 sulfate transporter 3 | (RefSeq) probable sulfate transporter 3.4 (A)	probable sulfate transporter 3.4 [Hevea brasiliensis]	RecName: Full=Probable sulfate transporter 3.4;	SubName: Full=Uncharacterized protein {ECO:0000313|EMBL:OAY52927.1};	Sulfate/bicarbonate/oxalate exchanger SAT-1 and related transporters (SLC26 family)	GO:0005887,integral component of plasma membrane; GO:0009506,plasmodesma; GO:0008271,secondary active sulfate transmembrane transporter activity; GO:0015116,sulfate transmembrane transporter activity; GO:0015293,symporter activity	Sulfate permease family
NS-10439.0	K03386 peroxiredoxin (alkyl hydroperoxide reductase subunit C) [EC:1.11.1.15] | (RefSeq) peroxiredoxin (alkyl hydroperoxidereductase subunit C) (A)	2-cys peroxiredoxin, probably cytosolic [Volvox carteri f. nagariensis]	RecName: Full=Putative peroxiredoxin ycf42; EC=1.11.1.15; AltName: Full=Thioredoxin peroxidase;	SubName: Full=Peroxiredoxin 1 {ECO:0000313|EMBL:JAT48239.1}; Flags: Fragment;	Alkyl hydroperoxide reductase, thiol specific antioxidant and related enzymes	GO:0009507,chloroplast; GO:0004601,peroxidase activity; GO:0051920,peroxiredoxin activity; GO:0045454,cell redox homeostasis	AhpC/TSA family
NS-1044.0	K14758 casein kinase I homolog HRR25 [EC:2.7.11.1] | (RefSeq) casein kinase I-like (A)	casein kinase i like hhp1 [Quercus suber]	RecName: Full=Casein kinase 1-like protein 2 {ECO:0000305}; EC=2.7.11.1 {ECO:0000305}; AltName: Full=Protein CASEIN KINASE I-LIKE 2 {ECO:0000303|PubMed:16126836};	SubName: Full=Casein kinase I {ECO:0000313|EMBL:BAC57979.1}; Flags: Fragment;	Casein kinase (serine/threonine/tyrosine protein kinase)	GO:0005737,cytoplasm; GO:0005634,nucleus; GO:0005886,plasma membrane; GO:0005524,ATP binding; GO:0004674,protein serine/threonine kinase activity; GO:0018105,peptidyl-serine phosphorylation; GO:0008360,regulation of cell shape	--
NS-10440.0	--	hypothetical protein CICLE_v10024283mg [Citrus clementina]	--	SubName: Full=Uncharacterized protein {ECO:0000313|EMBL:GAY39265.1};	--	--	--
NS-10441.0	--	PREDICTED: AT-hook motif nuclear-localized protein 16 [Prunus mume]	RecName: Full=AT-hook motif nuclear-localized protein 16 {ECO:0000312|EMBL:FAA00287.1}; AltName: Full=Protein TRANSPOSABLE ELEMENT SILENCING VIA AT-HOOK {ECO:0000303|PubMed:23394836}; Short=Protein TEK {ECO:0000303|PubMed:23394836};	SubName: Full=Uncharacterized protein {ECO:0000313|EMBL:ONI17678.1};	--	GO:0005634,nucleus; GO:0003680,AT DNA binding; GO:0031490,chromatin DNA binding; GO:0003700,DNA-binding transcription factor activity; GO:0035067,negative regulation of histone acetylation; GO:0010529,negative regulation of transposition; GO:0010208,pollen wall assembly; GO:1900111,positive regulation of histone H3-K9 dimethylation; GO:0006351,transcription, DNA-templated; GO:0010228,vegetative t…	Plants and Prokaryotes Conserved (PCC) domain
NS-10442.0	--	formimidoyltransferase-cyclodeaminase-like [Durio zibethinus]	--	SubName: Full=Uncharacterized protein {ECO:0000313|EMBL:OMO98793.1};	--	GO:0005542,folic acid binding; GO:0016740,transferase activity; GO:0008152,metabolic process	--
NS-10443.0	--	--	--	--	--	--	--
NS-10444.0	--	--	--	--	--	--	--
NS-10445.0	--	--	--	--	--	--	--
NS-10446.0	--	--	--	--	--	--	--
NS-10447.0	--	--	--	--	--	--	--
NS-10448.0	--	--	--	--	--	--	--
NS-10449.0	K22464 fatty acid photodecarboxylase [EC:4.1.1.106] | (RefSeq) alcohol oxidase (A)	predicted protein [Hordeum vulgare subsp. vulgare]	RecName: Full=(R)-mandelonitrile lyase 1; EC=4.1.2.10; AltName: Full=Hydroxynitrile lyase 1; Short=(R)-oxynitrilase 1; Flags: Precursor;	SubName: Full=Choline dehydrogenase {ECO:0000313|EMBL:ETV73203.1};	Glucose dehydrogenase/choline dehydrogenase/mandelonitrile lyase (GMC oxidoreductase family)	GO:0033095,aleurone grain; GO:0005773,vacuole; GO:0050660,flavin adenine dinucleotide binding; GO:0046593,mandelonitrile lyase activity; GO:0016614,oxidoreductase activity, acting on CH-OH group of donors	GMC oxidoreductase
NS-1045.0	K08658 prenyl protein peptidase [EC:3.4.22.-] | (RefSeq) CAAX prenyl protease 2 (A)	CAAX prenyl protease 2 [Jatropha curcas]	RecName: Full=CAAX prenyl protease 2; EC=3.4.22.-; AltName: Full=Farnesylated proteins-converting enzyme 2; Short=AtFACE-2; AltName: Full=Prenyl protein-specific endoprotease 2; AltName: Full=Protein RAS-CONVERTING ENZYME 1; Short=AtRCE1;	SubName: Full=Uncharacterized protein {ECO:0000313|EMBL:KDP42733.1};	Prenyl protein protease	GO:0005783,endoplasmic reticulum; GO:0030176,integral component of endoplasmic reticulum membrane; GO:0004197,cysteine-type endopeptidase activity; GO:0004175,endopeptidase activity; GO:0004222,metalloendopeptidase activity; GO:0071586,CAAX-box protein processing; GO:0016485,protein processing	CPBP intramembrane metalloprotease
NS-10450.0	K10882 crossover junction endonuclease EME1 [EC:3.1.22.-] | (RefSeq) hypothetical protein (A)	hypothetical protein CISIN_1g0085001mg, partial [Citrus sinensis]	--	SubName: Full=Uncharacterized protein {ECO:0000313|EMBL:KDO57125.1}; Flags: Fragment;	--	GO:0048476,Holliday junction resolvase complex; GO:0005634,nucleus; GO:0006281,DNA repair	--
NS-10451.0	K15201 general transcription factor 3C polypeptide 3 (transcription factor C subunit 4) | (RefSeq) hypothetical protein (A)	hypothetical protein CISIN_1g003548mg [Citrus sinensis]	--	SubName: Full=Uncharacterized protein {ECO:0000313|EMBL:KDO51366.1};	RNA polymerase III transcription factor TFIIIC	--	--
NS-10452.0	K11699 RNA-dependent RNA polymerase [EC:2.7.7.48] | (RefSeq) probable RNA-dependent RNA polymerase 5 (A)	RdRP domain-containing protein [Cephalotus follicularis]	RecName: Full=Probable RNA-dependent RNA polymerase 5; Short=AtRDRP5; EC=2.7.7.48; AltName: Full=RNA-directed RNA polymerase 5;	RecName: Full=RNA-dependent RNA polymerase {ECO:0000256|RuleBase:RU363098}; EC=2.7.7.48 {ECO:0000256|RuleBase:RU363098};	RNA-directed RNA polymerase QDE-1 required for posttranscriptional gene silencing and RNA interference	GO:0003723,RNA binding; GO:0003968,RNA-directed 5'-3' RNA polymerase activity; GO:0031047,gene silencing by RNA	RNA dependent RNA polymerase
NS-10453.0	--	--	--	--	--	--	--
NS-10454.0	--	--	--	--	--	--	--
NS-10454.1	--	--	--	--	--	--	--
NS-10454.2	--	--	--	--	--	--	--
NS-10455.0	--	--	--	--	Nucleolar protein fibrillarin NOP77 (RRM superfamily)	--	--
NS-10456.0	--	--	--	--	--	--	--
NS-10457.0	--	--	--	--	--	--	--
NS-10458.0	--	--	--	--	--	--	--
NS-10459.0	--	--	--	--	Transcriptional coactivator p100	--	Tudor domain
NS-1046.0	--	--	--	--	--	--	--
NS-10460.0	--	--	--	--	--	--	--
NS-10461.0	--	hypothetical protein CUMW_093500 [Citrus unshiu]	RecName: Full=Amino acid permease 5; AltName: Full=Amino acid transporter AAP5;	SubName: Full=Uncharacterized protein {ECO:0000313|EMBL:GAY45979.1};	Amino acid transporters	GO:0016021,integral component of membrane; GO:0005886,plasma membrane; GO:0015171,amino acid transmembrane transporter activity; GO:0015174,basic amino acid transmembrane transporter activity; GO:0015293,symporter activity; GO:0015809,arginine transport; GO:0015802,basic amino acid transport	Transmembrane amino acid transporter protein
NS-10462.0	--	--	--	--	--	--	--
NS-10463.0	K22614 NLR family CARD domain-containing protein 3 | (RefSeq) FBox-LRR protein (A)	hypothetical protein CICLE_v10007256mg [Citrus clementina]	RecName: Full=Protein TORNADO 1; AltName: Full=Protein LOPPED 1;	SubName: Full=Uncharacterized protein {ECO:0000313|EMBL:ESR65746.1};	LRR-containing protein	GO:0016021,integral component of membrane; GO:0005525,GTP binding; GO:0016787,hydrolase activity; GO:0009926,auxin polar transport; GO:0009734,auxin-activated signaling pathway; GO:0010540,basipetal auxin transport; GO:0009965,leaf morphogenesis; GO:0010305,leaf vascular tissue pattern formation; GO:0009933,meristem structural organization; GO:0009825,multidimensional cell growth; GO:0009956,radi…	--
NS-10464.0	--	--	--	--	--	--	--
NS-10465.0	--	--	--	--	--	--	--
NS-10466.0	--	--	--	--	--	--	--
NS-10467.0	--	--	--	--	--	--	--
NS-10468.0	--	--	--	--	--	--	--
NS-10469.0	--	hypothetical protein CUMW_187120 [Citrus unshiu]	RecName: Full=Probable Histone-lysine N-methyltransferase ATXR5; EC=2.1.1.43; Flags: Precursor;	SubName: Full=Uncharacterized protein {ECO:0000313|EMBL:GAY58459.1};	Putative transcription factor ASH1/LIN-59	GO:0009507,chloroplast; GO:0005634,nucleus; GO:0018024,histone-lysine N-methyltransferase activity; GO:0046872,metal ion binding	SET domain
NS-1047.0	K13493 cytokinin-N-glucosyltransferase [EC:2.4.1.-] | (RefSeq) UGT76C1; UDP-glucosyl transferase 76C1 (A)	udp-glucose iridoid glucosyltransferase [Quercus suber]	RecName: Full=UDP-glucose iridoid glucosyltransferase; EC=2.4.1.-; AltName: Full=UDP-glucose glucosyltransferase 7; Short=CrUGT7; AltName: Full=UDP-glycosyltransferase 76A2;	SubName: Full=UDP-glucuronosyl/UDP-glucosyltransferase {ECO:0000313|EMBL:KVI06992.1};	UDP-glucuronosyl and UDP-glucosyl transferase	GO:0035251,UDP-glucosyltransferase activity; GO:1900994,(-)-secologanin biosynthetic process	--
NS-10470.0	--	--	--	--	--	--	--
NS-10471.0	K03626 nascent polypeptide-associated complex subunit alpha | (RefSeq) nascent polypeptide-associated complex subunit alpha-like (A)	atp synthase subunit d, mitochondrial [Quercus suber]	--	SubName: Full=ATP synthase subunit d, mitochondrial {ECO:0000313|EMBL:JAT41612.1}; Flags: Fragment;	Mitochondrial F1F0-ATP synthase, subunit d/ATP7	GO:0000276,mitochondrial proton-transporting ATP synthase complex, coupling factor F(o); GO:0015078,proton transmembrane transporter activity; GO:0015986,ATP synthesis coupled proton transport	ATP synthase D chain, mitochondrial (ATP5H)
NS-10472.0	--	stress response protein ish1 [Quercus suber]	--	SubName: Full=Uncharacterized protein {ECO:0000313|EMBL:JAG99307.1};	--	--	Putative stress-responsive nuclear envelope protein
NS-10473.0	--	--	--	--	--	--	--
NS-10475.0	--	--	--	--	--	--	--
NS-10476.0	K14455 aspartate aminotransferase, mitochondrial [EC:2.6.1.1] | (RefSeq) hypothetical protein (A)	hypothetical protein CISIN_1g013839mg [Citrus sinensis]	RecName: Full=Aspartate aminotransferase, mitochondrial; EC=2.6.1.1; AltName: Full=Transaminase A; Flags: Precursor;	RecName: Full=Aspartate aminotransferase {ECO:0000256|RuleBase:RU000480}; EC=2.6.1.1 {ECO:0000256|RuleBase:RU000480};	Aspartate aminotransferase/Glutamic oxaloacetic transaminase AAT1/GOT2	GO:0005759,mitochondrial matrix; GO:0005739,mitochondrion; GO:0005507,copper ion binding; GO:0004069,L-aspartate:2-oxoglutarate aminotransferase activity; GO:0080130,L-phenylalanine:2-oxoglutarate aminotransferase activity; GO:0030170,pyridoxal phosphate binding; GO:0006103,2-oxoglutarate metabolic process; GO:0006531,aspartate metabolic process; GO:0009058,biosynthetic process; GO:0006536,glutam…	--
NS-10477.0	--	--	--	--	--	--	--
NS-10478.0	K04708 3-dehydrosphinganine reductase [EC:1.1.1.102] | (RefSeq) hypothetical protein (A)	hypothetical protein CHLNCDRAFT_138487 [Chlorella variabilis]	RecName: Full=3-dehydrosphinganine reductase TSC10A; EC=1.1.1.102; AltName: Full=3-ketodihydrosphingosine reductase; Short=KDS reductase; AltName: Full=3-ketosphinganine reductase;	SubName: Full=Uncharacterized protein {ECO:0000313|EnsemblProtists:PYU1_T005140};	Hydroxysteroid 17-beta dehydrogenase 11	GO:0005789,endoplasmic reticulum membrane; GO:0016021,integral component of membrane; GO:0047560,3-dehydrosphinganine reductase activity; GO:0030148,sphingolipid biosynthetic process	short chain dehydrogenase
NS-10479.0	--	--	--	--	--	--	--
NS-1048.0	K13412 calcium-dependent protein kinase [EC:2.7.11.1] | (RefSeq) calcium-dependent protein kinase 29 (A)	hypothetical protein CISIN_1g010263mg [Citrus sinensis]	RecName: Full=Calcium-dependent protein kinase 29; EC=2.7.11.1;	SubName: Full=Uncharacterized protein {ECO:0000313|EnsemblPlants:PGSC0003DMT400025579};	Ca2+/calmodulin-dependent protein kinase, EF-Hand protein superfamily	GO:0005737,cytoplasm; GO:0005634,nucleus; GO:0005886,plasma membrane; GO:0005524,ATP binding; GO:0005509,calcium ion binding; GO:0009931,calcium-dependent protein serine/threonine kinase activity; GO:0005516,calmodulin binding; GO:0004683,calmodulin-dependent protein kinase activity; GO:0009738,abscisic acid-activated signaling pathway; GO:0050832,defense response to fungus; GO:0035556,intracellu…	Protein kinase domain
NS-10480.0	--	--	--	--	--	--	--
NS-10481.0	--	--	--	--	--	--	--
NS-10482.0	--	--	--	--	--	--	--
NS-10483.0	K03798 cell division protease FtsH [EC:3.4.24.-] | (RefSeq) ATP-dependent zinc metalloprotease FTSH 6, chloroplastic-like (A)	hypothetical protein CICLE_v100181752mg, partial [Citrus clementina]	RecName: Full=Pentatricopeptide repeat-containing protein At2g33760;	SubName: Full=Uncharacterized protein {ECO:0000313|EMBL:ESR62576.1}; Flags: Fragment;	FOG: PPR repeat	GO:0043231,intracellular membrane-bounded organelle; GO:0004519,endonuclease activity; GO:0003723,RNA binding; GO:0008270,zinc ion binding; GO:0009451,RNA modification	PPR repeat family
NS-10484.0	K18633 mitotic-spindle organizing protein 1 | (RefSeq) predicted protein (A)	predicted protein, partial [Micromonas commoda]	RecName: Full=Mitotic-spindle organizing protein 1B; AltName: Full=GCP3-interacting protein 1; Short=AtGIP1; AltName: Full=Mitotic-spindle organizing protein associated with a ring of gamma-tubulin 1B; Short=AtGIP1B;	SubName: Full=Uncharacterized protein {ECO:0000313|EMBL:ETW03514.1};	--	GO:0000923,equatorial microtubule organizing center; GO:0000930,gamma-tubulin complex; GO:0008274,gamma-tubulin ring complex; GO:0031021,interphase microtubule organizing center; GO:0000776,kinetochore; GO:0005828,kinetochore microtubule; GO:0072686,mitotic spindle; GO:0005635,nuclear envelope; GO:0005640,nuclear outer membrane; GO:0009524,phragmoplast; GO:0009574,preprophase band; GO:0043015,gam…	Mitotic-spindle organizing gamma-tubulin ring associated
NS-10485.0	--	--	--	--	--	--	--
NS-10485.1	--	--	--	--	--	--	--
NS-10486.0	--	--	--	--	--	--	--
NS-10487.0	--	--	--	--	--	--	--
NS-10488.0	--	--	--	--	--	--	--
NS-10489.0	--	hypothetical protein CISIN_1g000388mg [Citrus sinensis]	--	SubName: Full=Uncharacterized protein {ECO:0000313|EMBL:KDO47995.1};	--	GO:0046872,metal ion binding	--
NS-1049.0	--	--	--	--	--	--	--
NS-10490.0	--	--	--	--	--	--	--
NS-10491.0	--	--	--	--	--	--	--
NS-10492.0	--	--	--	SubName: Full=Uncharacterized protein {ECO:0000313|EnsemblProtists:PYU1_T011030};	--	GO:0016020,membrane; GO:0005509,calcium ion binding; GO:0007156,homophilic cell adhesion via plasma membrane adhesion molecules	Cadherin domain
NS-10493.0	K01551 arsenite/tail-anchored protein-transporting ATPase [EC:3.6.3.16 3.6.3.-] | (RefSeq) ATPase ASNA1 homolog 2-like (A)	ATPase ASNA1 homolog 2-like [Durio zibethinus]	RecName: Full=ATPase ARSA1 {ECO:0000305}; Short=Cr-ArsA1 {ECO:0000303|PubMed:28382961}; EC=3.6.-.- {ECO:0000305}; AltName: Full=Arsenical pump-driving ATPase homolog 1 {ECO:0000305}; AltName: Full=Arsenite-stimulated ATPase homolog 1 {ECO:0000305}; AltName: Full=Protein ANTENNA SIZE MUTANT 1 {ECO:0000303|PubMed:23167510};	SubName: Full=Uncharacterized protein {ECO:0000313|EMBL:PIA37286.1};	Putative arsenite-translocating ATPase	GO:0005829,cytosol; GO:0005524,ATP binding; GO:0016887,ATPase activity	Anion-transporting ATPase
NS-10494.0	--	--	--	--	--	--	--
NS-10495.0	--	--	--	--	--	--	--
NS-10496.0	--	PREDICTED: uncharacterized protein LOC102622022 [Citrus sinensis]	--	--	--	--	--
NS-10497.0	--	--	--	--	--	--	--
NS-10498.0	K03798 cell division protease FtsH [EC:3.4.24.-] | (RefSeq) ATP-dependent zinc metalloprotease FTSH 1, chloroplastic-like (A)	PREDICTED: ATP-dependent zinc metalloprotease FTSH 5, chloroplastic-like [Erythranthe guttata]	RecName: Full=Probable inactive ATP-dependent zinc metalloprotease FTSHI 2, chloroplastic; Short=AtFTSHI2 {ECO:0000303|PubMed:12185496}; AltName: Full=Protein EMBRYO DEFECTIVE 2083 {ECO:0000303|PubMed:21286311}; AltName: Full=Protein FTSH INACTIVE PROTEASE 2 {ECO:0000303|PubMed:12185496}; Flags: Precursor;	SubName: Full=Cell division protein ftsH, putative {ECO:0000313|EMBL:EEF46407.1}; EC=3.6.4.3 {ECO:0000313|EMBL:EEF46407.1};	AAA+-type ATPase containing the peptidase M41 domain	GO:0009507,chloroplast; GO:0009941,chloroplast envelope; GO:0031969,chloroplast membrane; GO:0016021,integral component of membrane; GO:0005739,mitochondrion; GO:0005524,ATP binding; GO:0004176,ATP-dependent peptidase activity; GO:0004222,metalloendopeptidase activity; GO:0008237,metallopeptidase activity; GO:0006508,proteolysis	ATPase family associated with various cellular activities (AAA)
NS-10499.0	K11001 phosphatidylinositol N-acetylglucosaminyltransferase subunit Y | (RefSeq) uncharacterized protein LOC110641186 (A)	hypothetical protein PRUPE_1G174200 [Prunus persica]	--	SubName: Full=Uncharacterized protein {ECO:0000313|EMBL:ONI28991.1};	--	GO:0016021,integral component of membrane	Phosphatidylinositol N-acetylglucosaminyltransferase subunit Y
NS-105.0	--	--	--	--	Proteasome activator subunit	--	Proteasome activator pa28 beta subunit
NS-1050.0	--	hypothetical protein CCACVL1_06891 [Corchorus capsularis]	RecName: Full=Pentatricopeptide repeat-containing protein At5g61370, mitochondrial; Flags: Precursor;	SubName: Full=Uncharacterized protein {ECO:0000313|EMBL:OMO92256.1};	FOG: PPR repeat	GO:0043231,intracellular membrane-bounded organelle; GO:0005739,mitochondrion; GO:0004519,endonuclease activity; GO:0003723,RNA binding; GO:0009451,RNA modification	PPR repeat
NS-10500.0	--	--	--	--	--	--	--
NS-10501.0	--	aminotransferase [Populus tomentosa]	--	SubName: Full=Aminotransferase {ECO:0000313|EMBL:AFZ78530.1};	--	GO:0008483,transaminase activity	--
NS-10502.0	K08101 phytochromobilin:ferredoxin oxidoreductase [EC:1.3.7.4] | (RefSeq) phytochromobilin:ferredoxin oxidoreductase, chloroplastic (A)	hypothetical protein TanjilG_19138 [Lupinus angustifolius]	--	SubName: Full=Uncharacterized protein {ECO:0000313|EMBL:ACJ85134.1};	--	GO:0050897,cobalt ion binding; GO:0016636,oxidoreductase activity, acting on the CH-CH group of donors, iron-sulfur protein as acceptor; GO:0010024,phytochromobilin biosynthetic process	Ferredoxin-dependent bilin reductase
NS-10503.0	--	--	--	--	--	--	--
NS-10504.0	K01696 tryptophan synthase beta chain [EC:4.2.1.20] | (RefSeq) tryptophan synthase beta chain 1-like (A)	Tryptophan synthase beta subunit-like PLP-dependent enzymes superfamily [Corchorus capsularis]	RecName: Full=Tryptophan synthase beta chain 1, chloroplastic; EC=4.2.1.20; Flags: Precursor;	RecName: Full=Tryptophan synthase {ECO:0000256|RuleBase:RU003663}; EC=4.2.1.20 {ECO:0000256|RuleBase:RU003663};	Tryptophan synthase beta chain	GO:0009507,chloroplast; GO:0009570,chloroplast stroma; GO:0005886,plasma membrane; GO:0019904,protein domain specific binding; GO:0004834,tryptophan synthase activity; GO:0009684,indoleacetic acid biosynthetic process; GO:0006979,response to oxidative stress; GO:0009651,response to salt stress	Pyridoxal-phosphate dependent enzyme
NS-10505.0	K09264 MADS-box transcription factor, plant | (RefSeq) MADS-box transcription factor 23-like isoform X1 (A)	PREDICTED: agamous-like MADS-box protein AGL18 [Citrus sinensis]	RecName: Full=Agamous-like MADS-box protein AGL18;	SubName: Full=Uncharacterized protein {ECO:0000313|EMBL:GAY66956.1};	MADS box transcription factor	GO:0005634,nucleus; GO:0003700,DNA-binding transcription factor activity; GO:0046983,protein dimerization activity; GO:0000977,RNA polymerase II regulatory region sequence-specific DNA binding; GO:0009908,flower development; GO:0009910,negative regulation of flower development; GO:0048577,negative regulation of short-day photoperiodism, flowering; GO:0009555,pollen development; GO:0045944,positiv…	SRF-type transcription factor (DNA-binding and dimerisation domain)
NS-10506.0	--	--	--	--	--	--	--
NS-10506.1	--	--	--	--	--	--	--
NS-10507.0	K21594 translation factor GUF1, mitochondrial [EC:3.6.5.-] | (RefSeq) translation factor GUF1 homolog, chloroplastic-like isoform X1 (A)	Strong similarity to Zea mays retrotransposon Hopscotch polyprotein (gb|U12626) [Arabidopsis thaliana]	RecName: Full=Retrovirus-related Pol polyprotein from transposon TNT 1-94; Includes: RecName: Full=Protease; EC=3.4.23.-; Includes: RecName: Full=Reverse transcriptase; EC=2.7.7.49; Includes: RecName: Full=Endonuclease;	SubName: Full=F20P5.25 protein {ECO:0000313|EMBL:AAB61111.1};	FOG: Transposon-encoded proteins with TYA, reverse transcriptase, integrase domains in various combinations	GO:0004190,aspartic-type endopeptidase activity; GO:0004519,endonuclease activity; GO:0003676,nucleic acid binding; GO:0003964,RNA-directed DNA polymerase activity; GO:0008270,zinc ion binding; GO:0015074,DNA integration	GAG-pre-integrase domain
NS-10508.0	--	--	--	--	--	--	--
NS-10509.0	--	PREDICTED: uncharacterized protein LOC104905232 [Beta vulgaris subsp. vulgaris]	--	SubName: Full=Uncharacterized protein {ECO:0000313|EMBL:ACY01928.1};	--	GO:0003676,nucleic acid binding; GO:0015074,DNA integration	Coiled-coil and interaction region of P66A and P66B with MBD2
NS-1051.0	--	--	--	--	--	--	--
NS-10510.0	--	--	--	--	--	--	--
NS-10511.0	--	--	--	--	--	--	--
NS-10512.0	--	--	--	--	--	--	--
NS-10513.0	--	--	--	--	--	--	--
NS-10514.0	--	uncharacterized protein LOC110805439 [Spinacia oleracea]	--	SubName: Full=Uncharacterized protein {ECO:0000313|EMBL:EOY22292.1};	FOG: Reverse transcriptase	--	Zinc knuckle
NS-10515.0	--	--	--	--	--	--	--
NS-10516.0	K08730 phosphatidylserine synthase 2 [EC:2.7.8.29] | (RefSeq) uncharacterized LOC100191625 (A)	unknown [Zea mays]	RecName: Full=CDP-diacylglycerol--serine O-phosphatidyltransferase 2; EC=2.7.8.8; AltName: Full=Phosphatidylserine synthase 2;	SubName: Full=Uncharacterized protein {ECO:0000313|EnsemblPlants:HORVU1Hr1G084260.41};	Phosphatidylserine synthase	GO:0005789,endoplasmic reticulum membrane; GO:0016021,integral component of membrane; GO:0003882,CDP-diacylglycerol-serine O-phosphatidyltransferase activity; GO:0006646,phosphatidylethanolamine biosynthetic process; GO:0006659,phosphatidylserine biosynthetic process	Phosphatidyl serine synthase
NS-10517.0	--	--	--	--	--	--	--
NS-10518.0	K23288 syndetin | (RefSeq) uncharacterized LOC105761952 (A)	Cysteine-rich RLK (receptor-like protein kinase) 8 [Dorcoceras hygrometricum]	RecName: Full=Retrovirus-related Pol polyprotein from transposon RE2; AltName: Full=Retro element 2 {ECO:0000303|PubMed:10689195}; Short=AtRE2 {ECO:0000303|PubMed:10689195}; Includes: RecName: Full=Protease RE2; EC=3.4.23.-; Includes: RecName: Full=Reverse transcriptase RE2; EC=2.7.7.49; Includes: RecName: Full=Endonuclease RE2;	SubName: Full=Uncharacterized protein {ECO:0000313|EMBL:CAN76196.1};	FOG: Transposon-encoded proteins with TYA, reverse transcriptase, integrase domains in various combinations	GO:0004190,aspartic-type endopeptidase activity; GO:0004519,endonuclease activity; GO:0046872,metal ion binding; GO:0003676,nucleic acid binding; GO:0003964,RNA-directed DNA polymerase activity; GO:0015074,DNA integration; GO:0006310,DNA recombination	Reverse transcriptase (RNA-dependent DNA polymerase)
NS-10519.0	--	--	--	--	--	--	--
NS-1052.0	--	--	--	--	--	--	--
NS-10520.0	--	--	--	--	--	--	--
NS-10521.0	K04097 prostaglandin-H2 D-isomerase / glutathione transferase [EC:5.3.99.2 2.5.1.18] | (RefSeq) hypothetical protein (A)	hypothetical protein CEUSTIGMA_g13361.t1 [Chlamydomonas eustigma]	--	SubName: Full=Glutathione S-transferase {ECO:0000313|EMBL:JAT64240.1};	Glutathione S-transferase	GO:0016740,transferase activity	Glutathione S-transferase, C-terminal domain
NS-10522.0	--	--	--	--	--	--	--
NS-10522.1	--	--	--	--	--	--	--
NS-10523.0	--	--	--	--	--	--	--
NS-10524.0	--	--	--	--	--	--	--
NS-10525.0	--	--	--	--	--	--	--
NS-10526.0	--	--	--	--	Animal-type fatty acid synthase and related proteins	--	Thioesterase domain
NS-10528.0	--	--	--	--	--	--	--
NS-10529.0	K12447 UDP-sugar pyrophosphorylase [EC:2.7.7.64] | (RefSeq) UDP-sugar pyrophosphorylase-like isoform X1 (A)	uncharacterized protein LOC111295798 [Durio zibethinus]	--	SubName: Full=uncharacterized protein LOC107898488 {ECO:0000313|RefSeq:XP_016679445.1};	--	--	--
NS-1053.0	--	--	--	--	--	--	--
NS-10530.0	--	--	--	--	--	--	--
NS-10531.0	--	--	--	--	--	--	--
NS-10532.0	--	PREDICTED: uncharacterized protein LOC104906433 [Beta vulgaris subsp. vulgaris]	--	SubName: Full=Uncharacterized protein {ECO:0000313|EMBL:GAY39452.1};	--	--	--
NS-10533.0	--	--	--	--	--	--	--
NS-10534.0	--	--	--	--	--	--	--
NS-10535.0	K04564 superoxide dismutase, Fe-Mn family [EC:1.15.1.1] | (RefSeq) MSD2; superoxide dismutase [Mn] (A)	superoxide dismutase [Mn]	RecName: Full=Superoxide dismutase [Mn] 1, mitochondrial; EC=1.15.1.1; AltName: Full=Protein MANGANESE SUPEROXIDE DISMUTASE 1; Short=AtMSD1; AltName: Full=Protein MATERNAL EFFECT EMBRYO ARREST 33; Flags: Precursor;	RecName: Full=Superoxide dismutase {ECO:0000256|RuleBase:RU000414}; EC=1.15.1.1 {ECO:0000256|RuleBase:RU000414};	Manganese superoxide dismutase	GO:0005759,mitochondrial matrix; GO:0005739,mitochondrion; GO:0005507,copper ion binding; GO:0046872,metal ion binding; GO:0004784,superoxide dismutase activity; GO:0042742,defense response to bacterium; GO:0009793,embryo development ending in seed dormancy; GO:0009651,response to salt stress; GO:0010043,response to zinc ion	Iron/manganese superoxide dismutases, alpha-hairpin domain
NS-10536.0	--	--	--	--	--	--	--
NS-10537.0	K01025 sulfotransferase [EC:2.8.2.-] | (RefSeq) cytosolic sulfotransferase 5-like (A)	cytosolic sulfotransferase 12-like [Manihot esculenta]	RecName: Full=Cytosolic sulfotransferase 6; Short=AtSOT6; EC=2.8.2.-; AltName: Full=sulfotransferase 3b; Short=AtST3b;	RecName: Full=Sulfotransferase {ECO:0000256|RuleBase:RU361155}; EC=2.8.2.- {ECO:0000256|RuleBase:RU361155};	Sulfotransferase	GO:0005737,cytoplasm; GO:0008146,sulfotransferase activity	Sulfotransferase domain
NS-10538.0	--	--	--	--	--	--	--
NS-10539.0	--	--	--	--	--	--	--
NS-1054.0	--	--	--	--	--	--	--
NS-10540.0	--	--	--	--	--	--	--
NS-10541.0	K04739 cAMP-dependent protein kinase regulator | (RefSeq) cAMP-dependent protein kinase regulatory subunit-like (A)	cAMP-dependent protein kinase regulatory subunit-like [Brassica napus]	RecName: Full=Protein phosphatase 2C and cyclic nucleotide-binding/kinase domain-containing protein; Includes: RecName: Full=Probable protein phosphatase 2C 19; Short=AtPP2C19; EC=3.1.3.16; Includes: RecName: Full=Probable inactive cyclic nucleotide-dependent protein kinase At2g20050;	SubName: Full=Uncharacterized protein {ECO:0000313|EMBL:KDO16671.1};	cAMP-dependent protein kinase types I and II, regulatory subunit	GO:0005886,plasma membrane; GO:0005524,ATP binding; GO:0046872,metal ion binding; GO:0004721,phosphoprotein phosphatase activity; GO:0004674,protein serine/threonine kinase activity	Cyclic nucleotide-binding domain
NS-10542.0	--	PREDICTED: uncharacterized protein LOC105138237 [Populus euphratica]	--	SubName: Full=Uncharacterized protein {ECO:0000313|EMBL:ESR43293.1};	Predicted nuclear membrane protein involved in mRNA transport and sex determination via splicing modulation	--	--
NS-10543.0	--	--	--	--	--	--	--
NS-10544.0	K01228 mannosyl-oligosaccharide glucosidase [EC:3.2.1.106] | (RefSeq) mannosyl-oligosaccharide glucosidase GCS1 (A)	Glucosidase 1 isoform 1 [Theobroma cacao]	RecName: Full=Mannosyl-oligosaccharide glucosidase GCS1; EC=3.2.1.106; AltName: Full=Alpha-glucosidase 1; Short=Glucosidase 1; AltName: Full=Protein KNOPF; AltName: Full=Protein MUNCHKIN;	SubName: Full=Glucosidase 1 isoform 1 {ECO:0000313|EMBL:EOX99908.1};	Glucosidase I	GO:0005783,endoplasmic reticulum; GO:0005789,endoplasmic reticulum membrane; GO:0016021,integral component of membrane; GO:0004558,alpha-1,4-glucosidase activity; GO:0004573,mannosyl-oligosaccharide glucosidase activity; GO:0009913,epidermal cell differentiation; GO:0009311,oligosaccharide metabolic process; GO:0010053,root epidermal cell differentiation	--
NS-10545.0	--	--	--	--	Ankyrin repeat protein	--	Ion transport protein
NS-10546.0	--	--	--	--	--	--	--
NS-10547.0	--	--	--	--	--	--	--
NS-10548.0	--	--	--	--	--	--	--
NS-10549.0	--	--	--	--	--	--	--
NS-1055.0	--	--	--	--	--	--	--
NS-10550.0	--	--	--	--	--	--	--
NS-10551.0	K20043 clathrin coat assembly protein AP180 | (RefSeq) putative clathrin assembly protein At5g35200 (A)	PREDICTED: dof zinc finger protein DOF5.6 [Pyrus x bretschneideri]	RecName: Full=Dof zinc finger protein DOF5.3; Short=AtDOF5.3;	SubName: Full=Uncharacterized protein {ECO:0000313|EMBL:EEF05727.1};	--	GO:0005634,nucleus; GO:0003700,DNA-binding transcription factor activity; GO:0046872,metal ion binding; GO:0044212,transcription regulatory region DNA binding; GO:0006355,regulation of transcription, DNA-templated; GO:0048364,root development; GO:0006351,transcription, DNA-templated	Dof domain, zinc finger
NS-10552.0	--	--	--	--	--	--	--
NS-10552.1	--	--	--	--	--	--	--
NS-10553.0	--	--	--	--	--	--	--
NS-10554.0	--	--	--	--	--	--	--
NS-10555.0	K03164 DNA topoisomerase II [EC:5.99.1.3] | (RefSeq) DNA topoisomerase 2-like (A)	DNA topoisomerase II [Monoraphidium neglectum]	RecName: Full=DNA topoisomerase 2; EC=5.99.1.3; AltName: Full=DNA topoisomerase II;	RecName: Full=DNA topoisomerase 2 {ECO:0000256|RuleBase:RU362094}; EC=5.99.1.3 {ECO:0000256|RuleBase:RU362094};	DNA topoisomerase type II	GO:0005634,nucleus; GO:0005524,ATP binding; GO:0003677,DNA binding; GO:0003916,DNA topoisomerase activity; GO:0003918,DNA topoisomerase type II (ATP-hydrolyzing) activity; GO:0046872,metal ion binding; GO:0006265,DNA topological change; GO:0044774,mitotic DNA integrity checkpoint; GO:0000712,resolution of meiotic recombination intermediates; GO:0000819,sister chromatid segregation	DNA gyrase B
NS-10556.0	--	cytochrome P450 97B2, chloroplastic [Cucurbita maxima]	RecName: Full=Cytochrome P450 97B2, chloroplastic; EC=1.14.-.-; Flags: Precursor;	SubName: Full=Cytochrome P450 {ECO:0000313|EMBL:OVA08198.1};	Cytochrome P450 CYP4/CYP19/CYP26 subfamilies	GO:0031969,chloroplast membrane; GO:0020037,heme binding; GO:0005506,iron ion binding; GO:0004497,monooxygenase activity; GO:0016705,oxidoreductase activity, acting on paired donors, with incorporation or reduction of molecular oxygen	--
NS-10557.0	--	hypothetical protein CISIN_1g038960mg [Citrus sinensis]	--	SubName: Full=Uncharacterized protein {ECO:0000313|EMBL:KDO63899.1};	--	GO:0016021,integral component of membrane; GO:0008270,zinc ion binding	GRF zinc finger
NS-10558.0	--	--	--	--	Uncharacterized conserved protein	--	Calcium-dependent channel, 7TM region, putative phosphate
NS-10559.0	K02206 cyclin-dependent kinase 2 [EC:2.7.11.22] | (RefSeq) cell division control protein 2 homolog isoform X1 (A)	cell division control protein 2 homolog isoform X1 [Manihot esculenta]	RecName: Full=Cell division control protein 2 homolog; EC=2.7.11.22; EC=2.7.11.23; AltName: Full=p34cdc2;	SubName: Full=Protein kinase domain {ECO:0000313|EMBL:OVA11846.1};	Protein kinase PCTAIRE and related kinases	GO:0005524,ATP binding; GO:0004693,cyclin-dependent protein serine/threonine kinase activity; GO:0008353,RNA polymerase II CTD heptapeptide repeat kinase activity; GO:0007049,cell cycle; GO:0051301,cell division	Protein kinase domain
NS-1056.0	--	--	--	--	--	--	--
NS-10560.0	--	--	--	--	--	--	--
NS-10561.0	K09478 short/branched chain acyl-CoA dehydrogenase [EC:1.3.99.12] | (RefSeq) butyryl-CoA dehydrogenase (A)	short/branched chain specific acyl-coa dehydrogenase, mitochondrial [Quercus suber]	RecName: Full=2-methylacyl-CoA dehydrogenase, mitochondrial; EC=1.3.99.12; AltName: Full=2-methylbutyryl-CoA deshydrogenase; Short=2MBCD; AltName: Full=Isovaleryl-CoA dehydrogenase 1; Short=St-IVD1; Flags: Precursor;	SubName: Full=Short/branched chain specific acyl-CoA dehydrogenase, mitochondrial {ECO:0000313|EMBL:JAT53500.1}; Flags: Fragment;	Short-chain acyl-CoA dehydrogenase	GO:0005739,mitochondrion; GO:0003853,2-methylacyl-CoA dehydrogenase activity; GO:0050660,flavin adenine dinucleotide binding; GO:1902192,2-methylbut-2-enoyl-CoA(4-) metabolic process; GO:1902190,2-methylbutanoyl-CoA(4-) catabolic process	Acyl-CoA dehydrogenase, C-terminal domain
NS-10562.0	--	--	--	--	--	--	--
NS-10563.0	--	--	--	--	--	--	--
NS-10564.0	--	--	--	--	--	--	--
NS-10565.0	--	--	--	--	--	--	--
NS-10566.0	--	--	--	--	--	--	--
NS-10567.0	--	--	--	--	--	--	--
NS-10568.0	--	--	--	--	--	--	--
NS-10569.0	K17710 pentatricopeptide repeat domain-containing protein 1 | (RefSeq) pentatricopeptide repeat-containing protein At1g62930, chloroplastic-like isoform X1 (A)	PREDICTED: putative pentatricopeptide repeat-containing protein At1g12700, mitochondrial, partial [Malus domestica]	RecName: Full=Pentatricopeptide repeat-containing protein At3g22470, mitochondrial; Flags: Precursor;	SubName: Full=PPR_1 domain-containing protein/PPR_2 domain-containing protein {ECO:0000313|EMBL:GAV65113.1};	FOG: PPR repeat	GO:0043231,intracellular membrane-bounded organelle; GO:0005739,mitochondrion; GO:0004519,endonuclease activity; GO:0003723,RNA binding; GO:0009451,RNA modification	PPR repeat family
NS-1057.0	--	--	--	--	Transcription factor of the Forkhead/HNF3 family	--	--
NS-10570.0	K15718 linoleate 9S-lipoxygenase [EC:1.13.11.58] | (RefSeq) probable linoleate 9S-lipoxygenase 5 (A)	hypothetical protein PanWU01x14_158070, partial [Parasponia andersonii]	RecName: Full=Uncharacterized mitochondrial protein AtMg00760; AltName: Full=ORF109b;	SubName: Full=uncharacterized protein LOC104249065 {ECO:0000313|RefSeq:XP_009803741.1};	FOG: Transposon-encoded proteins with TYA, reverse transcriptase, integrase domains in various combinations	GO:0005739,mitochondrion	--
NS-10571.0	--	--	--	--	--	--	--
NS-10572.0	--	--	--	--	--	--	--
NS-10573.0	--	hypothetical protein CISIN_1g045828mg [Citrus sinensis]	--	SubName: Full=Uncharacterized protein {ECO:0000313|EMBL:KDO74388.1};	--	--	--
NS-10574.0	--	--	--	--	--	--	--
NS-10575.0	--	--	--	--	--	--	--
NS-10576.0	--	--	--	--	--	--	--
NS-10577.0	K17964 leucine-rich PPR motif-containing protein, mitochondrial | (RefSeq) pentatricopeptide repeat-containing protein At5g61990, mitochondrial (A)	pentatricopeptide repeat-containing protein, mitochondrial [Quercus suber]	RecName: Full=Pentatricopeptide repeat-containing protein At4g36680, mitochondrial; Flags: Precursor;	SubName: Full=pentatricopeptide repeat-containing protein At4g36680, mitochondrial {ECO:0000313|RefSeq:XP_018826496.1};	FOG: PPR repeat	GO:0005739,mitochondrion; GO:0004519,endonuclease activity; GO:0003729,mRNA binding; GO:0003723,RNA binding; GO:0080156,mitochondrial mRNA modification	PPR repeat family
NS-10578.0	--	--	--	--	--	--	--
NS-10579.0	K05666 ATP-binding cassette, subfamily C (CFTR/MRP), member 2 | (RefSeq) ABC transporter C family member 10-like (A)	xenobiotic-transporting ATPase [Monoraphidium neglectum]	RecName: Full=ABC transporter C family member 10; Short=ABC transporter ABCC.10; Short=AtABCC10; EC=3.6.3.44; AltName: Full=ATP-energized glutathione S-conjugate pump 14; AltName: Full=Glutathione S-conjugate-transporting ATPase 14; AltName: Full=Multidrug resistance-associated protein 14;	SubName: Full=Uncharacterized protein {ECO:0000313|EMBL:ETV81016.1};	Multidrug resistance-associated protein/mitoxantrone resistance protein, ABC superfamily	GO:0016021,integral component of membrane; GO:0000325,plant-type vacuole; GO:0005774,vacuolar membrane; GO:0005524,ATP binding; GO:0042626,ATPase activity, coupled to transmembrane movement of substances; GO:0008559,xenobiotic transmembrane transporting ATPase activity; GO:0055085,transmembrane transport	ABC transporter
NS-1058.0	K00859 dephospho-CoA kinase [EC:2.7.1.24] | (RefSeq) dephospho-CoA kinase (A)	dephospho-CoA kinase, partial [Phalaenopsis equestris]	RecName: Full=Dephospho-CoA kinase; EC=2.7.1.24; AltName: Full=Dephosphocoenzyme A kinase;	SubName: Full=Uncharacterized protein {ECO:0000313|EMBL:CBN76945.1};	Similar to bacterial dephospho-CoA kinase	GO:0005524,ATP binding; GO:0004140,dephospho-CoA kinase activity; GO:0015937,coenzyme A biosynthetic process	Dephospho-CoA kinase
NS-10580.0	--	--	--	--	--	--	--
NS-10581.0	--	--	--	--	--	--	--
NS-10582.0	--	--	--	--	--	--	--
NS-10583.0	--	--	--	--	--	--	--
NS-10584.0	K15078 structure-specific endonuclease subunit SLX1 [EC:3.6.1.-] | (RefSeq) putative disease resistance protein RGA3 (A)	PREDICTED: putative disease resistance protein RGA3 [Citrus sinensis]	RecName: Full=Putative disease resistance protein RGA4; AltName: Full=RGA4-blb;	SubName: Full=Uncharacterized protein {ECO:0000313|EMBL:ESR36340.1};	Apoptotic ATPase	GO:0043531,ADP binding; GO:0005524,ATP binding; GO:0006952,defense response	NB-ARC domain
NS-10585.0	--	hypothetical protein CFP56_47230 [Quercus suber]	--	SubName: Full=LdpA_C domain-containing protein {ECO:0000313|EMBL:GAV70851.1}; Flags: Fragment;	--	--	Iron-Sulfur binding protein C terminal
NS-10585.1	--	LdpA_C domain-containing protein, partial [Cephalotus follicularis]	--	SubName: Full=LdpA_C domain-containing protein {ECO:0000313|EMBL:GAV70851.1}; Flags: Fragment;	--	--	--
NS-10586.0	--	--	--	--	--	--	--
NS-10587.0	--	--	--	--	Erythrocyte membrane protein 4.1 and related proteins of the ERM family	--	--
NS-10588.0	K13239 peroxisomal 3,2-trans-enoyl-CoA isomerase [EC:5.3.3.8] | (RefSeq) pentafunctional 3-hydroxyacyl-CoA dehydrogenase / enoyl-CoA hydratase /3-hydroxyacyl-CoA epimerase / enoyl-CoA isomerase / 3-ketoacyl-CoA thiolase (A)	enoyl-CoA isomerase [Klebsormidium nitens]	RecName: Full=Delta(3,5)-Delta(2,4)-dienoyl-CoA isomerase, peroxisomal {ECO:0000305}; Short=AtDCI1 {ECO:0000303|PubMed:16040662}; EC=5.3.3.- {ECO:0000305};	SubName: Full=Avr3b-L2 {ECO:0000313|EMBL:KUF94113.1};	Enoyl-CoA hydratase/isomerase	GO:0005777,peroxisome; GO:0051750,delta3,5-delta2,4-dienoyl-CoA isomerase activity; GO:0006635,fatty acid beta-oxidation; GO:0009062,fatty acid catabolic process	Enoyl-CoA hydratase/isomerase
NS-10589.0	--	--	--	--	--	--	--
NS-1059.0	--	--	--	--	--	--	--
NS-10590.0	--	--	--	--	--	--	--
NS-10591.0	--	hypothetical protein PanWU01x14_336740 [Parasponia andersonii]	--	SubName: Full=Uncharacterized protein {ECO:0000313|EMBL:JAV45477.1};	--	GO:0016021,integral component of membrane	--
NS-10592.0	--	--	--	--	--	--	--
NS-10593.0	--	--	--	--	--	--	--
NS-10594.0	--	--	--	--	--	--	--
NS-10595.0	--	--	--	--	--	--	--
NS-10596.0	K13447 respiratory burst oxidase [EC:1.6.3.- 1.11.1.-] | (RefSeq) respiratory burst oxidase homolog protein D-like (A)	ribonuclease H, partial [Trifolium pratense]	--	SubName: Full=Uncharacterized protein {ECO:0000313|EMBL:KYP53697.1}; Flags: Fragment;	FOG: Reverse transcriptase	--	--
NS-10597.0	--	--	--	--	--	--	--
NS-10598.0	--	hypothetical protein CISIN_1g047030mg, partial [Citrus sinensis]	--	SubName: Full=Uncharacterized protein {ECO:0000313|EMBL:KDO79387.1}; Flags: Fragment;	Vacuolar protein sorting-associated protein	GO:0016021,integral component of membrane	--
NS-10599.0	--	--	--	--	--	--	--
NS-1060.0	--	--	--	--	--	--	--
NS-10600.0	K13065 shikimate O-hydroxycinnamoyltransferase [EC:2.3.1.133] | (RefSeq) shikimate O-hydroxycinnamoyltransferase-like (A)	PREDICTED: shikimate O-hydroxycinnamoyltransferase-like [Ziziphus jujuba]	RecName: Full=Shikimate O-hydroxycinnamoyltransferase; EC=2.3.1.133; AltName: Full=Hydroxycinnamoyl transferase; AltName: Full=Hydroxycinnamoyl-Coenzyme A shikimate/quinate hydroxycinnamoyltransferase;	SubName: Full=Quinate O-hydroxycinnamoyltransferase/shikimate O-hydroxycinnamoyltransferase {ECO:0000313|EMBL:ACC63882.1};	--	GO:0005737,cytoplasm; GO:0005829,cytosol; GO:0016020,membrane; GO:0047205,quinate O-hydroxycinnamoyltransferase activity; GO:0047172,shikimate O-hydroxycinnamoyltransferase activity; GO:0010252,auxin homeostasis; GO:0071555,cell wall organization; GO:0009809,lignin biosynthetic process; GO:0009963,positive regulation of flavonoid biosynthetic process	Transferase family
NS-10601.0	--	--	--	--	--	--	--
NS-10602.0	--	--	--	--	--	--	Immunoglobulin I-set domain
NS-10603.0	--	PREDICTED: spindle and kinetochore-associated protein 2 isoform X2 [Juglans regia]	--	SubName: Full=spindle and kinetochore-associated protein 2 isoform X2 {ECO:0000313|RefSeq:XP_018839544.1};	--	--	Spindle and kinetochore-associated protein 2
NS-10604.0	K16224 senescence-induced receptor-like serine/threonine-protein kinase | (RefSeq) hypothetical protein (A)	putative lrr receptor-like serine/threonine-protein kinase [Quercus suber]	RecName: Full=Probable LRR receptor-like serine/threonine-protein kinase At5g48740; EC=2.7.11.1; Flags: Precursor;	SubName: Full=Putative LRR receptor-like serine/threonine-protein kinase {ECO:0000313|EMBL:JAU25991.1}; Flags: Fragment;	--	GO:0016021,integral component of membrane; GO:0005524,ATP binding; GO:0004674,protein serine/threonine kinase activity	Protein kinase domain
NS-10605.0	--	--	--	--	--	--	--
NS-10606.0	--	--	--	--	--	--	--
NS-10607.0	K13418 somatic embryogenesis receptor kinase 1 [EC:2.7.10.1 2.7.11.1] | (RefSeq) LRR receptor kinase BAK1-like isoform X1 (A)	hypothetical protein COLO4_27736 [Corchorus olitorius]	RecName: Full=Protein NSP-INTERACTING KINASE 2; EC=2.7.11.1; AltName: Full=LRR receptor-like serine/threonine-protein kinase NIK2; Flags: Precursor;	SubName: Full=Uncharacterized protein {ECO:0000313|EMBL:OMO72270.1};	--	GO:0016021,integral component of membrane; GO:0005886,plasma membrane; GO:0005524,ATP binding; GO:0004675,transmembrane receptor protein serine/threonine kinase activity; GO:0007166,cell surface receptor signaling pathway; GO:0006952,defense response; GO:0006468,protein phosphorylation; GO:0016032,viral process	--
NS-10608.0	K21456 glutathione synthase [EC:6.3.2.3] | (RefSeq) glutathione synthetase, chloroplastic-like (A)	glutathione synthetase [Klebsormidium nitens]	RecName: Full=Glutathione synthetase, chloroplastic; Short=GSH synthetase; Short=GSH-S; Short=Glutathione synthase; EC=6.3.2.3; Flags: Precursor;	RecName: Full=Glutathione synthetase {ECO:0000256|PIRNR:PIRNR001558}; Short=GSH-S {ECO:0000256|PIRNR:PIRNR001558}; EC=6.3.2.3 {ECO:0000256|PIRNR:PIRNR001558};	Glutathione synthetase	GO:0009507,chloroplast; GO:0005829,cytosol; GO:0005524,ATP binding; GO:0043295,glutathione binding; GO:0004363,glutathione synthase activity; GO:0000287,magnesium ion binding; GO:0042803,protein homodimerization activity; GO:0006520,cellular amino acid metabolic process	Eukaryotic glutathione synthase, ATP binding domain
NS-10609.0	--	--	--	--	Uncharacterized conserved protein	--	Low temperature viability protein
NS-1061.0	K16578 CLIP-associating protein 1/2 | (RefSeq) CLIP-associated protein-like (A)	hypothetical protein [Beta vulgaris subsp. vulgaris]	RecName: Full=Putative ribonuclease H protein At1g65750; EC=3.1.26.4;	SubName: Full=Uncharacterized protein {ECO:0000313|EMBL:EMJ21144.1};	FOG: Reverse transcriptase	GO:0046872,metal ion binding; GO:0003676,nucleic acid binding; GO:0004523,RNA-DNA hybrid ribonuclease activity	zinc-binding in reverse transcriptase
NS-10610.0	--	--	--	--	--	--	--
NS-10611.0	--	--	--	--	--	--	--
NS-10611.1	--	--	--	--	--	--	--
NS-10612.0	--	--	--	--	--	--	--
NS-10613.1	--	--	--	--	--	--	--
NS-10614.0	K22128 piezo-type mechanosensitive ion channel component 1/2 | (RefSeq) hypothetical protein (A)	hypothetical protein CICLE_v10002591mg [Citrus clementina]	RecName: Full=Blue copper protein; Flags: Precursor;	SubName: Full=Uncharacterized protein {ECO:0000313|EMBL:GAY41552.1};	--	GO:0009055,electron transfer activity; GO:0046872,metal ion binding	Plastocyanin-like domain
NS-10615.0	--	--	--	--	--	--	--
NS-10616.0	K23280 rhamnogalacturonan I rhamnosyltransferase [EC:2.4.1.351] | (RefSeq) hypothetical protein (A)	PREDICTED: uncharacterized protein At1g04910 [Ricinus communis]	RecName: Full=O-fucosyltransferase 27 {ECO:0000305}; Short=O-FucT-27 {ECO:0000305}; EC=2.4.1.- {ECO:0000305}; AltName: Full=O-fucosyltransferase family protein {ECO:0000312|EMBL:ARJ31433.1};	SubName: Full=Uncharacterized protein {ECO:0000313|EMBL:EEF36467.1};	--	GO:0005768,endosome; GO:0005794,Golgi apparatus; GO:0016021,integral component of membrane; GO:0005802,trans-Golgi network; GO:0016757,transferase activity, transferring glycosyl groups; GO:0006004,fucose metabolic process; GO:0006486,protein glycosylation	GDP-fucose protein O-fucosyltransferase
NS-10617.0	K17604 zinc finger SWIM domain-containing protein 3 | (RefSeq) uncharacterized protein LOC112203075 (A)	hypothetical protein CICLE_v10023995mg [Citrus clementina]	--	SubName: Full=Uncharacterized protein {ECO:0000313|EMBL:ESR54253.1};	--	GO:0008270,zinc ion binding	SWIM zinc finger
NS-10618.0	K06180 23S rRNA pseudouridine1911/1915/1917 synthase [EC:5.4.99.23] | (RefSeq) pentatricopeptide repeat-containing protein At1g20230 isoform X1 (A)	PREDICTED: putative pentatricopeptide repeat-containing protein At5g52630 [Citrus sinensis]	RecName: Full=Putative pentatricopeptide repeat-containing protein At3g23330;	SubName: Full=pentatricopeptide repeat-containing protein At4g21065-like {ECO:0000313|RefSeq:XP_018856991.1};	FOG: PPR repeat	GO:0043231,intracellular membrane-bounded organelle; GO:0004519,endonuclease activity; GO:0003723,RNA binding; GO:0008270,zinc ion binding; GO:0009451,RNA modification	PPR repeat
NS-10619.0	K03108 signal recognition particle subunit SRP72 | (RefSeq) signal recognition particle subunit SRP72-like (A)	hypothetical protein AXG93_4012s1050 [Marchantia polymorpha subsp. ruderalis]	--	SubName: Full=Uncharacterized protein {ECO:0000313|EMBL:EKX32786.1, ECO:0000313|EnsemblProtists:EKX32786}; Flags: Fragment;	Signal recognition particle, subunit Srp72	GO:0005622,intracellular; GO:0006614,SRP-dependent cotranslational protein targeting to membrane	--
NS-1062.0	--	--	--	--	--	--	--
NS-10620.0	--	--	--	--	--	--	--
NS-10621.0	--	--	--	--	--	--	--
NS-10622.0	--	uncharacterized protein c3h8.04 [Quercus suber]	--	--	Uncharacterized conserved protein	--	Chromosome segregation during meiosis
NS-10623.0	--	--	--	--	--	--	--
NS-10624.0	--	--	--	--	--	--	--
NS-10625.0	--	--	--	--	--	--	--
NS-10626.0	--	--	--	--	--	--	--
NS-10627.0	K01110 phosphatidylinositol-3,4,5-trisphosphate 3-phosphatase and dual-specificity protein phosphatase PTEN [EC:3.1.3.16 3.1.3.48 3.1.3.67] | (RefSeq) phosphatidylinositol 3,4,5-trisphosphate 3-phosphatase and protein-tyrosine-phosphatase PTEN2A-like (A)	formin-like protein 18 [Carica papaya]	RecName: Full=Formin-like protein 18; Short=AtFH18;	RecName: Full=Formin-like protein {ECO:0000256|RuleBase:RU361260};	--	GO:0004721,phosphoprotein phosphatase activity	C2 domain of PTEN tumour-suppressor protein
NS-10627.1	--	PREDICTED: formin-like protein 18, partial [Ziziphus jujuba]	RecName: Full=Formin-like protein 17; Short=AtFH17;	RecName: Full=Formin-like protein {ECO:0000256|RuleBase:RU361260};	Rho GTPase effector BNI1 and related formins	--	Formin Homology 2 Domain
NS-10628.0	--	--	--	--	--	--	--
NS-10629.0	--	--	--	--	--	--	--
NS-1063.0	--	--	--	--	--	--	--
NS-10630.0	--	--	--	--	--	--	--
NS-10631.0	K23288 syndetin | (RefSeq) uncharacterized LOC105761952 (A)	hypothetical protein VITISV_025852 [Vitis vinifera]	RecName: Full=Uncharacterized mitochondrial protein AtMg00810; AltName: Full=ORF240b;	SubName: Full=Uncharacterized protein {ECO:0000313|EMBL:CAN83575.1};	FOG: Transposon-encoded proteins with TYA, reverse transcriptase, integrase domains in various combinations	GO:0005739,mitochondrion	--
NS-10632.0	K03246 translation initiation factor 3 subunit I | (RefSeq) eukaryotic translation initiation factor 3 subunit I-like isoform X1 (A)	LOW QUALITY PROTEIN: LRR receptor-like serine/threonine-protein kinase IOS1, partial [Durio zibethinus]	RecName: Full=Probable LRR receptor-like serine/threonine-protein kinase At5g16900; EC=2.7.11.1; Flags: Precursor;	SubName: Full=Uncharacterized protein {ECO:0000313|EMBL:GAY56448.1};	--	GO:0016021,integral component of membrane; GO:0005524,ATP binding; GO:0004674,protein serine/threonine kinase activity	Protein kinase domain
NS-10633.0	K16224 senescence-induced receptor-like serine/threonine-protein kinase | (RefSeq) senescence-induced receptor-like serine/threonine-protein kinase (A)	LOW QUALITY PROTEIN: LRR receptor-like serine/threonine-protein kinase IOS1, partial [Durio zibethinus]	RecName: Full=Probable LRR receptor-like serine/threonine-protein kinase At5g16900; EC=2.7.11.1; Flags: Precursor;	SubName: Full=BRASSINOSTEROID INSENSITIVE 1-associated receptor kinase 1, putative {ECO:0000313|EMBL:EEF46321.1}; EC=2.7.11.30 {ECO:0000313|EMBL:EEF46321.1};	--	GO:0016021,integral component of membrane; GO:0005524,ATP binding; GO:0004674,protein serine/threonine kinase activity	Leucine rich repeat
NS-10634.0	K16224 senescence-induced receptor-like serine/threonine-protein kinase | (RefSeq) FRK1; FLG22-induced receptor-like kinase 1 (A)	LRR receptor-like serine/threonine-protein kinase IOS1 isoform X1 [Carica papaya]	RecName: Full=Probable LRR receptor-like serine/threonine-protein kinase At1g07560; EC=2.7.11.1; Flags: Precursor;	SubName: Full=Pkinase domain-containing protein/Malectin_like domain-containing protein/LRR_8 domain-containing protein {ECO:0000313|EMBL:GAV75936.1}; Flags: Fragment;	--	GO:0016021,integral component of membrane; GO:0005524,ATP binding; GO:0004674,protein serine/threonine kinase activity	Leucine rich repeat
NS-10635.0	K03246 translation initiation factor 3 subunit I | (RefSeq) eukaryotic translation initiation factor 3 subunit I-like isoform X1 (A)	LOW QUALITY PROTEIN: LRR receptor-like serine/threonine-protein kinase IOS1, partial [Durio zibethinus]	RecName: Full=Probable LRR receptor-like serine/threonine-protein kinase At5g16900; EC=2.7.11.1; Flags: Precursor;	SubName: Full=putative leucine-rich repeat receptor-like serine/threonine-protein kinase At2g19230 {ECO:0000313|RefSeq:XP_019054985.1};	--	GO:0016021,integral component of membrane; GO:0005524,ATP binding; GO:0004674,protein serine/threonine kinase activity	Protein kinase domain
NS-10636.0	--	--	--	--	--	--	--
NS-10637.0	--	--	--	--	Calsyntenin	--	Cadherin domain
NS-10638.0	--	--	--	--	--	--	--
NS-10639.0	--	--	--	--	--	--	--
NS-1064.0	--	lyr motif-containing protein 5b [Quercus suber]	--	SubName: Full=Uncharacterized protein {ECO:0000313|EMBL:EME25899.1};	--	--	Complex 1 protein (LYR family)
NS-10640.0	K14484 auxin-responsive protein IAA | (RefSeq) hypothetical protein (A)	hypothetical protein CICLE_v10010410mg [Citrus clementina]	RecName: Full=Auxin-responsive protein IAA23; AltName: Full=Indoleacetic acid-induced protein 23;	RecName: Full=Auxin-responsive protein {ECO:0000256|RuleBase:RU004549};	--	GO:0005634,nucleus; GO:0009734,auxin-activated signaling pathway; GO:0006355,regulation of transcription, DNA-templated; GO:0006351,transcription, DNA-templated	AUX/IAA family
NS-10641.0	K11982 E3 ubiquitin-protein ligase RNF115/126 [EC:2.3.2.27] | (RefSeq) E3 ubiquitin-protein ligase Praja-1 (A)	RING/U-box superfamily protein, putative [Theobroma cacao]	RecName: Full=E3 ubiquitin-protein ligase SGR9, amyloplastic; EC=2.3.2.27; AltName: Full=Protein SHOOT GRAVITROPISM 9; AltName: Full=RING-type E3 ubiquitin transferase SGR9 {ECO:0000305}; Flags: Precursor;	SubName: Full=RING/U-box superfamily protein, putative {ECO:0000313|EMBL:EOY07674.1};	FOG: Predicted E3 ubiquitin ligase	GO:0009501,amyloplast; GO:0046872,metal ion binding; GO:0061630,ubiquitin protein ligase activity; GO:0004842,ubiquitin-protein transferase activity; GO:0009630,gravitropism; GO:0043161,proteasome-mediated ubiquitin-dependent protein catabolic process; GO:0000209,protein polyubiquitination; GO:0042787,NA	Ring finger domain
NS-10641.1	K11982 E3 ubiquitin-protein ligase RNF115/126 [EC:2.3.2.27] | (RefSeq) E3 ubiquitin-protein ligase Praja-1 (A)	RING/U-box superfamily protein, putative [Theobroma cacao]	RecName: Full=E3 ubiquitin-protein ligase SGR9, amyloplastic; EC=2.3.2.27; AltName: Full=Protein SHOOT GRAVITROPISM 9; AltName: Full=RING-type E3 ubiquitin transferase SGR9 {ECO:0000305}; Flags: Precursor;	SubName: Full=RING/U-box superfamily protein, putative {ECO:0000313|EMBL:EOY07674.1};	FOG: Predicted E3 ubiquitin ligase	GO:0009501,amyloplast; GO:0046872,metal ion binding; GO:0061630,ubiquitin protein ligase activity; GO:0004842,ubiquitin-protein transferase activity; GO:0009630,gravitropism; GO:0043161,proteasome-mediated ubiquitin-dependent protein catabolic process; GO:0000209,protein polyubiquitination; GO:0042787,NA	Ring finger domain
NS-10642.0	--	--	--	--	--	--	--
NS-10643.0	--	--	--	SubName: Full=Protein kinase {ECO:0000313|EMBL:OAO17843.1};	Serine/threonine protein kinase	GO:0005524,ATP binding; GO:0046872,metal ion binding; GO:0004674,protein serine/threonine kinase activity	Protein kinase C terminal domain
NS-10644.0	K08900 mitochondrial chaperone BCS1 | (RefSeq) AAA-ATPase At3g50940-like (A)	AAA domain-containing protein/AAA_assoc domain-containing protein [Cephalotus follicularis]	RecName: Full=Protein HYPER-SENSITIVITY-RELATED 4 {ECO:0000303|PubMed:15181213}; Short=AtHSR4 {ECO:0000303|PubMed:15181213}; EC=3.6.1.3 {ECO:0000250|UniProtKB:Q9FLD5}; AltName: Full=BCS1-like protein;	SubName: Full=AAA domain-containing protein/AAA_assoc domain-containing protein {ECO:0000313|EMBL:GAV84582.1};	AAA+-type ATPase	GO:0016021,integral component of membrane; GO:0005740,mitochondrial envelope; GO:0005741,mitochondrial outer membrane; GO:0005739,mitochondrion; GO:0005524,ATP binding; GO:0016887,ATPase activity; GO:0042802,identical protein binding; GO:0008219,cell death; GO:0009626,plant-type hypersensitive response; GO:0009617,response to bacterium; GO:0002237,response to molecule of bacterial origin; GO:0009…	Domain associated at C-terminal with AAA
NS-10645.0	K01802 peptidylprolyl isomerase [EC:5.2.1.8] | (RefSeq) peptidyl-prolyl cis-trans isomerase CYP20-1 (A)	PREDICTED: peptidyl-prolyl cis-trans isomerase CYP20-1 [Tarenaya hassleriana]	RecName: Full=Peptidyl-prolyl cis-trans isomerase CYP19-4; Short=PPIase CYP19-4; EC=5.2.1.8; AltName: Full=Cyclophilin of 19 kDa 4; AltName: Full=Cyclophilin-5; AltName: Full=Rotamase CYP19-4; Flags: Precursor;	RecName: Full=Peptidyl-prolyl cis-trans isomerase {ECO:0000256|RuleBase:RU363019}; Short=PPIase {ECO:0000256|RuleBase:RU363019}; EC=5.2.1.8 {ECO:0000256|RuleBase:RU363019};	Cyclophilin type peptidyl-prolyl cis-trans isomerase	GO:0005829,cytosol; GO:0005783,endoplasmic reticulum; GO:0005576,extracellular region; GO:0005795,Golgi stack; GO:0016020,membrane; GO:0005771,multivesicular body; GO:0003755,peptidyl-prolyl cis-trans isomerase activity; GO:0006457,protein folding	--
NS-10646.0	K12879 THO complex subunit 2 | (RefSeq) THO complex subunit 2-like (A)	PREDICTED: uncharacterized protein LOC103936764 [Pyrus x bretschneideri]	RecName: Full=Uncharacterized mitochondrial protein AtMg01250; AltName: Full=ORF102;	SubName: Full=Putative ribonuclease H protein At1g65750 family {ECO:0000313|EMBL:KYP72596.1};	FOG: Reverse transcriptase	GO:0005739,mitochondrion	Reverse transcriptase (RNA-dependent DNA polymerase)
NS-10647.0	--	--	--	--	--	--	--
NS-10648.0	--	--	--	--	--	--	--
NS-10649.0	--	--	--	--	--	--	--
NS-1065.0	--	--	--	--	--	--	--
NS-10650.0	--	uncharacterized protein LOC107462117 [Arachis duranensis]	RecName: Full=Putative ribonuclease H protein At1g65750; EC=3.1.26.4;	SubName: Full=Non-LTR retrotransposon transposase {ECO:0000313|EMBL:ABW81175.1};	FOG: Reverse transcriptase	GO:0046872,metal ion binding; GO:0003676,nucleic acid binding; GO:0004523,RNA-DNA hybrid ribonuclease activity	--
NS-10651.0	--	--	--	--	Smoothened and related G-protein-coupled receptors	--	Fz domain
NS-10652.0	K14486 auxin response factor | (RefSeq) hypothetical protein (A)	auxin response factor [Dimocarpus longan]	RecName: Full=Auxin response factor 3; AltName: Full=Protein ETTIN;	RecName: Full=Auxin response factor {ECO:0000256|RuleBase:RU004561};	--	GO:0005634,nucleus; GO:0003677,DNA binding; GO:0003700,DNA-binding transcription factor activity; GO:0010158,abaxial cell fate specification; GO:0009850,auxin metabolic process; GO:0009734,auxin-activated signaling pathway; GO:0010582,floral meristem determinacy; GO:0009733,response to auxin; GO:0006351,transcription, DNA-templated; GO:0010050,vegetative phase change	Auxin response factor
NS-10653.0	--	hypothetical protein L484_023096 [Morus notabilis]	RecName: Full=GEM-like protein 4;	SubName: Full=Uncharacterized protein {ECO:0000313|EMBL:EXB96376.1};	--	--	GRAM domain
NS-10654.0	--	--	--	--	--	--	--
NS-10655.0	--	--	--	--	--	--	--
NS-10657.0	--	--	--	--	--	--	--
NS-10658.0	--	--	--	--	--	--	--
NS-10659.0	K02925 large subunit ribosomal protein L3e | (RefSeq) hypothetical protein (A)	60S ribosomal protein L3-2-like [Carica papaya]	RecName: Full=60S ribosomal protein L3;	SubName: Full=60S ribosomal protein L3 {ECO:0000313|EMBL:JAT46576.1}; Flags: Fragment;	60S ribosomal protein L3 and related proteins	GO:0022625,cytosolic large ribosomal subunit; GO:0003723,RNA binding; GO:0003735,structural constituent of ribosome; GO:0000027,ribosomal large subunit assembly; GO:0006412,translation	Ribosomal protein L3
NS-1066.0	--	--	--	--	--	--	--
NS-10660.0	--	hypothetical protein CICLE_v10025178mg [Citrus clementina]	--	SubName: Full=Uncharacterized protein {ECO:0000313|EMBL:ESR39012.1};	--	--	Protein of unknown function, DUF547
NS-10661.0	K03364 cell division cycle 20-like protein 1, cofactor of APC complex | (RefSeq) protein FIZZY-RELATED 2-like (A)	PREDICTED: uncharacterized protein LOC109123497 [Vitis vinifera]	--	SubName: Full=Uncharacterized protein {ECO:0000313|EMBL:PKU60839.1};	--	--	gag-polypeptide of LTR copia-type
NS-10662.0	--	--	--	--	--	--	--
NS-10663.0	K07562 nonsense-mediated mRNA decay protein 3 | (RefSeq) NMD3 (A)	NMD3 [Ostreococcus tauri]	--	RecName: Full=60S ribosomal export protein NMD3 {ECO:0000256|RuleBase:RU364108};	NMD protein affecting ribosome stability and mRNA decay	GO:0005737,cytoplasm; GO:0005634,nucleus; GO:0015031,protein transport	NMD3 family
NS-10664.0	K13416 brassinosteroid insensitive 1-associated receptor kinase 1 [EC:2.7.10.1 2.7.11.1] | (RefSeq) somatic embryogenesis receptor-like kinase-like protein (A)	hypothetical protein CISIN_1g038768mg, partial [Citrus sinensis]	RecName: Full=Rust resistance kinase Lr10 {ECO:0000312|EMBL:AAC49629.1}; EC=2.7.11.1; AltName: Full=Probable receptor-like serine/threonine-protein kinase LRK10; Flags: Precursor;	SubName: Full=Uncharacterized protein {ECO:0000313|EMBL:KDO59075.1}; Flags: Fragment;	--	GO:0016021,integral component of membrane; GO:0005886,plasma membrane; GO:0005524,ATP binding; GO:0004674,protein serine/threonine kinase activity	Protein kinase domain
NS-10665.0	--	--	--	--	--	--	--
NS-10666.0	--	--	--	SubName: Full=Apolipoprotein D {ECO:0000313|EMBL:JAT56810.1}; Flags: Fragment;	Apolipoprotein D/Lipocalin	GO:0031409,pigment binding	Lipocalin / cytosolic fatty-acid binding protein family
NS-10667.0	--	--	--	--	--	--	--
NS-10668.0	--	--	--	--	--	--	--
NS-10669.0	--	--	--	--	--	--	--
NS-1067.0	--	--	--	--	--	--	--
NS-10670.0	--	F-box protein SKIP23-like [Manihot esculenta]	--	SubName: Full=Uncharacterized protein {ECO:0000313|EMBL:OAY60951.1};	--	--	--
NS-10671.0	K05387 glutamate receptor, ionotropic, plant | (RefSeq) hypothetical protein (A)	Glutamate receptor, partial [Theobroma cacao]	RecName: Full=Glutamate receptor 2.7; AltName: Full=Ligand-gated ion channel 2.7; Flags: Precursor;	SubName: Full=Glutamate receptor {ECO:0000313|EMBL:EOY20467.1}; Flags: Fragment;	Glutamate-gated kainate-type ion channel receptor subunit GluR5 and related subunits	GO:0016021,integral component of membrane; GO:0005886,plasma membrane; GO:0005773,vacuole; GO:0005262,calcium channel activity; GO:0008066,glutamate receptor activity; GO:0004970,ionotropic glutamate receptor activity; GO:0006816,calcium ion transport; GO:0019722,calcium-mediated signaling; GO:0071230,cellular response to amino acid stimulus	Ligand-gated ion channel
NS-10672.0	--	--	--	--	--	--	--
NS-10673.0	--	--	--	--	--	--	--
NS-10674.0	K17908 autophagy-related protein 18 | (RefSeq) autophagy-related protein 18-like (A)	predicted protein [Micromonas commoda]	RecName: Full=Autophagy-related protein 18d; Short=AtATG18d;	SubName: Full=Uncharacterized protein {ECO:0000313|EMBL:ETP47674.1};	Uncharacterized conserved protein, contains WD40 repeats	GO:0005829,cytosol; GO:0019898,extrinsic component of membrane; GO:0034045,phagophore assembly site membrane; GO:0005774,vacuolar membrane; GO:0080025,phosphatidylinositol-3,5-bisphosphate binding; GO:0032266,phosphatidylinositol-3-phosphate binding; GO:0000422,autophagy of mitochondrion; GO:0044804,autophagy of nucleus; GO:0006497,protein lipidation; GO:0034497,protein localization to phagophore…	Anaphase-promoting complex subunit 4 WD40 domain
NS-10675.0	--	--	--	--	--	--	--
NS-10676.0	--	--	--	--	--	--	--
NS-10677.0	--	probable LRR receptor-like serine/threonine-protein kinase At1g56130 [Herrania umbratica]	RecName: Full=Probable LRR receptor-like serine/threonine-protein kinase At1g56130; EC=2.7.11.1; Flags: Precursor;	SubName: Full=Uncharacterized protein {ECO:0000313|EMBL:KDP25093.1};	--	GO:0016021,integral component of membrane; GO:0005886,plasma membrane; GO:0005524,ATP binding; GO:0004674,protein serine/threonine kinase activity	--
NS-10678.0	--	--	--	--	--	--	--
NS-10679.0	--	PREDICTED: uncharacterized protein LOC108855064 [Raphanus sativus]	--	SubName: Full=SNS1 {ECO:0000313|EMBL:OAP13969.1};	--	GO:0043189,H4/H2A histone acetyltransferase complex; GO:0006355,regulation of transcription, DNA-templated	Chromatin modification-related protein EAF7
NS-1068.0	--	--	--	--	--	--	--
NS-10680.0	--	--	--	--	--	--	--
NS-10681.0	--	--	--	--	Hydroxysteroid 17-beta dehydrogenase 11	--	--
NS-10682.0	--	--	--	--	--	--	--
NS-10683.0	K15718 linoleate 9S-lipoxygenase [EC:1.13.11.58] | (RefSeq) probable linoleate 9S-lipoxygenase 4 (A)	uncharacterized protein LOC111025293 [Momordica charantia]	--	SubName: Full=uncharacterized protein LOC107944359 {ECO:0000313|RefSeq:XP_016733676.1};	--	--	Retrotransposon gag protein
NS-10684.0	K17491 protein phosphatase 4 regulatory subunit 3 | (RefSeq) serine/threonine-protein phosphatase 4 regulatory subunit 3-like isoform X1 (A)	PREDICTED: uncharacterized protein LOC108170764 [Malus domestica]	--	SubName: Full=Uncharacterized protein {ECO:0000313|EMBL:EMJ05325.1}; Flags: Fragment;	--	--	zinc-binding in reverse transcriptase
NS-10685.0	K13466 EIX receptor 1/2 | (RefSeq) probable LRR receptor-like serine/threonine-protein kinase At4g36180 (A)	hypothetical protein CUMW_140040, partial [Citrus unshiu]	RecName: Full=Leucine-rich repeat receptor protein kinase EMS1 {ECO:0000305}; EC=2.7.11.1; AltName: Full=Protein EXCESS MICROSPOROCYTES 1 {ECO:0000303|PubMed:12154130}; AltName: Full=Protein EXTRA SPOROGENOUS CELLS {ECO:0000303|PubMed:12401166}; Flags: Precursor;	SubName: Full=Uncharacterized protein {ECO:0000313|EMBL:GAY52193.1}; Flags: Fragment;	--	GO:0016021,integral component of membrane; GO:0016020,membrane; GO:0005886,plasma membrane; GO:0005524,ATP binding; GO:0004674,protein serine/threonine kinase activity; GO:0019199,transmembrane receptor protein kinase activity; GO:0010234,anther wall tapetum cell fate specification; GO:0009556,microsporogenesis; GO:0046777,protein autophosphorylation	Leucine rich repeat
NS-10686.0	K06269 serine/threonine-protein phosphatase PP1 catalytic subunit [EC:3.1.3.16] | (RefSeq) serine/threonine-protein phosphatase PP1 isoform X1 (A)	PREDICTED: serine/threonine-protein phosphatase alpha-2 isoform [Acyrthosiphon pisum]	RecName: Full=Serine/threonine-protein phosphatase PP1 isozyme 1; EC=3.1.3.16;	RecName: Full=Serine/threonine-protein phosphatase {ECO:0000256|RuleBase:RU004273}; EC=3.1.3.16 {ECO:0000256|RuleBase:RU004273};	Serine/threonine specific protein phosphatase PP1, catalytic subunit	GO:0046872,metal ion binding; GO:0004721,phosphoprotein phosphatase activity	Calcineurin-like phosphoesterase
NS-10687.0	K07766 diphosphoinositol-polyphosphate diphosphatase [EC:3.6.1.52] | (RefSeq) nudix hydrolase 4-like (A)	PREDICTED: nudix hydrolase 4-like [Juglans regia]	RecName: Full=Nudix hydrolase 21, chloroplastic; Short=AtNUDT21; EC=3.6.1.-; Flags: Precursor;	SubName: Full=nudix hydrolase 4-like {ECO:0000313|RefSeq:XP_018823333.1};	Diadenosine and diphosphoinositol polyphosphate phosphohydrolase	GO:0009507,chloroplast; GO:0005737,cytoplasm; GO:0005634,nucleus; GO:0016818,hydrolase activity, acting on acid anhydrides, in phosphorus-containing anhydrides; GO:0046872,metal ion binding	NUDIX domain
NS-10688.0	K15472 premnaspirodiene oxygenase [EC:1.14.13.121] | (RefSeq) premnaspirodiene oxygenase (A)	cytochrome P450 71D2, partial [Catharanthus roseus]	RecName: Full=Cytochrome P450 71B25; EC=1.14.-.-;	SubName: Full=Putative ovule protein {ECO:0000313|EMBL:JAP11581.1}; Flags: Fragment;	Cytochrome P450 CYP2 subfamily	GO:0016021,integral component of membrane; GO:0016020,membrane; GO:0020037,heme binding; GO:0005506,iron ion binding; GO:0016709,oxidoreductase activity, acting on paired donors, with incorporation or reduction of molecular oxygen, NAD(P)H as one donor, and incorporation of one atom of oxygen; GO:0044550,secondary metabolite biosynthetic process	Cytochrome P450
NS-10689.0	--	--	--	--	--	--	--
NS-1069.0	K11982 E3 ubiquitin-protein ligase RNF115/126 [EC:2.3.2.27] | (RefSeq) uncharacterized protein LOC111317657 isoform X1 (A)	uncharacterized protein LOC111317657 isoform X1 [Durio zibethinus]	RecName: Full=E3 ubiquitin-protein ligase RING1-like; EC=2.3.2.27; AltName: Full=RING finger protein 1; AltName: Full=RING-type E3 ubiquitin transferase RING1-like {ECO:0000305};	SubName: Full=Uncharacterized protein {ECO:0000313|EMBL:EEE99377.1};	FOG: Predicted E3 ubiquitin ligase	GO:0046872,metal ion binding; GO:0061630,ubiquitin protein ligase activity; GO:0043161,proteasome-mediated ubiquitin-dependent protein catabolic process; GO:0000209,protein polyubiquitination; GO:0042787,NA	Ring finger domain
NS-10690.0	--	--	--	SubName: Full=Uncharacterized protein {ECO:0000313|EMBL:ETP49651.1};	--	--	--
NS-10691.0	--	--	--	--	--	--	--
NS-10692.0	K06130 lysophospholipase II [EC:3.1.1.5] | (RefSeq) predicted protein (A)	predicted protein [Ostreococcus lucimarinus CCE9901]	RecName: Full=Probable carboxylesterase Os04g0669500 {ECO:0000305}; EC=3.1.1.- {ECO:0000305};	SubName: Full=Uncharacterized protein {ECO:0000313|EMBL:EKX44434.1, ECO:0000313|EnsemblProtists:EKX44434}; Flags: Fragment;	Lysophospholipase	GO:0005737,cytoplasm; GO:0052689,carboxylic ester hydrolase activity; GO:0008474,palmitoyl-(protein) hydrolase activity; GO:0006631,fatty acid metabolic process; GO:0002084,protein depalmitoylation	Phospholipase/Carboxylesterase
NS-10693.0	K13065 shikimate O-hydroxycinnamoyltransferase [EC:2.3.1.133] | (RefSeq) vinorine synthase-like (A)	hypothetical protein CUMW_117640 [Citrus unshiu]	RecName: Full=BAHD acyltransferase BIA1 {ECO:0000303|PubMed:22956280}; EC=2.3.1.-; AltName: Full=Protein ABNORMAL SHOOT 1 {ECO:0000303|PubMed:22956280}; AltName: Full=Protein BRASSINOSTEROID INACTIVATOR 1 {ECO:0000303|PubMed:22544867};	SubName: Full=Uncharacterized protein {ECO:0000313|EMBL:GAY49230.1};	--	GO:0005829,cytosol; GO:0016747,transferase activity, transferring acyl groups other than amino-acyl groups; GO:0010268,brassinosteroid homeostasis; GO:0009742,brassinosteroid mediated signaling pathway; GO:0016131,brassinosteroid metabolic process; GO:0010422,regulation of brassinosteroid biosynthetic process; GO:0009962,regulation of flavonoid biosynthetic process; GO:0009646,response to absence…	Transferase family
NS-10694.0	--	--	--	--	--	--	--
NS-10695.0	--	--	--	--	--	--	--
NS-10696.0	--	photosystem II protein M (chloroplast) [Cressa cretica]	RecName: Full=Photosystem II reaction center protein M {ECO:0000255|HAMAP-Rule:MF_00438}; Short=PSII-M {ECO:0000255|HAMAP-Rule:MF_00438};	RecName: Full=Photosystem II reaction center protein M {ECO:0000256|HAMAP-Rule:MF_00438}; Short=PSII-M {ECO:0000256|HAMAP-Rule:MF_00438};	--	GO:0009535,chloroplast thylakoid membrane; GO:0016021,integral component of membrane; GO:0009523,photosystem II; GO:0019684,photosynthesis, light reaction	Photosystem II reaction centre M protein (PsbM)
NS-10696.1	K02714 photosystem II PsbM protein | (RefSeq) psbM, AT063_gp072; photosystem II protein M (A)	photosystem II protein M (chloroplast) [Cressa cretica]	RecName: Full=Photosystem II reaction center protein M {ECO:0000255|HAMAP-Rule:MF_00438}; Short=PSII-M {ECO:0000255|HAMAP-Rule:MF_00438};	RecName: Full=Photosystem II reaction center protein M {ECO:0000256|HAMAP-Rule:MF_00438}; Short=PSII-M {ECO:0000256|HAMAP-Rule:MF_00438};	--	GO:0009535,chloroplast thylakoid membrane; GO:0016021,integral component of membrane; GO:0009523,photosystem II; GO:0019684,photosynthesis, light reaction	Photosystem II reaction centre M protein (PsbM)
NS-10697.0	K15285 solute carrier family 35, member E3 | (RefSeq) uncharacterized protein LOC107963028 (A)	PREDICTED: uncharacterized membrane protein At1g06890 isoform X2 [Tarenaya hassleriana]	RecName: Full=Nucleotide-sugar uncharacterized transporter 2 {ECO:0000305};	SubName: Full=Uncharacterized protein {ECO:0000313|EMBL:OWM85890.1};	Glucose-6-phosphate/phosphate and phosphoenolpyruvate/phosphate antiporter	GO:0016021,integral component of membrane; GO:0008643,carbohydrate transport	Triose-phosphate Transporter family
NS-10698.0	--	--	--	--	--	--	--
NS-10699.0	--	--	--	--	--	--	--
NS-107.0	--	--	--	--	--	--	--
NS-1070.0	--	--	--	--	--	--	--
NS-10700.0	K08592 sentrin-specific protease 1 [EC:3.4.22.68] | (RefSeq) uncharacterized protein LOC112499589 (A)	hypothetical protein VITISV_011864 [Vitis vinifera]	--	SubName: Full=Uncharacterized protein {ECO:0000313|EMBL:CAN68582.1};	--	GO:0008234,cysteine-type peptidase activity	Ulp1 protease family, C-terminal catalytic domain
NS-10701.0	K22684 metacaspase-1 [EC:3.4.22.-] | (RefSeq) metacaspase-1-like (A)	metacaspase-1-like [Hevea brasiliensis]	RecName: Full=Metacaspase-1; Short=AtMC1; EC=3.4.22.-; AltName: Full=Metacaspase 1b; Short=AtMCP1b; AltName: Full=Protein LSD ONE LIKE 3;	SubName: Full=Uncharacterized protein {ECO:0000313|EMBL:KDP40906.1};	Metacaspase involved in regulation of apoptosis	GO:0004197,cysteine-type endopeptidase activity; GO:0006952,defense response; GO:0043068,positive regulation of programmed cell death	Caspase domain
NS-10702.0	--	--	--	--	--	--	--
NS-10703.0	--	--	--	--	--	--	--
NS-10704.0	K00423 L-ascorbate oxidase [EC:1.10.3.3] | (RefSeq) L-ascorbate oxidase homolog (A)	monocopper oxidase-like protein SKU5 [Herrania umbratica]	RecName: Full=Monocopper oxidase-like protein SKU5; AltName: Full=Skewed roots; Flags: Precursor;	SubName: Full=Multicopper oxidase {ECO:0000313|EMBL:PIN06234.1}; EC=1.10.3.3 {ECO:0000313|EMBL:PIN06234.1};	Multicopper oxidases	GO:0031225,anchored component of membrane; GO:0046658,anchored component of plasma membrane; GO:0048046,apoplast; GO:0005618,cell wall; GO:0016020,membrane; GO:0009505,plant-type cell wall; GO:0005886,plasma membrane; GO:0009506,plasmodesma; GO:0005774,vacuolar membrane; GO:0005507,copper ion binding; GO:0016722,oxidoreductase activity, oxidizing metal ions; GO:0009932,cell tip growth	--
NS-10705.0	K04797 prefoldin alpha subunit | (RefSeq) predicted protein (A)	predicted protein [Micromonas commoda]	RecName: Full=Probable prefoldin subunit 5;	SubName: Full=Prefoldin subunit {ECO:0000313|EMBL:OQR94039.1};	Molecular chaperone Prefoldin, subunit 5	GO:0005829,cytosol; GO:0016272,prefoldin complex; GO:0051082,unfolded protein binding; GO:0006457,protein folding; GO:0006355,regulation of transcription, DNA-templated	Prefoldin subunit
NS-10706.0	--	--	--	--	--	--	--
NS-10707.0	--	--	--	--	--	--	--
NS-10709.0	--	uncharacterized protein LOC110628043 [Manihot esculenta]	--	SubName: Full=Uncharacterized protein {ECO:0000313|EMBL:OAY35680.1};	--	GO:0003677,DNA binding	--
NS-1071.0	K02267 cytochrome c oxidase subunit 6b | (RefSeq) cytochrome c oxidase subunit 6B-like (A)	cytochrome c oxidase subunit 6b [Quercus suber]	RecName: Full=Cytochrome c oxidase subunit 6b-1; Short=AtCOX6b-1;	SubName: Full=Uncharacterized protein {ECO:0000313|EMBL:ESW13205.1};	Cytochrome c oxidase, subunit VIb/COX12	GO:0009507,chloroplast; GO:0009535,chloroplast thylakoid membrane; GO:0005739,mitochondrion; GO:0009579,thylakoid; GO:0005507,copper ion binding; GO:0009651,response to salt stress	Cytochrome oxidase c subunit VIb
NS-10710.0	--	--	--	SubName: Full=Uncharacterized protein {ECO:0000313|EMBL:CBJ29293.1};	Predicted DNA-binding protein, contains Myb-like, SANT and ELM2 domains	GO:0005634,nucleus; GO:0003677,DNA binding	Myb-like DNA-binding domain
NS-10711.0	--	--	--	--	--	--	--
NS-10712.0	--	--	--	--	Uncharacterized conserved protein	--	Lipid-droplet associated hydrolase
NS-10713.0	--	--	--	--	--	--	--
NS-10714.0	K16573 gamma-tubulin complex component 6 | (RefSeq) uncharacterized protein LOC110810642 (A)	uncharacterized protein LOC110810642 [Carica papaya]	--	RecName: Full=Gamma-tubulin complex component {ECO:0000256|RuleBase:RU363050};	Gamma-tubulin complex, DGRIP91/SPC98 component	GO:0005737,cytoplasm; GO:0005874,microtubule; GO:0005815,microtubule organizing center; GO:0000922,spindle pole; GO:0043015,gamma-tubulin binding; GO:0007020,microtubule nucleation	--
NS-10715.0	--	hypothetical protein CUMW_206820 [Citrus unshiu]	RecName: Full=Scarecrow-like protein 28; Short=AtSCL28; AltName: Full=GRAS family protein 8; Short=AtGRAS-8;	SubName: Full=Uncharacterized protein {ECO:0000313|EMBL:GAY61057.1};	--	GO:0005634,nucleus; GO:0003700,DNA-binding transcription factor activity; GO:0043565,sequence-specific DNA binding; GO:1900459,positive regulation of brassinosteroid mediated signaling pathway; GO:0006355,regulation of transcription, DNA-templated; GO:0006351,transcription, DNA-templated	--
NS-10716.0	K14572 midasin | (RefSeq) midasin (A)	midasin [Jatropha curcas]	RecName: Full=Midasin {ECO:0000303|PubMed:23572950}; Short=AtMDN1 {ECO:0000303|PubMed:23572950}; AltName: Full=Dynein-related AAA-ATPase MDN1; AltName: Full=MIDAS-containing protein 1 {ECO:0000303|PubMed:23572950}; AltName: Full=Protein DWARF AND SHORT ROOT 1 {ECO:0000303|PubMed:27824150};	RecName: Full=Midasin {ECO:0000256|PIRNR:PIRNR010340};	AAA ATPase containing von Willebrand factor type A (vWA) domain	GO:0009941,chloroplast envelope; GO:0005730,nucleolus; GO:0005654,nucleoplasm; GO:0009506,plasmodesma; GO:0005524,ATP binding; GO:0016887,ATPase activity; GO:0009738,abscisic acid-activated signaling pathway; GO:0009553,embryo sac development; GO:0048638,regulation of developmental growth; GO:0000027,ribosomal large subunit assembly	--
NS-10717.0	K04459 dual specificity MAP kinase phosphatase [EC:3.1.3.16 3.1.3.48] | (RefSeq) mkp5; MAP kinase phosphatase 5 (A)	PREDICTED: uncharacterized protein LOC105135128 [Populus euphratica]	RecName: Full=FHA domain-containing protein PS1 {ECO:0000305}; AltName: Full=Protein PARALLEL SPINDLE 1 {ECO:0000303|PubMed:19043546}; Short=AtPS1 {ECO:0000303|PubMed:19043546};	SubName: Full=Forkhead-associated domain-containing family protein {ECO:0000313|EMBL:ERP54110.1};	Anion exchanger adaptor protein Kanadaptin, contains FHA domain	GO:0051321,meiotic cell cycle; GO:0009555,pollen development	FHA domain
NS-10718.0	--	--	--	--	--	--	--
NS-10719.0	--	PREDICTED: uncharacterized protein LOC108219174 [Daucus carota subsp. sativus]	--	SubName: Full=Uncharacterized protein {ECO:0000313|EMBL:ERM96088.1}; Flags: Fragment;	FOG: Transposon-encoded proteins with TYA, reverse transcriptase, integrase domains in various combinations	--	--
NS-1072.0	--	--	--	--	--	--	--
NS-10720.0	--	--	--	--	--	--	--
NS-10721.0	--	--	--	--	--	--	--
NS-10722.0	--	--	--	--	--	--	--
NS-10723.0	--	--	--	--	--	--	--
NS-10724.0	--	--	--	--	--	--	--
NS-10725.0	K00915 inositol-polyphosphate multikinase [EC:2.7.1.140 2.7.1.151] | (RefSeq) IPK2; inositol polyphosphate multikinase beta (A)	unnamed protein product, partial [Vitis vinifera]	RecName: Full=Inositol polyphosphate multikinase beta; EC=2.7.1.140; EC=2.7.1.151; AltName: Full=Inositol polyphosphate 6-/3-/5-kinase beta; Short=AtIpk2-beta; Short=AtIpk2beta;	RecName: Full=Inositol polyphosphate multikinase {ECO:0000256|RuleBase:RU363090}; EC=2.7.1.140 {ECO:0000256|RuleBase:RU363090}; EC=2.7.1.151 {ECO:0000256|RuleBase:RU363090};	Inositol polyphosphate multikinase, component of the ARGR transcription regulatory complex	GO:0005634,nucleus; GO:0090406,pollen tube; GO:0005524,ATP binding; GO:0000824,inositol tetrakisphosphate 3-kinase activity; GO:0047326,inositol tetrakisphosphate 5-kinase activity; GO:0051765,inositol tetrakisphosphate kinase activity; GO:0051766,inositol trisphosphate kinase activity; GO:0052725,inositol-1,3,4-trisphosphate 6-kinase activity; GO:0000823,inositol-1,4,5-trisphosphate 6-kinase act…	--
NS-10726.0	K02835 peptide chain release factor 1 | (RefSeq) protein chain release factor A (A)	hypothetical protein CEUSTIGMA_g5519.t1 [Chlamydomonas eustigma]	RecName: Full=Peptide chain release factor APG3, chloroplastic {ECO:0000305}; AltName: Full=Chloroplast ribosome release factor 1 {ECO:0000303|PubMed:17450416}; Short=AtcpRF1 {ECO:0000303|PubMed:17450416}; AltName: Full=Protein ALBINO AND PALE GREEN 3 {ECO:0000303|PubMed:17450416}; Flags: Precursor;	SubName: Full=Uncharacterized protein {ECO:0000313|EMBL:GAX78077.1};	Mitochondrial polypeptide chain release factor	GO:0009507,chloroplast; GO:0003747,translation release factor activity; GO:0016149,translation release factor activity, codon specific; GO:0009658,chloroplast organization; GO:0032544,plastid translation; GO:0040008,regulation of growth; GO:0010027,thylakoid membrane organization; GO:0006415,translational termination	PCRF domain
NS-10727.0	--	--	--	--	--	--	--
NS-10728.0	--	--	--	--	--	--	Domain of unknown function (DUF4512)
NS-10729.0	--	--	--	--	Uncharacterized conserved protein	--	CHCH domain
NS-1073.0	--	--	--	--	--	--	--
NS-10730.0	--	--	--	--	Rho-associated, coiled-coil containing protein kinase	--	DMPK coiled coil domain like
NS-10730.1	--	--	--	--	Rho-associated, coiled-coil containing protein kinase	--	--
NS-10731.0	--	--	--	SubName: Full=Sarcosine dehydrogenase, mitochondrial isoform X1 {ECO:0000313|EMBL:OQS05254.1};	Dimethylglycine dehydrogenase precursor	GO:0016491,oxidoreductase activity	FAD dependent oxidoreductase
NS-10732.0	--	--	--	--	--	--	--
NS-10733.0	--	--	--	--	--	--	--
NS-10734.0	--	--	--	--	--	--	--
NS-10735.0	--	--	--	--	--	--	--
NS-10736.0	--	--	--	--	--	--	--
NS-10737.0	--	--	--	--	--	--	--
NS-10738.0	K09286 EREBP-like factor | (RefSeq) dehydration-responsive element-binding protein 1A (A)	PREDICTED: dehydration-responsive element-binding protein 1A-like [Ziziphus jujuba]	RecName: Full=Dehydration-responsive element-binding protein 1A {ECO:0000303|PubMed:9707537}; Short=Protein DREB1A {ECO:0000303|PubMed:9707537}; AltName: Full=C-repeat/dehydration-responsive element-binding factor 3 {ECO:0000303|PubMed:9881163}; Short=C-repeat-binding factor 3 {ECO:0000303|PubMed:9881163}; Short=CRT/DRE-binding factor 3 {ECO:0000303|PubMed:9881163}; AltName: Full=Cold resistance-…	SubName: Full=Uncharacterized protein {ECO:0000313|EMBL:KDP25514.1};	--	GO:0005634,nucleus; GO:0003677,DNA binding; GO:0003700,DNA-binding transcription factor activity; GO:0009631,cold acclimation; GO:0009409,response to cold; GO:0009414,response to water deprivation; GO:0006351,transcription, DNA-templated	AP2 domain
NS-10739.0	K05387 glutamate receptor, ionotropic, plant | (RefSeq) glutamate receptor 1.2-like (A)	glutamate receptor 1.2-like, partial [Hevea brasiliensis]	RecName: Full=Glutamate receptor 1.3; AltName: Full=Ligand-gated ion channel 1.3; Flags: Precursor;	RecName: Full=Glutamate receptor {ECO:0000256|PIRNR:PIRNR037090};	Glutamate-gated kainate-type ion channel receptor subunit GluR5 and related subunits	GO:0016021,integral component of membrane; GO:0005622,intracellular; GO:0005886,plasma membrane; GO:0005262,calcium channel activity; GO:0008066,glutamate receptor activity; GO:0004970,ionotropic glutamate receptor activity; GO:0006816,calcium ion transport; GO:0019722,calcium-mediated signaling; GO:0071230,cellular response to amino acid stimulus	Ligated ion channel L-glutamate- and glycine-binding site
NS-1074.0	K13917 mRNA-capping enzyme [EC:2.7.7.50 3.6.1.-] | (RefSeq) mRNA-capping enzyme-like (A)	PREDICTED: mRNA-capping enzyme-like isoform X2 [Nicotiana tabacum]	--	SubName: Full=Mrna-capping enzyme-like {ECO:0000313|EMBL:CEG40241.1};	mRNA capping enzyme, guanylyltransferase (alpha) subunit	GO:0004725,protein tyrosine phosphatase activity; GO:0008138,protein tyrosine/serine/threonine phosphatase activity	Dual specificity phosphatase, catalytic domain
NS-10740.0	K00033 6-phosphogluconate dehydrogenase [EC:1.1.1.44 1.1.1.343] | (RefSeq) 6-phosphogluconate dehydrogenase, decarboxylating 3 (A)	cytosolic 6-phosphogluconate dehydrogenase, partial [Dimocarpus longan]	RecName: Full=6-phosphogluconate dehydrogenase, decarboxylating 1; EC=1.1.1.44;	SubName: Full=Cytosolic 6-phosphogluconate dehydrogenase {ECO:0000313|EMBL:AFF18789.1}; Flags: Fragment;	6-phosphogluconate dehydrogenase	GO:0005737,cytoplasm; GO:0004616,phosphogluconate dehydrogenase (decarboxylating) activity; GO:0019521,D-gluconate metabolic process; GO:0006098,pentose-phosphate shunt	--
NS-10741.0	--	--	--	--	--	--	--
NS-10742.0	--	hypothetical protein CUMW_160390 [Citrus unshiu]	RecName: Full=Subtilisin-like protease SBT1.4 {ECO:0000303|PubMed:16193095}; EC=3.4.21.- {ECO:0000255|PROSITE-ProRule:PRU10082}; AltName: Full=Subtilase subfamily 1 member 4 {ECO:0000303|PubMed:16193095}; Short=AtSBT1.4 {ECO:0000303|PubMed:16193095}; Flags: Precursor;	SubName: Full=Uncharacterized protein {ECO:0000313|EMBL:GAY54907.1};	--	GO:0048046,apoplast; GO:0009505,plant-type cell wall; GO:0005774,vacuolar membrane; GO:0005773,vacuole; GO:0004252,serine-type endopeptidase activity; GO:0010150,leaf senescence; GO:0010223,secondary shoot formation	Peptidase inhibitor I9
NS-10743.0	K23806 alpha-guaiene 2-oxidase | (RefSeq) CYP71BE5; premnaspirodiene oxygenase-like (A)	cytochrome P450 71D10-like isoform X1 [Hevea brasiliensis]	RecName: Full=Cytochrome P450 71D10; EC=1.14.-.-;	SubName: Full=Uncharacterized protein {ECO:0000313|EMBL:CCB61505.1};	Cytochrome P450 CYP2 subfamily	GO:0016020,membrane; GO:0020037,heme binding; GO:0005506,iron ion binding; GO:0016709,oxidoreductase activity, acting on paired donors, with incorporation or reduction of molecular oxygen, NAD(P)H as one donor, and incorporation of one atom of oxygen; GO:0044550,secondary metabolite biosynthetic process	Cytochrome P450
NS-10744.0	--	--	--	--	--	--	--
NS-10745.0	--	--	--	--	--	--	--
NS-10746.0	--	Uncharacterized protein TCM_034198 isoform 4 [Theobroma cacao]	--	SubName: Full=Uncharacterized protein isoform 4 {ECO:0000313|EMBL:EOY14983.1};	--	--	Filament-like plant protein, long coiled-coil
NS-10747.0	--	--	--	--	--	--	--
NS-10748.0	K12882 nuclear cap-binding protein subunit 1 | (RefSeq) nuclear cap-binding protein subunit 1-like (A)	putative copia-type protein [Trifolium pratense]	RecName: Full=Uncharacterized mitochondrial protein AtMg00810; AltName: Full=ORF240b;	SubName: Full=DNA/RNA polymerases superfamily protein {ECO:0000313|EMBL:JAV45290.1}; Flags: Fragment;	FOG: Transposon-encoded proteins with TYA, reverse transcriptase, integrase domains in various combinations	GO:0005739,mitochondrion	--
NS-1075.0	K03850 alpha-1,2-glucosyltransferase [EC:2.4.1.256] | (RefSeq) dol-P-Glc:Glc(2)Man(9)GlcNAc(2)-PP-Dol alpha-1,2-glucosyltransferase isoform X1 (A)	hypothetical protein AMTR_s00014p00244840 [Amborella trichopoda]	RecName: Full=Dol-P-Glc:Glc(2)Man(9)GlcNAc(2)-PP-Dol alpha-1,2-glucosyltransferase {ECO:0000305}; EC=2.4.1.256 {ECO:0000269|PubMed:21707802}; AltName: Full=Alpha-1,2-glucosyltransferase ALG10 homolog {ECO:0000305}; AltName: Full=Protein HOMOLOG OF YEAST ALG10 {ECO:0000303|PubMed:21707802};	SubName: Full=Alpha-1,2 glucosyltransferase/transcriptional activator {ECO:0000313|EMBL:CEG42269.1};	Alpha-1,2 glucosyltransferase/transcriptional activator	GO:0005783,endoplasmic reticulum; GO:0005789,endoplasmic reticulum membrane; GO:0016021,integral component of membrane; GO:0106073,dolichyl pyrophosphate Glc2Man9GlcNAc2 alpha-1,2-glucosyltransferase activity; GO:0004583,dolichyl-phosphate-glucose-glycolipid alpha-glucosyltransferase activity; GO:0046527,glucosyltransferase activity; GO:0006488,dolichol-linked oligosaccharide biosynthetic process…	DIE2/ALG10 family
NS-10750.0	--	PREDICTED: uncharacterized protein LOC103438319 [Malus domestica]	--	--	--	--	--
NS-10751.0	--	--	--	--	--	--	--
NS-10752.0	--	--	--	--	--	--	--
NS-10753.0	--	--	--	--	--	--	--
NS-10754.0	K19525 vacuolar protein sorting-associated protein 13A/C | (RefSeq) uncharacterized protein LOC110098611 (A)	retrotransposon-related protein, partial [Trifolium pratense]	RecName: Full=Uncharacterized mitochondrial protein AtMg00860; AltName: Full=ORF158;	SubName: Full=RNA-directed DNA polymerase homolog {ECO:0000313|RefSeq:XP_017701988.1};	FOG: Transposon-encoded proteins with TYA, reverse transcriptase, integrase domains in various combinations	GO:0005739,mitochondrion	Reverse transcriptase (RNA-dependent DNA polymerase)
NS-10755.0	--	--	--	--	--	--	--
NS-10756.0	K07192 flotillin | (RefSeq) hypothetical protein (A)	hypothetical protein MICPUN_55611 [Micromonas commoda]	--	SubName: Full=Uncharacterized protein {ECO:0000313|EMBL:OSX77731.1};	Flotillins	--	SPFH domain / Band 7 family
NS-10757.0	K12667 oligosaccharyltransferase complex subunit delta (ribophorin II) | (RefSeq) dolichyl-diphosphooligosaccharide--protein glycosyltransferase subunit 2 (A)	hypothetical protein L484_013458 [Morus notabilis]	RecName: Full=Putative ribonuclease H protein At1g65750; EC=3.1.26.4;	SubName: Full=Uncharacterized protein {ECO:0000313|EMBL:EXB29684.1};	FOG: Reverse transcriptase	GO:0046872,metal ion binding; GO:0003676,nucleic acid binding; GO:0004523,RNA-DNA hybrid ribonuclease activity	--
NS-10758.0	K00875 D-ribulokinase [EC:2.7.1.47] | (RefSeq) D-ribulokinase, ribitol kinase (A)	FGGY_N domain-containing protein/FGGY_C domain-containing protein [Cephalotus follicularis]	--	SubName: Full=FGGY_N domain-containing protein/FGGY_C domain-containing protein {ECO:0000313|EMBL:GAV59607.1};	Ribulose kinase and related carbohydrate kinases	GO:0016773,phosphotransferase activity, alcohol group as acceptor; GO:0005975,carbohydrate metabolic process	FGGY family of carbohydrate kinases, C-terminal domain
NS-10759.0	K03531 cell division protein FtsZ | (RefSeq) cell division protein FtsZ homolog 1, chloroplastic-like (A)	hypothetical protein PRUPE_4G225000 [Prunus persica]	RecName: Full=Cell division protein FtsZ homolog 1, chloroplastic; Short=AtFtsZ1; Short=AtFtsZ1-1; Short=Chloroplast FtsZ; Short=CpFtsZ; AltName: Full=Protein ACCUMULATION AND REPLICATION OF CHLOROPLASTS 10; AltName: Full=Protein PLASTID MOVEMENT IMPAIRED4; Flags: Precursor;	SubName: Full=Uncharacterized protein {ECO:0000313|EMBL:ONI13486.1};	--	GO:0009507,chloroplast; GO:0009570,chloroplast stroma; GO:0009535,chloroplast thylakoid membrane; GO:0005874,microtubule; GO:0005525,GTP binding; GO:0003924,GTPase activity; GO:0042802,identical protein binding; GO:0043621,protein self-association; GO:0007049,cell cycle; GO:0010020,chloroplast fission; GO:0009658,chloroplast organization; GO:0009902,chloroplast relocation; GO:0007017,microtubule-…	Tubulin/FtsZ family, GTPase domain
NS-1076.0	--	--	--	--	--	--	--
NS-10760.0	--	--	--	--	--	--	--
NS-10761.0	--	hypothetical protein CISIN_1g039032mg [Citrus sinensis]	--	SubName: Full=Uncharacterized protein {ECO:0000313|EMBL:KDO60337.1};	--	--	--
NS-10762.0	K16578 CLIP-associating protein 1/2 | (RefSeq) CLIP-associated protein-like (A)	hypothetical protein VITISV_041690 [Vitis vinifera]	--	SubName: Full=Uncharacterized protein {ECO:0000313|EMBL:CAN74795.1};	--	GO:0008641,ubiquitin-like modifier activating enzyme activity	zinc-binding in reverse transcriptase
NS-10763.0	K01528 dynamin GTPase [EC:3.6.5.5] | (Kazusa) Lj0g3v0199559.2; - (A)	PREDICTED: uncharacterized protein LOC109122243 [Vitis vinifera]	RecName: Full=Retrovirus-related Pol polyprotein from transposon RE1; AltName: Full=Retro element 1 {ECO:0000303|PubMed:10689195}; Short=AtRE1 {ECO:0000303|PubMed:10689195}; Includes: RecName: Full=Protease RE1; EC=3.4.23.-; Includes: RecName: Full=Reverse transcriptase RE1; EC=2.7.7.49; Includes: RecName: Full=Endonuclease RE1;	SubName: Full=uncharacterized mitochondrial protein AtMg00810-like {ECO:0000313|RefSeq:XP_016667515.1};	FOG: Transposon-encoded proteins with TYA, reverse transcriptase, integrase domains in various combinations	GO:0004190,aspartic-type endopeptidase activity; GO:0004519,endonuclease activity; GO:0046872,metal ion binding; GO:0003676,nucleic acid binding; GO:0003964,RNA-directed DNA polymerase activity; GO:0015074,DNA integration; GO:0006310,DNA recombination	Reverse transcriptase (RNA-dependent DNA polymerase)
NS-10763.1	K01738 cysteine synthase A [EC:2.5.1.47] | (Kazusa) Lj1g3v3906730.1; - (A)	uncharacterized protein LOC111022315 [Momordica charantia]	RecName: Full=Retrovirus-related Pol polyprotein from transposon RE1; AltName: Full=Retro element 1 {ECO:0000303|PubMed:10689195}; Short=AtRE1 {ECO:0000303|PubMed:10689195}; Includes: RecName: Full=Protease RE1; EC=3.4.23.-; Includes: RecName: Full=Reverse transcriptase RE1; EC=2.7.7.49; Includes: RecName: Full=Endonuclease RE1;	SubName: Full=Uncharacterized protein {ECO:0000313|EMBL:CAN60188.1};	FOG: Transposon-encoded proteins with TYA, reverse transcriptase, integrase domains in various combinations	GO:0004190,aspartic-type endopeptidase activity; GO:0004519,endonuclease activity; GO:0046872,metal ion binding; GO:0003676,nucleic acid binding; GO:0003964,RNA-directed DNA polymerase activity; GO:0015074,DNA integration; GO:0006310,DNA recombination	gag-polypeptide of LTR copia-type
NS-10764.0	--	--	--	--	--	--	--
NS-10765.0	--	--	--	--	--	--	--
NS-10767.0	--	--	--	--	--	--	--
NS-10768.0	--	--	--	--	--	--	--
NS-10769.0	--	hypothetical protein CISIN_1g047076mg [Citrus sinensis]	--	SubName: Full=Uncharacterized protein {ECO:0000313|EMBL:KDO46088.1};	Uncharacterized conserved protein	GO:0046872,metal ion binding	HIT zinc finger
NS-1077.0	K01528 dynamin GTPase [EC:3.6.5.5] | (Kazusa) Lj0g3v0199559.2; - (A)	uncharacterized protein LOC107611630 [Arachis ipaensis]	RecName: Full=Retrovirus-related Pol polyprotein from transposon RE2; AltName: Full=Retro element 2 {ECO:0000303|PubMed:10689195}; Short=AtRE2 {ECO:0000303|PubMed:10689195}; Includes: RecName: Full=Protease RE2; EC=3.4.23.-; Includes: RecName: Full=Reverse transcriptase RE2; EC=2.7.7.49; Includes: RecName: Full=Endonuclease RE2;	SubName: Full=Retrovirus-related Pol polyprotein from transposon TNT 1-94 {ECO:0000313|EMBL:KYP68417.1}; Flags: Fragment;	FOG: Transposon-encoded proteins with TYA, reverse transcriptase, integrase domains in various combinations	GO:0004190,aspartic-type endopeptidase activity; GO:0004519,endonuclease activity; GO:0046872,metal ion binding; GO:0003676,nucleic acid binding; GO:0003964,RNA-directed DNA polymerase activity; GO:0015074,DNA integration; GO:0006310,DNA recombination	Reverse transcriptase (RNA-dependent DNA polymerase)
NS-10770.0	--	--	--	--	--	--	--
NS-10771.0	--	--	--	--	--	--	--
NS-10772.0	--	--	--	--	--	--	--
NS-10773.0	--	--	--	--	--	--	--
NS-10774.0	K17525 chitinase domain-containing protein 1 | (RefSeq) chitinase domain-containing protein 1-like isoform X1 (A)	hypothetical protein AXG93_4201s1150 [Marchantia polymorpha subsp. ruderalis]	--	SubName: Full=Uncharacterized protein {ECO:0000313|EnsemblProtists:PYU1_T006015};	Predicted member of glycosyl hydrolase family 18	GO:0008061,chitin binding	--
NS-10775.0	--	--	--	--	--	--	--
NS-10776.0	--	--	--	--	--	--	--
NS-10777.0	K15718 linoleate 9S-lipoxygenase [EC:1.13.11.58] | (RefSeq) probable linoleate 9S-lipoxygenase 4 (A)	uncharacterized protein LOC105165930 [Sesamum indicum]	--	SubName: Full=Retrotransposon gag protein {ECO:0000313|EMBL:OMO62054.1};	--	--	--
NS-10777.1	--	--	--	--	--	--	--
NS-10777.2	--	--	--	--	--	--	--
NS-10778.0	--	--	--	--	--	--	--
NS-10779.0	K16675 palmitoyltransferase ZDHHC9/14/18 [EC:2.3.1.225] | (RefSeq) LOC109763587; protein S-acyltransferase 8-like (A)	hypothetical protein BRADI_3g13090v3 [Brachypodium distachyon]	RecName: Full=Probable protein S-acyltransferase 4; EC=2.3.1.225; AltName: Full=Probable palmitoyltransferase At3g56930; AltName: Full=Zinc finger DHHC domain-containing protein At3g56930;	SubName: Full=Uncharacterized protein {ECO:0000313|EMBL:JAF82677.1};	DHHC-type Zn-finger proteins	GO:0016021,integral component of membrane; GO:0005886,plasma membrane; GO:0035618,root hair; GO:0030140,trans-Golgi network transport vesicle; GO:0019706,protein-cysteine S-palmitoyltransferase activity; GO:0048767,root hair elongation	--
NS-1078.0	--	--	--	--	--	--	--
NS-10780.0	K00281 glycine dehydrogenase [EC:1.4.4.2] | (RefSeq) GCSP; glycine cleavage system, P protein (A)	predicted protein [Hordeum vulgare subsp. vulgare]	RecName: Full=Glycine dehydrogenase (decarboxylating) 2, mitochondrial; EC=1.4.4.2; AltName: Full=Glycine cleavage system P protein 2; AltName: Full=Glycine decarboxylase 2; AltName: Full=Glycine decarboxylase P-protein 2; Short=AtGLDP2; AltName: Full=Glycine dehydrogenase (aminomethyl-transferring) 2; Flags: Precursor;	RecName: Full=Glycine cleavage system P protein {ECO:0000256|RuleBase:RU364056}; EC=1.4.4.2 {ECO:0000256|RuleBase:RU364056};	Glycine dehydrogenase (decarboxylating)	GO:0048046,apoplast; GO:0009507,chloroplast; GO:0009941,chloroplast envelope; GO:0005739,mitochondrion; GO:0005524,ATP binding; GO:0004375,glycine dehydrogenase (decarboxylating) activity; GO:0006546,glycine catabolic process	Beta-eliminating lyase
NS-10781.0	--	--	--	--	--	--	--
NS-10782.0	--	--	--	--	--	--	Ecdysteroid kinase
NS-10783.0	--	--	--	--	--	--	--
NS-10784.0	--	--	--	--	--	--	--
NS-10785.0	--	--	--	--	--	--	--
NS-10786.0	--	--	--	--	--	--	--
NS-10787.0	--	--	--	--	--	--	--
NS-10788.0	--	--	--	--	--	--	--
NS-10789.0	K13356 alcohol-forming fatty acyl-CoA reductase [EC:1.2.1.84] | (RefSeq) alcohol-forming fatty acyl-CoA reductase-like (A)	isoform 2 of probable fatty acyl-coa reductase 4 [Quercus suber]	RecName: Full=Fatty acyl-CoA reductase 1 {ECO:0000305}; EC=1.2.1.84 {ECO:0000269|PubMed:19062129, ECO:0000269|PubMed:20571114};	RecName: Full=Fatty acyl-CoA reductase {ECO:0000256|RuleBase:RU363097}; EC=1.2.1.84 {ECO:0000256|RuleBase:RU363097}; Flags: Fragment;	Acyl-CoA reductase	GO:0009507,chloroplast; GO:0005886,plasma membrane; GO:0102965,alcohol-forming fatty acyl-CoA reductase activity; GO:0080019,fatty-acyl-CoA reductase (alcohol-forming) activity; GO:0050062,long-chain-fatty-acyl-CoA reductase activity; GO:0006629,lipid metabolic process; GO:0035336,long-chain fatty-acyl-CoA metabolic process; GO:0009651,response to salt stress; GO:0009611,response to wounding; GO:…	Male sterility protein
NS-1079.0	K12823 ATP-dependent RNA helicase DDX5/DBP2 [EC:3.6.4.13] | (RefSeq) ATP-dependent RNA helicase dbp2-like (A)	ATP-dependent RNA helicase DDX5/DBP2 [Klebsormidium nitens]	RecName: Full=DEAD-box ATP-dependent RNA helicase 20; EC=3.6.4.13;	SubName: Full=ATP-dependent RNA helicase p62 {ECO:0000313|EMBL:JAT40957.1};	ATP-dependent RNA helicase	GO:0005829,cytosol; GO:0005730,nucleolus; GO:0005524,ATP binding; GO:0004004,ATP-dependent RNA helicase activity; GO:0003723,RNA binding; GO:0000184,nuclear-transcribed mRNA catabolic process, nonsense-mediated decay; GO:0010501,RNA secondary structure unwinding; GO:0006364,rRNA processing	DEAD/DEAH box helicase
NS-10791.0	--	--	--	--	Trypsin	--	Clip-domain serine protease homolog Scarface
NS-10792.0	--	--	--	--	--	--	--
NS-10793.0	--	--	--	--	--	--	--
NS-10794.0	--	--	--	--	--	--	--
NS-10795.0	K12885 heterogeneous nuclear ribonucleoprotein G | (RefSeq) glycine-rich RNA-binding protein RZ1A-like (A)	PREDICTED: glycine-rich RNA-binding protein RZ1A-like [Solanum tuberosum]	RecName: Full=Glycine-rich RNA-binding protein RZ1A {ECO:0000305}; Short=AtRZ-1a {ECO:0000303|PubMed:15941401};	SubName: Full=Uncharacterized protein {ECO:0000313|EnsemblPlants:Solyc01g104840.2.1};	FOG: RRM domain	GO:0005737,cytoplasm; GO:0005829,cytosol; GO:0005634,nucleus; GO:0003677,DNA binding; GO:0003729,mRNA binding; GO:0000166,nucleotide binding; GO:0008270,zinc ion binding; GO:0009409,response to cold	RNA recognition motif. (a.k.a. RRM, RBD, or RNP domain)
NS-10796.0	--	--	--	--	--	--	--
NS-10797.0	--	--	--	--	--	--	--
NS-10797.1	--	--	--	--	--	--	--
NS-10797.2	--	--	--	--	--	--	--
NS-10798.0	--	--	--	--	--	--	--
NS-10799.0	--	--	--	--	--	--	--
NS-108.0	--	--	--	--	--	--	--
NS-1080.0	--	--	--	--	--	--	--
NS-10800.0	--	--	--	--	--	--	--
NS-10801.0	--	--	--	--	Predicted phosphoglycerate mutase	--	--
NS-10802.0	--	--	--	--	--	--	Chitin binding Peritrophin-A domain
NS-10803.0	K03686 molecular chaperone DnaJ | (RefSeq) uncharacterized protein LOC107900121 (A)	PREDICTED: uncharacterized protein LOC104895554 isoform X1 [Beta vulgaris subsp. vulgaris]	RecName: Full=RNA-directed DNA polymerase homolog; EC=2.7.7.48; AltName: Full=Reverse transcriptase homolog;	SubName: Full=Ty3/gypsy retrotransposon protein {ECO:0000313|EMBL:AFK13856.1};	FOG: Transposon-encoded proteins with TYA, reverse transcriptase, integrase domains in various combinations	GO:0005739,mitochondrion; GO:0003968,RNA-directed 5'-3' RNA polymerase activity; GO:0003964,RNA-directed DNA polymerase activity	Reverse transcriptase (RNA-dependent DNA polymerase)
NS-10804.0	K15429 tRNA (guanine37-N1)-methyltransferase [EC:2.1.1.228] | (RefSeq) hypothetical protein (A)	hypothetical protein GPECTOR_49g477 [Gonium pectorale]	RecName: Full=tRNA (guanine(37)-N1)-methyltransferase {ECO:0000255|HAMAP-Rule:MF_03152}; EC=2.1.1.228 {ECO:0000255|HAMAP-Rule:MF_03152}; AltName: Full=M1G-methyltransferase {ECO:0000255|HAMAP-Rule:MF_03152}; AltName: Full=tRNA [GM37] methyltransferase {ECO:0000255|HAMAP-Rule:MF_03152}; AltName: Full=tRNA methyltransferase 5 homolog {ECO:0000255|HAMAP-Rule:MF_03152};	RecName: Full=tRNA (guanine(37)-N1)-methyltransferase {ECO:0000256|HAMAP-Rule:MF_03152}; EC=2.1.1.228 {ECO:0000256|HAMAP-Rule:MF_03152}; AltName: Full=M1G-methyltransferase {ECO:0000256|HAMAP-Rule:MF_03152}; AltName: Full=tRNA [GM37] methyltransferase {ECO:0000256|HAMAP-Rule:MF_03152}; AltName: Full=tRNA methyltransferase 5 homolog {ECO:0000256|HAMAP-Rule:MF_03152};	tRNA modification enzyme	GO:0005759,mitochondrial matrix; GO:0005634,nucleus; GO:0052906,tRNA (guanine(37)-N(1))-methyltransferase activity	Met-10+ like-protein
NS-10805.0	K17604 zinc finger SWIM domain-containing protein 3 | (RefSeq) protein FAR1-RELATED SEQUENCE 5-like (A)	protein FAR1-RELATED SEQUENCE 5-like [Prunus avium]	RecName: Full=Protein FAR1-RELATED SEQUENCE 9;	SubName: Full=Protein FAR1-RELATED SEQUENCE 5 {ECO:0000313|EMBL:KYP33191.1};	--	GO:0005634,nucleus; GO:0008270,zinc ion binding; GO:0006355,regulation of transcription, DNA-templated	SWIM zinc finger
NS-10806.0	--	--	--	--	Predicted transporter ADD1 (major facilitator superfamily)	--	--
NS-10807.0	--	--	--	RecName: Full=Metalloendopeptidase {ECO:0000256|RuleBase:RU361183}; EC=3.4.24.- {ECO:0000256|RuleBase:RU361183};	Meprin A metalloprotease	GO:0004222,metalloendopeptidase activity; GO:0008270,zinc ion binding	Astacin (Peptidase family M12A)
NS-10808.0	K09273 upstream-binding transcription factor | (RefSeq) hypothetical protein (A)	hypothetical protein CISIN_1g017939mg [Citrus sinensis]	RecName: Full=High mobility group B protein 13; AltName: Full=Nucleosome/chromatin assembly factor group D 13;	SubName: Full=Uncharacterized protein {ECO:0000313|EMBL:KDO76482.1};	HMG box-containing protein	GO:0005634,nucleus; GO:0003677,DNA binding; GO:0003700,DNA-binding transcription factor activity	HMG (high mobility group) box
NS-10809.0	--	--	--	--	--	--	--
NS-1081.0	--	--	--	--	--	--	--
NS-10810.0	--	--	--	--	--	--	--
NS-10811.0	--	uncharacterized protein LOC18786775 [Prunus persica]	--	SubName: Full=Endonuclease/exonuclease/phosphatase {ECO:0000313|EMBL:OMP03577.1};	FOG: Reverse transcriptase	GO:0004519,endonuclease activity; GO:0004527,exonuclease activity	--
NS-10812.0	K15283 solute carrier family 35, member E1 | (RefSeq) xylulose 5-phosphate/phosphate translocator, chloroplastic (A)	hypothetical protein CICLE_v10032932mg [Citrus clementina]	--	SubName: Full=Uncharacterized protein {ECO:0000313|EMBL:GAY43168.1};	--	--	--
NS-10813.0	K01456 peptide-N4-(N-acetyl-beta-glucosaminyl)asparagine amidase [EC:3.5.1.52] | (RefSeq) peptide-N(4)-(N-acetyl-beta- glucosaminyl)asparagine amidase isoform X1 (A)	hypothetical protein B456_013G121000 [Gossypium raimondii]	RecName: Full=Probable aldo-keto reductase 1; Short=GmAKR1; EC=1.1.1.-;	SubName: Full=Uncharacterized protein {ECO:0000313|EMBL:KJB80906.1};	Voltage-gated shaker-like K+ channel, subunit beta/KCNAB	GO:0016491,oxidoreductase activity	Aldo/keto reductase family
NS-10814.0	--	--	--	--	--	--	--
NS-10815.0	K08678 UDP-glucuronate decarboxylase [EC:4.1.1.35] | (RefSeq) UDP-glucuronic acid decarboxylase 6-like isoform X1 (A)	PREDICTED: UDP-glucuronic acid decarboxylase 6-like isoform X3 [Camelina sativa]	RecName: Full=UDP-glucuronic acid decarboxylase 5; EC=4.1.1.35; AltName: Full=UDP-XYL synthase 5; AltName: Full=UDP-glucuronate decarboxylase 5; Short=UGD; Short=UXS-5;	SubName: Full=Uncharacterized protein {ECO:0000313|EMBL:ONI00303.1};	dTDP-glucose 4-6-dehydratase/UDP-glucuronic acid decarboxylase	GO:0005829,cytosol; GO:0070403,NAD+ binding; GO:0048040,UDP-glucuronate decarboxylase activity; GO:0042732,D-xylose metabolic process; GO:0033320,UDP-D-xylose biosynthetic process	GDP-mannose 4,6 dehydratase
NS-10816.0	--	--	--	--	--	--	--
NS-10817.0	--	--	--	--	--	--	--
NS-10818.0	K19984 exocyst complex component 5 | (RefSeq) uncharacterized protein LOC113272286 (A)	putative AC transposase, partial [Ananas comosus]	RecName: Full=Putative AC transposase; AltName: Full=ORFA;	SubName: Full=Putative AC transposase {ECO:0000313|EMBL:OAY78882.1}; Flags: Fragment;	Tam3-transposase (Ac family)	GO:0003677,DNA binding; GO:0046983,protein dimerization activity; GO:0006310,DNA recombination; GO:0032196,transposition	--
NS-10819.0	K00587 protein-S-isoprenylcysteine O-methyltransferase [EC:2.1.1.100] | (RefSeq) probable protein-S-isoprenylcysteine O-methyltransferase (A)	PREDICTED: probable protein-S-isoprenylcysteine O-methyltransferase [Phoenix dactylifera]	RecName: Full=Protein-S-isoprenylcysteine O-methyltransferase B; Short=AtICMTB; EC=2.1.1.100; AltName: Full=Isoprenylcysteine carboxylmethyltransferase B; AltName: Full=Prenylated protein carboxyl methyltransferase B; AltName: Full=Prenylcysteine carboxyl methyltransferase B;	RecName: Full=Protein-S-isoprenylcysteine O-methyltransferase {ECO:0000256|RuleBase:RU362022}; EC=2.1.1.100 {ECO:0000256|RuleBase:RU362022};	Farnesyl cysteine-carboxyl methyltransferase	GO:0005783,endoplasmic reticulum; GO:0005789,endoplasmic reticulum membrane; GO:0016021,integral component of membrane; GO:0004671,protein C-terminal S-isoprenylcysteine carboxyl O-methyltransferase activity; GO:0009908,flower development; GO:0009788,negative regulation of abscisic acid-activated signaling pathway; GO:0048367,shoot system development	Isoprenylcysteine carboxyl methyltransferase (ICMT) family
NS-1082.0	K12668 oligosaccharyltransferase complex subunit epsilon | (RefSeq) dolichyl-diphosphooligosaccharide--protein glycosyltransferase subunit DAD1-like (A)	hypothetical protein PHYPA_000256 [Physcomitrella patens]	RecName: Full=Dolichyl-diphosphooligosaccharide--protein glycosyltransferase subunit DAD1; Short=Oligosaccharyl transferase subunit DAD1; EC=2.4.99.18; AltName: Full=Defender against cell death 1; Short=DAD-1;	RecName: Full=Dolichyl-diphosphooligosaccharide--protein glycosyltransferase subunit OST2 {ECO:0000256|RuleBase:RU361136}; Short=Oligosaccharyl transferase subunit OST2 {ECO:0000256|RuleBase:RU361136}; EC=2.4.99.18 {ECO:0000256|RuleBase:RU361136};	Defender against cell death protein/oligosaccharyltransferase, epsilon subunit	GO:0016021,integral component of membrane; GO:0008250,oligosaccharyltransferase complex; GO:0004579,dolichyl-diphosphooligosaccharide-protein glycotransferase activity; GO:0006486,protein glycosylation	DAD family
NS-1082.1	--	--	--	--	--	--	--
NS-10821.0	--	--	--	--	--	--	--
NS-10822.0	--	--	--	--	--	--	--
NS-10823.0	K10277 lysine-specific demethylase 8 [EC:1.14.11.27] | (RefSeq) Clavaminate synthase-like protein (A)	unnamed protein product, partial [Vitis vinifera]	RecName: Full=Lysine-specific demethylase JMJ30 {ECO:0000303|PubMed:18713399}; Short=AtJMJ30 {ECO:0000303|PubMed:18713399}; EC=1.14.11.-; AltName: Full=JmjC domain-containing protein 30 {ECO:0000303|PubMed:18713399}; AltName: Full=Jumonji domain-containing protein 5 {ECO:0000303|PubMed:21115819}; Short=AtJMJD5 {ECO:0000303|PubMed:21115819};	SubName: Full=Uncharacterized protein {ECO:0000313|EMBL:CBI25046.3};	--	GO:0005737,cytoplasm; GO:0005634,nucleus; GO:0051213,dioxygenase activity; GO:0003700,DNA-binding transcription factor activity; GO:0046975,histone methyltransferase activity (H3-K36 specific); GO:0046872,metal ion binding; GO:0007623,circadian rhythm; GO:0009908,flower development; GO:0070544,histone H3-K36 demethylation; GO:0042752,regulation of circadian rhythm	Cupin-like domain
NS-10824.0	K03065 26S proteasome regulatory subunit T5 | (RefSeq) uncharacterized protein LOC114407581 isoform X1 (A)	hypothetical protein CCACVL1_09496 [Corchorus capsularis]	--	SubName: Full=Uncharacterized protein {ECO:0000313|EMBL:OMO86736.1};	Uncharacterized conserved protein	GO:0016021,integral component of membrane; GO:0005524,ATP binding	Attenuator of Hedgehog
NS-10825.0	--	--	--	--	--	--	--
NS-10826.0	K23677 MFS transporter, Spinster family, sphingosine-1-phosphate transporter | (RefSeq) probable sphingolipid transporter spinster homolog 2 isoform X1 (A)	hypothetical protein KK1_007921 [Cajanus cajan]	RecName: Full=Probable sphingolipid transporter spinster homolog 2;	SubName: Full=Uncharacterized protein {ECO:0000313|EMBL:KYP75216.1};	Sugar transporter/spinster transmembrane protein	GO:0016021,integral component of membrane; GO:0031902,late endosome membrane; GO:0005765,lysosomal membrane; GO:0006869,lipid transport; GO:0055085,transmembrane transport	--
NS-10827.0	K10601 E3 ubiquitin-protein ligase synoviolin [EC:2.3.2.27] | (RefSeq) LOC109752136; ERAD-associated E3 ubiquitin-protein ligase HRD1-like (A)	ERAD-associated E3 ubiquitin-protein ligase HRD1-like [Aegilops tauschii subsp. tauschii]	RecName: Full=ERAD-associated E3 ubiquitin-protein ligase HRD1B {ECO:0000305}; Short=AtHrd1B {ECO:0000303|PubMed:21187394}; EC=2.3.2.27 {ECO:0000305}; AltName: Full=RING-type E3 ubiquitin transferase HRD1B {ECO:0000305};	SubName: Full=Uncharacterized protein {ECO:0000313|EnsemblPlants:TRIAE_CS42_7DS_TGACv1_622547_AA2041500.1};	E3 ubiquitin ligase	GO:0036513,Derlin-1 retrotranslocation complex; GO:0044322,endoplasmic reticulum quality control compartment; GO:0000836,Hrd1p ubiquitin ligase complex; GO:0016021,integral component of membrane; GO:0005886,plasma membrane; GO:0046872,metal ion binding; GO:1904264,NA; GO:1990381,ubiquitin-specific protease binding; GO:0051082,unfolded protein binding; GO:0030968,endoplasmic reticulum unfolded pro…	TRC8 N-terminal domain
NS-10828.0	--	--	--	--	--	--	--
NS-10829.0	--	--	--	--	--	--	--
NS-1083.0	K12581 CCR4-NOT transcription complex subunit 7/8 | (RefSeq) hypothetical protein (A)	hypothetical protein CICLE_v10016106mg [Citrus clementina]	RecName: Full=Putative CCR4-associated factor 1 homolog 8; EC=3.1.13.4;	SubName: Full=Uncharacterized protein {ECO:0000313|EMBL:ESR61253.1};	mRNA deadenylase subunit	GO:0030015,CCR4-NOT core complex; GO:0005634,nucleus; GO:0000932,P-body; GO:0046872,metal ion binding; GO:0004535,poly(A)-specific ribonuclease activity; GO:0003723,RNA binding; GO:0043928,exonucleolytic nuclear-transcribed mRNA catabolic process involved in deadenylation-dependent decay; GO:0017148,negative regulation of translation; GO:0006355,regulation of transcription, DNA-templated; GO:0006…	CAF1 family ribonuclease
NS-10830.0	--	--	--	--	--	--	--
NS-10831.0	--	uncharacterized protein LOC110762145 [Prunus avium]	--	SubName: Full=Uncharacterized protein {ECO:0000313|EMBL:EMJ25278.1}; Flags: Fragment;	--	--	--
NS-10832.0	--	--	--	--	--	--	--
NS-10832.1	--	--	--	--	--	--	--
NS-10833.0	--	--	--	--	--	--	--
NS-10834.0	--	--	--	--	--	--	--
NS-10835.0	--	--	--	--	FOG: Immunoglobulin C-2 Type/fibronectin type III domains	--	Y_Y_Y domain
NS-10836.0	--	--	--	--	--	--	--
NS-10837.0	--	--	--	--	--	--	--
NS-10838.0	--	--	--	--	--	--	--
NS-10839.0	--	--	--	--	--	--	--
NS-1084.0	--	--	--	--	--	--	--
NS-10840.0	--	--	--	--	--	--	--
NS-10841.0	--	--	--	--	--	--	--
NS-10842.0	K13993 HSP20 family protein | (RefSeq) hypothetical protein (A)	Heat shock protein, chloroplastic [Tetrabaena socialis]	RecName: Full=Heat shock 22 kDa protein, chloroplastic;	SubName: Full=Uncharacterized protein {ECO:0000313|EMBL:GAX12959.1};	Alpha crystallins	GO:0009507,chloroplast	Hsp20/alpha crystallin family
NS-10843.0	--	--	--	--	--	--	--
NS-10844.0	--	--	--	--	--	--	--
NS-10845.0	--	--	--	--	--	--	--
NS-10846.0	--	--	--	--	--	--	--
NS-10847.0	K12883 nuclear cap-binding protein subunit 2 | (RefSeq) nuclear cap-binding protein subunit 2 (A)	RNA recognition motif domain containing protein [Klebsormidium nitens]	RecName: Full=Nuclear cap-binding protein subunit 2; AltName: Full=20 kDa nuclear cap-binding protein; AltName: Full=NCBP 20 kDa subunit; Short=CBP20;	RecName: Full=Nuclear cap-binding protein subunit 2 {ECO:0000256|RuleBase:RU364036}; AltName: Full=20 kDa nuclear cap-binding protein {ECO:0000256|RuleBase:RU364036};	Nuclear cap-binding protein complex, subunit CBP20 (RRM superfamily)	GO:0005737,cytoplasm; GO:0005846,nuclear cap binding complex; GO:0005634,nucleus; GO:0000339,RNA cap binding; GO:0031047,gene silencing by RNA; GO:0045292,mRNA cis splicing, via spliceosome; GO:0000398,mRNA splicing, via spliceosome	RNA recognition motif. (a.k.a. RRM, RBD, or RNP domain)
NS-10848.0	--	--	--	--	--	--	--
NS-10849.0	--	--	--	--	--	--	GYR motif
NS-1085.0	K14837 nucleolar protein 12 | (RefSeq) nucleolar protein 12 (A)	PREDICTED: nucleolar protein 12 [Cucumis melo]	RecName: Full=Heterogeneous nuclear ribonucleoprotein 1; Short=hnRNP1;	SubName: Full=nucleolar protein 12 {ECO:0000313|RefSeq:XP_008448668.1};	FOG: RRM domain	GO:0005829,cytosol; GO:0005634,nucleus; GO:0005681,spliceosomal complex; GO:0003729,mRNA binding; GO:0006397,mRNA processing; GO:0051028,mRNA transport; GO:1901000,regulation of response to salt stress; GO:2000070,regulation of response to water deprivation; GO:0008380,RNA splicing; GO:0010228,vegetative to reproductive phase transition of meristem	RNA recognition motif. (a.k.a. RRM, RBD, or RNP domain)
NS-10850.0	K23481 vacuolar protein sorting-associated protein 1 | (RefSeq) vacuolar protein sorting-associated protein 1-like (A)	predicted protein, partial [Hordeum vulgare subsp. vulgare]	RecName: Full=Dynamin-related protein 3B; AltName: Full=Dynamin-like protein 2b;	SubName: Full=Predicted protein {ECO:0000313|EMBL:BAJ87488.1}; Flags: Fragment;	Dynamin-like GTP binding protein	GO:0005739,mitochondrion; GO:0005777,peroxisome; GO:0005525,GTP binding; GO:0003924,GTPase activity; GO:0008017,microtubule binding; GO:0007049,cell cycle; GO:0051301,cell division; GO:0007031,peroxisome organization	Dynamin family
NS-10851.0	--	--	--	--	--	--	--
NS-10852.0	--	--	--	--	--	--	--
NS-10853.0	--	--	--	SubName: Full=Uncharacterized protein {ECO:0000313|EMBL:ETV98877.1};	Predicted member of the intramitochondrial sorting protein family	GO:0005758,mitochondrial intermembrane space	PRELI-like family
NS-10854.0	--	--	--	--	--	--	--
NS-10855.0	--	--	--	--	--	--	--
NS-10856.0	--	uncharacterized protein LOC109947231 [Prunus persica]	--	SubName: Full=Uncharacterized protein {ECO:0000313|EMBL:EMJ21146.1};	FOG: Reverse transcriptase	GO:0003676,nucleic acid binding	--
NS-10857.0	--	--	--	--	--	--	--
NS-10858.0	--	--	--	--	--	--	--
NS-10859.0	--	--	--	--	--	--	--
NS-1086.0	--	--	--	--	Neural cell adhesion molecule L1	--	Immunoglobulin I-set domain
NS-10860.0	--	--	--	--	--	--	--
NS-10861.0	--	--	--	--	--	--	--
NS-10862.0	K02985 small subunit ribosomal protein S3e | (RefSeq) 40S ribosomal protein S3-1 (A)	40S ribosomal protein S3 family protein [Klebsormidium nitens]	RecName: Full=40S ribosomal protein S3-3;	SubName: Full=40S ribosomal protein S3 {ECO:0000313|EMBL:JAT39996.1}; Flags: Fragment;	40S ribosomal protein S3	GO:0005829,cytosol; GO:0022626,cytosolic ribosome; GO:0022627,cytosolic small ribosomal subunit; GO:0016020,membrane; GO:0005730,nucleolus; GO:0005634,nucleus; GO:0009506,plasmodesma; GO:0003684,damaged DNA binding; GO:0008534,oxidized purine nucleobase lesion DNA N-glycosylase activity; GO:0003723,RNA binding; GO:0003735,structural constituent of ribosome; GO:0002181,cytoplasmic translation; GO:…	Ribosomal protein S3, C-terminal domain
NS-10863.0	--	hypothetical protein CICLE_v100003722mg, partial [Citrus clementina]	RecName: Full=Protein ACCUMULATION AND REPLICATION OF CHLOROPLASTS 6, chloroplastic; Flags: Precursor;	SubName: Full=Uncharacterized protein {ECO:0000313|EMBL:ESR48345.1}; Flags: Fragment;	--	GO:0009507,chloroplast; GO:0009941,chloroplast envelope; GO:0009706,chloroplast inner membrane; GO:0031357,integral component of chloroplast inner membrane; GO:0009536,plastid; GO:0043621,protein self-association; GO:0010020,chloroplast fission; GO:0009658,chloroplast organization	Protein of unknown function (DUF4101)
NS-10864.0	--	--	--	--	--	--	--
NS-10866.0	--	--	--	--	--	--	--
NS-10867.0	--	--	--	--	--	--	--
NS-10868.0	K03424 TatD DNase family protein [EC:3.1.21.-] | (RefSeq) uncharacterized protein LOC111370552 isoform X1 (A)	uncharacterized protein LOC111370552 isoform X2 [Olea europaea var. sylvestris]	--	SubName: Full=Uncharacterized protein {ECO:0000313|EMBL:OAY44531.1};	TatD-related DNase	GO:0016788,hydrolase activity, acting on ester bonds	TatD related DNase
NS-10869.0	--	--	--	--	--	--	--
NS-1087.0	--	--	--	--	--	--	--
NS-10870.0	K00225 L-galactono-1,4-lactone dehydrogenase [EC:1.3.2.3] | (RefSeq) GLDHase; L-galactono-1,4-lactone dehydrogenase, mitochondrial-like (A)	--	--	--	--	--	--
NS-10871.0	--	--	--	--	--	--	--
NS-10872.0	--	chaperone protein dnaJ 20, chloroplastic [Jatropha curcas]	RecName: Full=Chaperone protein dnaJ 20, chloroplastic; Short=AtDjC20; Short=AtJ20; Flags: Precursor;	SubName: Full=Uncharacterized protein {ECO:0000313|EMBL:KDP39335.1};	--	GO:0009507,chloroplast; GO:0005634,nucleus; GO:0061077,chaperone-mediated protein folding; GO:1902395,regulation of 1-deoxy-D-xylulose-5-phosphate synthase activity; GO:0010322,regulation of isopentenyl diphosphate biosynthetic process, methylerythritol 4-phosphate pathway	DnaJ domain
NS-10873.0	--	--	--	--	--	--	--
NS-10874.0	--	--	--	--	--	--	--
NS-10875.0	--	--	--	--	--	--	--
NS-10876.0	--	PREDICTED: probable inactive leucine-rich repeat receptor-like protein kinase At3g03770 [Pyrus x bretschneideri]	--	SubName: Full=Uncharacterized protein {ECO:0000313|EMBL:KZN02558.1};	--	GO:0016021,integral component of membrane; GO:0005524,ATP binding; GO:0004672,protein kinase activity	--
NS-10877.0	--	arylsulfatase, putative, partial [Ricinus communis]	--	SubName: Full=Formylglycine-dependent sulfatase, C-terminal Formylglycine-dependent sulfatase, N-terminal {ECO:0000313|EMBL:CBJ31771.1}; EC=3.1.6.- {ECO:0000313|EMBL:CBJ31771.1};	Sulfatase	GO:0008484,sulfuric ester hydrolase activity; GO:0008152,metabolic process	Sulfatase
NS-10878.0	--	--	--	--	--	--	Haemolymph juvenile hormone binding protein (JHBP)
NS-10879.0	K05310 ethanolamine phosphate transferase 2 subunit G [EC:2.7.-.-] | (RefSeq) GPI ethanolamine phosphate transferase 2 isoform X1 (A)	PREDICTED: GPI ethanolamine phosphate transferase 2 isoform X5 [Citrus sinensis]	--	SubName: Full=Alkaline-phosphatase-like family protein, putative {ECO:0000313|EMBL:EOX91956.1};	Glycosylphosphatidylinositol anchor synthesis protein	GO:0005783,endoplasmic reticulum; GO:0016021,integral component of membrane; GO:0003824,catalytic activity; GO:0008152,metabolic process	--
NS-1088.0	K03860 phosphatidylinositol glycan, class Q | (RefSeq) N-acetylglucosaminyl-phosphatidylinositol biosynthetic protein gpi1-like (A)	PREDICTED: gibberellin-regulated protein 14 [Eucalyptus grandis]	RecName: Full=Gibberellin-regulated protein 14; AltName: Full=GAST1 protein homolog 14; Flags: Precursor;	SubName: Full=GASA/GAST/Snakin {ECO:0000313|EMBL:KEH24913.1};	--	GO:0005576,extracellular region; GO:0005886,plasma membrane; GO:0009740,gibberellic acid mediated signaling pathway; GO:2000377,regulation of reactive oxygen species metabolic process; GO:0009737,response to abscisic acid; GO:0009739,response to gibberellin; GO:0009651,response to salt stress	Gibberellin regulated protein
NS-10880.0	K07305 peptide-methionine (R)-S-oxide reductase [EC:1.8.4.12] | (RefSeq) uncharacterized mitochondrial protein AtMg00810-like (A)	Copia protein [Cajanus cajan]	RecName: Full=Retrovirus-related Pol polyprotein from transposon RE1; AltName: Full=Retro element 1 {ECO:0000303|PubMed:10689195}; Short=AtRE1 {ECO:0000303|PubMed:10689195}; Includes: RecName: Full=Protease RE1; EC=3.4.23.-; Includes: RecName: Full=Reverse transcriptase RE1; EC=2.7.7.49; Includes: RecName: Full=Endonuclease RE1;	SubName: Full=Copia protein {ECO:0000313|EMBL:KYP63419.1};	FOG: Transposon-encoded proteins with TYA, reverse transcriptase, integrase domains in various combinations	GO:0004190,aspartic-type endopeptidase activity; GO:0004519,endonuclease activity; GO:0046872,metal ion binding; GO:0003676,nucleic acid binding; GO:0003964,RNA-directed DNA polymerase activity; GO:0015074,DNA integration; GO:0006310,DNA recombination	--
NS-10881.0	K18532 adenylate kinase [EC:2.7.4.3] | (RefSeq) (R)-specific enoyl-CoA hydratase (A)	hypothetical protein CUMW_035570 [Citrus unshiu]	--	SubName: Full=Uncharacterized protein {ECO:0000313|EMBL:GAY38292.1};	Peroxisomal multifunctional beta-oxidation protein and related enzymes	--	MaoC like domain
NS-10882.0	--	--	--	--	--	--	--
NS-10883.0	K20858 calcium uniporter protein, mitochondrial | (RefSeq) calcium uniporter protein 2, mitochondrial-like isoform X1 (A)	--	--	--	--	--	--
NS-10884.0	K07904 Ras-related protein Rab-11A | (RefSeq) ras-related protein Rab2BV (A)	hypothetical protein CISIN_1g042687mg [Citrus sinensis]	RecName: Full=Ras-related protein Rab11C;	SubName: Full=Uncharacterized protein {ECO:0000313|EMBL:KDO69222.1};	GTPase Rab11/YPT3, small G protein superfamily	GO:0005886,plasma membrane; GO:0005525,GTP binding; GO:0003924,GTPase activity	Ras family
NS-10885.0	K03327 multidrug resistance protein, MATE family | (RefSeq) protein DETOXIFICATION 54 (A)	hypothetical protein CISIN_1g0218811mg, partial [Citrus sinensis]	RecName: Full=Protein DETOXIFICATION 54 {ECO:0000303|PubMed:11739388}; Short=AtDTX54 {ECO:0000303|PubMed:11739388}; AltName: Full=Multidrug and toxic compound extrusion protein 54 {ECO:0000305}; Short=MATE protein 54 {ECO:0000305}; AltName: Full=Protein NOVEL ION CARRIER 2 {ECO:0000303|Ref.1}; Short=Protein NIC2 {ECO:0000303|Ref.1};	SubName: Full=Uncharacterized protein {ECO:0000313|EMBL:KDO83959.1}; Flags: Fragment;	Uncharacterized membrane protein, predicted efflux pump	GO:0016021,integral component of membrane; GO:0005778,peroxisomal membrane; GO:0015297,antiporter activity; GO:0015238,drug transmembrane transporter activity; GO:0006855,drug transmembrane transport	MatE
NS-10886.0	--	--	--	--	--	--	--
NS-10887.0	K07393 glutathionyl-hydroquinone reductase [EC:1.8.5.7] | (RefSeq) uncharacterized protein LOC110775499 (A)	transposon ty3-g gag-pol polyprotein [Quercus suber]	--	SubName: Full=RNA-directed DNA polymerase like {ECO:0000313|EMBL:PKA58058.1};	FOG: Transposon-encoded proteins with TYA, reverse transcriptase, integrase domains in various combinations	--	--
NS-10888.0	K00679 phospholipid:diacylglycerol acyltransferase [EC:2.3.1.158] | (RefSeq) hypothetical protein (A)	hypothetical protein CICLE_v10020709mg [Citrus clementina]	RecName: Full=GDSL esterase/lipase At5g33370; EC=3.1.1.-; AltName: Full=Extracellular lipase At5g33370; Flags: Precursor;	SubName: Full=Uncharacterized protein {ECO:0000313|EMBL:ESR56527.1};	--	GO:0005576,extracellular region; GO:0016788,hydrolase activity, acting on ester bonds; GO:0042335,cuticle development; GO:0016042,lipid catabolic process	GDSL-like Lipase/Acylhydrolase
NS-10889.0	K02331 DNA polymerase phi [EC:2.7.7.7] | (RefSeq) hypothetical protein (A)	hypothetical protein CICLE_v10027696mg [Citrus clementina]	--	SubName: Full=Uncharacterized protein {ECO:0000313|EMBL:ESR35895.1};	Predicted regulator of rRNA gene transcription (MYB-binding protein)	GO:0003677,DNA binding; GO:0003887,DNA-directed DNA polymerase activity; GO:0006351,transcription, DNA-templated	--
NS-1089.0	--	--	--	--	--	--	--
NS-10890.0	--	trihelix transcription factor PTL-like [Durio zibethinus]	--	SubName: Full=Uncharacterized protein {ECO:0000313|EMBL:KDO73612.1};	--	--	--
NS-10891.0	--	--	--	--	--	--	--
NS-10892.0	--	--	--	--	--	--	--
NS-10893.0	--	glycoside hydrolase family 31 protein [Bathycoccus prasinos]	--	SubName: Full=Glycoside hydrolase family 31 protein {ECO:0000313|EMBL:CCO17022.1};	Maltase glucoamylase and related hydrolases, glycosyl hydrolase family 31	GO:0004553,hydrolase activity, hydrolyzing O-glycosyl compounds; GO:0005975,carbohydrate metabolic process	Glycosyl hydrolases family 31
NS-10894.0	--	--	--	--	--	--	--
NS-10895.0	K03353 anaphase-promoting complex subunit 6 | (RefSeq) hypothetical protein (A)	hypothetical protein CISIN_1g038754mg, partial [Citrus sinensis]	RecName: Full=Anaphase-promoting complex subunit 6; AltName: Full=Cell division cycle protein 16 homolog; Short=CDC16 homolog; AltName: Full=Cyclosome subunit 6; AltName: Full=Protein NOMEGA;	SubName: Full=Uncharacterized protein {ECO:0000313|EMBL:KDO40276.1}; Flags: Fragment;	Anaphase-promoting complex (APC), Cdc16 subunit	GO:0005634,nucleus; GO:0007049,cell cycle; GO:0051301,cell division; GO:0010087,phloem or xylem histogenesis; GO:0016567,protein ubiquitination; GO:0032875,regulation of DNA endoreduplication	Tetratricopeptide repeat
NS-10896.0	--	--	--	--	--	--	--
NS-10897.0	K13459 disease resistance protein RPS2 | (RefSeq) probable disease resistance protein At4g27220 (A)	hypothetical protein CISIN_1g037947mg, partial [Citrus sinensis]	RecName: Full=Disease resistance protein RPS2; AltName: Full=Resistance to Pseudomonas syringae protein 2;	SubName: Full=Uncharacterized protein {ECO:0000313|EMBL:KDO41187.1}; Flags: Fragment;	Apoptotic ATPase	GO:0005737,cytoplasm; GO:0005886,plasma membrane; GO:0043531,ADP binding; GO:0005524,ATP binding; GO:0006952,defense response; GO:0042742,defense response to bacterium; GO:0016045,detection of bacterium; GO:0009626,plant-type hypersensitive response; GO:0007165,signal transduction	Leucine rich repeat
NS-10898.0	--	--	--	--	--	--	--
NS-10899.0	--	--	--	--	--	--	--
NS-109.0	--	--	--	--	--	--	--
NS-1090.0	--	--	--	--	--	--	--
NS-10900.0	K02987 small subunit ribosomal protein S4e | (RefSeq) 40S ribosomal protein S4e (A)	predicted protein [Hordeum vulgare subsp. vulgare]	RecName: Full=40S ribosomal protein S4-1;	RecName: Full=40S ribosomal protein S4 {ECO:0000256|PIRNR:PIRNR002116};	40S ribosomal protein S4	GO:0009507,chloroplast; GO:0005829,cytosol; GO:0022627,cytosolic small ribosomal subunit; GO:0005886,plasma membrane; GO:0005774,vacuolar membrane; GO:0003723,RNA binding; GO:0019843,rRNA binding; GO:0003735,structural constituent of ribosome; GO:0006412,translation	RS4NT (NUC023) domain
NS-10901.0	--	--	--	--	--	--	--
NS-10902.0	K13457 disease resistance protein RPM1 | (RefSeq) disease resistance protein RPM1 (A)	resistance protein-like protein, partial [Citrus maxima]	RecName: Full=Putative disease resistance RPP13-like protein 2;	SubName: Full=Resistance protein-like protein {ECO:0000313|EMBL:AIC33912.1}; Flags: Fragment;	Apoptotic ATPase	GO:0005886,plasma membrane; GO:0043531,ADP binding; GO:0005524,ATP binding; GO:0009626,plant-type hypersensitive response; GO:0007165,signal transduction	NB-ARC domain
NS-10903.0	--	--	--	--	--	--	--
NS-10904.0	--	--	--	--	--	--	--
NS-10905.0	--	--	--	--	--	--	--
NS-10906.0	--	--	--	--	--	--	--
NS-10907.0	--	PREDICTED: uncharacterized protein LOC102614511 [Citrus sinensis]	--	SubName: Full=Uncharacterized protein {ECO:0000313|EMBL:KDO42184.1}; Flags: Fragment;	--	--	--
NS-10908.0	--	--	--	--	--	--	--
NS-10909.0	--	--	--	--	--	--	--
NS-1091.0	--	--	--	--	--	--	--
NS-10910.0	K13800 UMP-CMP kinase [EC:2.7.4.14] | (RefSeq) UMP-CMP kinase 3-like (A)	hypothetical protein CUMW_095580 [Citrus unshiu]	RecName: Full=UMP-CMP kinase 1 {ECO:0000255|HAMAP-Rule:MF_03172}; EC=2.7.4.14 {ECO:0000255|HAMAP-Rule:MF_03172}; AltName: Full=Deoxycytidylate kinase 1 {ECO:0000255|HAMAP-Rule:MF_03172}; Short=CK 1 {ECO:0000255|HAMAP-Rule:MF_03172}; Short=dCMP kinase 1 {ECO:0000255|HAMAP-Rule:MF_03172}; AltName: Full=Uridine monophosphate/cytidine monophosphate kinase 1 {ECO:0000255|HAMAP-Rule:MF_03172}; Short=UM…	SubName: Full=Uncharacterized protein {ECO:0000313|EMBL:GAY46255.1};	Uridylate kinase/adenylate kinase	GO:0005737,cytoplasm; GO:0005634,nucleus; GO:0005524,ATP binding; GO:0004127,cytidylate kinase activity; GO:0009041,uridylate kinase activity; GO:0006207,'de novo' pyrimidine nucleobase biosynthetic process; GO:0006221,pyrimidine nucleotide biosynthetic process	Adenylate kinase
NS-10911.0	--	PREDICTED: tetraspanin-10 [Citrus sinensis]	RecName: Full=Tetraspanin-10;	SubName: Full=Uncharacterized protein {ECO:0000313|EMBL:ESR53831.1};	--	GO:0016021,integral component of membrane	Tetraspanin family
NS-10912.0	--	PREDICTED: uncharacterized protein LOC103936764 [Pyrus x bretschneideri]	RecName: Full=Putative ribonuclease H protein At1g65750; EC=3.1.26.4;	SubName: Full=Uncharacterized protein {ECO:0000313|EMBL:ONI02476.1};	FOG: Reverse transcriptase	GO:0046872,metal ion binding; GO:0003676,nucleic acid binding; GO:0004523,RNA-DNA hybrid ribonuclease activity	zinc-binding in reverse transcriptase
NS-10913.0	K00696 sucrose-phosphate synthase [EC:2.4.1.14] | (RefSeq) hypothetical protein (A)	hypothetical protein CICLE_v10004221mg [Citrus clementina]	RecName: Full=Probable sucrose-phosphate synthase 2; EC=2.4.1.14; AltName: Full=UDP-glucose-fructose-phosphate glucosyltransferase 2;	SubName: Full=Uncharacterized protein {ECO:0000313|EMBL:ESR34203.1};	Glycosyltransferase	GO:0016157,sucrose synthase activity; GO:0046524,sucrose-phosphate synthase activity; GO:0005986,sucrose biosynthetic process	Sucrose-6F-phosphate phosphohydrolase
NS-10914.0	K01194 alpha,alpha-trehalase [EC:3.2.1.28] | (RefSeq) hypothetical protein (A)	predicted protein [Physcomitrella patens]	RecName: Full=Probable trehalase; EC=3.2.1.28; AltName: Full=Alpha,alpha-trehalase; AltName: Full=Alpha,alpha-trehalose glucohydrolase;	RecName: Full=Trehalase {ECO:0000256|RuleBase:RU361180}; EC=3.2.1.28 {ECO:0000256|RuleBase:RU361180}; AltName: Full=Alpha-trehalose glucohydrolase {ECO:0000256|RuleBase:RU361180};	Neutral trehalase	GO:0005886,plasma membrane; GO:0004555,alpha,alpha-trehalase activity; GO:0005993,trehalose catabolic process	Trehalase
NS-10915.0	--	--	--	--	--	--	--
NS-10916.0	--	uncharacterized protein LOC110696153 [Chenopodium quinoa]	--	--	--	--	Reverse transcriptase-like
NS-10917.0	--	--	--	--	Leucine rich repeat proteins, some proteins contain F-box	--	F-box-like
NS-10918.0	--	--	--	--	--	--	--
NS-10919.0	--	--	--	--	--	--	--
NS-1092.0	K05954 protein farnesyltransferase subunit beta [EC:2.5.1.58] | (RefSeq) protein farnesyltransferase subunit beta (A)	PREDICTED: protein farnesyltransferase subunit beta [Malus domestica]	RecName: Full=Protein farnesyltransferase subunit beta; Short=FTase-beta; EC=2.5.1.58; AltName: Full=CAAX farnesyltransferase subunit beta; AltName: Full=Ras proteins prenyltransferase subunit beta;	SubName: Full=Protein farnesyltransferase subunit beta {ECO:0000313|EMBL:KHG05577.1};	Beta subunit of farnesyltransferase	GO:0005965,protein farnesyltransferase complex; GO:0004660,protein farnesyltransferase activity; GO:0008270,zinc ion binding; GO:0018343,protein farnesylation; GO:0042127,regulation of cell proliferation	--
NS-10920.0	--	--	--	--	--	--	--
NS-10921.0	--	--	--	--	--	--	--
NS-10922.0	K10406 kinesin family member C2/C3 | (RefSeq) kinesin KP1-like isoform X1 (A)	PREDICTED: uncharacterized protein LOC107176297 [Citrus sinensis]	RecName: Full=Uncharacterized protein At4g02000;	SubName: Full=Uncharacterized protein {ECO:0000313|EMBL:JAV44864.1}; Flags: Fragment;	FOG: Reverse transcriptase	--	Domain of unknown function (DUF4283)
NS-10923.0	--	--	--	--	--	--	--
NS-10924.0	--	--	--	--	--	--	--
NS-10925.0	K10691 E3 ubiquitin-protein ligase UBR4 [EC:2.3.2.27] | (RefSeq) LOC109762802; auxin transport protein BIG (A)	zinc finger protein, putative [Ricinus communis]	RecName: Full=GDSL esterase/lipase At2g40250; EC=3.1.1.-; AltName: Full=Extracellular lipase At2g40250; Flags: Precursor;	SubName: Full=Zinc finger protein, putative {ECO:0000313|EMBL:EEF34082.1};	--	GO:0005576,extracellular region; GO:0016788,hydrolase activity, acting on ester bonds; GO:0016042,lipid catabolic process	--
NS-10926.0	--	--	--	--	--	--	--
NS-10927.0	--	--	--	--	--	--	--
NS-10928.0	--	--	--	--	--	--	--
NS-10929.0	--	--	--	--	--	--	--
NS-1093.0	--	--	--	--	--	--	--
NS-10930.0	--	--	--	--	--	--	--
NS-10931.0	K17918 sorting nexin-3/12 | (RefSeq) sorting nexin-3-like (A)	sorting nexin-3 [Quercus suber]	RecName: Full=Sorting nexin 1; Short=AtSNX1; AltName: Full=Vacuolar protein sorting-associated protein 5 homolog;	SubName: Full=Sorting nexin-3 {ECO:0000313|EMBL:JAT58846.1}; Flags: Fragment;	Sorting nexin SNX11	GO:0005829,cytosol; GO:0005768,endosome; GO:0019898,extrinsic component of membrane; GO:0005794,Golgi apparatus; GO:0043231,intracellular membrane-bounded organelle; GO:0031902,late endosome membrane; GO:0016020,membrane; GO:0005771,multivesicular body; GO:0030904,retromer complex; GO:0035091,phosphatidylinositol binding; GO:0010252,auxin homeostasis; GO:0006897,endocytosis; GO:0008333,endosome t…	PX domain
NS-10932.0	--	--	--	--	--	--	--
NS-10933.0	--	--	--	--	--	--	--
NS-10934.0	--	--	--	--	--	--	--
NS-10935.0	--	--	--	--	--	--	--
NS-10936.0	K08908 light-harvesting complex I chlorophyll a/b binding protein 2 | (RAP-DB) Os07g0577600; Similar to Type II chlorophyll a/b binding protein from photosystem I precursor. (A)	PREDICTED: chlorophyll a-b binding protein 7, chloroplastic [Oryza sativa Japonica Group]	RecName: Full=Chlorophyll a-b binding protein 7, chloroplastic; AltName: Full=LHCI type II CAB-7; Flags: Precursor;	RecName: Full=Chlorophyll a-b binding protein, chloroplastic {ECO:0000256|RuleBase:RU363080};	--	GO:0009941,chloroplast envelope; GO:0009535,chloroplast thylakoid membrane; GO:0016021,integral component of membrane; GO:0009522,photosystem I; GO:0009523,photosystem II; GO:0010287,plastoglobule; GO:0016168,chlorophyll binding; GO:0046872,metal ion binding; GO:0031409,pigment binding; GO:0009768,photosynthesis, light harvesting in photosystem I; GO:0018298,protein-chromophore linkage; GO:000941…	Chlorophyll A-B binding protein
NS-10937.0	K05909 laccase [EC:1.10.3.2] | (RefSeq) laccase-4 (A)	hypothetical protein CDL15_Pgr007746 [Punica granatum]	RecName: Full=Laccase-4; EC=1.10.3.2; AltName: Full=Benzenediol:oxygen oxidoreductase 4; AltName: Full=Diphenol oxidase 4; AltName: Full=Protein IRREGULAR XYLEM 12; AltName: Full=Urishiol oxidase 4; Flags: Precursor;	RecName: Full=Laccase {ECO:0000256|RuleBase:RU361119}; EC=1.10.3.2 {ECO:0000256|RuleBase:RU361119}; AltName: Full=Benzenediol:oxygen oxidoreductase {ECO:0000256|RuleBase:RU361119}; AltName: Full=Diphenol oxidase {ECO:0000256|RuleBase:RU361119}; AltName: Full=Urishiol oxidase {ECO:0000256|RuleBase:RU361119};	Multicopper oxidases	GO:0048046,apoplast; GO:0005507,copper ion binding; GO:0052716,hydroquinone:oxygen oxidoreductase activity; GO:0016491,oxidoreductase activity; GO:0016722,oxidoreductase activity, oxidizing metal ions; GO:0009809,lignin biosynthetic process; GO:0046274,lignin catabolic process; GO:0009834,plant-type secondary cell wall biogenesis	Multicopper oxidase
NS-10937.1	K05909 laccase [EC:1.10.3.2] | (RefSeq) laccase-4 (A)	hypothetical protein CDL15_Pgr007746 [Punica granatum]	RecName: Full=Laccase-4; EC=1.10.3.2; AltName: Full=Benzenediol:oxygen oxidoreductase 4; AltName: Full=Diphenol oxidase 4; AltName: Full=Protein IRREGULAR XYLEM 12; AltName: Full=Urishiol oxidase 4; Flags: Precursor;	RecName: Full=Laccase {ECO:0000256|RuleBase:RU361119}; EC=1.10.3.2 {ECO:0000256|RuleBase:RU361119}; AltName: Full=Benzenediol:oxygen oxidoreductase {ECO:0000256|RuleBase:RU361119}; AltName: Full=Diphenol oxidase {ECO:0000256|RuleBase:RU361119}; AltName: Full=Urishiol oxidase {ECO:0000256|RuleBase:RU361119};	Multicopper oxidases	GO:0048046,apoplast; GO:0005507,copper ion binding; GO:0052716,hydroquinone:oxygen oxidoreductase activity; GO:0016491,oxidoreductase activity; GO:0016722,oxidoreductase activity, oxidizing metal ions; GO:0009809,lignin biosynthetic process; GO:0046274,lignin catabolic process; GO:0009834,plant-type secondary cell wall biogenesis	Multicopper oxidase
NS-10938.0	--	--	--	--	--	--	--
NS-10939.0	K04728 ataxia telangiectasia mutated family protein [EC:2.7.11.1] | (RefSeq) serine/threonine-protein kinase ATM isoform X1 (A)	hypothetical protein AXX17_AT3G42260 [Arabidopsis thaliana]	RecName: Full=Serine/threonine-protein kinase ATM; EC=2.7.11.1; AltName: Full=Ataxia telangiectasia mutated homolog; Short=AtATM;	SubName: Full=Uncharacterized protein {ECO:0000313|EMBL:OAP03969.1};	Protein kinase ATM/Tel1, involved in telomere length regulation and DNA repair	GO:0005634,nucleus; GO:0005524,ATP binding; GO:0003677,DNA binding; GO:0004674,protein serine/threonine kinase activity; GO:0006974,cellular response to DNA damage stimulus; GO:0051321,meiotic cell cycle	--
NS-1094.0	K15688 E3 ubiquitin-protein ligase MUL1 [EC:2.3.2.27] | (RefSeq) mitochondrial ubiquitin ligase activator of NFKB 1 (A)	hypothetical protein CISIN_1g0163122mg, partial [Citrus sinensis]	RecName: Full=E3 ubiquitin-protein ligase SPL2 {ECO:0000305}; EC=2.3.2.27 {ECO:0000305}; AltName: Full=RING-type E3 ubiquitin transferase SPL2 {ECO:0000305}; AltName: Full=SP1-like protein 2 {ECO:0000303|PubMed:23118188};	SubName: Full=Uncharacterized protein {ECO:0000313|EMBL:KDO65028.1}; Flags: Fragment;	Predicted E3 ubiquitin ligase	GO:0009507,chloroplast; GO:0009941,chloroplast envelope; GO:0009707,chloroplast outer membrane; GO:0016021,integral component of membrane; GO:0046872,metal ion binding; GO:0004842,ubiquitin-protein transferase activity; GO:0006996,organelle organization	--
NS-10940.0	K01255 leucyl aminopeptidase [EC:3.4.11.1] | (RefSeq) leucyl aminopeptidase (A)	cyclin-U4-1 [Jatropha curcas]	RecName: Full=Cyclin-U4-1; Short=CycU4;1; AltName: Full=Cyclin-P4.1; Short=CycP4;1;	SubName: Full=Uncharacterized protein {ECO:0000313|EMBL:KDP28881.1};	Cyclin	GO:0019901,protein kinase binding; GO:0007049,cell cycle; GO:0051301,cell division; GO:0000079,regulation of cyclin-dependent protein serine/threonine kinase activity	Cyclin
NS-10941.0	--	--	--	--	--	--	--
NS-10942.0	--	--	--	--	--	--	--
NS-10943.0	--	--	--	--	Dystroglycan	--	Dystroglycan (Dystrophin-associated glycoprotein 1)
NS-10944.0	--	--	--	--	Uncharacterized conserved protein	--	--
NS-10945.0	--	hypothetical protein CUMW_116840 [Citrus unshiu]	RecName: Full=Pentatricopeptide repeat-containing protein At2g35130;	SubName: Full=Uncharacterized protein {ECO:0000313|EMBL:GAY49119.1};	FOG: PPR repeat	GO:0043231,intracellular membrane-bounded organelle; GO:0004519,endonuclease activity; GO:0003723,RNA binding; GO:0009451,RNA modification	--
NS-10946.0	K17086 transmembrane 9 superfamily member 2/4 | (RefSeq) uncharacterized LOC101300290 (A)	PREDICTED: uncharacterized protein LOC103330614 [Prunus mume]	--	SubName: Full=Uncharacterized protein {ECO:0000313|EMBL:EMJ00156.1}; Flags: Fragment;	--	GO:0008270,zinc ion binding	--
NS-10947.0	--	--	--	--	--	--	--
NS-10948.0	--	--	--	--	--	--	--
NS-10949.0	--	--	--	--	--	--	--
NS-1095.0	--	--	--	--	--	--	--
NS-10950.0	--	--	--	--	--	--	--
NS-10951.0	K11251 histone H2A | (RefSeq) histone H2A (A)	histone H2A [Drosophila melanogaster]	RecName: Full=Histone H2A-IV;	RecName: Full=Histone H2A {ECO:0000256|RuleBase:RU003767};	Histone 2A	GO:0000786,nucleosome; GO:0005634,nucleus; GO:0003677,DNA binding; GO:0046982,protein heterodimerization activity	C-terminus of histone H2A
NS-10952.0	--	--	--	--	--	--	--
NS-10953.0	--	PREDICTED: RNA-directed DNA polymerase from mobile element jockey-like [Glycine max]	--	SubName: Full=RNA-directed DNA polymerase from mobile element jockey-like {ECO:0000313|RefSeq:XP_016734284.1};	FOG: Reverse transcriptase	GO:0003964,RNA-directed DNA polymerase activity	Reverse transcriptase (RNA-dependent DNA polymerase)
NS-10954.0	K11253 histone H3 | (RefSeq) histone H3-like centromeric protein HTR12 (A)	Histone H3-like centromeric protein HTR12 [Cajanus cajan]	RecName: Full=Histone H3-like centromeric protein HTR12; AltName: Full=Centromeric histone CENH3;	SubName: Full=Uncharacterized protein {ECO:0000313|EnsemblPlants:PGSC0003DMT400000601};	--	GO:0000785,chromatin; GO:0000775,chromosome, centromeric region; GO:0000777,condensed chromosome kinetochore; GO:0000786,nucleosome; GO:0005634,nucleus; GO:0031492,nucleosomal DNA binding; GO:0046982,protein heterodimerization activity; GO:0051301,cell division; GO:0034508,centromere complex assembly; GO:0009567,double fertilization forming a zygote and endosperm; GO:0051321,meiotic cell cycle; G…	--
NS-10954.1	--	--	--	--	--	--	--
NS-10955.0	K07305 peptide-methionine (R)-S-oxide reductase [EC:1.8.4.12] | (RefSeq) uncharacterized mitochondrial protein AtMg00810-like (A)	Ribonuclease H-like domain containing protein, partial [Parasponia andersonii]	RecName: Full=Retrovirus-related Pol polyprotein from transposon RE1; AltName: Full=Retro element 1 {ECO:0000303|PubMed:10689195}; Short=AtRE1 {ECO:0000303|PubMed:10689195}; Includes: RecName: Full=Protease RE1; EC=3.4.23.-; Includes: RecName: Full=Reverse transcriptase RE1; EC=2.7.7.49; Includes: RecName: Full=Endonuclease RE1;	SubName: Full=Uncharacterized protein {ECO:0000313|EMBL:GAV83562.1};	FOG: Transposon-encoded proteins with TYA, reverse transcriptase, integrase domains in various combinations	GO:0004190,aspartic-type endopeptidase activity; GO:0004519,endonuclease activity; GO:0046872,metal ion binding; GO:0003676,nucleic acid binding; GO:0003964,RNA-directed DNA polymerase activity; GO:0015074,DNA integration; GO:0006310,DNA recombination	--
NS-10956.0	--	--	--	--	--	--	--
NS-10957.0	--	--	--	--	--	--	--
NS-10958.0	K22395 cinnamyl-alcohol dehydrogenase [EC:1.1.1.195] | (RefSeq) flavin-dependent oxidoreductase FOX2 (A)	hypothetical protein CUMW_008660 [Citrus unshiu]	RecName: Full=Berberine bridge enzyme-like 13 {ECO:0000303|PubMed:26037923}; Short=AtBBE-like 13 {ECO:0000303|PubMed:26037923}; EC=1.1.1.194 {ECO:0000269|PubMed:26037923}; EC=1.1.1.195 {ECO:0000269|PubMed:26037923}; Flags: Precursor;	SubName: Full=Uncharacterized protein {ECO:0000313|EMBL:GAY33901.1};	--	GO:0005618,cell wall; GO:0005576,extracellular region; GO:0045551,cinnamyl-alcohol dehydrogenase activity; GO:0050268,coniferyl-alcohol dehydrogenase activity; GO:0050660,flavin adenine dinucleotide binding; GO:0052747,sinapyl alcohol dehydrogenase activity	FAD binding domain
NS-10959.0	--	--	--	--	--	--	--
NS-1096.0	K03939 NADH dehydrogenase (ubiquinone) Fe-S protein 6 | (RefSeq) lactobacillus shifted protein-like (A)	lactobacillus shifted protein [Quercus suber]	RecName: Full=NADH dehydrogenase [ubiquinone] iron-sulfur protein 6, mitochondrial; Flags: Precursor;	SubName: Full=Predicted protein {ECO:0000313|EMBL:EDQ54095.1}; Flags: Fragment;	NADH:ubiquinone oxidoreductase, NDUFS6/13 kDa subunit	GO:0005747,mitochondrial respiratory chain complex I; GO:0005739,mitochondrion; GO:0006120,mitochondrial electron transport, NADH to ubiquinone	Zinc-finger domain
NS-10960.0	K03327 multidrug resistance protein, MATE family | (RefSeq) LOW QUALITY PROTEIN: ethionine resistance-conferring protein 1-like (A)	hypothetical protein L484_012321 [Morus notabilis]	--	SubName: Full=Uncharacterized protein {ECO:0000313|EMBL:EXC05288.1};	FOG: Transposon-encoded proteins with TYA, reverse transcriptase, integrase domains in various combinations	--	Retrotransposon gag protein
NS-10961.0	--	--	--	--	--	--	--
NS-10962.0	K15027 translation initiation factor 2D | (RefSeq) eukaryotic translation initiation factor 2D-like (A)	PREDICTED: eukaryotic translation initiation factor 2D-like [Gossypium hirsutum]	--	SubName: Full=eukaryotic translation initiation factor 2D-like {ECO:0000313|RefSeq:XP_016692069.1, ECO:0000313|RefSeq:XP_016692070.1};	Filamentous baseplate protein Ligatin, contains PUA domain	GO:0003743,translation initiation factor activity	Pre-PUA-like domain
NS-10963.0	K01933 phosphoribosylformylglycinamidine cyclo-ligase [EC:6.3.3.1] | (RefSeq) phosphoribosylformylglycinamidine cyclo-ligase, chloroplastic-like (A)	PREDICTED: phosphoribosylformylglycinamidine cyclo-ligase, chloroplastic-like [Eucalyptus grandis]	RecName: Full=Phosphoribosylformylglycinamidine cyclo-ligase, chloroplastic; EC=6.3.3.1; AltName: Full=AIR synthase; Short=AIRS; AltName: Full=Phosphoribosyl-aminoimidazole synthetase; Flags: Precursor;	SubName: Full=Uncharacterized protein {ECO:0000313|EMBL:CBK23719.2};	Glycinamide ribonucleotide synthetase (GARS)/Aminoimidazole ribonucleotide synthetase (AIRS)	GO:0009507,chloroplast; GO:0009570,chloroplast stroma; GO:0005739,mitochondrion; GO:0005524,ATP binding; GO:0005507,copper ion binding; GO:0004641,phosphoribosylformylglycinamidine cyclo-ligase activity; GO:0006189,'de novo' IMP biosynthetic process	--
NS-10964.0	K01953 asparagine synthase (glutamine-hydrolysing) [EC:6.3.5.4] | (RefSeq) asparagine synthetase [glutamine-hydrolyzing] 3 (A)	Asparagine synthase, glutamine-hydrolyzing, partial [Parasponia andersonii]	RecName: Full=Asparagine synthetase [glutamine-hydrolyzing] 2; EC=6.3.5.4; AltName: Full=Glutamine-dependent asparagine synthetase 2;	SubName: Full=Uncharacterized protein {ECO:0000313|EMBL:KDP46836.1};	Asparagine synthase (glutamine-hydrolyzing)	GO:0005829,cytosol; GO:0009506,plasmodesma; GO:0004066,asparagine synthase (glutamine-hydrolyzing) activity; GO:0005524,ATP binding; GO:0042803,protein homodimerization activity; GO:0097164,ammonium ion metabolic process; GO:0006541,glutamine metabolic process; GO:0042538,hyperosmotic salinity response; GO:0070981,L-asparagine biosynthetic process; GO:0009646,response to absence of light	Asparagine synthase
NS-10965.0	--	--	--	--	--	--	--
NS-10966.0	--	--	--	--	--	--	--
NS-10967.0	--	--	--	--	--	--	--
NS-10968.0	K15718 linoleate 9S-lipoxygenase [EC:1.13.11.58] | (RefSeq) probable linoleate 9S-lipoxygenase 4 (A)	uncharacterized protein LOC111399839 [Olea europaea var. sylvestris]	--	SubName: Full=Uncharacterized protein {ECO:0000313|EMBL:EXB66604.1};	--	--	--
NS-10969.0	K11346 inhibitor of growth protein 4 | (RefSeq) PHD finger protein ING2 (A)	hypothetical protein CUMW_048030 [Citrus unshiu]	RecName: Full=PHD finger protein ING2; AltName: Full=Protein INHIBITOR OF GROWTH 2; Short=Protein AtING2;	SubName: Full=Uncharacterized protein {ECO:0000313|EMBL:GAY39914.1};	Chromatin remodeling protein, contains PHD Zn-finger	GO:0005634,nucleus; GO:0046872,metal ion binding; GO:0035064,methylated histone binding; GO:0016569,covalent chromatin modification; GO:0040008,regulation of growth; GO:0006355,regulation of transcription, DNA-templated; GO:0006351,transcription, DNA-templated	Inhibitor of growth proteins N-terminal histone-binding
NS-1097.0	--	--	--	--	--	--	--
NS-10970.0	--	--	--	SubName: Full=Uncharacterized protein {ECO:0000313|EMBL:CDF40829.1};	Adenylate cyclase-associated protein (CAP/Srv2p)	GO:0003779,actin binding; GO:0007010,cytoskeleton organization	Adenylate cyclase associated (CAP) N terminal
NS-10971.0	K21362 galactolipid galactosyltransferase [EC:2.4.1.184] | (RefSeq) beta-glucosidase-like SFR2, chloroplastic (A)	PREDICTED: peptidyl-prolyl cis-trans isomerase FKBP17-2, chloroplastic [Cucumis sativus]	RecName: Full=Peptidyl-prolyl cis-trans isomerase FKBP17-2, chloroplastic; Short=PPIase FKBP17-2; EC=5.2.1.8; AltName: Full=FK506-binding protein 17-2; Short=AtFKBP17-2; AltName: Full=Immunophilin FKBP17-2; AltName: Full=Rotamase; Flags: Precursor;	RecName: Full=Peptidylprolyl isomerase {ECO:0000256|PROSITE-ProRule:PRU00277}; EC=5.2.1.8 {ECO:0000256|PROSITE-ProRule:PRU00277};	FKBP-type peptidyl-prolyl cis-trans isomerase	GO:0009507,chloroplast; GO:0009543,chloroplast thylakoid lumen; GO:0009535,chloroplast thylakoid membrane; GO:0005737,cytoplasm; GO:0005528,FK506 binding; GO:0003755,peptidyl-prolyl cis-trans isomerase activity; GO:0061077,chaperone-mediated protein folding	--
NS-10972.0	--	--	--	--	--	--	--
NS-10973.0	--	--	--	--	--	--	--
NS-10974.0	--	--	--	--	--	--	--
NS-10975.0	--	--	--	--	--	--	--
NS-10976.0	--	--	--	--	--	--	Immunoglobulin I-set domain
NS-10977.0	--	hypothetical protein POPTR_016G024600v3 [Populus trichocarpa]	--	SubName: Full=Uncharacterized protein {ECO:0000313|EMBL:EEE91458.1};	--	--	--
NS-10978.0	--	hypothetical protein CICLE_v10013268mg [Citrus clementina]	--	SubName: Full=Uncharacterized protein {ECO:0000313|EMBL:GAY32500.1};	--	--	--
NS-10979.0	--	--	--	--	--	--	--
NS-1098.0	--	--	--	--	--	--	--
NS-10980.0	--	--	--	--	--	--	--
NS-10981.0	--	--	--	--	--	--	--
NS-10982.0	--	--	--	--	--	--	--
NS-10983.0	--	--	--	--	--	--	--
NS-10984.0	--	--	--	--	--	--	--
NS-10985.0	K14175 (3S,6E)-nerolidol synthase [EC:4.2.3.48] | (RefSeq) (3S,6E)-nerolidol synthase 1-like (A)	uncharacterized protein LOC110796204 [Spinacia oleracea]	--	SubName: Full=Uncharacterized protein {ECO:0000313|EnsemblPlants:GSMUA_AchrUn_randomP11040_001};	FOG: Transposon-encoded proteins with TYA, reverse transcriptase, integrase domains in various combinations	GO:0003676,nucleic acid binding; GO:0004523,RNA-DNA hybrid ribonuclease activity; GO:0015074,DNA integration	--
NS-10986.0	K01609 indole-3-glycerol phosphate synthase [EC:4.1.1.48] | (RefSeq) indole-3-glycerol phosphate synthase, chloroplastic (A)	--	RecName: Full=Indole-3-glycerol phosphate synthase, chloroplastic {ECO:0000303|PubMed:7610197}; Short=IGPS {ECO:0000303|PubMed:7610197}; EC=4.1.1.48 {ECO:0000269|PubMed:7610197}; Flags: Precursor;	--	Anthranilate synthase component II	GO:0009507,chloroplast; GO:0009570,chloroplast stroma; GO:0005829,cytosol; GO:0005507,copper ion binding; GO:0004425,indole-3-glycerol-phosphate synthase activity; GO:0000162,tryptophan biosynthetic process	--
NS-10987.0	--	--	--	--	--	--	--
NS-10988.0	--	--	--	--	--	--	--
NS-10989.0	--	--	--	--	--	--	--
NS-1099.0	--	--	--	--	--	--	--
NS-10990.0	--	--	--	--	--	--	--
NS-10991.0	K00799 glutathione S-transferase [EC:2.5.1.18] | (RefSeq) uncharacterized protein LOC110786294 (A)	hypothetical protein ZEAMMB73_Zm00001d053360 [Zea mays]	--	SubName: Full=Uncharacterized protein {ECO:0000313|EMBL:AQK59316.1, ECO:0000313|EnsemblPlants:Zm00001d053360_P001};	FOG: Reverse transcriptase	GO:0003676,nucleic acid binding	Reverse transcriptase-like
NS-10992.0	--	--	--	--	--	--	--
NS-10993.0	K00864 glycerol kinase [EC:2.7.1.30] | (RefSeq) glycerol kinase-like (A)	PREDICTED: glycerol kinase-like [Lupinus angustifolius]	RecName: Full=Glycerol kinase; Short=Glycerokinase; EC=2.7.1.30; AltName: Full=ATP:glycerol 3-phosphotransferase; AltName: Full=Protein GLYCEROL INSENSITIVE 1; AltName: Full=Protein NONHOST RESISTANCE TO P. S. PHASEOLICOLA 1;	SubName: Full=Glycerol kinase {ECO:0000313|EMBL:JAT48706.1};	Ribulose kinase and related carbohydrate kinases	GO:0005829,cytosol; GO:0005739,mitochondrion; GO:0005524,ATP binding; GO:0004370,glycerol kinase activity; GO:0042742,defense response to bacterium; GO:0019563,glycerol catabolic process; GO:0046167,glycerol-3-phosphate biosynthetic process; GO:0009617,response to bacterium; GO:0080167,response to karrikin; GO:0010188,response to microbial phytotoxin; GO:0002237,response to molecule of bacterial …	FGGY family of carbohydrate kinases, N-terminal domain
NS-10994.0	--	--	--	--	--	--	'Cold-shock' DNA-binding domain
NS-10995.0	--	--	--	--	--	--	--
NS-10996.0	K00710 polypeptide N-acetylgalactosaminyltransferase [EC:2.4.1.41] | (RefSeq) Glycosyltransferase, family GT27 (A)	predicted protein [Hordeum vulgare subsp. vulgare]	--	SubName: Full=Predicted protein {ECO:0000313|EMBL:BAJ95850.1};	Polypeptide N-acetylgalactosaminyltransferase	GO:0016021,integral component of membrane	Ricin-type beta-trefoil lectin domain
NS-10997.0	K07305 peptide-methionine (R)-S-oxide reductase [EC:1.8.4.12] | (RefSeq) uncharacterized mitochondrial protein AtMg00810-like (A)	hypothetical protein CFOL_v3_09863 [Cephalotus follicularis]	RecName: Full=Retrovirus-related Pol polyprotein from transposon RE1; AltName: Full=Retro element 1 {ECO:0000303|PubMed:10689195}; Short=AtRE1 {ECO:0000303|PubMed:10689195}; Includes: RecName: Full=Protease RE1; EC=3.4.23.-; Includes: RecName: Full=Reverse transcriptase RE1; EC=2.7.7.49; Includes: RecName: Full=Endonuclease RE1;	SubName: Full=Uncharacterized protein {ECO:0000313|EMBL:GAV66353.1};	FOG: Transposon-encoded proteins with TYA, reverse transcriptase, integrase domains in various combinations	GO:0004190,aspartic-type endopeptidase activity; GO:0004519,endonuclease activity; GO:0046872,metal ion binding; GO:0003676,nucleic acid binding; GO:0003964,RNA-directed DNA polymerase activity; GO:0015074,DNA integration; GO:0006310,DNA recombination	--
NS-10998.0	--	--	--	--	--	--	--
NS-10999.0	--	--	--	--	--	--	--
NS-11.0	--	--	--	--	--	--	--
NS-110.0	--	--	--	--	--	--	--
NS-1100.0	--	--	--	--	--	--	--
NS-11000.0	--	--	--	--	--	--	--
NS-11001.0	K14802 phospholipid-transporting ATPase [EC:3.6.3.1] | (RAP-DB) Os01g0277600; Similar to aminophospholipid ATPase. (A)	Os01g0277600 [Oryza sativa Japonica Group]	RecName: Full=Phospholipid-transporting ATPase 1 {ECO:0000303|PubMed:11148289}; Short=AtALA1 {ECO:0000303|PubMed:11148289}; EC=3.6.3.1 {ECO:0000305|PubMed:11402198}; AltName: Full=Aminophospholipid flippase 1 {ECO:0000303|PubMed:11402198};	RecName: Full=Phospholipid-transporting ATPase {ECO:0000256|RuleBase:RU362033}; EC=3.6.3.1 {ECO:0000256|RuleBase:RU362033};	P-type ATPase	GO:0005789,endoplasmic reticulum membrane; GO:0016021,integral component of membrane; GO:0016020,membrane; GO:0005886,plasma membrane; GO:0005524,ATP binding; GO:0000287,magnesium ion binding; GO:0004012,phospholipid-translocating ATPase activity	haloacid dehalogenase-like hydrolase
NS-11002.0	--	--	--	--	--	--	--
NS-11003.0	--	hypothetical protein CISIN_1g0010133mg, partial [Citrus sinensis]	--	SubName: Full=Uncharacterized protein {ECO:0000313|EMBL:KDO44542.1}; Flags: Fragment;	Nuclear transport receptor exportin 4 (importin beta superfamily)	--	CRM1 C terminal
NS-11004.0	--	--	--	--	--	--	--
NS-11005.0	--	--	--	--	--	--	--
NS-11006.0	K11303 histone acetyltransferase 1 [EC:2.3.1.48] | (RefSeq) histone acetyltransferase type B catalytic subunit-like (A)	hypothetical protein CISIN_1g006112mg [Citrus sinensis]	RecName: Full=L-type lectin-domain containing receptor kinase I.3 {ECO:0000303|PubMed:19773388}; Short=AtLecRK2 {ECO:0000303|PubMed:19773388}; Short=LecRK-I.3 {ECO:0000303|PubMed:19773388}; EC=2.7.11.1 {ECO:0000255|PROSITE-ProRule:PRU00159, ECO:0000269|PubMed:15067507}; AltName: Full=Salt-responsive receptor protein kinase 1 {ECO:0000305|PubMed:15067507}; Flags: Precursor;	SubName: Full=Uncharacterized protein {ECO:0000313|EMBL:KDO66617.1};	--	GO:0016021,integral component of membrane; GO:0005886,plasma membrane; GO:0005524,ATP binding; GO:0030246,carbohydrate binding; GO:0004674,protein serine/threonine kinase activity; GO:0004675,transmembrane receptor protein serine/threonine kinase activity; GO:0071369,cellular response to ethylene stimulus; GO:0071472,cellular response to salt stress; GO:0050832,defense response to fungus; GO:0046…	Legume lectin domain
NS-11007.0	--	--	--	--	--	--	--
NS-11008.0	--	--	--	--	--	--	--
NS-11009.0	K16275 E3 ubiquitin-protein ligase BAH [EC:2.3.2.27] | (RefSeq) probable E3 ubiquitin-protein ligase BAH1-like (A)	probable E3 ubiquitin-protein ligase BAH1-like [Herrania umbratica]	RecName: Full=Probable E3 ubiquitin-protein ligase BAH1-like; EC=2.3.2.27 {ECO:0000305}; AltName: Full=RING finger protein 178; AltName: Full=RING-type E3 ubiquitin transferase BAH1-like {ECO:0000305};	SubName: Full=SPX domain-containing protein/zf-C3HC4_2 domain-containing protein {ECO:0000313|EMBL:GAV57273.1}; Flags: Fragment;	--	GO:0005634,nucleus; GO:0046872,metal ion binding; GO:0061630,ubiquitin protein ligase activity; GO:0043161,proteasome-mediated ubiquitin-dependent protein catabolic process; GO:0016567,protein ubiquitination	SPX domain
NS-1101.0	K22686 pro-apoptotic serine protease NMA111 [EC:3.4.21.-] | (RefSeq) protease Do-like 7 (A)	PREDICTED: uncharacterized protein LOC107940166 isoform X1 [Gossypium hirsutum]	RecName: Full=Putative ribonuclease H protein At1g65750; EC=3.1.26.4;	SubName: Full=uncharacterized protein LOC107940166 isoform X1 {ECO:0000313|RefSeq:XP_016729086.1};	FOG: Reverse transcriptase	GO:0046872,metal ion binding; GO:0003676,nucleic acid binding; GO:0004523,RNA-DNA hybrid ribonuclease activity	zinc-binding in reverse transcriptase
NS-11010.0	--	--	--	--	--	--	--
NS-11011.0	--	--	--	--	--	--	--
NS-11012.0	--	hypothetical protein PHYPA_005204 [Physcomitrella patens]	--	SubName: Full=Transposable element Tcb1 transposase {ECO:0000313|EMBL:JAT63806.1};	--	GO:0003677,DNA binding; GO:0015074,DNA integration; GO:0006313,transposition, DNA-mediated	--
NS-11013.0	--	--	--	--	--	--	--
NS-11013.1	--	--	--	--	--	--	--
NS-11013.2	--	--	--	--	--	--	--
NS-11014.0	--	hypothetical protein CICLE_v10021650mg [Citrus clementina]	--	SubName: Full=Uncharacterized protein {ECO:0000313|EMBL:GAY45733.1};	--	--	--
NS-11015.0	--	--	--	--	--	--	--
NS-11016.0	--	hypothetical protein CISIN_1g009038mg [Citrus sinensis]	RecName: Full=Protein GRAVITROPIC IN THE LIGHT 1 {ECO:0000303|PubMed:16640600};	SubName: Full=Uncharacterized protein {ECO:0000313|EMBL:KDO66746.1};	--	GO:0009959,negative gravitropism; GO:0009639,response to red or far red light	Plant protein of unknown function (DUF641)
NS-11017.0	--	--	--	--	--	--	--
NS-11018.0	--	upf0591 membrane protein [Quercus suber]	--	SubName: Full=Uncharacterized protein {ECO:0000313|EMBL:JAG93401.1};	--	GO:0016021,integral component of membrane	Protein of unknown function (DUF1761)
NS-11019.0	--	--	--	--	--	--	--
NS-11019.1	--	--	--	--	--	--	--
NS-1102.0	K08496 golgi SNAP receptor complex member 2 | (RefSeq) membrin-11-like (A)	membrin-11-like [Chenopodium quinoa]	RecName: Full=Membrin-11; Short=AtMEMB11; AltName: Full=27 kDa Golgi SNARE protein; AltName: Full=Golgi SNAP receptor complex member 2-1;	SubName: Full=Membrin, putative {ECO:0000313|EMBL:EEF50752.1};	Golgi SNAP receptor complex member	GO:0005829,cytosol; GO:0005789,endoplasmic reticulum membrane; GO:0012507,ER to Golgi transport vesicle membrane; GO:0005794,Golgi apparatus; GO:0000139,Golgi membrane; GO:0016021,integral component of membrane; GO:0031902,late endosome membrane; GO:0031201,SNARE complex; GO:0005484,SNAP receptor activity; GO:0000149,SNARE binding; GO:0006888,ER to Golgi vesicle-mediated transport; GO:0006896,Gol…	Snare region anchored in the vesicle membrane C-terminus
NS-11020.0	--	--	--	--	--	--	--
NS-11021.0	--	--	--	--	--	--	--
NS-11022.0	--	--	--	--	--	--	--
NS-11023.0	--	--	--	--	Extracellular matrix glycoprotein Laminin subunits alpha and gamma	--	Laminin N-terminal (Domain VI)
NS-11024.0	K14760 acyl-activating enzyme 14 [EC:6.2.1.26] | (RefSeq) 2-succinylbenzoate--CoA ligase, chloroplastic/peroxisomal-like (A)	PREDICTED: 2-succinylbenzoate--CoA ligase, chloroplastic/peroxisomal-like [Gossypium hirsutum]	RecName: Full=2-succinylbenzoate--CoA ligase, chloroplastic/peroxisomal; EC=6.2.1.26; AltName: Full=Acyl-activating enzyme 14; AltName: Full=O-succinylbenzoyl-CoA ligase; Flags: Precursor;	SubName: Full=2-succinylbenzoate--CoA ligase, chloroplastic/peroxisomal-like {ECO:0000313|RefSeq:XP_016688772.1};	Long chain fatty acid acyl-CoA ligase	GO:0009507,chloroplast; GO:0031969,chloroplast membrane; GO:0016021,integral component of membrane; GO:0005778,peroxisomal membrane; GO:0005777,peroxisome; GO:0005524,ATP binding; GO:0008756,o-succinylbenzoate-CoA ligase activity; GO:0042372,phylloquinone biosynthetic process	AMP-binding enzyme
NS-11025.0	K01641 hydroxymethylglutaryl-CoA synthase [EC:2.3.3.10] | (RefSeq) hypothetical protein (A)	hypothetical protein CISIN_1g012253mg [Citrus sinensis]	RecName: Full=Hydroxymethylglutaryl-CoA synthase; Short=HMG-CoA synthase; EC=2.3.3.10; AltName: Full=3-hydroxy-3-methylglutaryl coenzyme A synthase; AltName: Full=Protein EMBRYO DEFECTIVE 2778; AltName: Full=Protein FLAKY POLLEN 1;	RecName: Full=3-hydroxy-3-methylglutaryl coenzyme A synthase {ECO:0000256|RuleBase:RU364071}; Short=HMG-CoA synthase {ECO:0000256|RuleBase:RU364071}; EC=2.3.3.10 {ECO:0000256|RuleBase:RU364071};	Hydroxymethylglutaryl-CoA synthase	GO:0005829,cytosol; GO:0009506,plasmodesma; GO:0004421,hydroxymethylglutaryl-CoA synthase activity; GO:0019287,isopentenyl diphosphate biosynthetic process, mevalonate pathway; GO:0016126,sterol biosynthetic process	Hydroxymethylglutaryl-coenzyme A synthase C terminal
NS-11026.0	--	--	--	--	--	--	--
NS-11027.0	K21626 cyclin-D1-binding protein 1 | (RefSeq) hypothetical protein (A)	hypothetical protein CICLE_v10015542mg [Citrus clementina]	--	SubName: Full=Uncharacterized protein {ECO:0000313|EMBL:ESR61570.1};	--	GO:0051726,regulation of cell cycle	--
NS-11028.0	--	--	--	--	--	--	--
NS-11029.0	--	--	--	--	--	--	--
NS-1103.0	--	--	--	--	Beta-spectrin	--	Pleckstrin homology domain
NS-11030.0	--	--	--	--	--	--	--
NS-11031.0	--	--	--	--	--	--	--
NS-11032.0	--	--	--	--	--	--	--
NS-11033.0	K01859 chalcone isomerase [EC:5.5.1.6] | (RefSeq) vacuolar-sorting receptor 1-like (A)	PREDICTED: vacuolar-sorting receptor 3 [Ziziphus jujuba]	RecName: Full=Vacuolar-sorting receptor 1; AltName: Full=80 kDa proaleurein-binding protein; AltName: Full=BP-80; Flags: Precursor;	SubName: Full=Vacuolar-sorting receptor 1 {ECO:0000313|EMBL:PHU13540.1};	--	GO:0030665,clathrin-coated vesicle membrane; GO:0000139,Golgi membrane; GO:0016021,integral component of membrane; GO:0031902,late endosome membrane; GO:0005509,calcium ion binding; GO:0015031,protein transport	--
NS-11034.0	--	--	--	--	--	--	--
NS-11035.0	--	--	--	--	--	--	--
NS-11036.0	--	--	--	--	--	--	--
NS-11037.0	--	--	--	--	--	--	--
NS-11038.0	--	--	--	--	--	--	--
NS-11039.0	--	--	--	--	--	--	--
NS-1104.0	K06694 26S proteasome non-ATPase regulatory subunit 10 | (RefSeq) 26S proteasome non-ATPase regulatory subunit 10 (A)	uncharacterized protein LOC110426716 [Herrania umbratica]	RecName: Full=E3 ubiquitin-protein ligase XBAT32; EC=2.3.2.27; AltName: Full=Ankyrin repeat domain and RING finger-containing protein XBAT32; AltName: Full=Protein XB3 homolog 2; AltName: Full=RING-type E3 ubiquitin transferase XBAT32;	SubName: Full=Uncharacterized protein {ECO:0000313|EMBL:ESR44362.1};	FOG: Ankyrin repeat	GO:0046872,metal ion binding; GO:0004842,ubiquitin-protein transferase activity; GO:0010311,lateral root formation; GO:0010366,negative regulation of ethylene biosynthetic process; GO:0051865,protein autoubiquitination; GO:0016567,protein ubiquitination; GO:0009733,response to auxin; GO:0006511,ubiquitin-dependent protein catabolic process	Ankyrin repeats (many copies)
NS-11040.0	--	--	--	--	--	--	--
NS-11041.0	K15032 mTERF domain-containing protein, mitochondrial | (RefSeq) transcription termination factor MTERF4, chloroplastic-like (A)	hypothetical protein CUMW_062600 [Citrus unshiu]	RecName: Full=Transcription termination factor MTEF18, mitochondrial {ECO:0000305}; AltName: Full=Mitochondrial transcription termination factor 18 {ECO:0000303|PubMed:23087700}; AltName: Full=Protein SUPPRESSOR OF HOT1-4 1 {ECO:0000303|PubMed:22942382}; Flags: Precursor;	SubName: Full=Uncharacterized protein {ECO:0000313|EMBL:GAY41858.1};	Mitochondrial transcription termination factor, mTERF	GO:0009507,chloroplast; GO:0005739,mitochondrion; GO:0003690,double-stranded DNA binding; GO:0019843,rRNA binding; GO:0003727,single-stranded RNA binding; GO:0009658,chloroplast organization; GO:0032502,developmental process; GO:0006353,DNA-templated transcription, termination; GO:0007005,mitochondrion organization; GO:0006355,regulation of transcription, DNA-templated; GO:0042255,ribosome assemb…	mTERF
NS-11042.0	--	PREDICTED: uncharacterized protein LOC102630507 [Citrus sinensis]	--	SubName: Full=Uncharacterized protein {ECO:0000313|EMBL:GAY69309.1}; Flags: Fragment;	--	--	Ulp1 protease family, C-terminal catalytic domain
NS-11043.0	--	--	--	--	--	--	--
NS-11044.0	--	--	--	--	--	--	--
NS-11045.0	--	--	--	--	--	--	--
NS-11046.0	K14291 phosphorylated adapter RNA export protein | (RefSeq) uncharacterized protein LOC111299285 (A)	uncharacterized protein LOC111299285 [Durio zibethinus]	--	SubName: Full=Uncharacterized protein {ECO:0000313|EMBL:OMP06359.1};	--	--	--
NS-11047.0	K03509 DNA polymerase eta [EC:2.7.7.7] | (RefSeq) DNA polymerase eta isoform X1 (A)	PREDICTED: DNA polymerase eta isoform X7 [Ziziphus jujuba]	RecName: Full=DNA polymerase eta; EC=2.7.7.7; AltName: Full=Radiation-sensitive protein 30; Short=AtRAD30; AltName: Full=Y-family DNA polymerase H; Short=AtPOLH;	SubName: Full=Uncharacterized protein {ECO:0000313|EMBL:KCW75647.1};	DNA polymerase iota/DNA damage inducible protein	GO:0005634,nucleus; GO:0003684,damaged DNA binding; GO:0003887,DNA-directed DNA polymerase activity; GO:0046872,metal ion binding; GO:0006260,DNA replication; GO:0042276,error-prone translesion synthesis; GO:0010224,response to UV-B; GO:0009650,UV protection	Ubiquitin binding region
NS-11048.0	--	--	--	--	--	--	--
NS-11049.0	K08237 hydroquinone glucosyltransferase [EC:2.4.1.218] | (RefSeq) hydroquinone glucosyltransferase (A)	hydroquinone glucosyltransferase [Prunus persica]	RecName: Full=Hydroquinone glucosyltransferase; EC=2.4.1.218; AltName: Full=Arbutin synthase;	RecName: Full=Glycosyltransferase {ECO:0000256|RuleBase:RU362057}; EC=2.4.1.- {ECO:0000256|RuleBase:RU362057};	UDP-glucuronosyl and UDP-glucosyl transferase	GO:0050505,hydroquinone glucosyltransferase activity; GO:0008152,metabolic process	--
NS-11050.0	--	--	--	--	--	--	--
NS-11051.0	--	hypothetical protein CICLE_v10006663mg [Citrus clementina]	--	SubName: Full=Uncharacterized protein {ECO:0000313|EMBL:ESR33841.1};	--	GO:0005524,ATP binding; GO:0004672,protein kinase activity	PB1 domain
NS-11052.0	--	--	--	--	--	--	--
NS-11053.0	K06670 cohesin complex subunit SCC1 | (RefSeq) hypothetical protein (A)	hypothetical protein CICLE_v100309241mg, partial [Citrus clementina]	--	SubName: Full=Uncharacterized protein {ECO:0000313|EMBL:ESR52304.1}; Flags: Fragment;	--	--	--
NS-11054.0	K16250 DNA-directed RNA polymerase IV subunit 1 [EC:2.7.7.6] | (RefSeq) DNA-directed RNA polymerase IV subunit 1 isoform X1 (A)	hypothetical protein CUMW_206670 [Citrus unshiu]	RecName: Full=DNA-directed RNA polymerase IV subunit 1; AltName: Full=DNA-directed RNA polymerase D subunit 1; Short=AtNRPD1a; Short=Nuclear RNA polymerase D 1a; EC=2.7.7.6; AltName: Full=Protein RNA-DIRECTED DNA METHYLATION DEFECTIVE 3; AltName: Full=Protein SILENCING DEFECTIVE 4; AltName: Full=Protein SILENCING MOVEMENT DEFICIENT 2; AltName: Full=RNA polymerase IV subunit 1a; Short=POL IV 1a;	SubName: Full=Uncharacterized protein {ECO:0000313|EMBL:GAY61032.1};	RNA polymerase II, large subunit	GO:0005666,RNA polymerase III complex; GO:0000418,RNA polymerase IV complex; GO:0005654,nucleoplasm; GO:0005634,nucleus; GO:0003677,DNA binding; GO:0003899,DNA-directed 5'-3' RNA polymerase activity; GO:0046872,metal ion binding; GO:0031047,gene silencing by RNA; GO:0010495,long-distance posttranscriptional gene silencing; GO:0030422,production of siRNA involved in RNA interference; GO:0006355,re…	RNA polymerase Rpb1, domain 1
NS-11055.0	K12486 stromal membrane-associated protein | (RefSeq) probable ADP-ribosylation factor GTPase-activating protein AGD11 isoform X1 (A)	hypothetical protein CISIN_1g002002mg [Citrus sinensis]	RecName: Full=Protein QUIRKY {ECO:0000303|PubMed:19180193};	SubName: Full=Uncharacterized protein {ECO:0000313|EMBL:KDO66038.1};	--	GO:0016021,integral component of membrane; GO:0005886,plasma membrane; GO:0009506,plasmodesma; GO:0016757,transferase activity, transferring glycosyl groups; GO:0099402,plant organ development	C2 domain
NS-11056.0	--	uncharacterized protein LOC110601820 isoform X2 [Manihot esculenta]	--	SubName: Full=Uncharacterized protein {ECO:0000313|EMBL:OAY61365.1};	Predicted PhzC/PhzF-type epimerase	GO:0003824,catalytic activity; GO:0009058,biosynthetic process	--
NS-11057.0	K10400 kinesin family member 15 | (RefSeq) kinesin-like protein KIN-12B (A)	hypothetical protein CISIN_1g0006991mg, partial [Citrus sinensis]	RecName: Full=Kinesin-like protein KIN-12B {ECO:0000305}; AltName: Full=Phragmoplast-associated kinesin-related protein 1-like protein {ECO:0000303|PubMed:15258761}; Short=AtPAKRP1L {ECO:0000303|PubMed:15258761};	SubName: Full=Uncharacterized protein {ECO:0000313|EMBL:KDO52836.1}; Flags: Fragment;	--	GO:0005871,kinesin complex; GO:0005874,microtubule; GO:0009524,phragmoplast; GO:0005524,ATP binding; GO:0008017,microtubule binding; GO:0003777,microtubule motor activity; GO:0007112,male meiosis cytokinesis; GO:0055046,microgametogenesis; GO:0007018,microtubule-based movement; GO:0080175,phragmoplast microtubule organization	--
NS-11058.0	K13447 respiratory burst oxidase [EC:1.6.3.- 1.11.1.-] | (RefSeq) hypothetical protein (A)	hypothetical protein CUMW_179400 [Citrus unshiu]	RecName: Full=Respiratory burst oxidase homolog protein B; EC=1.11.1.-; EC=1.6.3.-; AltName: Full=NADPH oxidase RBOHB; Short=AtRBOHB;	SubName: Full=Uncharacterized protein {ECO:0000313|EMBL:GAY57433.1};	Ferric reductase, NADH/NADPH oxidase and related proteins	GO:0016021,integral component of membrane; GO:0005509,calcium ion binding; GO:0016174,NAD(P)H oxidase activity; GO:0004601,peroxidase activity; GO:0009408,response to heat; GO:0009845,seed germination	Ferric reductase NAD binding domain
NS-11059.0	--	--	--	--	--	--	--
NS-1106.0	--	--	--	--	--	--	--
NS-11060.0	--	--	--	--	--	--	--
NS-11061.0	--	--	--	--	--	--	--
NS-11062.0	K09191 general transcription factor IIIA | (RefSeq) transcription factor IIIA-like (A)	transcription factor iiia [Quercus suber]	RecName: Full=Zinc finger transcription factor YY1 {ECO:0000303|PubMed:22508367}; AltName: Full=Protein YIN YANG 1 {ECO:0000303|PubMed:22508367}; Short=AtYY1 {ECO:0000303|PubMed:22508367};	SubName: Full=Uncharacterized protein {ECO:0000313|EMBL:EKX45426.1, ECO:0000313|EnsemblProtists:EKX45426};	FOG: Zn-finger	GO:0005634,nucleus; GO:0046872,metal ion binding; GO:0043565,sequence-specific DNA binding; GO:0009738,abscisic acid-activated signaling pathway; GO:0006952,defense response; GO:0009788,negative regulation of abscisic acid-activated signaling pathway; GO:0045892,negative regulation of transcription, DNA-templated; GO:0045893,positive regulation of transcription, DNA-templated; GO:1900150,regulati…	Zinc-finger double domain
NS-11063.0	--	--	--	--	--	--	--
NS-11064.0	--	--	--	--	--	--	--
NS-11065.0	--	PREDICTED: growth-regulating factor 1 isoform X3 [Theobroma cacao]	--	SubName: Full=Growth-regulating factor 5 isoform 3 {ECO:0000313|EMBL:EOY30288.1};	--	GO:0005634,nucleus; GO:0005524,ATP binding; GO:0032502,developmental process; GO:0006355,regulation of transcription, DNA-templated; GO:0006351,transcription, DNA-templated	--
NS-11066.0	--	--	--	--	--	--	--
NS-11067.0	--	--	--	--	Monocarboxylate transporter	--	Major Facilitator Superfamily
NS-11067.1	--	--	--	SubName: Full=Uncharacterized protein {ECO:0000313|EMBL:EKX51425.1, ECO:0000313|EnsemblProtists:EKX51425};	Monocarboxylate transporter	GO:0016021,integral component of membrane; GO:0055085,transmembrane transport	Major Facilitator Superfamily
NS-11068.0	K13435 serine/threonine-protein kinase Pto | (RefSeq) receptor-like protein kinase HERK 1 (A)	hypothetical protein CUMW_176700 [Citrus unshiu]	RecName: Full=Probable LRR receptor-like serine/threonine-protein kinase At1g56140; EC=2.7.11.1; Flags: Precursor;	SubName: Full=Uncharacterized protein {ECO:0000313|EMBL:GAY57084.1};	--	GO:0016021,integral component of membrane; GO:0005886,plasma membrane; GO:0005524,ATP binding; GO:0004674,protein serine/threonine kinase activity	Protein tyrosine kinase
NS-11069.0	--	PREDICTED: uncharacterized protein LOC102614999 [Citrus sinensis]	--	SubName: Full=Uncharacterized protein {ECO:0000313|EMBL:GAY60921.1};	--	--	TNP1/EN/SPM transposase
NS-1107.0	--	--	--	--	--	--	--
NS-11070.0	--	--	--	--	--	--	--
NS-11071.0	--	--	--	--	--	--	--
NS-11073.0	--	--	--	--	--	--	--
NS-11074.0	--	--	--	--	--	--	--
NS-11075.0	--	--	--	--	mRNA export factor TAP/MEX67	--	Leucine Rich repeats (2 copies)
NS-11076.0	--	--	--	--	--	--	Carbohydrate binding domain (family 32)
NS-11077.0	--	--	--	--	--	--	--
NS-11078.0	--	--	--	--	--	--	--
NS-11079.0	--	--	--	--	--	--	--
NS-1108.0	--	--	--	--	--	--	--
NS-11080.0	--	--	--	--	--	--	--
NS-11081.0	K11206 deaminated glutathione amidase [EC:3.5.1.-] | (RefSeq) nitrilase-like protein 2 (A)	PREDICTED: nitrilase-like protein 2 [Eucalyptus grandis]	RecName: Full=Nitrilase-like protein 2; EC=3.5.-.-;	SubName: Full=Uncharacterized protein {ECO:0000313|EMBL:KCW65336.1};	Carbon-nitrogen hydrolase	GO:0009536,plastid; GO:0016810,hydrolase activity, acting on carbon-nitrogen (but not peptide) bonds; GO:0006807,nitrogen compound metabolic process; GO:0046686,response to cadmium ion	Carbon-nitrogen hydrolase
NS-11082.0	--	uncharacterized protein LOC110695581 [Chenopodium quinoa]	--	SubName: Full=Uncharacterized protein {ECO:0000313|EMBL:CDP14369.1};	FOG: Reverse transcriptase	GO:0003676,nucleic acid binding	Reverse transcriptase-like
NS-11083.0	K08139 MFS transporter, SP family, sugar:H+ symporter | (RefSeq) sugar carrier protein C-like (A)	hypothetical protein POPTR_004G233700v3 [Populus trichocarpa]	RecName: Full=Hexose carrier protein HEX6;	SubName: Full=Uncharacterized protein {ECO:0000313|EMBL:OAY48120.1};	Predicted transporter (major facilitator superfamily)	GO:0016021,integral component of membrane; GO:0015293,symporter activity; GO:0008643,carbohydrate transport	Sugar (and other) transporter
NS-11084.0	--	--	--	--	--	--	--
NS-11085.0	K10886 DNA-repair protein XRCC4 | (RefSeq) DNA repair protein XRCC4 (A)	PREDICTED: DNA repair protein XRCC4 [Citrus sinensis]	RecName: Full=DNA repair protein XRCC4;	SubName: Full=Uncharacterized protein {ECO:0000313|EMBL:ESR33402.1};	--	GO:0005634,nucleus; GO:0005524,ATP binding; GO:0003677,DNA binding; GO:0006310,DNA recombination; GO:0006303,double-strand break repair via nonhomologous end joining	DNA double-strand break repair and V(D)J recombination protein XRCC4
NS-11086.0	--	--	--	--	--	--	--
NS-11087.0	K13177 ATP-dependent RNA helicase DDX1 [EC:3.6.4.13] | (RefSeq) hypothetical protein (A)	hypothetical protein CHLNCDRAFT_33556 [Chlorella variabilis]	RecName: Full=DEAD-box ATP-dependent RNA helicase 37; EC=3.6.4.13;	SubName: Full=Uncharacterized protein {ECO:0000313|EMBL:EFN59708.1};	Putative DEAD-box RNA helicase DDX1	GO:0005737,cytoplasm; GO:0005730,nucleolus; GO:0005777,peroxisome; GO:0005524,ATP binding; GO:0004004,ATP-dependent RNA helicase activity; GO:0003723,RNA binding; GO:0010501,RNA secondary structure unwinding	DEAD/DEAH box helicase
NS-11087.1	--	--	--	--	Putative DEAD-box RNA helicase DDX1	--	--
NS-11088.0	K05391 cyclic nucleotide gated channel, plant | (RefSeq) putative cyclic nucleotide-gated ion channel 8 (A)	hypothetical protein BVRB_7g179290 [Beta vulgaris subsp. vulgaris]	--	SubName: Full=Uncharacterized protein {ECO:0000313|EMBL:KMS97068.1};	FOG: Reverse transcriptase	--	Reverse transcriptase (RNA-dependent DNA polymerase)
NS-11089.0	--	--	--	--	--	--	--
NS-1109.0	--	--	--	--	--	--	--
NS-11090.0	--	--	--	--	--	--	--
NS-11091.0	--	--	--	--	Uncharacterized conserved protein	--	Ribosomal protein L35
NS-11092.0	K19986 exocyst complex component 8 | (RefSeq) exocyst complex component EXO84A (A)	exocyst complex component EXO84A [Durio zibethinus]	RecName: Full=Exocyst complex component EXO84A; Short=AtExo80a;	SubName: Full=Uncharacterized protein {ECO:0000313|EMBL:KCW86788.1};	Exocyst complex subunit	GO:0000145,exocyst; GO:0001927,exocyst assembly; GO:0051601,exocyst localization	--
NS-11093.0	--	--	RecName: Full=Ribosome biogenesis protein NOP53 {ECO:0000305};	--	Cellular protein (glioma tumor suppressor candidate region gene 2)	GO:0005730,nucleolus; GO:0005654,nucleoplasm; GO:0019843,rRNA binding; GO:0000027,ribosomal large subunit assembly; GO:0000055,ribosomal large subunit export from nucleus	Nop53 (60S ribosomal biogenesis)
NS-11094.0	K12857 Prp8 binding protein | (RefSeq) U5 small nuclear ribonucleoprotein 40 kDa protein (A)	PREDICTED: U5 small nuclear ribonucleoprotein 40 kDa protein [Fragaria vesca subsp. vesca]	RecName: Full=Protein Mut11; AltName: Full=Mut11p;	SubName: Full=Uncharacterized protein {ECO:0000313|EMBL:PKI69799.1}; Flags: Fragment;	U5 snRNP-specific protein-like factor and related proteins	GO:0005634,nucleus	WD domain, G-beta repeat
NS-11095.0	K14799 pre-rRNA-processing protein TSR1 | (RefSeq) pre-rRNA-processing protein TSR1 homolog (A)	hypothetical protein PHYPA_002660 [Physcomitrella patens]	--	SubName: Full=Uncharacterized protein {ECO:0000313|EMBL:EDQ77146.1};	Uncharacterized conserved protein	GO:0005634,nucleus; GO:0030688,preribosome, small subunit precursor; GO:0005525,GTP binding; GO:0003924,GTPase activity; GO:0034511,U3 snoRNA binding; GO:0000479,endonucleolytic cleavage of tricistronic rRNA transcript (SSU-rRNA, 5.8S rRNA, LSU-rRNA); GO:0000462,maturation of SSU-rRNA from tricistronic rRNA transcript (SSU-rRNA, 5.8S rRNA, LSU-rRNA)	40S ribosome biogenesis protein Tsr1 and BMS1 C-terminal
NS-11096.0	K18849 25S rRNA (adenine2142-N1)-methyltransferase [EC:2.1.1.286] | (RefSeq) predicted protein (A)	predicted protein [Micromonas commoda]	--	SubName: Full=Uncharacterized protein {ECO:0000313|EMBL:ACO67134.1};	--	GO:0016433,rRNA (adenine) methyltransferase activity	Methyltransferase domain
NS-11097.0	K02872 large subunit ribosomal protein L13Ae | (RefSeq) 60S ribosomal protein L13a-like (A)	PREDICTED: 60S ribosomal protein L13a-like [Pyrus x bretschneideri]	RecName: Full=60S ribosomal protein L13a;	SubName: Full=Predicted protein {ECO:0000313|EMBL:EDQ71401.1};	60S ribosomal protein L13a	GO:0015934,large ribosomal subunit; GO:0003735,structural constituent of ribosome; GO:0006412,translation	--
NS-11098.0	--	--	--	--	Aspartyl beta-hydroxylase	--	Tetratricopeptide repeat
NS-11099.0	--	--	--	--	--	--	--
NS-111.0	--	--	--	--	--	--	--
NS-1110.0	--	--	--	--	--	--	--
NS-11100.0	--	PREDICTED: uncharacterized protein LOC107176654 [Citrus sinensis]	--	SubName: Full=uncharacterized protein LOC107939213 {ECO:0000313|RefSeq:XP_016727995.1};	--	--	--
NS-11101.0	K18422 helicase MOV-10 [EC:3.6.4.13] | (RefSeq) probable RNA helicase SDE3 (A)	hypothetical protein VITISV_014567 [Vitis vinifera]	RecName: Full=Probable RNA helicase SDE3; EC=3.6.4.13; AltName: Full=Silencing defective protein 3;	SubName: Full=Uncharacterized protein {ECO:0000313|EMBL:CAN83068.1};	RNA helicase	GO:0005737,cytoplasm; GO:0005524,ATP binding; GO:0003724,RNA helicase activity; GO:0035194,posttranscriptional gene silencing by RNA; GO:0009616,virus induced gene silencing	--
NS-11103.0	--	PREDICTED: uncharacterized protein LOC107176241 [Citrus sinensis]	--	SubName: Full=Uncharacterized protein {ECO:0000313|EMBL:GAY64497.1};	--	--	--
NS-11103.1	--	--	--	--	--	--	--
NS-11103.2	K01205 alpha-N-acetylglucosaminidase [EC:3.2.1.50] | (RefSeq) alpha-N-acetylglucosaminidase-like (A)	hypothetical protein L484_008713 [Morus notabilis]	--	SubName: Full=Uncharacterized protein {ECO:0000313|EMBL:EXB62863.1};	--	--	Putative gypsy type transposon
NS-11104.0	--	--	--	--	--	--	--
NS-11105.0	--	--	--	--	--	--	--
NS-11106.0	K22419 Delta4-3-oxosteroid 5beta-reductase [EC:1.3.1.3] | (RefSeq) 3-oxo-Delta(4,5)-steroid 5-beta-reductase (A)	hypothetical protein AXF42_Ash016976 [Apostasia shenzhenica]	--	SubName: Full=Uncharacterized protein {ECO:0000313|EMBL:PKA63692.1};	FOG: Reverse transcriptase	--	--
NS-11107.0	--	--	--	--	--	--	--
NS-11108.0	--	--	--	--	--	--	--
NS-11109.0	--	--	--	--	--	--	--
NS-1111.0	K15014 solute carrier family 29 (equilibrative nucleoside transporter), member 1/2/3 | (RefSeq) equilibrative nucleotide transporter 3-like (A)	Ribonuclease H-like domain containing protein [Trema orientalis]	--	SubName: Full=Uncharacterized protein {ECO:0000313|EMBL:CAN62076.1};	--	GO:0003676,nucleic acid binding	--
NS-11110.0	K13466 EIX receptor 1/2 | (RefSeq) receptor-like protein 12 (A)	hypothetical protein CICLE_v100104052mg, partial [Citrus clementina]	RecName: Full=Leucine-rich repeat receptor-like protein kinase PXL1; EC=2.7.11.1; AltName: Full=Protein PHLOEM INTERCALATED WITH XYLEM-LIKE 1; Flags: Precursor;	SubName: Full=Uncharacterized protein {ECO:0000313|EMBL:ESR65442.1}; Flags: Fragment;	FOG: Leucine rich repeat	GO:0016021,integral component of membrane; GO:0005886,plasma membrane; GO:0005524,ATP binding; GO:0004674,protein serine/threonine kinase activity; GO:0030154,cell differentiation; GO:0010087,phloem or xylem histogenesis; GO:0010067,procambium histogenesis	Leucine rich repeat
NS-11111.0	--	--	--	--	--	--	--
NS-11112.0	--	hypothetical protein TorRG33x02_023910 [Trema orientalis]	--	SubName: Full=Uncharacterized protein {ECO:0000313|EMBL:EXC16254.1};	--	--	--
NS-11113.0	--	--	--	--	--	--	--
NS-11114.0	K03124 transcription initiation factor TFIIB | (RefSeq) hypothetical protein (A)	PREDICTED: transcription initiation factor IIB-2-like [Malus domestica]	RecName: Full=Transcription initiation factor IIB-2; AltName: Full=General transcription factor TFIIB-2; Short=AtTFIIB2;	SubName: Full=Uncharacterized protein {ECO:0000313|EMBL:KDO45911.1};	Transcription initiation factor TFIIB	GO:0005737,cytoplasm; GO:0005634,nucleus; GO:0046872,metal ion binding; GO:0017025,TBP-class protein binding; GO:0070897,transcription preinitiation complex assembly; GO:0006355,regulation of transcription, DNA-templated	TFIIB zinc-binding
NS-11115.0	--	--	--	--	--	--	--
NS-11116.0	--	--	--	--	Predicted ribosomal RNA adenine dimethylase	--	--
NS-11117.0	--	--	--	--	Microsomal triglyceride transfer protein	--	Lipoprotein amino terminal region
NS-11118.0	--	--	--	--	--	--	--
NS-11119.0	--	--	--	--	--	--	--
NS-1112.0	--	--	--	--	--	--	--
NS-11120.0	--	--	--	--	--	--	--
NS-11121.0	--	--	--	--	Paf1/RNA polymerase II complex, RTF1 component (involved in regulation of TATA box-binding protein)	--	--
NS-11122.0	--	--	--	--	--	--	--
NS-11123.0	--	--	--	--	--	--	--
NS-11124.0	--	--	--	--	--	--	--
NS-11125.0	K17961 trimethyltridecatetraene/dimethylnonatriene synthase [EC:1.14.14.58 1.14.14.59] | (RefSeq) cytochrome P450 82G1 (A)	hypothetical protein CISIN_1g036812mg [Citrus sinensis]	RecName: Full=Cytochrome P450 82C4; EC=1.14.-.-;	SubName: Full=Uncharacterized protein {ECO:0000313|EMBL:KDO84376.1};	Cytochrome P450 CYP2 subfamily	GO:0016021,integral component of membrane; GO:0016020,membrane; GO:0020037,heme binding; GO:0005506,iron ion binding; GO:0004497,monooxygenase activity; GO:0016709,oxidoreductase activity, acting on paired donors, with incorporation or reduction of molecular oxygen, NAD(P)H as one donor, and incorporation of one atom of oxygen; GO:0071281,cellular response to iron ion; GO:0044550,secondary metabo…	Cytochrome P450
NS-11126.0	K06530 CD109 antigen | (RefSeq) A2M; alpha-2 macroglobulin family-like protein (A)	alpha-2 macroglobulin family-like protein [Micromonas commoda]	--	SubName: Full=Alpha-2 macroglobulin family-like protein {ECO:0000313|EMBL:ACO61102.1};	Alpha-macroglobulin	GO:0005615,extracellular space; GO:0004866,endopeptidase inhibitor activity	Alpha-2-macroglobulin family
NS-11127.0	--	--	--	--	--	--	--
NS-11128.0	--	--	--	--	--	--	--
NS-11129.0	--	--	--	--	--	--	--
NS-1113.0	K06130 lysophospholipase II [EC:3.1.1.5] | (RefSeq) predicted protein (A)	hypothetical protein CHLNCDRAFT_136959 [Chlorella variabilis]	RecName: Full=Probable carboxylesterase Os04g0669500 {ECO:0000305}; EC=3.1.1.- {ECO:0000305};	SubName: Full=Uncharacterized protein {ECO:0000313|EMBL:EKX44434.1, ECO:0000313|EnsemblProtists:EKX44434}; Flags: Fragment;	Lysophospholipase	GO:0005737,cytoplasm; GO:0052689,carboxylic ester hydrolase activity; GO:0008474,palmitoyl-(protein) hydrolase activity; GO:0006631,fatty acid metabolic process; GO:0002084,protein depalmitoylation	Phospholipase/Carboxylesterase
NS-11130.0	--	--	--	--	--	--	--
NS-11131.0	K08266 target of rapamycin complex subunit LST8 | (RefSeq) hypothetical protein (A)	protein lst8 like [Quercus suber]	--	SubName: Full=Uncharacterized protein {ECO:0000313|EMBL:ESR34695.1};	G-protein beta subunit-like protein (contains WD40 repeats)	GO:0031931,TORC1 complex; GO:0031932,TORC2 complex; GO:0032008,positive regulation of TOR signaling; GO:0031929,TOR signaling	--
NS-11132.0	--	--	--	--	--	--	--
NS-11133.0	--	--	--	--	--	--	--
NS-11134.0	--	hypothetical protein CCACVL1_15534 [Corchorus capsularis]	--	SubName: Full=Uncharacterized protein {ECO:0000313|EMBL:OMO76625.1};	--	GO:0016021,integral component of membrane	--
NS-11135.0	--	--	--	--	--	--	--
NS-11136.0	K22262 WD repeat and FYVE domain-containing protein 3 | (RefSeq) protein SPIRRIG (A)	PPR domain-containing protein/PPR_2 domain-containing protein/PPR_3 domain-containing protein/DYW_deaminase domain-containing protein [Cephalotus follicularis]	RecName: Full=Pentatricopeptide repeat-containing protein At3g12770;	SubName: Full=PPR domain-containing protein/PPR_2 domain-containing protein/PPR_3 domain-containing protein/DYW_deaminase domain-containing protein {ECO:0000313|EMBL:GAV71167.1};	FOG: PPR repeat	GO:0005739,mitochondrion; GO:0004519,endonuclease activity; GO:0003723,RNA binding; GO:0008270,zinc ion binding; GO:0080156,mitochondrial mRNA modification	PPR repeat family
NS-11137.0	K23544 serine incorporator 1/3 | (RefSeq) serine incorporator 3 (A)	unnamed protein product, partial [Vitis vinifera]	--	SubName: Full=Uncharacterized protein {ECO:0000313|EMBL:CCB57502.1};	Tumor differentially expressed (TDE) protein	GO:0016021,integral component of membrane; GO:0015194,L-serine transmembrane transporter activity	Serine incorporator (Serinc)
NS-11138.0	K13418 somatic embryogenesis receptor kinase 1 [EC:2.7.10.1 2.7.11.1] | (RefSeq) somatic embryogenesis receptor kinase 2 (A)	hypothetical protein EUTSA_v10019818mg, partial [Eutrema salsugineum]	RecName: Full=Probable LRR receptor-like serine/threonine-protein kinase At1g74360; EC=2.7.11.1; Flags: Precursor;	SubName: Full=Uncharacterized protein {ECO:0000313|EMBL:ESQ27735.1}; Flags: Fragment;	--	GO:0016021,integral component of membrane; GO:0031966,mitochondrial membrane; GO:0005739,mitochondrion; GO:0005886,plasma membrane; GO:0005524,ATP binding; GO:0004674,protein serine/threonine kinase activity; GO:0002215,defense response to nematode	Leucine Rich repeats (2 copies)
NS-11139.0	--	--	--	--	--	--	--
NS-1114.0	K06130 lysophospholipase II [EC:3.1.1.5] | (RefSeq) predicted protein (A)	hypothetical protein CHLNCDRAFT_136959 [Chlorella variabilis]	RecName: Full=Probable carboxylesterase Os04g0669500 {ECO:0000305}; EC=3.1.1.- {ECO:0000305};	SubName: Full=Uncharacterized protein {ECO:0000313|EMBL:EKX44434.1, ECO:0000313|EnsemblProtists:EKX44434}; Flags: Fragment;	Lysophospholipase	GO:0005737,cytoplasm; GO:0052689,carboxylic ester hydrolase activity; GO:0008474,palmitoyl-(protein) hydrolase activity; GO:0006631,fatty acid metabolic process; GO:0002084,protein depalmitoylation	Phospholipase/Carboxylesterase
NS-11140.0	K23280 rhamnogalacturonan I rhamnosyltransferase [EC:2.4.1.351] | (RefSeq) O-fucosyltransferase 34 isoform X2 (A)	conserved hypothetical protein [Ricinus communis]	RecName: Full=O-fucosyltransferase 34 {ECO:0000305}; Short=O-FucT-34 {ECO:0000305}; EC=2.4.1.- {ECO:0000305}; AltName: Full=O-fucosyltransferase family protein {ECO:0000312|EMBL:ARJ31449.1};	SubName: Full=Uncharacterized protein {ECO:0000313|EMBL:EEF36464.1};	--	GO:0005737,cytoplasm; GO:0016021,integral component of membrane; GO:0016757,transferase activity, transferring glycosyl groups; GO:0006004,fucose metabolic process; GO:0006486,protein glycosylation	GDP-fucose protein O-fucosyltransferase
NS-11141.0	K11000 callose synthase [EC:2.4.1.-] | (RefSeq) callose synthase 9 isoform X1 (A)	PREDICTED: callose synthase 9 isoform X1 [Daucus carota subsp. sativus]	RecName: Full=Callose synthase 9; EC=2.4.1.34; AltName: Full=1,3-beta-glucan synthase; AltName: Full=Protein GLUCAN SYNTHASE-LIKE 10;	SubName: Full=Uncharacterized protein {ECO:0000313|EMBL:PKI56120.1};	1,3-beta-glucan synthase/callose synthase catalytic subunit	GO:0000148,1,3-beta-D-glucan synthase complex; GO:0005794,Golgi apparatus; GO:0016021,integral component of membrane; GO:0005886,plasma membrane; GO:0003843,1,3-beta-D-glucan synthase activity; GO:0006075,(1->3)-beta-D-glucan biosynthetic process; GO:0052543,callose deposition in cell wall; GO:0048589,developmental growth; GO:0055047,generative cell mitosis; GO:0009556,microsporogenesis; GO:00095…	1,3-beta-glucan synthase component
NS-11142.0	--	--	--	--	--	--	--
NS-11143.0	--	--	--	--	E3 ubiquitin protein ligase	--	--
NS-11144.0	K14510 serine/threonine-protein kinase CTR1 [EC:2.7.11.1] | (RefSeq) hypothetical protein (A)	hypothetical protein CICLE_v10000192mg [Citrus clementina]	RecName: Full=Serine/threonine-protein kinase CTR1 {ECO:0000303|PubMed:8431946}; EC=2.7.11.1 {ECO:0000305}; AltName: Full=Protein CONSTITUTIVE TRIPLE RESPONSE1 {ECO:0000303|PubMed:8431946};	SubName: Full=Uncharacterized protein {ECO:0000313|EMBL:ESR47045.1};	Tyrosine kinase specific for activated (GTP-bound) p21cdc42Hs	GO:0005789,endoplasmic reticulum membrane; GO:0005524,ATP binding; GO:0004674,protein serine/threonine kinase activity; GO:0004712,protein serine/threonine/tyrosine kinase activity; GO:0004871,NA; GO:0071281,cellular response to iron ion; GO:0009873,ethylene-activated signaling pathway; GO:0009686,gibberellin biosynthetic process; GO:0010105,negative regulation of ethylene-activated signaling pat…	Protein tyrosine kinase
NS-11145.0	--	--	--	--	--	--	--
NS-11147.0	K15044 Arf-GAP domain and FG repeats-containing protein 1 | (RefSeq) probable ADP-ribosylation factor GTPase-activating protein AGD14 isoform X1 (A)	PREDICTED: probable ADP-ribosylation factor GTPase-activating protein AGD14 [Gossypium hirsutum]	--	SubName: Full=probable ADP-ribosylation factor GTPase-activating protein AGD14 {ECO:0000313|RefSeq:XP_016681192.1};	--	GO:0005096,GTPase activator activity; GO:0046872,metal ion binding	--
NS-11148.0	K02327 DNA polymerase delta subunit 1 [EC:2.7.7.7] | (RefSeq) DNA polymerase delta catalytic subunit (A)	hypothetical protein CICLE_v10000086mg [Citrus clementina]	RecName: Full=DNA polymerase delta catalytic subunit; EC=2.7.7.7;	RecName: Full=DNA polymerase {ECO:0000256|RuleBase:RU000442}; EC=2.7.7.7 {ECO:0000256|RuleBase:RU000442};	DNA polymerase delta, catalytic subunit	GO:0043625,delta DNA polymerase complex; GO:0008296,3'-5'-exodeoxyribonuclease activity; GO:0003677,DNA binding; GO:0003887,DNA-directed DNA polymerase activity; GO:0046872,metal ion binding; GO:0000166,nucleotide binding; GO:0006287,base-excision repair, gap-filling; GO:0045004,DNA replication proofreading; GO:0006297,nucleotide-excision repair, DNA gap filling	DNA polymerase family B, exonuclease domain
NS-11149.0	--	--	--	--	--	--	--
NS-1115.0	--	--	--	--	--	--	--
NS-11150.0	K19525 vacuolar protein sorting-associated protein 13A/C | (RefSeq) uncharacterized protein LOC111279261 isoform X1 (A)	uncharacterized protein LOC111279261 isoform X6 [Durio zibethinus]	--	SubName: Full=Calcium-dependent lipid-binding family protein isoform 2 {ECO:0000313|EMBL:EOY06841.1}; Flags: Fragment;	Vacuolar protein sorting-associated protein	--	--
NS-11151.0	--	--	--	--	--	--	--
NS-11152.0	--	--	--	--	--	--	--
NS-11153.0	--	--	--	--	--	--	--
NS-11154.0	--	--	--	--	--	--	--
NS-11155.0	--	--	--	--	--	--	--
NS-11156.0	--	--	--	--	--	--	--
NS-11157.0	--	Ankyrin repeat family protein / regulator of chromosome condensation (RCC1) family protein isoform 1 [Theobroma cacao]	--	SubName: Full=Ankyrin repeat family protein / regulator of chromosome condensation (RCC1) family protein isoform 1 {ECO:0000313|EMBL:EOY10557.1};	--	--	--
NS-11158.0	K21594 translation factor GUF1, mitochondrial [EC:3.6.5.-] | (RefSeq) translation factor GUF1 homolog, chloroplastic-like isoform X1 (A)	hypothetical protein VITISV_024814 [Vitis vinifera]	RecName: Full=Retrovirus-related Pol polyprotein from transposon RE1; AltName: Full=Retro element 1 {ECO:0000303|PubMed:10689195}; Short=AtRE1 {ECO:0000303|PubMed:10689195}; Includes: RecName: Full=Protease RE1; EC=3.4.23.-; Includes: RecName: Full=Reverse transcriptase RE1; EC=2.7.7.49; Includes: RecName: Full=Endonuclease RE1;	SubName: Full=Uncharacterized protein {ECO:0000313|EMBL:CAN68682.1};	FOG: Transposon-encoded proteins with TYA, reverse transcriptase, integrase domains in various combinations	GO:0004190,aspartic-type endopeptidase activity; GO:0004519,endonuclease activity; GO:0046872,metal ion binding; GO:0003676,nucleic acid binding; GO:0003964,RNA-directed DNA polymerase activity; GO:0015074,DNA integration; GO:0006310,DNA recombination	GAG-pre-integrase domain
NS-11159.0	--	--	--	--	--	--	--
NS-1116.0	--	--	--	--	--	--	--
NS-11160.0	K12856 pre-mRNA-processing factor 8 | (RefSeq) pre-mRNA-processing-splicing factor 8A-like (A)	PREDICTED: pre-mRNA-processing-splicing factor 8A-like [Camelina sativa]	RecName: Full=Pre-mRNA-processing-splicing factor 8A {ECO:0000305}; AltName: Full=PRP8 homolog A {ECO:0000305}; Short=AtPRP8A {ECO:0000303|PubMed:19261069}; AltName: Full=Protein ABNORMAL SUSPENSOR 2 {ECO:0000303|Ref.3}; AltName: Full=Protein EMBRYO DEFECTIVE 14 {ECO:0000303|Ref.3}; AltName: Full=Protein EMBRYO DEFECTIVE 177 {ECO:0000303|Ref.3}; AltName: Full=Protein EMBRYO DEFECTIVE 33 {ECO:0000…	SubName: Full=Uncharacterized protein {ECO:0000313|EnsemblPlants:Bra005076.1-P};	U5 snRNP spliceosome subunit	GO:0071013,catalytic step 2 spliceosome; GO:0009507,chloroplast; GO:0016020,membrane; GO:0005682,U5 snRNP; GO:0097157,pre-mRNA intronic binding; GO:0000386,second spliceosomal transesterification activity; GO:0030619,U1 snRNA binding; GO:0030620,U2 snRNA binding; GO:0030623,U5 snRNA binding; GO:0017070,U6 snRNA binding; GO:0000380,alternative mRNA splicing, via spliceosome; GO:0000398,mRNA splici…	U6-snRNA interacting domain of PrP8
NS-11161.0	--	--	--	--	--	--	--
NS-11162.0	--	--	--	--	--	--	--
NS-11163.0	--	uncharacterized protein LOC110932132 [Helianthus annuus]	--	SubName: Full=Uncharacterized protein {ECO:0000313|EMBL:KRH25408.1};	--	--	--
NS-11164.0	--	--	--	--	--	--	--
NS-11165.0	--	--	--	--	--	--	--
NS-11166.0	--	--	--	--	--	--	--
NS-11167.0	K10576 ubiquitin-conjugating enzyme E2 H [EC:2.3.2.23] | (RefSeq) ubiquitin-conjugating enzyme E2 4 (A)	hypothetical protein CUMW_042100 [Citrus unshiu]	RecName: Full=Ubiquitin-conjugating enzyme E2 4; EC=2.3.2.23; AltName: Full=E2 ubiquitin-conjugating enzyme 4; AltName: Full=Ubiquitin carrier protein 4; AltName: Full=Ubiquitin-conjugating enzyme E2-21 kDa 1; AltName: Full=Ubiquitin-protein ligase 4;	SubName: Full=Uncharacterized protein {ECO:0000313|EMBL:GAY39138.1};	Ubiquitin-protein ligase	GO:0005737,cytoplasm; GO:0005524,ATP binding; GO:0061630,ubiquitin protein ligase activity; GO:0031625,ubiquitin protein ligase binding; GO:0004842,ubiquitin-protein transferase activity; GO:0006511,ubiquitin-dependent protein catabolic process	Ubiquitin-conjugating enzyme
NS-11168.0	K13679 granule-bound starch synthase [EC:2.4.1.242] | (RefSeq) granule-bound starch synthase 1, chloroplastic/amyloplastic-like (A)	granule bound starch synthase, partial [Fouquieria fasciculata]	RecName: Full=Granule-bound starch synthase 1, chloroplastic/amyloplastic; EC=2.4.1.21; AltName: Full=Granule-bound starch synthase I; Short=GBSS-I; Flags: Precursor;	SubName: Full=Granule bound starch synthase {ECO:0000313|EMBL:ACU01054.1}; Flags: Fragment;	--	GO:0009501,amyloplast; GO:0009507,chloroplast; GO:0033201,alpha-1,4-glucan synthase activity; GO:0004373,glycogen (starch) synthase activity; GO:0009011,starch synthase activity; GO:0019252,starch biosynthetic process	--
NS-11169.0	--	--	--	--	--	--	--
NS-1117.0	K12396 AP-3 complex subunit delta | (RefSeq) AP-3 complex subunit delta-like isoform X1 (A)	hypothetical protein PHYPA_008271 [Physcomitrella patens]	RecName: Full=AP-3 complex subunit delta; AltName: Full=Adaptor-related protein complex 3 subunit delta; AltName: Full=Delta-adaptin; Short=At-d-Ad; Short=At-delta-Ad; AltName: Full=Protein-affected trafficking 4;	SubName: Full=Uncharacterized protein {ECO:0000313|EMBL:EGB04363.1}; Flags: Fragment;	Vesicle coat complex AP-3, delta subunit	GO:0030123,AP-3 adaptor complex; GO:0005794,Golgi apparatus; GO:0000139,Golgi membrane; GO:0007032,endosome organization; GO:0006886,intracellular protein transport; GO:0080171,lytic vacuole organization; GO:1990019,protein storage vacuole organization; GO:0006903,vesicle targeting	Adaptin N terminal region
NS-11170.0	--	uncharacterized protein LOC111307051 [Durio zibethinus]	--	SubName: Full=C-8 sterol isomerases, putative {ECO:0000313|EMBL:EOY05111.1};	--	GO:0016021,integral component of membrane; GO:0016853,isomerase activity	--
NS-11171.0	--	--	--	--	--	--	--
NS-11172.0	--	PREDICTED: probable LRR receptor-like serine/threonine-protein kinase At1g56140 [Ziziphus jujuba]	--	SubName: Full=Uncharacterized protein {ECO:0000313|EMBL:GAY42434.1};	--	--	--
NS-11173.0	--	--	--	--	--	--	--
NS-11174.0	--	hypothetical protein TorRG33x02_293580, partial [Trema orientalis]	--	SubName: Full=Retrovirus-related Pol polyprotein from transposon TNT 1-94 {ECO:0000313|EMBL:EXC13109.1};	--	GO:0003676,nucleic acid binding	--
NS-11175.0	K03165 DNA topoisomerase III [EC:5.6.2.1] | (RefSeq) DNA topoisomerase 3-alpha-like (A)	hypothetical protein VITISV_022758, partial [Vitis vinifera]	--	SubName: Full=Uncharacterized protein {ECO:0000313|EMBL:CAN59965.1}; Flags: Fragment;	FOG: Reverse transcriptase	--	--
NS-11176.0	--	--	--	--	--	--	--
NS-11177.0	K19984 exocyst complex component 5 | (RefSeq) uncharacterized protein LOC113272286 (A)	hypothetical protein CUMW_181840 [Citrus unshiu]	RecName: Full=Putative AC transposase; AltName: Full=ORFA;	SubName: Full=Uncharacterized protein {ECO:0000313|EMBL:GAY57751.1};	Tam3-transposase (Ac family)	GO:0003677,DNA binding; GO:0046983,protein dimerization activity; GO:0006310,DNA recombination; GO:0032196,transposition	--
NS-11178.0	K04420 mitogen-activated protein kinase kinase kinase 2 [EC:2.7.11.25] | (RefSeq) mitogen-activated protein kinase kinase kinase 5 isoform X2 (A)	hypothetical protein CICLE_v10000396mg [Citrus clementina]	RecName: Full=Mitogen-activated protein kinase kinase kinase 5 {ECO:0000303|PubMed:27679653}; EC=2.7.11.25 {ECO:0000269|PubMed:27679653}; AltName: Full=MAP3K gamma protein kinase {ECO:0000303|PubMed:10095117}; Short=AtMAP3Kgamma {ECO:0000303|PubMed:10095117};	SubName: Full=Uncharacterized protein {ECO:0000313|EMBL:ESR48104.1};	MEKK and related serine/threonine protein kinases	GO:0005829,cytosol; GO:0005886,plasma membrane; GO:0005524,ATP binding; GO:0004709,MAP kinase kinase kinase activity; GO:0004674,protein serine/threonine kinase activity; GO:0000187,activation of MAPK activity; GO:0032147,activation of protein kinase activity; GO:0071323,cellular response to chitin; GO:0006952,defense response; GO:0046777,protein autophosphorylation; GO:2000071,regulation of defe…	Protein kinase domain
NS-11179.0	--	--	--	--	--	--	--
NS-1118.0	--	--	--	--	Vesicle coat protein clathrin, light chain	--	Clathrin light chain
NS-11180.0	K13430 serine/threonine-protein kinase PBS1 [EC:2.7.11.1] | (RefSeq) LOC109759178; probable serine/threonine-protein kinase PBL7 (A)	PREDICTED: probable LRR receptor-like serine/threonine-protein kinase At5g48740 [Theobroma cacao]	RecName: Full=Probable LRR receptor-like serine/threonine-protein kinase At5g48740; EC=2.7.11.1; Flags: Precursor;	SubName: Full=Uncharacterized protein {ECO:0000313|EMBL:ESR56841.1};	--	GO:0016021,integral component of membrane; GO:0005524,ATP binding; GO:0004674,protein serine/threonine kinase activity	Protein tyrosine kinase
NS-11181.0	--	--	--	--	--	--	--
NS-11182.0	--	--	--	--	--	--	--
NS-11183.0	--	BTB/POZ domain-containing protein At2g24240-like [Spinacia oleracea]	RecName: Full=BTB/POZ domain-containing protein At4g30940;	SubName: Full=Uncharacterized protein {ECO:0000313|EMBL:KNA10263.1};	SETA binding protein SB1 and related proteins, contain BTB/POZ domain	GO:0051260,protein homooligomerization; GO:0016567,protein ubiquitination	--
NS-11184.0	K16054 methylthioribulose 1-phosphate dehydratase / enolase-phosphatase E1 [EC:4.2.1.109 3.1.3.77] | (RefSeq) probable bifunctional methylthioribulose-1-phosphate dehydratase/enolase-phosphatase E1 1 (A)	hypothetical protein LSAT_9X97501 [Lactuca sativa]	RecName: Full=Probable bifunctional methylthioribulose-1-phosphate dehydratase/enolase-phosphatase E1 {ECO:0000255|HAMAP-Rule:MF_03118}; Includes: RecName: Full=Methylthioribulose-1-phosphate dehydratase {ECO:0000255|HAMAP-Rule:MF_03118}; Short=MTRu-1-P dehydratase {ECO:0000255|HAMAP-Rule:MF_03118}; EC=4.2.1.109 {ECO:0000255|HAMAP-Rule:MF_03118}; Includes: RecName: Full=Enolase-phosphatase E1 {EC…	RecName: Full=Probable bifunctional methylthioribulose-1-phosphate dehydratase/enolase-phosphatase E1 {ECO:0000256|HAMAP-Rule:MF_03118}; Includes: RecName: Full=Enolase-phosphatase E1 {ECO:0000256|HAMAP-Rule:MF_03118}; EC=3.1.3.77 {ECO:0000256|HAMAP-Rule:MF_03118}; AltName: Full=2,3-diketo-5-methylthio-1-phosphopentane phosphatase {ECO:0000256|HAMAP-Rule:MF_03118}; Includes: RecName: Full=Methylt…	Enolase-phosphatase E-1	GO:0005737,cytoplasm; GO:0043874,acireductone synthase activity; GO:0000287,magnesium ion binding; GO:0046570,methylthioribulose 1-phosphate dehydratase activity; GO:0019509,L-methionine salvage from methylthioadenosine	--
NS-11185.0	--	--	--	--	--	--	--
NS-11186.0	K11001 phosphatidylinositol N-acetylglucosaminyltransferase subunit Y | (RefSeq) uncharacterized protein LOC110641186 (A)	hypothetical protein PRUPE_1G174200 [Prunus persica]	--	SubName: Full=Uncharacterized protein {ECO:0000313|EMBL:ONI28991.1};	--	GO:0016021,integral component of membrane	Phosphatidylinositol N-acetylglucosaminyltransferase subunit Y
NS-11187.0	--	Uncharacterized protein TCM_046047 [Theobroma cacao]	--	SubName: Full=Uncharacterized protein {ECO:0000313|EMBL:EOY20448.1};	--	--	--
NS-11188.0	--	--	--	--	--	--	--
NS-11189.0	K20891 beta-glucuronosyltransferase [EC:2.4.1.-] | (RefSeq) LOC109784482; beta-glucuronosyltransferase GlcAT14B-like (A)	PREDICTED: beta-glucuronosyltransferase GlcAT14A-like, partial [Gossypium arboreum]	RecName: Full=Beta-glucuronosyltransferase GlcAT14A {ECO:0000305}; EC=2.4.1.- {ECO:0000305}; AltName: Full=GT14 family glucuronic acid transferase 1 {ECO:0000305}; Short=AtGlcAT14A {ECO:0000303|PubMed:24128328};	SubName: Full=Branch domain-containing protein {ECO:0000313|EMBL:GAV76630.1};	Branching enzyme	GO:0005794,Golgi apparatus; GO:0000139,Golgi membrane; GO:0016021,integral component of membrane; GO:0008375,acetylglucosaminyltransferase activity; GO:0015020,glucuronosyltransferase activity; GO:0009826,unidimensional cell growth	Core-2/I-Branching enzyme
NS-1119.0	--	--	--	--	--	--	--
NS-11190.0	--	--	--	--	--	--	--
NS-11191.0	--	hypothetical protein CUMW_002730 [Citrus unshiu]	RecName: Full=Protein FAR-RED ELONGATED HYPOCOTYL 3;	SubName: Full=Uncharacterized protein {ECO:0000313|EMBL:GAY32514.1};	--	GO:0005634,nucleus; GO:0003700,DNA-binding transcription factor activity; GO:0008270,zinc ion binding; GO:0007623,circadian rhythm; GO:0010018,far-red light signaling pathway; GO:0042753,positive regulation of circadian rhythm; GO:0045893,positive regulation of transcription, DNA-templated; GO:0010017,red or far-red light signaling pathway; GO:0009585,red, far-red light phototransduction; GO:0010…	--
NS-11192.0	--	--	--	--	--	--	--
NS-11193.0	--	--	--	--	--	--	--
NS-11194.0	--	--	--	--	--	--	--
NS-11195.0	--	--	--	--	--	--	--
NS-11195.1	--	--	--	--	--	--	--
NS-11196.0	K08592 sentrin-specific protease 1 [EC:3.4.22.68] | (RefSeq) uncharacterized LOC104878148 (A)	PREDICTED: uncharacterized protein LOC104881229 [Vitis vinifera]	--	SubName: Full=Uncharacterized protein {ECO:0000313|EMBL:CCB62961.1};	--	GO:0008234,cysteine-type peptidase activity	Ulp1 protease family, C-terminal catalytic domain
NS-11197.0	--	--	--	--	--	--	--
NS-11198.0	--	--	--	--	--	--	--
NS-11199.0	--	--	--	--	--	--	--
NS-112.0	--	--	--	--	--	--	--
NS-1120.0	--	--	--	--	--	--	--
NS-11200.0	--	pentatricopeptide repeat-containing protein At2g41720-like isoform X3 [Carica papaya]	RecName: Full=Pentatricopeptide repeat-containing protein At2g41720; AltName: Full=Protein EMBRYO DEFECTIVE 2654;	SubName: Full=Uncharacterized protein {ECO:0000313|EMBL:KDO48204.1};	FOG: PPR repeat	GO:0009507,chloroplast; GO:0004519,endonuclease activity; GO:0003723,RNA binding; GO:0003735,structural constituent of ribosome; GO:0010239,chloroplast mRNA processing; GO:0009793,embryo development ending in seed dormancy; GO:0009451,RNA modification; GO:0008380,RNA splicing	Pentatricopeptide repeat domain
NS-11201.0	K02154 V-type H+-transporting ATPase subunit a | (RefSeq) V-type proton ATPase subunit a-like (A)	v-type proton atpase subunit a [Quercus suber]	RecName: Full=V-type proton ATPase subunit a3; Short=V-ATPase subunit a3; AltName: Full=V-type proton ATPase 95 kDa subunit a isoform 3; Short=V-ATPase 95 kDa isoform a3; AltName: Full=Vacuolar H(+)-ATPase subunit a isoform 3; AltName: Full=Vacuolar proton pump subunit a3; AltName: Full=Vacuolar proton translocating ATPase 95 kDa subunit a isoform 3;	RecName: Full=V-type proton ATPase subunit a {ECO:0000256|RuleBase:RU361189};	Vacuolar H+-ATPase V0 sector, subunit a	GO:0009507,chloroplast; GO:0009941,chloroplast envelope; GO:0005794,Golgi apparatus; GO:0016021,integral component of membrane; GO:0016020,membrane; GO:0000325,plant-type vacuole; GO:0009705,plant-type vacuole membrane; GO:0005886,plasma membrane; GO:0005774,vacuolar membrane; GO:0016471,vacuolar proton-transporting V-type ATPase complex; GO:0000220,vacuolar proton-transporting V-type ATPase, V0 …	V-type ATPase 116kDa subunit family
NS-11202.0	--	--	--	--	--	--	--
NS-11203.0	--	PREDICTED: uncharacterized protein LOC100241149 isoform X1 [Vitis vinifera]	--	SubName: Full=Uncharacterized protein {ECO:0000313|EMBL:CAN70048.1};	--	--	--
NS-11204.0	--	--	--	--	--	--	--
NS-11205.0	--	--	--	--	--	--	--
NS-11206.0	--	--	--	--	--	--	--
NS-11207.0	--	--	--	--	--	--	--
NS-11208.0	--	--	--	--	--	--	--
NS-11209.0	K22686 pro-apoptotic serine protease NMA111 [EC:3.4.21.-] | (RefSeq) LOC109759762; protease Do-like 7 (A)	PREDICTED: uncharacterized protein LOC108207825 [Daucus carota subsp. sativus]	--	SubName: Full=Ty3/gypsy retrotransposon protein {ECO:0000313|EMBL:AFK13856.1};	--	GO:0003676,nucleic acid binding; GO:0015074,DNA integration	--
NS-1121.0	K10575 ubiquitin-conjugating enzyme E2 G1 [EC:2.3.2.23] | (RefSeq) ubiquitin-conjugating enzyme E2 7-like (A)	PREDICTED: ubiquitin-conjugating enzyme E2 7-like [Populus euphratica]	RecName: Full=Ubiquitin-conjugating enzyme E2 7; EC=2.3.2.23; AltName: Full=E2 ubiquitin-conjugating enzyme 7; AltName: Full=Ubiquitin carrier protein 7; AltName: Full=Ubiquitin-protein ligase 7;	SubName: Full=Ubiquitin-conjugating enzyme E2 13 family protein {ECO:0000313|EMBL:EEE89452.1};	Ubiquitin-protein ligase	GO:0005737,cytoplasm; GO:0005524,ATP binding; GO:0061630,ubiquitin protein ligase activity; GO:0031625,ubiquitin protein ligase binding; GO:0000209,protein polyubiquitination	Ubiquitin-conjugating enzyme
NS-11210.0	--	--	--	--	--	--	--
NS-11211.0	--	--	--	--	--	--	--
NS-11212.0	--	--	--	--	--	--	--
NS-11213.0	--	hypothetical protein CICLE_v10013325mg, partial [Citrus clementina]	--	SubName: Full=Uncharacterized protein {ECO:0000313|EMBL:ESR44553.1}; Flags: Fragment;	--	--	NLI interacting factor-like phosphatase
NS-11214.0	--	PREDICTED: phosphoglucan phosphatase LSF1, chloroplastic isoform X2 [Pyrus x bretschneideri]	RecName: Full=Phosphoglucan phosphatase LSF1, chloroplastic; EC=3.1.3.-; AltName: Full=Phosphoglucan phosphatase like sex Four1; AltName: Full=Protein LIKE SEX4 1; Flags: Precursor;	SubName: Full=phosphoglucan phosphatase LSF1, chloroplastic isoform X2 {ECO:0000313|RefSeq:XP_018823130.1};	Dual specificity phosphatase	GO:0009507,chloroplast; GO:0009569,chloroplast starch grain; GO:0009570,chloroplast stroma; GO:0043036,starch grain; GO:0019203,carbohydrate phosphatase activity; GO:0008138,protein tyrosine/serine/threonine phosphatase activity; GO:0005983,starch catabolic process	Dual specificity phosphatase, catalytic domain
NS-11215.0	K08489 syntaxin 16 | (RefSeq) syntaxin-43 (A)	hypothetical protein CISIN_1g028123mg [Citrus sinensis]	RecName: Full=Syntaxin-41; Short=AtSYP41; Short=AtTLG2a;	SubName: Full=Uncharacterized protein {ECO:0000313|EMBL:KDO81735.1};	SNARE protein TLG2/Syntaxin 16	GO:0016021,integral component of membrane; GO:0031201,SNARE complex; GO:0005802,trans-Golgi network; GO:0005484,SNAP receptor activity; GO:0000149,SNARE binding; GO:0006886,intracellular protein transport; GO:0048278,vesicle docking; GO:0006906,vesicle fusion	--
NS-11216.0	--	--	--	--	Uncharacterized enzymes related to aldose 1-epimerase	--	--
NS-11217.0	K08635 neprilysin [EC:3.4.24.11] | (RefSeq) endothelin-converting enzyme 1-like (A)	PREDICTED: endothelin-converting enzyme 1-like [Pyrus x bretschneideri]	--	SubName: Full=Uncharacterized protein {ECO:0000313|EMBL:EQC27272.1};	M13 family peptidase	GO:0004222,metalloendopeptidase activity	Peptidase family M13
NS-11218.0	--	--	--	--	--	--	--
NS-11219.0	--	--	--	--	--	--	--
NS-1122.0	--	--	--	--	--	--	--
NS-11220.0	K23280 rhamnogalacturonan I rhamnosyltransferase [EC:2.4.1.351] | (RefSeq) O-fucosyltransferase 3 isoform X1 (A)	PREDICTED: uncharacterized protein At1g04910 [Citrus sinensis]	RecName: Full=O-fucosyltransferase 3 {ECO:0000305}; Short=O-FucT-3 {ECO:0000305}; EC=2.4.1.- {ECO:0000305}; AltName: Full=O-fucosyltransferase family protein {ECO:0000305};	SubName: Full=Uncharacterized protein {ECO:0000313|EMBL:ESR51985.1};	--	GO:0005737,cytoplasm; GO:0016021,integral component of membrane; GO:0016757,transferase activity, transferring glycosyl groups; GO:0006004,fucose metabolic process; GO:0006486,protein glycosylation	GDP-fucose protein O-fucosyltransferase
NS-11221.0	--	--	--	--	--	--	--
NS-11221.1	--	--	--	--	--	--	--
NS-11221.3	K17604 zinc finger SWIM domain-containing protein 3 | (RefSeq) protein FAR1-RELATED SEQUENCE 5-like (A)	PREDICTED: protein FAR1-RELATED SEQUENCE 5-like [Juglans regia]	--	SubName: Full=protein FAR1-RELATED SEQUENCE 5-like {ECO:0000313|RefSeq:XP_018814330.1};	--	--	--
NS-11221.4	K17604 zinc finger SWIM domain-containing protein 3 | (RefSeq) hypothetical protein (A)	hypothetical protein CISIN_1g041847mg [Citrus sinensis]	--	SubName: Full=Uncharacterized protein {ECO:0000313|EMBL:KDO52073.1};	--	GO:0006355,regulation of transcription, DNA-templated	--
NS-11221.5	--	--	--	--	--	--	--
NS-11222.0	K08900 mitochondrial chaperone BCS1 | (RefSeq) AAA-ATPase At1g43910-like (A)	PREDICTED: AAA-ATPase At1g43910-like [Gossypium hirsutum]	RecName: Full=AAA-ATPase At1g43910; EC=3.6.1.3 {ECO:0000250|UniProtKB:Q9FLD5};	SubName: Full=AAA-ATPase At1g43910-like {ECO:0000313|RefSeq:XP_016697712.1};	AAA+-type ATPase	GO:0005783,endoplasmic reticulum; GO:0005794,Golgi apparatus; GO:0016021,integral component of membrane; GO:0009506,plasmodesma; GO:0005524,ATP binding; GO:0016887,ATPase activity; GO:0051365,cellular response to potassium ion starvation; GO:0009737,response to abscisic acid	ATPase family associated with various cellular activities (AAA)
NS-11223.0	--	--	--	--	--	--	--
NS-11224.0	--	--	--	--	--	--	--
NS-11225.0	K03251 translation initiation factor 3 subunit D | (RefSeq) eukaryotic translation initiation factor 3 subunit D-like (A)	cold-regulated 413 inner membrane protein 1, chloroplastic [Jatropha curcas]	RecName: Full=Cold-regulated 413 inner membrane protein 2, chloroplastic; Short=AtCOR413-IM2; AltName: Full=Cold-regulated 413 thylakoid membrane 2; Short=AtCOR413-TM2; Flags: Precursor;	SubName: Full=Uncharacterized protein {ECO:0000313|EMBL:KDP21202.1};	--	GO:0009941,chloroplast envelope; GO:0009535,chloroplast thylakoid membrane; GO:0031357,integral component of chloroplast inner membrane; GO:0070417,cellular response to cold; GO:0009631,cold acclimation	Cold acclimation protein WCOR413
NS-11226.0	--	hypothetical protein CUMW_167020 [Citrus unshiu]	--	SubName: Full=Uncharacterized protein {ECO:0000313|EMBL:GAY55821.1};	Ribokinase	--	pfkB family carbohydrate kinase
NS-11227.0	K01528 dynamin GTPase [EC:3.6.5.5] | (Kazusa) Lj0g3v0199559.2; - (A)	hypothetical protein VITISV_019171, partial [Vitis vinifera]	RecName: Full=Uncharacterized mitochondrial protein AtMg00820; AltName: Full=ORF170;	SubName: Full=Uncharacterized protein {ECO:0000313|EMBL:CAN66999.1}; Flags: Fragment;	FOG: Transposon-encoded proteins with TYA, reverse transcriptase, integrase domains in various combinations	GO:0005739,mitochondrion	Reverse transcriptase (RNA-dependent DNA polymerase)
NS-11228.0	--	--	--	--	--	--	--
NS-11228.1	--	--	--	--	--	--	--
NS-11228.2	K16292 KDEL-tailed cysteine endopeptidase [EC:3.4.22.-] | (RefSeq) vignain-like (A)	PREDICTED: uncharacterized protein LOC109168017, partial [Ipomoea nil]	--	SubName: Full=Uncharacterized protein {ECO:0000313|EMBL:CAN77377.1};	--	--	--
NS-11228.3	--	--	--	--	--	--	--
NS-11229.0	K12858 ATP-dependent RNA helicase DDX23/PRP28 [EC:3.6.4.13] | (RefSeq) pre-mRNA-splicing ATP-dependent RNA helicase prp28-like (A)	pre-mrna-splicing atp-dependent rna helicase prp28 [Quercus suber]	RecName: Full=DEAD-box ATP-dependent RNA helicase 21; EC=3.6.4.13;	SubName: Full=Putative ATP-dependent RNA helicase DDX23 {ECO:0000313|EMBL:OLP85134.1};	U5 snRNP-like RNA helicase subunit	GO:0071013,catalytic step 2 spliceosome; GO:0005737,cytoplasm; GO:0005730,nucleolus; GO:0005634,nucleus; GO:0005682,U5 snRNP; GO:0005524,ATP binding; GO:0004004,ATP-dependent RNA helicase activity; GO:0003723,RNA binding; GO:0006397,mRNA processing; GO:0010501,RNA secondary structure unwinding; GO:0000375,RNA splicing, via transesterification reactions	Helicase conserved C-terminal domain
NS-1123.0	--	--	--	--	--	--	--
NS-11230.0	K04705 signal transducing adaptor molecule | (RefSeq) class E vacuolar protein-sorting machinery protein hse1-like (A)	predicted protein [Physcomitrella patens]	RecName: Full=TOM1-like protein 9 {ECO:0000305};	SubName: Full=Uncharacterized protein {ECO:0000313|EMBL:PKI32448.1};	Signal transducing adaptor protein STAM/STAM2	GO:0005737,cytoplasm; GO:0016020,membrane; GO:0006886,intracellular protein transport	VHS domain
NS-11231.0	--	--	--	--	Predicted membrane protein, contains DoH and Cytochrome b-561/ferric reductase transmembrane domains	--	--
NS-11233.0	--	--	--	--	--	--	--
NS-11234.0	--	--	--	--	--	--	--
NS-11235.0	--	PREDICTED: zinc finger protein ZAT1 [Theobroma cacao]	RecName: Full=Zinc finger protein ZAT2 {ECO:0000305}; AltName: Full=Protein DUO1-ACTIVATED ZINC FINGER 1 {ECO:0000303|PubMed:21285328};	SubName: Full=C2H2-type zinc finger family protein {ECO:0000313|EMBL:EOX96331.1};	FOG: Zn-finger	GO:0005634,nucleus; GO:0003700,DNA-binding transcription factor activity; GO:0046872,metal ion binding; GO:0003676,nucleic acid binding; GO:0048235,pollen sperm cell differentiation; GO:0006355,regulation of transcription, DNA-templated; GO:0006351,transcription, DNA-templated	C2H2-type zinc finger
NS-11236.0	--	unknown [Picea sitchensis]	RecName: Full=FACT complex subunit SPT16; AltName: Full=Facilitates chromatin transcription complex subunit SPT16;	SubName: Full=Uncharacterized protein {ECO:0000313|EMBL:ADE76954.1};	Global transcriptional regulator, cell division control protein	GO:0035101,FACT complex; GO:0005719,nuclear euchromatin; GO:0005730,nucleolus; GO:0005634,nucleus; GO:0042393,histone binding; GO:0031491,nucleosome binding; GO:0006281,DNA repair; GO:0006260,DNA replication; GO:0034724,DNA replication-independent nucleosome organization; GO:0032968,positive regulation of transcription elongation from RNA polymerase II promoter; GO:0006368,transcription elongatio…	Histone chaperone Rttp106-like
NS-11237.0	--	--	--	--	--	--	--
NS-11238.0	K06691 26S proteasome regulatory subunit N13 | (RefSeq) 26S proteasome regulatory subunit RPN13 (A)	26S proteasome complex ubiquitin receptor, subunit Rpn13 [Corchorus capsularis]	--	SubName: Full=26S proteasome complex ubiquitin receptor, subunit Rpn13 {ECO:0000313|EMBL:OMO53228.1};	--	GO:0005737,cytoplasm; GO:0005634,nucleus; GO:0000502,proteasome complex	--
NS-11239.0	--	--	--	--	--	--	--
NS-1124.0	--	--	--	--	--	--	--
NS-11240.0	--	--	--	--	--	--	--
NS-11241.0	K11643 chromodomain-helicase-DNA-binding protein 4 [EC:3.6.4.12] | (RefSeq) hypothetical protein (A)	SNF2 family DNA-dependent ATPase [Physcomitrella patens]	RecName: Full=Protein CHROMATIN REMODELING 4 {ECO:0000303|PubMed:16547115}; Short=AtCHR4; EC=3.6.4.-; AltName: Full=Protein PICKLE RELATED 1 {ECO:0000303|PubMed:10570159};	SubName: Full=SNF2 family DNA-dependent ATPase {ECO:0000313|EMBL:EDQ57638.1};	Predicted helicase	GO:0005634,nucleus; GO:0009506,plasmodesma; GO:0005524,ATP binding; GO:0003677,DNA binding; GO:0004386,helicase activity; GO:0046872,metal ion binding; GO:0016569,covalent chromatin modification	PHD-finger
NS-11242.0	K02997 small subunit ribosomal protein S9e | (RefSeq) 40S ribosomal protein S9 (A)	40s ribosomal protein s9 [Quercus suber]	RecName: Full=40S ribosomal protein S9-1;	SubName: Full=Uncharacterized protein {ECO:0000313|EMBL:JAG93908.1};	Ribosomal protein S4	GO:0005618,cell wall; GO:0009507,chloroplast; GO:0005829,cytosol; GO:0022626,cytosolic ribosome; GO:0022627,cytosolic small ribosomal subunit; GO:0016020,membrane; GO:0005730,nucleolus; GO:0009506,plasmodesma; GO:0042788,polysomal ribosome; GO:0005774,vacuolar membrane; GO:0003729,mRNA binding; GO:0019843,rRNA binding; GO:0003735,structural constituent of ribosome; GO:0045903,positive regulation …	S4 domain
NS-11243.0	--	--	--	--	--	--	--
NS-11244.0	--	--	--	--	--	--	--
NS-11245.0	K00953 FAD synthetase [EC:2.7.7.2] | (RefSeq) probable FAD synthase (A)	putative fad synthase [Quercus suber]	--	SubName: Full=Uncharacterized protein {ECO:0000313|EMBL:OAY35254.1};	3'-phosphoadenosine 5'-phosphosulfate sulfotransferase (PAPS reductase)/FAD synthetase and related enzymes	GO:0003824,catalytic activity; GO:0008152,metabolic process	Phosphoadenosine phosphosulfate reductase family
NS-11246.0	K20363 protein YIPF5/7 | (RefSeq) protein transport protein yip1-like (A)	protein transport protein yip1 [Quercus suber]	--	RecName: Full=Protein YIPF {ECO:0000256|RuleBase:RU361264};	Rab GTPase interacting factor, Golgi membrane protein	GO:0016021,integral component of membrane	Yip1 domain
NS-11247.0	--	--	--	--	--	--	--
NS-11248.0	K13447 respiratory burst oxidase [EC:1.6.3.- 1.11.1.-] | (RefSeq) respiratory burst oxidase homolog protein E (A)	PREDICTED: respiratory burst oxidase homolog protein E isoform X2 [Populus euphratica]	RecName: Full=Respiratory burst oxidase homolog protein E; EC=1.11.1.-; EC=1.6.3.-; AltName: Full=NADPH oxidase RBOHE; Short=AtRBOHE;	SubName: Full=Uncharacterized protein {ECO:0000313|EMBL:ERP59366.1};	Ferric reductase, NADH/NADPH oxidase and related proteins	GO:0016021,integral component of membrane; GO:0005509,calcium ion binding; GO:0050664,oxidoreductase activity, acting on NAD(P)H, oxygen as acceptor; GO:0004601,peroxidase activity	Ferric reductase NAD binding domain
NS-11249.0	K06943 nucleolar GTP-binding protein | (RefSeq) uncharacterized protein LOC108835530 (A)	uncharacterized protein LOC110766949 [Prunus avium]	RecName: Full=Putative ribonuclease H protein At1g65750; EC=3.1.26.4;	SubName: Full=Putative ribonuclease H protein At1g65750 family {ECO:0000313|EMBL:KYP70239.1};	FOG: Reverse transcriptase	GO:0046872,metal ion binding; GO:0003676,nucleic acid binding; GO:0004523,RNA-DNA hybrid ribonuclease activity	--
NS-1125.0	K09422 transcription factor MYB, plant | (RefSeq) transcription factor MYB90-like (A)	hypothetical protein CISIN_1g0482242mg, partial [Citrus sinensis]	RecName: Full=Transcription factor MYB113; AltName: Full=Myb-related protein 113; Short=AtMYB113;	SubName: Full=Uncharacterized protein {ECO:0000313|EMBL:KDO50846.1}; Flags: Fragment;	Transcription factor, Myb superfamily	GO:0005634,nucleus; GO:0003700,DNA-binding transcription factor activity; GO:0000981,DNA-binding transcription factor activity, RNA polymerase II-specific; GO:0043565,sequence-specific DNA binding; GO:0001135,RNA polymerase II transcription regulator recruiting activity; GO:0044212,transcription regulatory region DNA binding; GO:0030154,cell differentiation; GO:0007275,multicellular organism deve…	Myb-like DNA-binding domain
NS-11250.0	--	--	--	--	--	--	--
NS-11251.0	--	--	--	--	--	--	Cytoplasmic dynein 1 intermediate chain 2
NS-11252.0	--	--	--	--	--	--	--
NS-11253.0	--	--	--	--	--	--	--
NS-11254.0	--	--	--	--	--	--	--
NS-11255.0	--	--	--	--	--	--	--
NS-11256.0	--	--	--	--	--	--	--
NS-11257.0	K15628 ATP-binding cassette, subfamily D (ALD), peroxisomal long-chain fatty acid import protein | (RefSeq) ATP-binding cassette sub-family D member 1-like (A)	atp-binding cassette sub-family d member 1 [Quercus suber]	RecName: Full=ABC transporter D family member 1; Short=ABC transporter ABCD.1; Short=AtABCD1; EC=3.6.3.47; AltName: Full=Peroxisomal ABC transporter 1; Short=AtPXA1; AltName: Full=Protein ACETATE NON-UTILIZING 2; AltName: Full=Protein COMATOSE; AltName: Full=Protein PEROXISOME DEFECTIVE 3; Short=Ped3p;	SubName: Full=Uncharacterized protein {ECO:0000313|EnsemblProtists:HpaP813373};	Peroxisomal long-chain acyl-CoA transporter, ABC superfamily	GO:0046861,glyoxysomal membrane; GO:0016021,integral component of membrane; GO:0005524,ATP binding; GO:0042626,ATPase activity, coupled to transmembrane movement of substances; GO:0005324,long-chain fatty acid transporter activity; GO:0016042,lipid catabolic process	ABC transporter
NS-11258.0	K05909 laccase [EC:1.10.3.2] | (RefSeq) laccase-2-like (A)	Copia protein [Cajanus cajan]	RecName: Full=Retrovirus-related Pol polyprotein from transposon RE2; AltName: Full=Retro element 2 {ECO:0000303|PubMed:10689195}; Short=AtRE2 {ECO:0000303|PubMed:10689195}; Includes: RecName: Full=Protease RE2; EC=3.4.23.-; Includes: RecName: Full=Reverse transcriptase RE2; EC=2.7.7.49; Includes: RecName: Full=Endonuclease RE2;	SubName: Full=Copia protein {ECO:0000313|EMBL:KYP50175.1};	FOG: Transposon-encoded proteins with TYA, reverse transcriptase, integrase domains in various combinations	GO:0004190,aspartic-type endopeptidase activity; GO:0004519,endonuclease activity; GO:0046872,metal ion binding; GO:0003676,nucleic acid binding; GO:0003964,RNA-directed DNA polymerase activity; GO:0015074,DNA integration; GO:0006310,DNA recombination	Reverse transcriptase (RNA-dependent DNA polymerase)
NS-11259.0	--	--	--	--	--	--	--
NS-1126.0	--	--	--	--	--	--	--
NS-11260.0	--	--	--	--	--	--	--
NS-11261.0	--	--	--	--	--	--	--
NS-11262.0	--	--	--	--	--	--	--
NS-11263.0	K15322 tRNA-splicing endonuclease subunit Sen2 [EC:3.1.27.9] | (RefSeq) tRNA-splicing endonuclease subunit Sen2-1-like isoform X1 (A)	cytoplasmic phosphatidylinositol transfer protein 1 [Quercus suber]	--	SubName: Full=Uncharacterized protein {ECO:0000313|EMBL:EYU37286.1};	--	GO:0005622,intracellular; GO:0005548,phospholipid transporter activity	Phosphatidylinositol transfer protein
NS-11264.0	--	--	--	--	--	--	--
NS-11265.0	K19861 benzyl alcohol O-benzoyltransferase [EC:2.3.1.196 2.3.1.232] | (RefSeq) benzyl alcohol O-benzoyltransferase-like (A)	PREDICTED: methanol O-anthraniloyltransferase-like [Citrus sinensis]	RecName: Full=Benzyl alcohol O-benzoyltransferase; EC=2.3.1.196; AltName: Full=Benzoyl coenzyme A:benzyl alcohol benzoyl transferase;	SubName: Full=Uncharacterized protein {ECO:0000313|EMBL:ESR59507.1};	--	GO:0016747,transferase activity, transferring acyl groups other than amino-acyl groups	Transferase family
NS-11266.0	--	--	--	--	--	--	--
NS-11267.0	--	--	--	--	--	--	--
NS-11268.0	--	--	--	--	--	--	--
NS-11269.0	--	--	--	--	--	--	--
NS-1127.0	--	--	--	--	--	--	--
NS-11270.0	--	--	--	--	--	--	--
NS-11271.0	--	--	--	--	--	--	--
NS-11272.0	--	strictosidine synthase family protein [Populus trichocarpa]	RecName: Full=Protein STRICTOSIDINE SYNTHASE-LIKE 13 {ECO:0000303|PubMed:10777701}; Short=AtSSL13 {ECO:0000303|PubMed:10777701}; AltName: Full=Protein LESS ADHERENT POLLEN 3 {ECO:0000303|PubMed:20033437}; AltName: Full=Strictosidine synthase 11 {ECO:0000303|PubMed:19121120}; Short=AtSS11 {ECO:0000303|PubMed:19121120}; Flags: Precursor;	SubName: Full=Strictosidine synthase family protein {ECO:0000313|EMBL:ERP50644.1};	Predicted alkaloid synthase/Surface mucin Hemomucin	GO:0005783,endoplasmic reticulum; GO:0016020,membrane; GO:0005773,vacuole; GO:0016788,hydrolase activity, acting on ester bonds; GO:0009058,biosynthetic process; GO:0009555,pollen development; GO:0010584,pollen exine formation	--
NS-11273.0	K20858 calcium uniporter protein, mitochondrial | (RefSeq) calcium uniporter protein 4, mitochondrial (A)	PREDICTED: calcium uniporter protein 4, mitochondrial [Citrus sinensis]	RecName: Full=Calcium uniporter protein 4, mitochondrial; Flags: Precursor;	SubName: Full=Uncharacterized protein {ECO:0000313|EMBL:GAY43137.1};	Uncharacterized conserved protein	GO:0016021,integral component of membrane; GO:0005743,mitochondrial inner membrane; GO:0005262,calcium channel activity; GO:0015292,uniporter activity	Mitochondrial calcium uniporter
NS-11274.0	--	--	--	--	--	--	--
NS-11275.0	--	PREDICTED: uncharacterized protein LOC102614744 isoform X1 [Citrus sinensis]	--	SubName: Full=Uncharacterized protein {ECO:0000313|EMBL:GAY46290.1};	--	--	--
NS-11276.0	K01358 ATP-dependent Clp protease, protease subunit [EC:3.4.21.92] | (RefSeq) hypothetical protein (A)	hypothetical protein EUTSA_v10004843mg [Eutrema salsugineum]	--	RecName: Full=ATP-dependent Clp protease proteolytic subunit {ECO:0000256|RuleBase:RU003567}; EC=3.4.21.92 {ECO:0000256|RuleBase:RU000549};	--	GO:0004252,serine-type endopeptidase activity	--
NS-11277.0	--	--	--	--	--	--	--
NS-11278.0	--	--	--	--	--	--	--
NS-11279.0	K17961 cytochrome P450 family 82 subfamily G polypeptide 1 [EC:1.14.-.-] | (RefSeq) cytochrome P450 CYP82D47-like (A)	hypothetical protein CISIN_1g048689mg, partial [Citrus sinensis]	RecName: Full=Protopine 6-monooxygenase; EC=1.14.13.55; AltName: Full=Protopine 6-hydroxylase; Short=P6H;	SubName: Full=Uncharacterized protein {ECO:0000313|EMBL:KDO42969.1}; Flags: Fragment;	Cytochrome P450 CYP2 subfamily	GO:0005789,endoplasmic reticulum membrane; GO:0016021,integral component of membrane; GO:0020037,heme binding; GO:0005506,iron ion binding; GO:0047087,protopine 6-monooxygenase activity; GO:0033075,isoquinoline alkaloid biosynthetic process	Cytochrome P450
NS-1128.0	--	--	--	--	--	--	--
NS-11280.0	K17961 cytochrome P450 family 82 subfamily G polypeptide 1 [EC:1.14.-.-] | (RefSeq) cytochrome P450 82G1-like (A)	Cytochrome P450 [Theobroma cacao]	RecName: Full=Cytochrome P450 82C4; EC=1.14.-.-;	SubName: Full=Cytochrome P450 {ECO:0000313|EMBL:EOY14638.1};	Cytochrome P450 CYP2 subfamily	GO:0016021,integral component of membrane; GO:0016020,membrane; GO:0020037,heme binding; GO:0005506,iron ion binding; GO:0004497,monooxygenase activity; GO:0016709,oxidoreductase activity, acting on paired donors, with incorporation or reduction of molecular oxygen, NAD(P)H as one donor, and incorporation of one atom of oxygen; GO:0071281,cellular response to iron ion; GO:0044550,secondary metabo…	Cytochrome P450
NS-11281.0	K17500 integrin-linked kinase-associated serine/threonine phosphatase 2C [EC:3.1.3.16] | (RefSeq) WAT1-related protein At3g18200 isoform X1 (A)	hypothetical protein CICLE_v10012006mg [Citrus clementina]	RecName: Full=WAT1-related protein At1g09380;	RecName: Full=WAT1-related protein {ECO:0000256|RuleBase:RU363077};	--	GO:0016021,integral component of membrane; GO:0005886,plasma membrane; GO:0022857,transmembrane transporter activity	EamA-like transporter family
NS-11282.0	--	--	--	--	--	--	--
NS-11283.0	K10357 myosin V | (RefSeq) myosin-9-like isoform X1 (A)	myosin-9-like isoform X2 [Helianthus annuus]	RecName: Full=Myosin-13; AltName: Full=Myosin XI G; Short=AtXIG;	SubName: Full=Putative IQ motif, EF-hand binding site {ECO:0000313|EMBL:OTG28659.1};	Myosin class VI heavy chain	GO:0016459,myosin complex; GO:0003779,actin binding; GO:0005524,ATP binding; GO:0005516,calmodulin binding; GO:0003774,motor activity; GO:0030048,actin filament-based movement	Myosin head (motor domain)
NS-11284.0	K08819 cyclin-dependent kinase 12/13 [EC:2.7.11.22 2.7.11.23] | (RefSeq) probable serine/threonine-protein kinase At1g54610 (A)	probable serine/threonine-protein kinase At1g54610 [Arachis ipaensis]	--	SubName: Full=probable serine/threonine-protein kinase At1g54610 {ECO:0000313|RefSeq:XP_018840606.1};	--	--	--
NS-11285.0	K17471 sulfate transporter 3 | (RefSeq) sulfate transporter 3.1 (A)	PREDICTED: sulfate transporter 3.1 [Cicer arietinum]	RecName: Full=Sulfate transporter 3.1; AltName: Full=AST12; AltName: Full=AtST1;	SubName: Full=sulfate transporter 3.1 {ECO:0000313|RefSeq:XP_004495176.1};	Sulfate/bicarbonate/oxalate exchanger SAT-1 and related transporters (SLC26 family)	GO:0009507,chloroplast; GO:0005887,integral component of plasma membrane; GO:0008271,secondary active sulfate transmembrane transporter activity; GO:0015116,sulfate transmembrane transporter activity; GO:0015293,symporter activity; GO:0008272,sulfate transport	--
NS-11286.0	--	--	--	--	Monocarboxylate transporter	--	Major Facilitator Superfamily
NS-11287.0	--	--	--	--	--	--	--
NS-11288.0	K06276 3-phosphoinositide dependent protein kinase-1 [EC:2.7.11.1] | (RefSeq) 3-phosphoinositide-dependent protein kinase 2-like (A)	hypothetical protein COLO4_07609 [Corchorus olitorius]	RecName: Full=3-phosphoinositide-dependent protein kinase 2; Short=AtPDK2; EC=2.7.11.1;	SubName: Full=Uncharacterized protein {ECO:0000313|EMBL:OMP07124.1};	3-phosphoinositide-dependent protein kinase (PDK1)	GO:0005737,cytoplasm; GO:0005622,intracellular; GO:0005886,plasma membrane; GO:0005524,ATP binding; GO:0016301,kinase activity; GO:0004674,protein serine/threonine kinase activity; GO:0035556,intracellular signal transduction; GO:0018105,peptidyl-serine phosphorylation	PH domain
NS-11289.0	--	hypothetical protein CISIN_1g043587mg, partial [Citrus sinensis]	--	SubName: Full=Uncharacterized protein {ECO:0000313|EMBL:KDO38491.1}; Flags: Fragment;	--	--	--
NS-11289.1	K15078 structure-specific endonuclease subunit SLX1 [EC:3.6.1.-] | (RefSeq) putative disease resistance protein RGA3 (A)	hypothetical protein POPTR_T118300v3 [Populus trichocarpa]	RecName: Full=Disease resistance protein RGA2; AltName: Full=Blight resistance protein RPI; AltName: Full=RGA2-blb;	SubName: Full=Disease resistance protein {ECO:0000313|EMBL:OMO83163.1};	Apoptotic ATPase	GO:0043531,ADP binding; GO:0005524,ATP binding; GO:0006952,defense response	NB-ARC domain
NS-1129.0	K19613 leucine-rich repeat protein SHOC2 | (RefSeq) predicted protein (A)	Leucine-rich repeat-containing protein [Cynara cardunculus var. scolymus]	RecName: Full=Plant intracellular Ras-group-related LRR protein 5; AltName: Full=Intracellular Ras-group-related LRR protein 5; Short=OsIRL5;	SubName: Full=Leucine-rich repeat-containing protein {ECO:0000313|EMBL:KVI02996.1};	Leucine-rich repeat (LRR) protein associated with apoptosis in muscle tissue	GO:0005886,plasma membrane; GO:0009416,response to light stimulus; GO:0007165,signal transduction	Leucine rich repeat
NS-11290.0	--	--	--	--	--	--	--
NS-11291.0	K06530 CD109 antigen | (RefSeq) A2M; alpha-2 macroglobulin family-like protein (A)	alpha-2 macroglobulin family-like protein [Micromonas commoda]	--	SubName: Full=Alpha-2 macroglobulin family-like protein {ECO:0000313|EMBL:ACO61102.1};	Alpha-macroglobulin	GO:0005615,extracellular space; GO:0004866,endopeptidase inhibitor activity	Alpha-2-macroglobulin family
NS-11292.0	--	--	--	--	--	--	--
NS-11293.0	--	--	--	--	--	--	--
NS-11294.0	--	--	--	--	--	--	--
NS-11295.0	--	--	--	--	--	--	--
NS-11296.0	--	--	--	--	--	--	--
NS-11297.0	--	--	--	--	--	--	--
NS-11298.0	--	--	--	--	--	--	--
NS-11299.0	--	--	--	--	--	--	--
NS-113.0	--	--	--	--	--	--	--
NS-1130.0	--	--	--	--	--	--	--
NS-11300.0	K02988 small subunit ribosomal protein S5 | (RefSeq) uncharacterized protein LOC110817014 (A)	uncharacterized protein LOC110428846 isoform X1 [Herrania umbratica]	--	SubName: Full=Uncharacterized protein {ECO:0000313|EMBL:KDO48047.1};	Ribosomal protein S5	GO:0005840,ribosome; GO:0003723,RNA binding; GO:0003735,structural constituent of ribosome; GO:0006412,translation	--
NS-11301.0	--	--	--	--	--	--	--
NS-11302.0	--	--	--	--	--	--	--
NS-11303.0	--	--	--	--	--	--	--
NS-11304.0	K05391 cyclic nucleotide gated channel, plant | (RefSeq) putative cyclic nucleotide-gated ion channel 8 (A)	PREDICTED: uncharacterized protein LOC103327128 [Prunus mume]	--	SubName: Full=Non-ltr retroelement reverse transcriptase {ECO:0000313|EMBL:AFP55557.1};	FOG: Reverse transcriptase	GO:0005634,nucleus; GO:0003677,DNA binding; GO:0003964,RNA-directed DNA polymerase activity; GO:0004523,RNA-DNA hybrid ribonuclease activity; GO:0006355,regulation of transcription, DNA-templated; GO:0006351,transcription, DNA-templated	--
NS-11305.0	--	CWF19-like protein 2 [Carica papaya]	--	SubName: Full=Uncharacterized protein {ECO:0000313|EMBL:PIN25061.1};	Uncharacterized conserved protein	--	Protein similar to CwfJ C-terminus 1
NS-11306.0	--	--	--	--	Trypsin	--	Trypsin
NS-11306.1	--	--	--	--	--	--	--
NS-11307.0	--	PREDICTED: rop guanine nucleotide exchange factor 12-like isoform X2 [Malus domestica]	RecName: Full=Rop guanine nucleotide exchange factor 12 {ECO:0000303|PubMed:15980860}; Short=AtRopGEF12 {ECO:0000303|PubMed:15980860}; AltName: Full=Protein MATERNAL EFFECT EMBRYO ARREST 64; AltName: Full=Rho of plants guanine nucleotide exchange factor 12 {ECO:0000303|PubMed:15980860};	SubName: Full=Uncharacterized protein {ECO:0000313|EMBL:GAY51150.1};	--	GO:0005737,cytoplasm; GO:0005886,plasma membrane; GO:0090406,pollen tube; GO:0005089,Rho guanyl-nucleotide exchange factor activity; GO:0009793,embryo development ending in seed dormancy; GO:0009860,pollen tube growth; GO:0080092,regulation of pollen tube growth	PRONE (Plant-specific Rop nucleotide exchanger)
NS-11308.0	--	PREDICTED: uncharacterized protein LOC107899329 [Gossypium hirsutum]	--	SubName: Full=uncharacterized protein LOC107899329 {ECO:0000313|RefSeq:XP_016680504.1};	--	GO:0016021,integral component of membrane	--
NS-11309.0	--	--	--	--	--	--	--
NS-1131.0	--	--	--	--	--	--	--
NS-11310.0	--	--	--	--	--	--	--
NS-11311.0	--	--	--	--	--	--	--
NS-11312.0	K03515 DNA repair protein REV1 [EC:2.7.7.-] | (RefSeq) uncharacterized protein LOC107894697 (A)	PREDICTED: uncharacterized protein LOC104879574 isoform X1 [Vitis vinifera]	--	SubName: Full=Uncharacterized protein {ECO:0000313|EMBL:CAN76196.1};	--	GO:0003676,nucleic acid binding; GO:0015074,DNA integration	--
NS-11313.0	--	--	--	--	--	--	--
NS-11314.0	K10901 bloom syndrome protein [EC:3.6.4.12] | (RefSeq) ATP-dependent DNA helicase Q-like 1 (A)	PREDICTED: ATP-dependent DNA helicase Q-like 1 [Citrus sinensis]	RecName: Full=ATP-dependent DNA helicase Q-like 1; EC=3.6.4.12; AltName: Full=RecQ-like protein 1; Short=AtRecQ1; Short=AtRecQl1;	RecName: Full=ATP-dependent DNA helicase {ECO:0000256|RuleBase:RU364117}; EC=3.6.4.12 {ECO:0000256|RuleBase:RU364117};	ATP-dependent DNA helicase	GO:0005694,chromosome; GO:0005737,cytoplasm; GO:0005634,nucleus; GO:0005524,ATP binding; GO:0043140,ATP-dependent 3'-5' DNA helicase activity; GO:0003677,DNA binding; GO:0009378,four-way junction helicase activity; GO:0046872,metal ion binding; GO:0070417,cellular response to cold; GO:0042631,cellular response to water deprivation; GO:0000724,double-strand break repair via homologous recombination	Helicase conserved C-terminal domain
NS-11315.0	--	--	--	--	--	--	--
NS-11316.0	--	--	--	--	--	--	--
NS-11317.0	--	--	--	--	--	--	--
NS-11318.0	--	--	--	--	--	--	--
NS-11319.0	--	--	--	--	--	--	--
NS-1132.0	--	--	--	--	--	--	--
NS-11320.0	K11593 eukaryotic translation initiation factor 2C | (RefSeq) protein argonaute 1A-like (A)	hypothetical protein F511_06348 [Dorcoceras hygrometricum]	RecName: Full=Retrovirus-related Pol polyprotein from transposon RE1; AltName: Full=Retro element 1 {ECO:0000303|PubMed:10689195}; Short=AtRE1 {ECO:0000303|PubMed:10689195}; Includes: RecName: Full=Protease RE1; EC=3.4.23.-; Includes: RecName: Full=Reverse transcriptase RE1; EC=2.7.7.49; Includes: RecName: Full=Endonuclease RE1;	SubName: Full=Uncharacterized protein {ECO:0000313|EMBL:CAN74695.1};	FOG: Transposon-encoded proteins with TYA, reverse transcriptase, integrase domains in various combinations	GO:0004190,aspartic-type endopeptidase activity; GO:0004519,endonuclease activity; GO:0046872,metal ion binding; GO:0003676,nucleic acid binding; GO:0003964,RNA-directed DNA polymerase activity; GO:0015074,DNA integration; GO:0006310,DNA recombination	gag-polypeptide of LTR copia-type
NS-11321.0	--	--	--	--	LIS1-interacting protein NUDE	--	Domain of unknown function (DUF5595)
NS-11322.0	--	--	--	--	Uncharacterized conserved protein	--	BRICHOS domain
NS-11323.0	--	--	--	--	--	--	--
NS-11324.0	K01580 glutamate decarboxylase [EC:4.1.1.15] | (RefSeq) glutamate decarboxylase (A)	hypothetical protein VITISV_031817 [Vitis vinifera]	RecName: Full=Glutamate decarboxylase 1; Short=GAD 1; EC=4.1.1.15;	SubName: Full=Uncharacterized protein {ECO:0000313|EMBL:CAN80895.1};	--	GO:0005829,cytosol; GO:0005516,calmodulin binding; GO:0004351,glutamate decarboxylase activity; GO:0030170,pyridoxal phosphate binding; GO:0006536,glutamate metabolic process; GO:0046686,response to cadmium ion	--
NS-11325.0	K13989 Derlin-2/3 | (RefSeq) hypothetical protein (A)	--	RecName: Full=Metallothionein-like protein type 2;	--	--	GO:0046872,metal ion binding	Metallothionein
NS-11326.0	--	--	--	--	Projectin/twitchin and related proteins	--	Immunoglobulin I-set domain
NS-11327.0	--	Ty3/gypsy retrotransposon protein [Beta vulgaris subsp. vulgaris]	--	SubName: Full=Ty3/gypsy retrotransposon protein {ECO:0000313|EMBL:AFK13856.1};	--	GO:0003676,nucleic acid binding; GO:0015074,DNA integration	--
NS-11328.0	--	--	--	--	--	--	--
NS-11329.0	--	--	--	--	--	--	--
NS-1133.0	--	--	--	--	--	--	--
NS-11330.0	K07556 ATP synthase mitochondrial F1 complex assembly factor 2 | (RefSeq) ATP synthase mitochondrial F1 complex assembly factor 2 (A)	PREDICTED: uncharacterized protein LOC103954435 [Pyrus x bretschneideri]	--	SubName: Full=uncharacterized protein LOC107888772 {ECO:0000313|RefSeq:XP_016668466.1};	--	GO:0016021,integral component of membrane	Protein of unknown function (DUF1517)
NS-11331.0	--	--	--	--	--	--	--
NS-11332.0	--	--	--	--	--	--	--
NS-11333.0	--	--	--	--	--	--	--
NS-11334.0	--	--	--	--	--	--	--
NS-11335.0	--	hypothetical protein CICLE_v10004217mg [Citrus clementina]	--	SubName: Full=Uncharacterized protein {ECO:0000313|EMBL:ESR32516.1};	--	GO:0005634,nucleus; GO:0008536,Ran GTPase binding; GO:0006886,intracellular protein transport	--
NS-11336.0	--	--	--	--	--	--	--
NS-11337.0	--	--	--	--	--	--	--
NS-11338.0	--	--	--	--	--	--	--
NS-11339.0	--	--	--	--	Mitochondrial ribosomal protein L55	--	Mitochondrial ribosomal protein L55
NS-1134.0	K07198 5'-AMP-activated protein kinase, catalytic alpha subunit [EC:2.7.11.11] | (RefSeq) SNF1-related protein kinase catalytic subunit alpha KIN10-like (A)	SNF1-related protein kinase catalytic subunit alpha KIN10-like [Helianthus annuus]	RecName: Full=Calcium-dependent protein kinase 7; EC=2.7.11.1; AltName: Full=Calmodulin-domain protein kinase CDPK isoform 7;	SubName: Full=CAMK protein kinase {ECO:0000313|EMBL:ETO86406.1};	Ca2+/calmodulin-dependent protein kinase, EF-Hand protein superfamily	GO:0005737,cytoplasm; GO:0005634,nucleus; GO:0005886,plasma membrane; GO:0005524,ATP binding; GO:0005509,calcium ion binding; GO:0009931,calcium-dependent protein serine/threonine kinase activity; GO:0005516,calmodulin binding; GO:0004683,calmodulin-dependent protein kinase activity; GO:0009738,abscisic acid-activated signaling pathway; GO:0035556,intracellular signal transduction; GO:0018105,pep…	Protein kinase domain
NS-11340.0	K23362 ethanolamine phosphate phosphodiesterase [EC:3.1.-.-] | (RefSeq) uncharacterized protein LOC104822767 (A)	hypothetical protein CUMW_283680 [Citrus unshiu]	--	SubName: Full=Uncharacterized protein {ECO:0000313|EMBL:GAY31887.1};	Uncharacterized conserved protein	--	Mitochondrial K+-H+ exchange-related
NS-11341.0	--	--	--	--	--	--	--
NS-11342.0	K04125 gibberellin 2-oxidase [EC:1.14.11.13] | (RefSeq) gibberellin 2-beta-dioxygenase 7 (A)	PREDICTED: uncharacterized protein LOC108207825 [Daucus carota subsp. sativus]	RecName: Full=RNA-directed DNA polymerase homolog; EC=2.7.7.48; AltName: Full=Reverse transcriptase homolog;	SubName: Full=Uncharacterized protein {ECO:0000313|EMBL:KFK34141.1};	FOG: Transposon-encoded proteins with TYA, reverse transcriptase, integrase domains in various combinations	GO:0005739,mitochondrion; GO:0003968,RNA-directed 5'-3' RNA polymerase activity; GO:0003964,RNA-directed DNA polymerase activity	--
NS-11343.0	--	--	--	--	--	--	--
NS-11343.1	--	--	--	--	--	--	--
NS-11344.0	--	hypothetical protein POPTR_0019s09990g [Populus trichocarpa]	--	SubName: Full=Uncharacterized protein {ECO:0000313|EMBL:ERP49210.1};	--	--	--
NS-11344.1	--	hypothetical protein POPTR_0019s09990g [Populus trichocarpa]	--	SubName: Full=Uncharacterized protein {ECO:0000313|EMBL:ERP49210.1};	--	--	--
NS-11345.0	--	--	--	--	--	--	--
NS-11346.0	--	hypothetical protein CDL12_25970 [Handroanthus impetiginosus]	--	SubName: Full=Uncharacterized protein {ECO:0000313|EMBL:PIN01521.1};	--	--	--
NS-11347.0	K01620 threonine aldolase [EC:4.1.2.48] | (RefSeq) probable low-specificity L-threonine aldolase 1 isoform X1 (A)	L-allo-threonine aldolase [Carica papaya]	RecName: Full=Probable low-specificity L-threonine aldolase 1; EC=4.1.2.48; AltName: Full=Threonine aldolase 1;	SubName: Full=L-allo-threonine aldolase {ECO:0000313|EMBL:ADI24921.1};	Threonine aldolase	GO:0005829,cytosol; GO:0008732,L-allo-threonine aldolase activity; GO:0004793,threonine aldolase activity; GO:0006545,glycine biosynthetic process; GO:0006567,threonine catabolic process	--
NS-11348.0	--	--	--	--	--	--	--
NS-11349.0	--	hypothetical protein CICLE_v10027138mg, partial [Citrus clementina]	--	SubName: Full=Uncharacterized protein {ECO:0000313|EMBL:ESR40138.1}; Flags: Fragment;	--	GO:0005634,nucleus; GO:0003700,DNA-binding transcription factor activity; GO:0043565,sequence-specific DNA binding; GO:0008270,zinc ion binding; GO:0045893,positive regulation of transcription, DNA-templated	--
NS-1135.0	K13617 protein phosphatase methylesterase 1 [EC:3.1.1.89] | (RefSeq) hypothetical protein (A)	hypothetical protein SELMODRAFT_270426 [Selaginella moellendorffii]	--	RecName: Full=Protein phosphatase methylesterase 1 {ECO:0000256|PIRNR:PIRNR022950}; Short=PME-1 {ECO:0000256|PIRNR:PIRNR022950}; EC=3.1.1.- {ECO:0000256|PIRNR:PIRNR022950};	Predicted acetyltransferases and hydrolases with the alpha/beta hydrolase fold	GO:0051723,protein methylesterase activity; GO:0006482,protein demethylation	Alpha/beta hydrolase family
NS-11350.0	--	--	--	--	--	--	--
NS-11351.0	--	--	--	--	--	--	--
NS-11352.0	--	--	--	--	--	--	--
NS-11353.0	--	--	--	--	--	--	--
NS-11354.0	--	--	--	--	--	--	--
NS-11355.0	K17604 zinc finger SWIM domain-containing protein 3 | (RefSeq) protein FAR1-RELATED SEQUENCE 5-like (A)	protein FAR1-RELATED SEQUENCE 5-like [Prunus avium]	RecName: Full=Protein FAR1-RELATED SEQUENCE 5;	SubName: Full=Uncharacterized protein {ECO:0000313|EMBL:ESR37384.1};	--	GO:0005634,nucleus; GO:0008270,zinc ion binding; GO:0006355,regulation of transcription, DNA-templated	FAR1 DNA-binding domain
NS-11356.0	K13692 UDP-glucose:(indol-3-yl)acetate beta-D-glucosyltransferase [EC:2.4.1.121] | (RefSeq) UDP-glycosyltransferase 75D1-like (A)	hypothetical protein POPTR_006G055600v3 [Populus trichocarpa]	RecName: Full=Crocetin glucosyltransferase, chloroplastic; EC=2.4.1.271; AltName: Full=UDP-glucose glucosyltransferase 1; Short=GjUGT1; AltName: Full=UDP-glycosyltransferase 75L6; Flags: Precursor;	RecName: Full=Glycosyltransferase {ECO:0000256|RuleBase:RU362057}; EC=2.4.1.- {ECO:0000256|RuleBase:RU362057};	UDP-glucuronosyl and UDP-glucosyl transferase	GO:0009507,chloroplast; GO:0016758,transferase activity, transferring hexosyl groups; GO:0008152,metabolic process	--
NS-11357.0	K04648 dynactin 1 | (RefSeq) dynactin, 150 kDa isoform-like (A)	predicted protein [Hordeum vulgare subsp. vulgare]	RecName: Full=Tubulin-folding cofactor B; Short=AtTFCB; AltName: Full=Protein EMBRYO DEFECTIVE 2804;	SubName: Full=Predicted protein {ECO:0000313|EMBL:BAJ87162.1};	Cytoskeleton-associated protein and related proteins	GO:0005737,cytoplasm; GO:0005829,cytosol; GO:0005634,nucleus; GO:0009524,phragmoplast; GO:0051301,cell division; GO:0009793,embryo development ending in seed dormancy	CAP-Gly domain
NS-11358.0	--	--	--	--	--	--	--
NS-11359.0	K08193 MFS transporter, ACS family, solute carrier family 17 (sodium-dependent inorganic phosphate cotransporter), other | (RefSeq) ascorbate transporter, chloroplastic isoform X1 (A)	ascorbate transporter, chloroplastic isoform X2 [Olea europaea var. sylvestris]	RecName: Full=Ascorbate transporter, chloroplastic {ECO:0000303|PubMed:25557369}; AltName: Full=Phosphate transporter PHT4;4; Short=AtPHT4;4; AltName: Full=Probable anion transporter 2; Flags: Precursor;	SubName: Full=Uncharacterized protein {ECO:0000313|EMBL:PIA49331.1};	Permease of the major facilitator superfamily	GO:0009507,chloroplast; GO:0009941,chloroplast envelope; GO:0009706,chloroplast inner membrane; GO:0016021,integral component of membrane; GO:0009536,plastid; GO:0005315,inorganic phosphate transmembrane transporter activity; GO:0015229,L-ascorbic acid transmembrane transporter activity; GO:0098656,anion transmembrane transport; GO:0015882,L-ascorbic acid transmembrane transport; GO:0010028,xanth…	Major Facilitator Superfamily
NS-1136.0	--	--	--	--	--	--	--
NS-11360.0	--	PREDICTED: oleosin 1 [Fragaria vesca subsp. vesca]	RecName: Full=Oleosin 16 kDa;	SubName: Full=Uncharacterized protein {ECO:0000313|EMBL:GAY60519.1};	--	GO:0016021,integral component of membrane; GO:0012511,monolayer-surrounded lipid storage body	Oleosin
NS-11361.0	--	--	--	--	--	--	--
NS-11362.0	--	uncharacterized protein LOC110428914, partial [Herrania umbratica]	--	--	--	--	MarR family
NS-11363.0	--	--	--	--	--	--	--
NS-11364.0	K14823 rRNA-processing protein EBP2 | (RefSeq) probable rRNA-processing protein EBP2 homolog (A)	hypothetical protein CRG98_038686 [Punica granatum]	--	SubName: Full=Uncharacterized protein {ECO:0000313|EMBL:PKI40921.1};	FOG: Transposon-encoded proteins with TYA, reverse transcriptase, integrase domains in various combinations	--	Retrotransposon gag protein
NS-11365.0	--	--	--	--	--	--	Protein of unknown function (DUF3149)
NS-11366.0	K05658 ATP-binding cassette, subfamily B (MDR/TAP), member 1 [EC:3.6.3.44] | (RefSeq) ABC transporter B family member 19-like (A)	ABC transporter B family member 5-like [Brassica napus]	RecName: Full=ABC transporter B family member 18; Short=ABC transporter ABCB.18; Short=AtABCB18; AltName: Full=P-glycoprotein 18; AltName: Full=Putative multidrug resistance protein 20;	SubName: Full=ATP-binding cassette, subfamily B (MDR/TAP), member 1 {ECO:0000313|EMBL:EQC39773.1};	Multidrug/pheromone exporter, ABC superfamily	GO:0016021,integral component of membrane; GO:0005524,ATP binding; GO:0042626,ATPase activity, coupled to transmembrane movement of substances	ABC transporter
NS-11367.0	K10661 E3 ubiquitin-protein ligase MARCH6 [EC:2.3.2.27] | (RefSeq) probable E3 ubiquitin ligase SUD1 isoform X1 (A)	PREDICTED: uncharacterized protein LOC102615152 isoform X2 [Citrus sinensis]	--	SubName: Full=Uncharacterized protein {ECO:0000313|EMBL:KDO63161.1};	Protein involved in mRNA turnover and stability	GO:0008270,zinc ion binding	RING-variant domain
NS-11368.0	K18172 COX assembly mitochondrial protein 2 | (RefSeq) COX assembly mitochondrial protein 2 homolog (A)	COX assembly mitochondrial protein 2 homolog [Jatropha curcas]	--	RecName: Full=COX assembly mitochondrial protein {ECO:0000256|RuleBase:RU364104};	--	GO:0005739,mitochondrion	Cytochrome c oxidase biogenesis protein Cmc1 like
NS-11369.0	K14484 auxin-responsive protein IAA | (RefSeq) auxin-responsive protein IAA4 (A)	PREDICTED: auxin-responsive protein IAA4 isoform X1 [Theobroma cacao]	RecName: Full=Auxin-responsive protein IAA4; AltName: Full=Auxin-induced protein AUX2-11; AltName: Full=Indoleacetic acid-induced protein 4;	RecName: Full=Auxin-responsive protein {ECO:0000256|RuleBase:RU004549};	--	GO:0005634,nucleus; GO:0003677,DNA binding; GO:0003700,DNA-binding transcription factor activity; GO:0043565,sequence-specific DNA binding; GO:0044212,transcription regulatory region DNA binding; GO:0009734,auxin-activated signaling pathway; GO:0009733,response to auxin; GO:0006351,transcription, DNA-templated	AUX/IAA family
NS-1137.0	K16482 centriolar protein POC1 | (RefSeq) entriole proteome WD40 repeat-containing protein (A)	hypothetical protein CEUSTIGMA_g37.t1 [Chlamydomonas eustigma]	RecName: Full=Katanin p80 WD40 repeat-containing subunit B1 homolog {ECO:0000255|HAMAP-Rule:MF_03022};	SubName: Full=Uncharacterized protein {ECO:0000313|EMBL:OSX78135.1};	Transducin-like enhancer of split protein (contains WD40 repeats)	GO:0080008,Cul4-RING E3 ubiquitin ligase complex; GO:0008352,katanin complex; GO:0005874,microtubule; GO:0008017,microtubule binding; GO:0043622,cortical microtubule organization; GO:0051013,microtubule severing	WD domain, G-beta repeat
NS-11370.0	K02899 large subunit ribosomal protein L27 | (RefSeq) MRPL27; Putative mitochondrial ribosomal protein L27 (A)	Putative mitochondrial ribosomal protein L27 [Ostreococcus lucimarinus CCE9901]	RecName: Full=50S ribosomal protein L27, chloroplastic {ECO:0000255|HAMAP-Rule:MF_00539};	SubName: Full=Putative mitochondrial ribosomal protein L27 {ECO:0000313|EMBL:ABO99070.1};	Mitochondrial ribosomal protein MRP7 (L2)	GO:0009507,chloroplast; GO:0005762,mitochondrial large ribosomal subunit; GO:0003735,structural constituent of ribosome; GO:0006412,translation	Ribosomal L27 protein
NS-11371.0	--	--	--	--	--	--	--
NS-11372.0	--	--	--	--	--	--	--
NS-11374.0	--	--	--	--	--	--	--
NS-11375.0	K08735 DNA mismatch repair protein MSH2 | (RefSeq) DNA mismatch repair protein MSH2-like (A)	DNA mismatch repair protein MSH2-like [Durio zibethinus]	RecName: Full=DNA mismatch repair protein MSH2; Short=AtMSH2; AltName: Full=MutS protein homolog 2;	SubName: Full=Uncharacterized protein {ECO:0000313|EMBL:CBI15412.3};	Mismatch repair ATPase MSH2 (MutS family)	GO:0032301,MutSalpha complex; GO:0032302,MutSbeta complex; GO:0005886,plasma membrane; GO:0005524,ATP binding; GO:0003684,damaged DNA binding; GO:0008094,DNA-dependent ATPase activity; GO:0000406,double-strand/single-strand DNA junction binding; GO:0000400,four-way junction DNA binding; GO:0032137,guanine/thymine mispair binding; GO:0000404,heteroduplex DNA loop binding; GO:0030983,mismatched DNA…	MutS domain V
NS-11376.0	--	--	--	--	--	--	--
NS-11377.0	--	--	--	--	--	--	--
NS-11377.1	--	--	--	--	--	--	--
NS-11378.0	--	--	--	--	--	--	--
NS-11379.0	K14809 ATP-dependent RNA helicase DDX55/SPB4 [EC:3.6.4.13] | (RefSeq) DEAD-box ATP-dependent RNA helicase 18 isoform X1 (A)	hypothetical protein COLO4_25788 [Corchorus olitorius]	RecName: Full=DEAD-box ATP-dependent RNA helicase 18; EC=3.6.4.13;	RecName: Full=RNA helicase {ECO:0000256|SAAS:SAAS00892872}; EC=3.6.4.13 {ECO:0000256|SAAS:SAAS00892872};	ATP-dependent RNA helicase	GO:0005737,cytoplasm; GO:0005730,nucleolus; GO:0005524,ATP binding; GO:0004004,ATP-dependent RNA helicase activity; GO:0003723,RNA binding; GO:0010501,RNA secondary structure unwinding	Domain of unknown function (DUF4217)
NS-1138.0	K19861 benzyl alcohol O-benzoyltransferase [EC:2.3.1.196 2.3.1.232] | (RefSeq) benzyl alcohol O-benzoyltransferase-like (A)	PREDICTED: 10-deacetylbaccatin III 10-O-acetyltransferase [Populus euphratica]	RecName: Full=Acyl transferase 4 {ECO:0000305}; Short=OsAT4 {ECO:0000303|PubMed:23391577}; EC=2.3.1.- {ECO:0000305}; AltName: Full=p-coumaroyl-CoA monolignol transferase {ECO:0000305}; Short=OsPMT {ECO:0000303|PubMed:22267741};	SubName: Full=Transferase family protein {ECO:0000313|EMBL:EEE99258.2};	--	GO:0016410,N-acyltransferase activity; GO:0009809,lignin biosynthetic process	Transferase family
NS-11380.0	--	--	--	--	--	--	--
NS-11381.0	--	--	--	--	--	--	--
NS-11382.0	--	hypothetical protein TSUD_339040 [Trifolium subterraneum]	RecName: Full=Trihelix transcription factor PTL; AltName: Full=Trihelix DNA-binding protein PETAL LOSS;	SubName: Full=Uncharacterized protein {ECO:0000313|EMBL:EMJ05326.1}; Flags: Fragment;	Transcription factor GT-2 and related proteins, contains trihelix DNA-binding/SANT domain	GO:0005634,nucleus; GO:0003677,DNA binding; GO:0003700,DNA-binding transcription factor activity; GO:0042803,protein homodimerization activity; GO:0048498,establishment of petal orientation; GO:0046621,negative regulation of organ growth; GO:0090428,perianth development; GO:0048441,petal development; GO:0009909,regulation of flower development; GO:0006355,regulation of transcription, DNA-template…	--
NS-11383.0	K10730 ATP-dependent DNA helicase Q4 [EC:3.6.4.12] | (RefSeq) ATP-dependent DNA helicase Q-like 5 (A)	PREDICTED: ATP-dependent DNA helicase Q-like 5 [Citrus sinensis]	RecName: Full=ATP-dependent DNA helicase Q-like 5; EC=3.6.4.12; AltName: Full=RecQ-like protein 5; Short=AtRecQ5; Short=AtRecQl5;	SubName: Full=Uncharacterized protein {ECO:0000313|EMBL:GAY44041.1};	ATP-dependent DNA helicase	GO:0005694,chromosome; GO:0005737,cytoplasm; GO:0005634,nucleus; GO:0005524,ATP binding; GO:0043140,ATP-dependent 3'-5' DNA helicase activity; GO:0003677,DNA binding; GO:0009378,four-way junction helicase activity; GO:0006284,base-excision repair; GO:0042631,cellular response to water deprivation; GO:0032508,DNA duplex unwinding; GO:0006260,DNA replication; GO:0000724,double-strand break repair v…	--
NS-11384.0	--	--	--	--	--	--	--
NS-11385.0	--	--	--	--	--	--	--
NS-11386.0	--	--	--	--	--	--	--
NS-11387.0	--	--	--	--	--	--	--
NS-11388.0	--	PREDICTED: uncharacterized protein LOC107177914 [Citrus sinensis]	--	SubName: Full=uncharacterized protein LOC108998249 {ECO:0000313|RefSeq:XP_018830293.1};	--	--	Retroviral aspartyl protease
NS-11389.0	K02259 cytochrome c oxidase assembly protein subunit 15 | (RefSeq) cytochrome c oxidase assembly protein COX15 (A)	monocopper oxidase-like protein sku5 [Quercus suber]	--	SubName: Full=Uncharacterized protein {ECO:0000313|EMBL:KGN53575.1};	--	GO:0016021,integral component of membrane; GO:0016627,oxidoreductase activity, acting on the CH-CH group of donors; GO:0006784,heme a biosynthetic process	--
NS-1139.0	K00665 fatty acid synthase, animal type [EC:2.3.1.85] | (RefSeq) hypothetical protein (A)	hypothetical protein COCSUDRAFT_49000 [Coccomyxa subellipsoidea C-169]	--	SubName: Full=Uncharacterized protein {ECO:0000313|EMBL:EIE19070.1};	Animal-type fatty acid synthase and related proteins	GO:0016021,integral component of membrane; GO:0016491,oxidoreductase activity; GO:0031177,phosphopantetheine binding	Acyl transferase domain
NS-11390.0	K02259 cytochrome c oxidase assembly protein subunit 15 | (RefSeq) cytochrome c oxidase assembly protein COX15 (A)	monocopper oxidase-like protein sku5 [Quercus suber]	--	SubName: Full=Uncharacterized protein {ECO:0000313|EMBL:KGN53575.1};	--	GO:0016021,integral component of membrane; GO:0016627,oxidoreductase activity, acting on the CH-CH group of donors; GO:0006784,heme a biosynthetic process	--
NS-11391.0	--	--	--	--	--	--	--
NS-11392.0	--	--	--	--	--	--	--
NS-11394.0	--	--	--	--	--	--	--
NS-11395.0	--	--	--	--	--	--	--
NS-11396.0	--	--	--	--	--	--	--
NS-11397.0	--	--	--	--	--	--	--
NS-11398.0	--	--	--	--	Uncharacterized conserved protein	--	Ribosomal protein S10p/S20e
NS-11399.0	K16302 metal transporter CNNM | (RefSeq) DUF21 domain-containing protein At2g14520-like isoform X1 (A)	DUF21 domain-containing protein At2g14520-like isoform X3 [Durio zibethinus]	RecName: Full=DUF21 domain-containing protein At2g14520; AltName: Full=CBS domain-containing protein CBSDUF3;	SubName: Full=Uncharacterized protein {ECO:0000313|EnsemblPlants:GSMUA_Achr10P08340_001};	Predicted membrane protein, contains two CBS domains	GO:0016021,integral component of membrane	--
NS-114.0	--	--	--	--	--	--	--
NS-1140.0	--	--	--	--	Predicted cysteine proteinase TIN-ag	--	--
NS-11400.0	--	--	--	--	--	--	--
NS-11401.0	--	--	--	--	--	--	--
NS-11402.0	--	--	--	--	--	--	--
NS-11403.0	K19366 spartin | (RefSeq) LOW QUALITY PROTEIN: protein EARLY-RESPONSIVE TO DEHYDRATION 7, chloroplastic (A)	PREDICTED: uncharacterized protein LOC102624599 [Citrus sinensis]	RecName: Full=Protein EARLY-RESPONSIVE TO DEHYDRATION 7, chloroplastic {ECO:0000303|PubMed:8075396}; Flags: Precursor;	SubName: Full=Uncharacterized protein {ECO:0000313|EMBL:GAY51299.1};	--	GO:0009507,chloroplast; GO:0005886,plasma membrane; GO:0007623,circadian rhythm; GO:0009737,response to abscisic acid; GO:0009409,response to cold; GO:0009644,response to high light intensity; GO:0009651,response to salt stress; GO:0009414,response to water deprivation	Senescence-associated protein
NS-11404.0	--	--	--	--	--	--	--
NS-11405.0	K01528 dynamin GTPase [EC:3.6.5.5] | (Kazusa) Lj0g3v0199559.2; - (A)	uncharacterized protein LOC110746539 [Prunus avium]	RecName: Full=Retrovirus-related Pol polyprotein from transposon RE1; AltName: Full=Retro element 1 {ECO:0000303|PubMed:10689195}; Short=AtRE1 {ECO:0000303|PubMed:10689195}; Includes: RecName: Full=Protease RE1; EC=3.4.23.-; Includes: RecName: Full=Reverse transcriptase RE1; EC=2.7.7.49; Includes: RecName: Full=Endonuclease RE1;	SubName: Full=Retrovirus-related Pol polyprotein from transposon TNT 1-94 {ECO:0000313|EMBL:PKU59400.1};	FOG: Transposon-encoded proteins with TYA, reverse transcriptase, integrase domains in various combinations	GO:0004190,aspartic-type endopeptidase activity; GO:0004519,endonuclease activity; GO:0046872,metal ion binding; GO:0003676,nucleic acid binding; GO:0003964,RNA-directed DNA polymerase activity; GO:0015074,DNA integration; GO:0006310,DNA recombination	Reverse transcriptase (RNA-dependent DNA polymerase)
NS-11406.0	--	--	--	--	--	--	--
NS-11407.0	--	--	--	--	--	--	--
NS-11408.0	--	--	--	--	--	--	--
NS-11409.0	--	--	--	--	--	--	Thrombospondin C-terminal region
NS-1141.0	--	--	--	--	--	--	--
NS-11410.0	--	--	--	--	--	--	--
NS-11411.0	K03142 transcription initiation factor TFIIH subunit 2 | (RefSeq) general transcription factor IIH subunit 2 (A)	unnamed protein product [Coffea canephora]	RecName: Full=General transcription factor IIH subunit 2 {ECO:0000305}; Short=AtGTF2H2 {ECO:0000303|PubMed:16623910}; AltName: Full=TFIIH basal transcription factor complex p44 subunit {ECO:0000305}; Short=Atp44 {ECO:0000303|PubMed:15645454};	SubName: Full=Uncharacterized protein {ECO:0000313|EMBL:CDP13112.1};	RNA polymerase II transcription initiation/nucleotide excision repair factor TFIIH, subunit SSL1	GO:0000439,transcription factor TFIIH core complex; GO:0005675,transcription factor TFIIH holo complex; GO:0003676,nucleic acid binding; GO:0008270,zinc ion binding; GO:0006289,nucleotide-excision repair; GO:0006357,regulation of transcription by RNA polymerase II; GO:0006351,transcription, DNA-templated	Ssl1-like
NS-11412.0	--	Para-nitrobenzyl esterase, putative, partial [Ricinus communis]	--	RecName: Full=Carboxylic ester hydrolase {ECO:0000256|RuleBase:RU361235}; EC=3.1.1.- {ECO:0000256|RuleBase:RU361235}; Flags: Fragment;	Carboxylesterase and related proteins	GO:0016787,hydrolase activity	Carboxylesterase family
NS-11413.0	--	--	--	--	--	--	--
NS-11414.0	K12874 intron-binding protein aquarius | (RefSeq) LOW QUALITY PROTEIN: intron-binding protein aquarius-like (A)	PREDICTED: uncharacterized protein LOC102617714 [Citrus sinensis]	--	SubName: Full=Ribonuclease H-like superfamily protein {ECO:0000313|EMBL:JAV45309.1};	FOG: Reverse transcriptase	GO:0003676,nucleic acid binding	--
NS-11415.0	--	--	--	--	--	--	--
NS-11416.0	--	--	--	--	--	--	--
NS-11417.0	--	--	--	--	--	--	--
NS-11418.0	--	--	--	--	--	--	--
NS-11419.0	--	--	--	--	--	--	--
NS-1142.0	--	--	--	--	Chaperone HSP104 and related ATP-dependent Clp proteases	--	Ankyrin repeat
NS-11420.0	--	--	--	--	P-type ATPase	--	--
NS-11420.1	K14950 manganese-transporting P-type ATPase [EC:3.6.3.-] | (RefSeq) cation-transporting ATPase (A)	cation-transporting ATPase [Coccomyxa subellipsoidea C-169]	RecName: Full=Probable manganese-transporting ATPase PDR2; EC=3.6.3.-; AltName: Full=Protein MALE GAMETOGENESIS IMPAIRED ANTHERS; AltName: Full=Protein PHOSPHATE DEFICIENCY RESPONSE 2;	RecName: Full=Cation-transporting ATPase {ECO:0000256|RuleBase:RU362082}; EC=3.6.3.- {ECO:0000256|RuleBase:RU362082};	P-type ATPase	GO:0005783,endoplasmic reticulum; GO:0005789,endoplasmic reticulum membrane; GO:0005887,integral component of plasma membrane; GO:0005886,plasma membrane; GO:0005524,ATP binding; GO:0005388,calcium-transporting ATPase activity; GO:0046872,metal ion binding; GO:0006874,cellular calcium ion homeostasis; GO:0006875,cellular metal ion homeostasis; GO:0016036,cellular response to phosphate starvation;…	E1-E2 ATPase
NS-11421.0	K03686 molecular chaperone DnaJ | (RefSeq) chaperone protein dnaJ GFA2, mitochondrial-like isoform X1 (A)	predicted protein [Physcomitrella patens]	RecName: Full=Chaperone protein dnaJ GFA2, mitochondrial {ECO:0000305}; AltName: Full=Chaperone protein dnaJ A30 {ECO:0000303|PubMed:11599562}; Short=AtDjA30 {ECO:0000303|PubMed:11599562}; AltName: Full=Gametophytic factor 2 {ECO:0000303|PubMed:12215516}; Flags: Precursor;	SubName: Full=Pco077147 {ECO:0000313|EMBL:JAF14733.1};	Molecular chaperone (DnaJ superfamily)	GO:0005739,mitochondrion; GO:0005524,ATP binding; GO:0031072,heat shock protein binding; GO:0046872,metal ion binding; GO:0051082,unfolded protein binding; GO:0051085,chaperone cofactor-dependent protein refolding; GO:0009558,embryo sac cellularization; GO:0009553,embryo sac development; GO:0000740,nuclear membrane fusion; GO:0010197,polar nucleus fusion; GO:0009408,response to heat; GO:0010198,s…	DnaJ C terminal domain
NS-11422.0	--	--	--	--	--	--	--
NS-11423.0	--	--	--	--	--	--	--
NS-11424.0	K00142 acyl-CoA synthetase [EC:6.2.1.-] | (RefSeq) hypothetical protein (A)	hypothetical protein CISIN_1g0026152mg [Citrus sinensis]	RecName: Full=Putative acyl-activating enzyme 19;	SubName: Full=Uncharacterized protein {ECO:0000313|EMBL:KDO42620.1};	Non-ribosomal peptide synthetase/alpha-aminoadipate reductase and related enzymes	GO:0003824,catalytic activity; GO:0008152,metabolic process	Phosphopantetheine attachment site
NS-11425.0	K14841 ribosome biogenesis protein NSA1 | (RefSeq) WD repeat-containing protein DDB_G0290555 (A)	zinc finger protein ZAT11-like [Hevea brasiliensis]	RecName: Full=Zinc finger protein ZAT11;	SubName: Full=C2H2-type zinc finger protein 1 {ECO:0000313|EMBL:AES12473.1};	FOG: Zn-finger	GO:0005634,nucleus; GO:0003700,DNA-binding transcription factor activity; GO:0046872,metal ion binding; GO:0003676,nucleic acid binding; GO:0071289,cellular response to nickel ion; GO:2000280,regulation of root development; GO:0006355,regulation of transcription, DNA-templated; GO:0010200,response to chitin; GO:0006351,transcription, DNA-templated	C2H2-type zinc finger
NS-11426.0	--	--	--	--	--	--	--
NS-11427.0	--	--	--	--	--	--	--
NS-11428.0	--	--	--	--	--	--	--
NS-11429.0	--	--	--	--	--	--	--
NS-1143.0	--	--	--	--	--	--	--
NS-11430.0	--	--	--	--	--	--	--
NS-11431.0	K13420 LRR receptor-like serine/threonine-protein kinase FLS2 [EC:2.7.11.1] | (RefSeq) LRR receptor-like serine/threonine-protein kinase FLS2 (A)	hypothetical protein VITISV_037506 [Vitis vinifera]	RecName: Full=Retrovirus-related Pol polyprotein from transposon TNT 1-94; Includes: RecName: Full=Protease; EC=3.4.23.-; Includes: RecName: Full=Reverse transcriptase; EC=2.7.7.49; Includes: RecName: Full=Endonuclease;	SubName: Full=Uncharacterized protein {ECO:0000313|EMBL:CAN70669.1};	FOG: Transposon-encoded proteins with TYA, reverse transcriptase, integrase domains in various combinations	GO:0004190,aspartic-type endopeptidase activity; GO:0004519,endonuclease activity; GO:0003676,nucleic acid binding; GO:0003964,RNA-directed DNA polymerase activity; GO:0008270,zinc ion binding; GO:0015074,DNA integration	--
NS-11432.0	--	--	--	--	--	--	--
NS-11433.0	K10601 E3 ubiquitin-protein ligase synoviolin [EC:2.3.2.27] | (RefSeq) ERAD-associated E3 ubiquitin-protein ligase HRD1-like (A)	Copia protein [Cajanus cajan]	RecName: Full=Retrovirus-related Pol polyprotein from transposon TNT 1-94; Includes: RecName: Full=Protease; EC=3.4.23.-; Includes: RecName: Full=Reverse transcriptase; EC=2.7.7.49; Includes: RecName: Full=Endonuclease;	SubName: Full=Copia protein {ECO:0000313|EMBL:KYP59333.1};	FOG: Transposon-encoded proteins with TYA, reverse transcriptase, integrase domains in various combinations	GO:0004190,aspartic-type endopeptidase activity; GO:0004519,endonuclease activity; GO:0003676,nucleic acid binding; GO:0003964,RNA-directed DNA polymerase activity; GO:0008270,zinc ion binding; GO:0015074,DNA integration	--
NS-11434.0	K19613 leucine-rich repeat protein SHOC2 | (RefSeq) putative receptor-like protein kinase At3g47110 (A)	hypothetical protein CISIN_1g042065mg, partial [Citrus sinensis]	RecName: Full=Probably inactive leucine-rich repeat receptor-like protein kinase At5g48380; Flags: Precursor;	SubName: Full=Uncharacterized protein {ECO:0000313|EMBL:KDO37775.1}; Flags: Fragment;	--	GO:0016021,integral component of membrane; GO:0005886,plasma membrane; GO:0009506,plasmodesma; GO:0005524,ATP binding; GO:0016301,kinase activity; GO:0004672,protein kinase activity; GO:0033612,receptor serine/threonine kinase binding; GO:0042742,defense response to bacterium; GO:0060548,negative regulation of cell death; GO:0031348,negative regulation of defense response	--
NS-11435.0	--	--	--	--	--	--	--
NS-11436.0	K06943 nucleolar GTP-binding protein | (RefSeq) uncharacterized protein LOC108835530 (A)	hypothetical protein CUMW_207140, partial [Citrus unshiu]	RecName: Full=Putative ribonuclease H protein At1g65750; EC=3.1.26.4;	SubName: Full=Uncharacterized protein {ECO:0000313|EMBL:GAY61101.1}; Flags: Fragment;	FOG: Reverse transcriptase	GO:0046872,metal ion binding; GO:0003676,nucleic acid binding; GO:0004523,RNA-DNA hybrid ribonuclease activity	zinc-binding in reverse transcriptase
NS-11437.0	K00939 adenylate kinase [EC:2.7.4.3] | (RefSeq) probable adenylate kinase 6, chloroplastic (A)	PREDICTED: probable adenylate kinase 6, chloroplastic [Gossypium arboreum]	RecName: Full=Adenylate kinase; Short=AK; EC=2.7.4.3; AltName: Full=ATP-AMP transphosphorylase; AltName: Full=ATP:AMP phosphotransferase; AltName: Full=Adenylate monophosphate kinase;	SubName: Full=Uncharacterized protein {ECO:0000313|EMBL:JAF71884.1};	Adenylate kinase	GO:0009570,chloroplast stroma; GO:0005634,nucleus; GO:0004017,adenylate kinase activity; GO:0005524,ATP binding; GO:0008652,cellular amino acid biosynthetic process; GO:0048364,root development; GO:0048367,shoot system development	--
NS-11439.0	--	--	--	--	--	--	--
NS-1144.0	--	--	--	--	--	--	--
NS-11440.0	K03549 KUP system potassium uptake protein | (RefSeq) LOW QUALITY PROTEIN: probable potassium transporter 17 (A)	uncharacterized protein LOC110818467 [Carica papaya]	RecName: Full=Uncharacterized mitochondrial protein AtMg00240; AltName: Full=ORF111a;	SubName: Full=uncharacterized protein LOC108996759 {ECO:0000313|RefSeq:XP_018828321.1};	FOG: Transposon-encoded proteins with TYA, reverse transcriptase, integrase domains in various combinations	GO:0005739,mitochondrion	--
NS-11441.0	--	--	--	--	--	--	--
NS-11442.0	--	hypothetical protein CCACVL1_17564 [Corchorus capsularis]	--	SubName: Full=Uncharacterized protein {ECO:0000313|EMBL:OMO72843.1};	--	--	--
NS-11443.0	--	--	--	--	--	--	--
NS-11444.0	--	--	--	--	--	--	--
NS-11445.0	--	--	--	--	--	--	--
NS-11446.0	--	--	--	--	--	--	--
NS-11447.0	--	--	--	--	--	--	--
NS-11448.0	--	--	--	--	--	--	--
NS-11449.0	--	--	--	--	--	--	--
NS-1145.0	--	--	--	--	Topoisomerase TOP1-interacting protein BTBD1	--	BTB And C-terminal Kelch
NS-11450.0	--	--	--	--	--	--	--
NS-11451.0	K03142 transcription initiation factor TFIIH subunit 2 | (RefSeq) hypothetical protein (A)	hypothetical protein CISIN_1g014440mg [Citrus sinensis]	RecName: Full=General transcription factor IIH subunit 2 {ECO:0000305}; Short=AtGTF2H2 {ECO:0000303|PubMed:16623910}; AltName: Full=TFIIH basal transcription factor complex p44 subunit {ECO:0000305}; Short=Atp44 {ECO:0000303|PubMed:15645454};	SubName: Full=Uncharacterized protein {ECO:0000313|EMBL:KDO49376.1};	RNA polymerase II transcription initiation/nucleotide excision repair factor TFIIH, subunit SSL1	GO:0000439,transcription factor TFIIH core complex; GO:0005675,transcription factor TFIIH holo complex; GO:0003676,nucleic acid binding; GO:0008270,zinc ion binding; GO:0006289,nucleotide-excision repair; GO:0006357,regulation of transcription by RNA polymerase II; GO:0006351,transcription, DNA-templated	Ssl1-like
NS-11452.0	--	--	--	--	--	--	--
NS-11453.0	--	PREDICTED: putative GEM-like protein 8 [Ziziphus jujuba]	RecName: Full=GEM-like protein 4;	SubName: Full=Uncharacterized protein {ECO:0000313|EMBL:ESR50884.1};	--	--	GRAM domain
NS-11454.0	--	hypothetical protein CICLE_v10033826mg [Citrus clementina]	RecName: Full=GEM-like protein 4;	SubName: Full=Uncharacterized protein {ECO:0000313|EMBL:ESR50884.1};	--	--	GRAM domain
NS-11455.0	--	PREDICTED: putative GEM-like protein 8 [Ziziphus jujuba]	RecName: Full=GEM-like protein 4;	SubName: Full=Uncharacterized protein {ECO:0000313|EMBL:ESR50884.1};	--	--	GRAM domain
NS-11456.0	--	hypothetical protein CICLE_v10033826mg [Citrus clementina]	RecName: Full=GEM-like protein 4;	SubName: Full=Uncharacterized protein {ECO:0000313|EMBL:ESR50884.1};	--	--	GRAM domain
NS-11457.0	--	hypothetical protein CICLE_v10033826mg [Citrus clementina]	RecName: Full=GEM-like protein 4;	SubName: Full=Uncharacterized protein {ECO:0000313|EMBL:ESR50884.1};	--	--	Sterol methyltransferase C-terminal
NS-11458.0	--	--	--	--	--	--	--
NS-11459.0	--	--	--	--	--	--	--
NS-1146.0	K13248 pyridoxal phosphate phosphatase PHOSPHO2 [EC:3.1.3.74] | (RefSeq) hypothetical protein (A)	hypothetical protein PHAVU_002G304600g [Phaseolus vulgaris]	RecName: Full=Thiamine phosphate phosphatase-like protein {ECO:0000303|PubMed:26537753}; EC=3.1.3.100 {ECO:0000269|PubMed:26537753};	SubName: Full=Uncharacterized protein {ECO:0000313|EMBL:ETV77379.1};	Predicted haloacid dehalogenase-like hydrolase	GO:0004427,inorganic diphosphatase activity; GO:0046872,metal ion binding; GO:0016791,phosphatase activity; GO:0042131,thiamine phosphate phosphatase activity; GO:0051262,protein tetramerization; GO:0009229,thiamine diphosphate biosynthetic process	Putative Phosphatase
NS-11460.0	K08202 MFS transporter, OCT family, solute carrier family 22 (organic cation transporter), member 4/5 | (RefSeq) organic cation/carnitine transporter 4-like (A)	General substrate transporter [Corchorus capsularis]	RecName: Full=Organic cation/carnitine transporter 1; Short=AtOCT1;	SubName: Full=General substrate transporter {ECO:0000313|EMBL:OMO50230.1};	Synaptic vesicle transporter SVOP and related transporters (major facilitator superfamily)	GO:0016021,integral component of membrane; GO:0009705,plant-type vacuole membrane; GO:0005886,plasma membrane; GO:0005524,ATP binding; GO:0015226,carnitine transmembrane transporter activity; GO:0008514,organic anion transmembrane transporter activity; GO:0015839,cadaverine transport; GO:0010150,leaf senescence	Sugar (and other) transporter
NS-11461.0	--	--	--	--	--	--	--
NS-11462.0	K02469 DNA gyrase subunit A [EC:5.99.1.3] | (RefSeq) DNA gyrase subunit A, chloroplastic/mitochondrial (A)	PREDICTED: DNA gyrase subunit A, chloroplastic/mitochondrial [Nelumbo nucifera]	RecName: Full=DNA gyrase subunit A, chloroplastic/mitochondrial; EC=5.99.1.3; Flags: Precursor;	SubName: Full=DNA gyrase subunit A, chloroplastic/mitochondrial {ECO:0000313|RefSeq:XP_010246370.1};	DNA topoisomerase type II	GO:0009507,chloroplast; GO:0005694,chromosome; GO:0016592,mediator complex; GO:0005739,mitochondrion; GO:0009295,nucleoid; GO:0005524,ATP binding; GO:0003677,DNA binding; GO:0003918,DNA topoisomerase type II (ATP-hydrolyzing) activity; GO:0006265,DNA topological change; GO:0006355,regulation of transcription, DNA-templated; GO:0006351,transcription, DNA-templated	DNA gyrase C-terminal domain, beta-propeller
NS-11463.0	--	--	--	--	--	--	--
NS-11464.0	K13466 EIX receptor 1/2 | (RefSeq) receptor-like protein EIX2 (A)	PREDICTED: LRR receptor-like serine/threonine-protein kinase ERL1, partial [Elaeis guineensis]	RecName: Full=Receptor-like protein EIX2 {ECO:0000305}; AltName: Full=EIX receptor 2 {ECO:0000312|EMBL:AAR28378.1}; Flags: Precursor;	SubName: Full=Uncharacterized protein {ECO:0000313|EMBL:KDO38545.1}; Flags: Fragment;	FOG: Leucine rich repeat	GO:0016021,integral component of membrane; GO:0005886,plasma membrane; GO:0050832,defense response to fungus	Leucine rich repeat N-terminal domain
NS-11464.1	--	--	--	--	--	--	--
NS-11465.0	K02912 large subunit ribosomal protein L32e | (RefSeq) 60S ribosomal protein L32-1-like (A)	PREDICTED: 60S ribosomal protein L32-1 [Erythranthe guttata]	RecName: Full=60S ribosomal protein L32-2;	SubName: Full=Uncharacterized protein {ECO:0000313|EMBL:EYU28165.1};	60S ribosomal protein L32	GO:0005829,cytosol; GO:0022625,cytosolic large ribosomal subunit; GO:0003735,structural constituent of ribosome; GO:0006412,translation	Ribosomal protein L32
NS-11466.0	--	--	--	--	--	--	--
NS-11467.0	--	--	--	--	--	--	--
NS-11468.0	K18204 D-2-hydroxyglutarate dehydrogenase [EC:1.1.99.39] | (RefSeq) D-2-hydroxyglutarate dehydrogenase, mitochondrial-like (A)	D-2-hydroxyglutarate dehydrogenase, mitochondrial-like [Brassica napus]	RecName: Full=Probable D-2-hydroxyglutarate dehydrogenase, mitochondrial; EC=1.1.99.39; Flags: Precursor;	SubName: Full=D-2-hydroxyglutarate dehydrogenase, mitochondrial {ECO:0000313|EMBL:OQR88185.1};	Proteins containing the FAD binding domain	GO:0005739,mitochondrion; GO:0051990,(R)-2-hydroxyglutarate dehydrogenase activity; GO:0004458,D-lactate dehydrogenase (cytochrome) activity; GO:0071949,FAD binding; GO:0019516,lactate oxidation; GO:0022904,respiratory electron transport chain	FAD binding domain
NS-11469.0	K13420 LRR receptor-like serine/threonine-protein kinase FLS2 [EC:2.7.11.1] | (RefSeq) receptor kinase-like protein Xa21 (A)	hypothetical protein CISIN_1g039290mg, partial [Citrus sinensis]	RecName: Full=LRR receptor-like serine/threonine-protein kinase FEI 2; EC=2.7.11.1; Flags: Precursor;	SubName: Full=Uncharacterized protein {ECO:0000313|EMBL:KDO77404.1}; Flags: Fragment;	--	GO:0016021,integral component of membrane; GO:0005886,plasma membrane; GO:0005524,ATP binding; GO:0016301,kinase activity; GO:0004674,protein serine/threonine kinase activity; GO:0030244,cellulose biosynthetic process; GO:0010192,mucilage biosynthetic process; GO:0048354,mucilage biosynthetic process involved in seed coat development; GO:0009664,plant-type cell wall organization; GO:0009826,unidi…	Protein kinase domain
NS-1147.0	--	--	--	--	--	--	--
NS-11470.0	--	--	--	--	--	--	--
NS-11471.0	K09874 aquaporin NIP | (RefSeq) hypothetical protein (A)	BnaA08g07040D [Brassica napus]	RecName: Full=Aquaporin NIP3-1; AltName: Full=NOD26-like intrinsic protein 3-1; Short=AtNIP3;1;	SubName: Full=BnaA08g07040D protein {ECO:0000313|EMBL:CDY41749.1};	Aquaporin (major intrinsic protein family)	GO:0005887,integral component of plasma membrane; GO:0015250,water channel activity; GO:0034220,ion transmembrane transport	Major intrinsic protein
NS-11472.0	--	--	--	--	--	--	--
NS-11473.0	--	--	--	--	--	--	--
NS-11474.0	--	--	--	--	--	--	--
NS-11475.0	K20032 palmitoyltransferase ZDHHC13/17 [EC:2.3.1.225] | (RefSeq) protein S-acyltransferase 24-like isoform X1 (A)	hypothetical protein B456_010G059000 [Gossypium raimondii]	RecName: Full=Protein S-acyltransferase 24; EC=2.3.1.225; AltName: Full=Ankyrin repeat-containing S-palmitoyltransferase; AltName: Full=Palmitoyltransferase TIP1; AltName: Full=Protein TIP GROWTH DEFECTIVE 1; Short=AtTIP1; AltName: Full=Zinc finger DHHC domain-containing protein TIP1;	RecName: Full=S-acyltransferase {ECO:0000256|RuleBase:RU079119}; EC=2.3.1.225 {ECO:0000256|RuleBase:RU079119}; AltName: Full=Palmitoyltransferase {ECO:0000256|RuleBase:RU079119};	Ankyrin repeat and DHHC-type Zn-finger domain containing proteins	GO:0030659,cytoplasmic vesicle membrane; GO:0005768,endosome; GO:0005794,Golgi apparatus; GO:0000139,Golgi membrane; GO:0016021,integral component of membrane; GO:0005802,trans-Golgi network; GO:0000035,acyl binding; GO:0019706,protein-cysteine S-palmitoyltransferase activity; GO:0009932,cell tip growth	--
NS-11476.0	--	--	--	SubName: Full=GDP-fucose protein O-fucosyltransferase 2 {ECO:0000313|EMBL:OLQ08172.1};	--	GO:0016021,integral component of membrane; GO:0016757,transferase activity, transferring glycosyl groups; GO:0006004,fucose metabolic process	GDP-fucose protein O-fucosyltransferase
NS-11477.0	--	--	--	--	--	--	--
NS-11478.0	K02875 large subunit ribosomal protein L14e | (RefSeq) probable 60S ribosomal protein L14 (A)	PREDICTED: probable 60S ribosomal protein L14 [Capsicum annuum]	RecName: Full=Probable 60S ribosomal protein L14; AltName: Full=Hydroxyproline-rich glycoprotein HRGP1;	SubName: Full=Uncharacterized protein {ECO:0000313|EMBL:PHT86685.1};	60S ribosomal protein L14	GO:0005840,ribosome; GO:0003735,structural constituent of ribosome; GO:0006412,translation	--
NS-11479.0	--	--	--	--	Bicoid mRNA stability factor	--	PPR repeat
NS-1148.0	K03236 translation initiation factor 1A | (RefSeq) predicted protein (A)	predicted protein [Micromonas commoda]	RecName: Full=Eukaryotic translation initiation factor 1A; Short=eIF-1A; AltName: Full=Eukaryotic translation initiation factor 4C; Short=eIF-4C;	SubName: Full=Uncharacterized protein {ECO:0000313|EMBL:JAT71392.1}; Flags: Fragment;	Translation initiation factor 1A (eIF-1A)	GO:0003743,translation initiation factor activity	Translation initiation factor 1A / IF-1
NS-11480.0	--	--	--	--	--	--	--
NS-11481.0	K14724 solute carrier family 9 (sodium/hydrogen exchanger), member 8 | (RefSeq) monovalent cation:H+ antiporter-1, CPA1 family (A)	unknown [Picea sitchensis]	RecName: Full=Sodium/hydrogen exchanger 2; AltName: Full=Na(+)/H(+) exchanger 2; Short=NHE-2;	RecName: Full=Sodium/hydrogen exchanger {ECO:0000256|RuleBase:RU003722}; Flags: Fragment;	Sodium/hydrogen exchanger protein	GO:0016021,integral component of membrane; GO:0005886,plasma membrane; GO:0005774,vacuolar membrane; GO:0015386,potassium:proton antiporter activity; GO:0015385,sodium:proton antiporter activity; GO:0055075,potassium ion homeostasis; GO:0010107,potassium ion import; GO:0051453,regulation of intracellular pH; GO:0090333,regulation of stomatal closure; GO:0009651,response to salt stress; GO:0098719…	Sodium/hydrogen exchanger family
NS-11482.0	K23882 CDGSH iron-sulfur domain-containing protein 2 | (RefSeq) predicted protein (A)	Fe2-S2 domain containing protein [Klebsormidium nitens]	RecName: Full=CDGSH iron-sulfur domain-containing protein NEET; Short=At-NEET;	SubName: Full=Uncharacterized protein {ECO:0000313|EMBL:KDO18864.1};	CDGSH-type Zn-finger containing protein	GO:0009507,chloroplast; GO:0009570,chloroplast stroma; GO:0005739,mitochondrion; GO:0051537,2 iron, 2 sulfur cluster binding; GO:0046872,metal ion binding; GO:0055072,iron ion homeostasis; GO:0010150,leaf senescence; GO:0072593,reactive oxygen species metabolic process	Iron-containing outer mitochondrial membrane protein N-terminus
NS-11483.0	--	--	--	--	--	--	--
NS-11484.0	--	--	--	--	--	--	--
NS-11485.0	K03098 apolipoprotein D and lipocalin family protein | (RefSeq) temperature-induced lipocalin-1-like (A)	hypothetical protein CDL15_Pgr021130 [Punica granatum]	RecName: Full=Temperature-induced lipocalin-1 {ECO:0000303|PubMed:18671872}; Short=AtTIL1 {ECO:0000303|PubMed:18671872};	SubName: Full=Apolipoprotein D {ECO:0000313|EMBL:JAT56810.1}; Flags: Fragment;	Apolipoprotein D/Lipocalin	GO:0009941,chloroplast envelope; GO:0031969,chloroplast membrane; GO:0005737,cytoplasm; GO:0009898,cytoplasmic side of plasma membrane; GO:0005783,endoplasmic reticulum; GO:0005794,Golgi apparatus; GO:0005739,mitochondrion; GO:0005886,plasma membrane; GO:0009506,plasmodesma; GO:0005774,vacuolar membrane; GO:0005773,vacuole; GO:0045735,nutrient reservoir activity; GO:0005215,transporter activity; …	Lipocalin-like domain
NS-11486.0	--	--	--	--	--	--	--
NS-11487.0	K02962 small subunit ribosomal protein S17e | (RefSeq) 40S ribosomal protein S17-like (A)	40s ribosomal protein s17 [Quercus suber]	RecName: Full=40S ribosomal protein S17;	SubName: Full=Predicted protein {ECO:0000313|EMBL:BAK07272.1};	40S ribosomal protein S17	GO:0022627,cytosolic small ribosomal subunit; GO:0003735,structural constituent of ribosome; GO:0000028,ribosomal small subunit assembly; GO:0006412,translation	Ribosomal S17
NS-11488.0	K06640 serine/threonine-protein kinase ATR [EC:2.7.11.1] | (RefSeq) serine/threonine-protein kinase ATR (A)	hypothetical protein CUMW_094010 [Citrus unshiu]	RecName: Full=Serine/threonine-protein kinase ATR; Short=AtATR; EC=2.7.11.1; AltName: Full=Ataxia telangiectasia-mutated and Rad3-related homolog; AltName: Full=DNA repair protein ATR; AltName: Full=Rad3-like protein; Short=AtRAD3;	SubName: Full=Uncharacterized protein {ECO:0000313|EMBL:GAY46054.1};	Protein kinase of the PI-3 kinase family involved in mitotic growth, DNA repair and meiotic recombination	GO:0005634,nucleus; GO:0009506,plasmodesma; GO:0005524,ATP binding; GO:0016301,kinase activity; GO:0004674,protein serine/threonine kinase activity; GO:0006952,defense response; GO:0006281,DNA repair; GO:0006303,double-strand break repair via nonhomologous end joining; GO:0051321,meiotic cell cycle; GO:0032504,multicellular organism reproduction; GO:0033044,regulation of chromosome organization; …	--
NS-11488.1	K06640 serine/threonine-protein kinase ATR [EC:2.7.11.1] | (RefSeq) serine/threonine-protein kinase ATR (A)	hypothetical protein CUMW_094010 [Citrus unshiu]	RecName: Full=Serine/threonine-protein kinase ATR; Short=AtATR; EC=2.7.11.1; AltName: Full=Ataxia telangiectasia-mutated and Rad3-related homolog; AltName: Full=DNA repair protein ATR; AltName: Full=Rad3-like protein; Short=AtRAD3;	SubName: Full=Uncharacterized protein {ECO:0000313|EMBL:GAY46056.1};	Protein kinase of the PI-3 kinase family involved in mitotic growth, DNA repair and meiotic recombination	GO:0005634,nucleus; GO:0009506,plasmodesma; GO:0005524,ATP binding; GO:0016301,kinase activity; GO:0004674,protein serine/threonine kinase activity; GO:0006952,defense response; GO:0006281,DNA repair; GO:0006303,double-strand break repair via nonhomologous end joining; GO:0051321,meiotic cell cycle; GO:0032504,multicellular organism reproduction; GO:0033044,regulation of chromosome organization; …	--
NS-11488.2	K06640 serine/threonine-protein kinase ATR [EC:2.7.11.1] | (RefSeq) serine/threonine-protein kinase ATR isoform X1 (A)	hypothetical protein CUMW_094010 [Citrus unshiu]	RecName: Full=Serine/threonine-protein kinase ATR; Short=AtATR; EC=2.7.11.1; AltName: Full=Ataxia telangiectasia-mutated and Rad3-related homolog; AltName: Full=DNA repair protein ATR; AltName: Full=Rad3-like protein; Short=AtRAD3;	SubName: Full=Uncharacterized protein {ECO:0000313|EMBL:GAY46054.1};	Protein kinase of the PI-3 kinase family involved in mitotic growth, DNA repair and meiotic recombination	GO:0005634,nucleus; GO:0009506,plasmodesma; GO:0005524,ATP binding; GO:0016301,kinase activity; GO:0004674,protein serine/threonine kinase activity; GO:0006952,defense response; GO:0006281,DNA repair; GO:0006303,double-strand break repair via nonhomologous end joining; GO:0051321,meiotic cell cycle; GO:0032504,multicellular organism reproduction; GO:0033044,regulation of chromosome organization; …	Phosphatidylinositol 3- and 4-kinase
NS-1149.0	--	--	--	--	--	--	--
NS-11490.0	K20665 jasmonoyl-L-amino acid 12-hydroxylase [EC:1.14.14.48] | (RefSeq) cytochrome P450 94B3-like (A)	PREDICTED: cytochrome P450 94B3-like [Gossypium raimondii]	RecName: Full=Cytochrome P450 94B1 {ECO:0000305}; EC=1.14.14.48 {ECO:0000269|PubMed:25210037}; AltName: Full=Jasmonoyl-L-amino acid 12-hydroxylase {ECO:0000303|PubMed:25210037};	SubName: Full=Uncharacterized protein {ECO:0000313|EMBL:KJB76403.1};	Cytochrome P450 CYP4/CYP19/CYP26 subfamilies	GO:0016021,integral component of membrane; GO:0020037,heme binding; GO:0005506,iron ion binding; GO:0052694,jasmonoyl-isoleucine-12-hydroxylase activity; GO:0016705,oxidoreductase activity, acting on paired donors, with incorporation or reduction of molecular oxygen; GO:0009694,jasmonic acid metabolic process; GO:0009611,response to wounding	--
NS-11491.0	K19466 ATP-dependent RNA helicase DDX59 [EC:3.6.4.13] | (RefSeq) DEAD-box ATP-dependent RNA helicase 41-like (A)	DEAD-box ATP-dependent RNA helicase 41-like [Hevea brasiliensis]	RecName: Full=DEAD-box ATP-dependent RNA helicase 41; EC=3.6.4.13;	SubName: Full=Uncharacterized protein {ECO:0000313|EMBL:GAY61600.1};	ATP-dependent RNA helicase	GO:0005737,cytoplasm; GO:0005730,nucleolus; GO:0005524,ATP binding; GO:0004004,ATP-dependent RNA helicase activity; GO:0046872,metal ion binding; GO:0003723,RNA binding; GO:0010501,RNA secondary structure unwinding	DEAD/DEAH box helicase
NS-11492.0	--	--	--	--	--	--	--
NS-11493.0	K03680 translation initiation factor eIF-2B subunit delta | (RefSeq) EIF2B; eukaryotic initiation factor (A)	eukaryotic initiation factor [Chlamydomonas reinhardtii]	--	SubName: Full=Eukaryotic initiation factor {ECO:0000313|EMBL:EDO96862.1};	Translation initiation factor 2B, delta subunit (eIF-2Bdelta/GCD2)	GO:0005737,cytoplasm; GO:0003743,translation initiation factor activity	Initiation factor 2 subunit family
NS-11494.0	K21867 potassium channel | (RefSeq) potassium channel AKT1-like (A)	PREDICTED: potassium channel AKT1-like isoform X3 [Juglans regia]	RecName: Full=Potassium channel AKT6; AltName: Full=Potassium channel SPIK; AltName: Full=Shaker pollen inward rectifier K(+) channel;	SubName: Full=potassium channel AKT1-like isoform X3 {ECO:0000313|RefSeq:XP_018834785.1};	K+-channel ERG and related proteins, contain PAS/PAC sensor domain	GO:0005887,integral component of plasma membrane; GO:0005249,voltage-gated potassium channel activity; GO:0034765,regulation of ion transmembrane transport; GO:0042391,regulation of membrane potential	Ankyrin repeat
NS-11495.0	--	--	--	--	--	--	--
NS-11496.0	--	--	--	--	--	--	--
NS-11498.0	--	--	--	--	--	--	--
NS-11499.0	--	--	--	--	--	--	--
NS-115.0	--	--	--	--	--	--	--
NS-1150.0	--	--	--	--	--	--	Zinc-finger of C2H2 type
NS-11500.0	--	--	--	--	--	--	--
NS-11501.0	K01193 beta-fructofuranosidase [EC:3.2.1.26] | (RefSeq) LOC109747879; beta-fructofuranosidase, insoluble isoenzyme 3-like (A)	PREDICTED: UPF0481 protein At3g47200-like [Malus domestica]	RecName: Full=UPF0481 protein At3g47200;	SubName: Full=Uncharacterized protein {ECO:0000313|EMBL:KJB62158.1};	--	GO:0016021,integral component of membrane; GO:0005886,plasma membrane	Plant protein of unknown function
NS-11502.0	--	--	--	--	--	--	--
NS-11503.0	--	--	--	--	--	--	--
NS-11504.0	--	--	--	--	--	--	--
NS-11505.0	--	--	--	--	--	--	--
NS-11506.0	--	uncharacterized protein LOC110768507 [Prunus avium]	--	SubName: Full=Trypsin family protein isoform 4 {ECO:0000313|EMBL:EOY27556.1}; Flags: Fragment;	--	--	--
NS-11507.0	--	--	--	--	--	--	--
NS-11508.0	--	--	--	--	--	--	--
NS-11509.0	--	--	--	--	--	--	--
NS-1151.0	--	--	--	--	--	--	--
NS-11510.0	--	--	--	--	--	--	--
NS-11511.0	--	PREDICTED: putative B3 domain-containing protein At5g58280 [Citrus sinensis]	--	SubName: Full=Uncharacterized protein {ECO:0000313|EMBL:EYU46039.1};	--	GO:0005634,nucleus; GO:0003677,DNA binding; GO:0006355,regulation of transcription, DNA-templated; GO:0006351,transcription, DNA-templated	--
NS-11512.0	--	--	--	--	--	--	--
NS-11513.0	--	--	--	--	--	--	--
NS-11514.0	--	--	--	--	--	--	--
NS-11515.0	--	--	--	--	--	--	--
NS-11516.0	--	--	--	--	--	--	--
NS-11517.0	K04125 gibberellin 2-oxidase [EC:1.14.11.13] | (RefSeq) gibberellin 2-beta-dioxygenase 7 (A)	Ty3/gypsy retrotransposon protein [Beta vulgaris subsp. vulgaris]	--	SubName: Full=Ty3/gypsy retrotransposon protein {ECO:0000313|EMBL:AFK13856.1};	FOG: Transposon-encoded proteins with TYA, reverse transcriptase, integrase domains in various combinations	GO:0003676,nucleic acid binding; GO:0015074,DNA integration	--
NS-11519.0	--	--	--	--	--	--	--
NS-1152.0	K22285 oxysterol-binding protein-related protein 8 | (RefSeq) oxysterol-binding protein-related protein 4C-like (A)	oxysterol-binding protein-related protein 4c [Quercus suber]	RecName: Full=Oxysterol-binding protein-related protein 4B; AltName: Full=OSBP-related protein 4B;	SubName: Full=oxysterol-binding protein-related protein 4B-like isoform X1 {ECO:0000313|RefSeq:XP_018853955.1};	Oxysterol-binding protein	GO:0008289,lipid binding; GO:0006869,lipid transport	Oxysterol-binding protein
NS-11520.0	--	--	--	--	--	--	--
NS-11521.0	--	--	--	--	--	--	--
NS-11522.0	--	--	--	--	--	--	--
NS-11523.0	--	--	--	--	--	--	--
NS-11524.0	K03283 heat shock 70kDa protein 1/2/6/8 | (RefSeq) molecular chaperone DnaK (A)	predicted protein [Hordeum vulgare subsp. vulgare]	RecName: Full=Heat shock 70 kDa protein;	SubName: Full=Heat shock protein 70 {ECO:0000313|EMBL:ABA28988.1}; Flags: Fragment;	Molecular chaperones HSP70/HSC70, HSP70 superfamily	GO:0005524,ATP binding	Hsp70 protein
NS-11525.0	K02918 large subunit ribosomal protein L35e | (RefSeq) 60S ribosomal protein L35 (A)	hypothetical protein PRUPE_2G226300 [Prunus persica]	RecName: Full=60S ribosomal protein L35;	SubName: Full=Uncharacterized protein {ECO:0000313|EMBL:ONI24142.1};	60S ribosomal protein L35	GO:0005840,ribosome; GO:0003735,structural constituent of ribosome; GO:0006412,translation	--
NS-11526.0	K09338 homeobox-leucine zipper protein | (RefSeq) homeobox-leucine zipper protein HDG3 (A)	hypothetical protein CISIN_1g001088mg [Citrus sinensis]	RecName: Full=Homeobox-DDT domain protein RLT3 {ECO:0000305}; AltName: Full=Protein RINGLET 3 {ECO:0000305};	SubName: Full=Uncharacterized protein {ECO:0000313|EMBL:KDO51047.1};	--	GO:0005634,nucleus; GO:0003677,DNA binding; GO:0009908,flower development; GO:0006355,regulation of transcription, DNA-templated; GO:0006351,transcription, DNA-templated	Homeodomain
NS-11527.0	K22395 cinnamyl-alcohol dehydrogenase [EC:1.1.1.195] | (RefSeq) berberine bridge enzyme-like 13 (A)	berberine bridge enzyme-like 13 [Quercus suber]	RecName: Full=Berberine bridge enzyme-like 13 {ECO:0000303|PubMed:26037923}; Short=AtBBE-like 13 {ECO:0000303|PubMed:26037923}; EC=1.1.1.194 {ECO:0000269|PubMed:26037923}; EC=1.1.1.195 {ECO:0000269|PubMed:26037923}; Flags: Precursor;	SubName: Full=Uncharacterized protein {ECO:0000313|EMBL:EEE83835.2};	--	GO:0005618,cell wall; GO:0005576,extracellular region; GO:0045551,cinnamyl-alcohol dehydrogenase activity; GO:0050268,coniferyl-alcohol dehydrogenase activity; GO:0050660,flavin adenine dinucleotide binding; GO:0052747,sinapyl alcohol dehydrogenase activity	FAD binding domain
NS-11528.0	--	--	--	--	--	--	--
NS-11529.0	K13420 LRR receptor-like serine/threonine-protein kinase FLS2 [EC:2.7.11.1] | (RefSeq) LRR receptor-like serine/threonine-protein kinase FLS2 (A)	lrr receptor-like serine/threonine-protein kinase fls2 [Quercus suber]	RecName: Full=LRR receptor-like serine/threonine-protein kinase FLS2 {ECO:0000305}; EC=2.7.11.1 {ECO:0000305}; AltName: Full=Protein FLAGELLIN-SENSING 2 homolog {ECO:0000305}; Short=OsFLS2 {ECO:0000303|PubMed:18986259}; AltName: Full=Protein FLAGELLIN-SENSITIVE 2 homolog {ECO:0000305}; Flags: Precursor;	SubName: Full=Uncharacterized protein {ECO:0000313|EMBL:BAT74118.1};	--	GO:0005768,endosome; GO:0016021,integral component of membrane; GO:0005886,plasma membrane; GO:0005524,ATP binding; GO:0004674,protein serine/threonine kinase activity; GO:0052544,defense response by callose deposition in cell wall; GO:0042742,defense response to bacterium; GO:0016045,detection of bacterium; GO:0006898,receptor-mediated endocytosis; GO:0010359,regulation of anion channel activity	--
NS-1153.0	K15718 linoleate 9S-lipoxygenase [EC:1.13.11.58] | (RefSeq) probable linoleate 9S-lipoxygenase 4 (A)	uncharacterized protein LOC111025293 [Momordica charantia]	--	SubName: Full=uncharacterized protein LOC107944359 {ECO:0000313|RefSeq:XP_016733676.1};	FOG: Transposon-encoded proteins with TYA, reverse transcriptase, integrase domains in various combinations	--	--
NS-11530.0	K02904 large subunit ribosomal protein L29 | (RefSeq) 50S ribosomal protein L29, chloroplastic (A)	50S ribosomal protein L29, chloroplastic [Momordica charantia]	RecName: Full=50S ribosomal protein L29, chloroplastic; AltName: Full=CL29; Flags: Precursor;	SubName: Full=Uncharacterized protein {ECO:0000313|EMBL:KCW54497.1};	60S ribosomal protein L35	GO:0009507,chloroplast; GO:0009941,chloroplast envelope; GO:0009570,chloroplast stroma; GO:0009295,nucleoid; GO:0005840,ribosome; GO:0003735,structural constituent of ribosome; GO:0006412,translation	Ribosomal L29 protein
NS-11531.0	--	--	--	RecName: Full=Peroxisomal membrane protein PEX16 {ECO:0000256|RuleBase:RU365003};	Peroxisomal biogenesis protein (peroxin 16)	GO:0005778,peroxisomal membrane; GO:0007031,peroxisome organization	Peroxisomal membrane protein (Pex16)
NS-11532.0	--	--	--	--	--	--	--
NS-11534.0	--	--	--	--	--	--	--
[truncated: 298,029+ more rows]

## Sheet: Sheet2
Database	Number of Genes	Percentage (%)
KEGG	130038	42.32
NR	178161	57.98
SwissProt	122610	39.9
Trembl	178018	57.94
KOG	115464	37.58
GO	146751	47.76
Pfam	125046	40.7
Annotated in at least one Database	185801	60.47
Total Unigenes	307259	100
