# Supplementary material for: Integrated metabolome and transcriptome analysis unveils novel pathway involved in the fruit coloration of Nitraria tangutorum Bobr
Source: BMC Plant Biol. 2023 Feb 1;23:65. doi: 10.1186/s12870-023-04076-3 (PMC9890838; doi:10.1186/s12870-023-04076-3)
Supplement: Supplementary file 2 — Additional file 2: Supplementary Table 1. The raw data for the detected metabolic species in our manuscript. Supplementary Table 2. Differential metabolic species among the JC and NT. Supplementary Table 3. Summary of transcriptome sequencing data transcriptome assembly. Supplementary Table 4. Details of all the gene annotation. Supplementary Table 5. KOG function annotation of all unigenes. Supplementary Table 6. KEGG pathway annotation of all unigenes. Supplementary Table 7. Details of all the different expression genes in JC and NT. Supplementary Table 8. KEGG pathways in which differentially expressed genes are involved. Supplementary Table 9. All DEGs of anthocyanin biosynthesis pathway. The different expression coding genes of key enzyme anthocyanin biosynthesis pathway after WGCNA. Supplementary Table 10. Statistical table of TFs in JC and NT. Supplementary Table 11. Primers used in qRT-PCR in this study. [file 12870_2023_4076_MOESM2_ESM.zip › Supplementary Table 5.xlsx]

## Sheet: Sheet1
Classification	Code	CodeFunction	geneCount	geneList
CELLULAR PROCESSES AND SIGNALING	D	Cell cycle control, cell division, chromosome partitioning	2594	NS-49869.37833,NS-49869.37837,NS-49869.37858,NS-49869.38050,NS-49869.38099,NS-49869.38125,NS-49869.38164,NS-49869.38186,NS-49869.38451,NS-49869.3859,NS-49869.38594,NS-49869.38621,NS-49869.38622,NS-49869.38721,NS-49869.38825,NS-49869.38826,NS-49869.39525,NS-49869.39643,NS-49869.39721,NS-49869.39824,NS-49869.39917,NS-49869.40022,NS-49869.40089,NS-49869.40136,NS-49869.40177,NS-49869.40364,NS-49869.4…
CELLULAR PROCESSES AND SIGNALING	M	Cell wall/membrane/envelope biogenesis	1623	NS-49869.37975,NS-49869.3810,NS-49869.38153,NS-49869.38191,NS-49869.39526,NS-49869.39951,NS-49869.40150,NS-49869.40270,NS-49869.41031,NS-49869.4107,NS-49869.4109,NS-49869.41153,NS-49869.41154,NS-49869.41155,NS-49869.41621,NS-49869.41726,NS-49869.42098,NS-49869.42264,NS-49869.42411,NS-49869.42669,NS-49869.42672,NS-49869.42673,NS-49869.42679,NS-49869.42718,NS-49869.4334,NS-49869.43467,NS-49869.4346…
CELLULAR PROCESSES AND SIGNALING	N	Cell motility	68	NS-49869.44821,NS-49869.62447,NS-49869.73123,NS-33437.0,NS-34453.0,NS-3501.0,NS-49869.91711,NS-51344.0,NS-53571.0,NS-38720.0,NS-55973.0,NS-56460.0,NS-57198.0,NS-574.0,NS-61537.0,NS-61789.0,NS-65650.0,NS-66428.0,NS-66429.0,NS-66583.0,NS-66584.0,NS-71748.0,NS-71902.0,NS-73423.0,NS-75194.0,NS-76404.0,NS-77020.0,NS-39754.0,NS-41156.0,NS-42394.0,NS-426.0,NS-45351.0,NS-48053.0,NS-49869.106282,NS-49869.…
CELLULAR PROCESSES AND SIGNALING	O	Posttranslational modification, protein turnover, chaperones	12691	NS-49869.37776,NS-49869.37826,NS-49869.37834,NS-49869.37846,NS-49869.37858,NS-49869.37859,NS-49869.37863,NS-49869.37889,NS-49869.37899,NS-49869.37928,NS-49869.37929,NS-49869.37954,NS-49869.37966,NS-49869.38000,NS-49869.3802,NS-49869.38074,NS-49869.381,NS-49869.38164,NS-49869.38213,NS-49869.38232,NS-49869.38242,NS-49869.38243,NS-49869.38244,NS-49869.38245,NS-49869.3827,NS-49869.38358,NS-49869.3841…
CELLULAR PROCESSES AND SIGNALING	T	Signal transduction mechanisms	10924	NS-49869.37811,NS-49869.37848,NS-49869.37865,NS-49869.37867,NS-49869.37870,NS-49869.37873,NS-49869.37876,NS-49869.37877,NS-49869.37925,NS-49869.37938,NS-49869.37948,NS-49869.37970,NS-49869.37979,NS-49869.37987,NS-49869.37989,NS-49869.37990,NS-49869.37991,NS-49869.37992,NS-49869.38125,NS-49869.38223,NS-49869.38256,NS-49869.38257,NS-49869.38289,NS-49869.38293,NS-49869.38540,NS-49869.38546,NS-49869.…
CELLULAR PROCESSES AND SIGNALING	U	Intracellular trafficking, secretion, and vesicular transport	6246	NS-49869.37894,NS-49869.37965,NS-49869.37967,NS-49869.37970,NS-49869.38023,NS-49869.38064,NS-49869.38137,NS-49869.38242,NS-49869.38243,NS-49869.38244,NS-49869.38245,NS-49869.38295,NS-49869.3846,NS-49869.38518,NS-49869.38519,NS-49869.38593,NS-49869.38707,NS-49869.38819,NS-49869.38863,NS-49869.38880,NS-49869.38898,NS-49869.38954,NS-49869.38971,NS-49869.38980,NS-49869.38981,NS-49869.39004,NS-49869.3…
CELLULAR PROCESSES AND SIGNALING	V	Defense mechanisms	1098	NS-49869.38007,NS-49869.39011,NS-49869.39203,NS-49869.39679,NS-49869.39680,NS-49869.39681,NS-49869.39682,NS-49869.3993,NS-49869.40040,NS-49869.40095,NS-49869.40162,NS-49869.40608,NS-49869.40609,NS-49869.40610,NS-49869.4080,NS-49869.41013,NS-49869.41497,NS-49869.41698,NS-49869.41774,NS-49869.41862,NS-49869.42074,NS-49869.42102,NS-49869.42156,NS-49869.42631,NS-49869.42771,NS-49869.42772,NS-49869.43…
CELLULAR PROCESSES AND SIGNALING	W	Extracellular structures	600	NS-49869.37775,NS-49869.37975,NS-49869.381,NS-49869.40214,NS-49869.41153,NS-49869.41154,NS-49869.41155,NS-49869.42098,NS-49869.43467,NS-49869.43469,NS-49869.43470,NS-49869.43471,NS-49869.43609,NS-49869.44614,NS-49869.48362,NS-49869.48765,NS-49869.48955,NS-49869.4993,NS-49869.5100,NS-49869.51273,NS-49869.52600,NS-49869.55090,NS-49869.55247,NS-49869.55249,NS-49869.55579,NS-49869.56541,NS-49869.5739…
CELLULAR PROCESSES AND SIGNALING	Y	Nuclear structure	562	NS-49869.39004,NS-49869.39005,NS-49869.39836,NS-49869.42514,NS-49869.43111,NS-49869.43368,NS-49869.47655,NS-49869.49607,NS-49869.49650,NS-49869.50408,NS-49869.51074,NS-49869.51925,NS-49869.52255,NS-49869.52614,NS-49869.52971,NS-49869.53208,NS-49869.53369,NS-49869.54379,NS-49869.54381,NS-49869.55028,NS-49869.55530,NS-49869.55643,NS-49869.55676,NS-49869.56744,NS-49869.56747,NS-49869.57585,NS-49869.…
CELLULAR PROCESSES AND SIGNALING	Z	Cytoskeleton	2794	NS-49869.37976,NS-49869.38224,NS-49869.38225,NS-49869.38356,NS-49869.38418,NS-49869.38722,NS-49869.3880,NS-49869.39256,NS-49869.39398,NS-49869.39506,NS-49869.39525,NS-49869.39721,NS-49869.39888,NS-49869.40100,NS-49869.40304,NS-49869.40334,NS-49869.40522,NS-49869.40618,NS-49869.4067,NS-49869.4069,NS-49869.40708,NS-49869.40941,NS-49869.41250,NS-49869.41299,NS-49869.41522,NS-49869.41543,NS-49869.415…
INFORMATION STORAGE AND PROCESSING	A	RNA processing and modification	4869	NS-49869.37781,NS-49869.37820,NS-49869.37821,NS-49869.37842,NS-49869.38006,NS-49869.38061,NS-49869.38140,NS-49869.38141,NS-49869.38212,NS-49869.38215,NS-49869.38401,NS-49869.38617,NS-49869.38708,NS-49869.38709,NS-49869.38864,NS-49869.38865,NS-49869.38866,NS-49869.38893,NS-49869.3892,NS-49869.39043,NS-49869.39044,NS-49869.39045,NS-49869.39055,NS-49869.39090,NS-49869.39236,NS-49869.39237,NS-49869.3…
INFORMATION STORAGE AND PROCESSING	B	Chromatin structure and dynamics	1498	NS-49869.37888,NS-49869.38125,NS-49869.38454,NS-49869.38561,NS-49869.38721,NS-49869.3878,NS-49869.39043,NS-49869.39044,NS-49869.39045,NS-49869.39124,NS-49869.39176,NS-49869.39279,NS-49869.39280,NS-49869.39997,NS-49869.40022,NS-49869.40061,NS-49869.40089,NS-49869.40364,NS-49869.40880,NS-49869.40921,NS-49869.41124,NS-49869.41147,NS-49869.41196,NS-49869.41701,NS-49869.41703,NS-49869.41898,NS-49869.4…
INFORMATION STORAGE AND PROCESSING	J	Translation, ribosomal structure and biogenesis	6215	NS-49869.37930,NS-49869.37949,NS-49869.37997,NS-49869.38009,NS-49869.38101,NS-49869.38102,NS-49869.38160,NS-49869.38195,NS-49869.38227,NS-49869.38228,NS-49869.3825,NS-49869.38310,NS-49869.38430,NS-49869.38431,NS-49869.38432,NS-49869.38433,NS-49869.38434,NS-49869.38435,NS-49869.38436,NS-49869.38437,NS-49869.38439,NS-49869.38440,NS-49869.38441,NS-49869.38442,NS-49869.38443,NS-49869.38444,NS-49869.3…
INFORMATION STORAGE AND PROCESSING	K	Transcription	5958	NS-49869.37768,NS-49869.37840,NS-49869.37888,NS-49869.3790,NS-49869.38030,NS-49869.3811,NS-49869.38198,NS-49869.38210,NS-49869.38219,NS-49869.38311,NS-49869.38340,NS-49869.38341,NS-49869.38405,NS-49869.38548,NS-49869.38651,NS-49869.3878,NS-49869.38798,NS-49869.39021,NS-49869.39066,NS-49869.39135,NS-49869.39176,NS-49869.39235,NS-49869.39275,NS-49869.39285,NS-49869.39405,NS-49869.39461,NS-49869.394…
INFORMATION STORAGE AND PROCESSING	L	Replication, recombination and repair	3903	NS-49869.3787,NS-49869.37905,NS-49869.37916,NS-49869.37956,NS-49869.37957,NS-49869.37958,NS-49869.37959,NS-49869.38061,NS-49869.38125,NS-49869.38167,NS-49869.38187,NS-49869.38219,NS-49869.38283,NS-49869.38284,NS-49869.38285,NS-49869.38302,NS-49869.38303,NS-49869.38304,NS-49869.38315,NS-49869.38320,NS-49869.3833,NS-49869.3838,NS-49869.38393,NS-49869.38472,NS-49869.38681,NS-49869.38689,NS-49869.386…
METABOLISM	C	Energy production and conversion	5285	NS-49869.37767,NS-49869.3786,NS-49869.37931,NS-49869.38034,NS-49869.38035,NS-49869.38037,NS-49869.38138,NS-49869.38139,NS-49869.38194,NS-49869.38297,NS-49869.3830,NS-49869.3839,NS-49869.38501,NS-49869.38506,NS-49869.38521,NS-49869.38697,NS-49869.38698,NS-49869.38823,NS-49869.38856,NS-49869.38994,NS-49869.39019,NS-49869.39153,NS-49869.39154,NS-49869.39155,NS-49869.39226,NS-49869.39242,NS-49869.392…
METABOLISM	E	Amino acid transport and metabolism	5064	NS-49869.3776,NS-49869.37787,NS-49869.37788,NS-49869.37942,NS-49869.37998,NS-49869.38070,NS-49869.38071,NS-49869.38172,NS-49869.38176,NS-49869.38195,NS-49869.38203,NS-49869.38233,NS-49869.3826,NS-49869.38294,NS-49869.38325,NS-49869.38447,NS-49869.38618,NS-49869.38660,NS-49869.38749,NS-49869.38762,NS-49869.38763,NS-49869.38764,NS-49869.38765,NS-49869.38766,NS-49869.38767,NS-49869.38955,NS-49869.38…
METABOLISM	F	Nucleotide transport and metabolism	1470	NS-49869.37963,NS-49869.37964,NS-49869.38117,NS-49869.38612,NS-49869.38666,NS-49869.38670,NS-49869.38883,NS-49869.38933,NS-49869.38934,NS-49869.39054,NS-49869.39151,NS-49869.39162,NS-49869.39183,NS-49869.39184,NS-49869.39186,NS-49869.39230,NS-49869.39231,NS-49869.39920,NS-49869.40413,NS-49869.40525,NS-49869.40556,NS-49869.40896,NS-49869.41035,NS-49869.41082,NS-49869.41104,NS-49869.41165,NS-49869.…
METABOLISM	G	Carbohydrate transport and metabolism	6355	NS-49869.37843,NS-49869.37975,NS-49869.37996,NS-49869.38138,NS-49869.38139,NS-49869.38147,NS-49869.38148,NS-49869.38149,NS-49869.38150,NS-49869.38194,NS-49869.38325,NS-49869.38492,NS-49869.38833,NS-49869.38856,NS-49869.39015,NS-49869.39019,NS-49869.39119,NS-49869.39143,NS-49869.39153,NS-49869.39154,NS-49869.39155,NS-49869.39181,NS-49869.39232,NS-49869.39267,NS-49869.39268,NS-49869.39387,NS-49869.…
METABOLISM	H	Coenzyme transport and metabolism	1451	NS-49869.3798,NS-49869.38110,NS-49869.38203,NS-49869.38476,NS-49869.38792,NS-49869.39307,NS-49869.39317,NS-49869.39624,NS-49869.39662,NS-49869.39760,NS-49869.39761,NS-49869.39762,NS-49869.39763,NS-49869.39971,NS-49869.39972,NS-49869.40033,NS-49869.40066,NS-49869.40252,NS-49869.40253,NS-49869.4028,NS-49869.40560,NS-49869.40647,NS-49869.40648,NS-49869.40720,NS-49869.40721,NS-49869.40872,NS-49869.41…
METABOLISM	I	Lipid transport and metabolism	5153	NS-49869.37907,NS-49869.38070,NS-49869.38071,NS-49869.38078,NS-49869.38081,NS-49869.38153,NS-49869.38248,NS-49869.38447,NS-49869.38531,NS-49869.3857,NS-49869.38796,NS-49869.38958,NS-49869.39113,NS-49869.392,NS-49869.39214,NS-49869.39255,NS-49869.39376,NS-49869.39459,NS-49869.39670,NS-49869.39677,NS-49869.39678,NS-49869.39693,NS-49869.39707,NS-49869.39719,NS-49869.39727,NS-49869.39732,NS-49869.398…
METABOLISM	P	Inorganic ion transport and metabolism	3247	NS-49869.37920,NS-49869.37984,NS-49869.38318,NS-49869.38406,NS-49869.3848,NS-49869.38483,NS-49869.38484,NS-49869.38724,NS-49869.38725,NS-49869.39085,NS-49869.39096,NS-49869.39171,NS-49869.39257,NS-49869.39258,NS-49869.39337,NS-49869.39605,NS-49869.39606,NS-49869.39607,NS-49869.39712,NS-49869.39883,NS-49869.40355,NS-49869.40644,NS-49869.40757,NS-49869.40770,NS-49869.40834,NS-49869.41359,NS-49869.4…
METABOLISM	Q	Secondary metabolites biosynthesis, transport and catabolism	3607	NS-49869.37755,NS-49869.37777,NS-49869.37780,NS-49869.37907,NS-49869.38069,NS-49869.38078,NS-49869.38162,NS-49869.38169,NS-49869.38260,NS-49869.38410,NS-49869.3845,NS-49869.38507,NS-49869.38508,NS-49869.38626,NS-49869.38671,NS-49869.38760,NS-49869.38769,NS-49869.39116,NS-49869.39459,NS-49869.39469,NS-49869.39480,NS-49869.39720,NS-49869.39730,NS-49869.39808,NS-49869.39815,NS-49869.39826,NS-49869.3…
POORLY CHARACTERIZED	R	General function prediction only	28278	NS-49869.37755,NS-49869.37779,NS-49869.37780,NS-49869.37789,NS-49869.37804,NS-49869.37805,NS-49869.37807,NS-49869.37809,NS-49869.37853,NS-49869.37858,NS-49869.37860,NS-49869.37879,NS-49869.37883,NS-49869.37884,NS-49869.37885,NS-49869.37886,NS-49869.37953,NS-49869.37971,NS-49869.38010,NS-49869.38030,NS-49869.38041,NS-49869.38045,NS-49869.38047,NS-49869.38053,NS-49869.38062,NS-49869.38063,NS-49869.…
POORLY CHARACTERIZED	S	Function unknown	7030	NS-49869.37761,NS-49869.37778,NS-49869.37810,NS-49869.37825,NS-49869.37847,NS-49869.37882,NS-49869.37932,NS-49869.37946,NS-49869.37947,NS-49869.37955,NS-49869.37999,NS-49869.38008,NS-49869.38038,NS-49869.38039,NS-49869.38055,NS-49869.38065,NS-49869.38177,NS-49869.38190,NS-49869.38205,NS-49869.38317,NS-49869.3832,NS-49869.38345,NS-49869.38385,NS-49869.38395,NS-49869.38396,NS-49869.38409,NS-49869.3…
