# Supplementary material for: Integrated metabolome and transcriptome analysis unveils novel pathway involved in the fruit coloration of Nitraria tangutorum Bobr
Source: BMC Plant Biol. 2023 Feb 1;23:65. doi: 10.1186/s12870-023-04076-3 (PMC9890838; doi:10.1186/s12870-023-04076-3)
Supplement: Supplementary file 2 — Additional file 2: Supplementary Table 1. The raw data for the detected metabolic species in our manuscript. Supplementary Table 2. Differential metabolic species among the JC and NT. Supplementary Table 3. Summary of transcriptome sequencing data transcriptome assembly. Supplementary Table 4. Details of all the gene annotation. Supplementary Table 5. KOG function annotation of all unigenes. Supplementary Table 6. KEGG pathway annotation of all unigenes. Supplementary Table 7. Details of all the different expression genes in JC and NT. Supplementary Table 8. KEGG pathways in which differentially expressed genes are involved. Supplementary Table 9. All DEGs of anthocyanin biosynthesis pathway. The different expression coding genes of key enzyme anthocyanin biosynthesis pathway after WGCNA. Supplementary Table 10. Statistical table of TFs in JC and NT. Supplementary Table 11. Primers used in qRT-PCR in this study. [file 12870_2023_4076_MOESM2_ESM.zip › Supplementary Table 6.xlsx]

## Sheet: Sheet1
Pathway	Pathway_id	Gene_id	KEGG_ORTHOLOGY
Glycolysis / Gluconeogenesis	ko00010	NS-49869.60687;NS-49869.60688;NS-49869.91217;NS-49869.91218;NS-49869.101172;NS-49869.101173;NS-49869.101174;NS-49869.147474;NS-2890.0;NS-49869.40291;NS-49869.63206;NS-49869.67896;NS-49869.72891;NS-49869.73081;NS-49869.91559;NS-49869.92341;NS-37783.0;NS-60445.0;NS-60688.0;NS-6565.0;NS-65952.0;NS-66060.0;NS-67383.0;NS-67383.1;NS-69254.0;NS-71948.0;NS-73073.0;NS-76188.0;NS-77757.0;NS-7871.0;NS-8422.…	K00001+K00002+K00016+K00121+K00128+K00131+K00134+K00161+K00162+K00382+K00627+K00844+K00850+K00873+K00895+K00927+K01006+K01568+K01610+K01623+K01624+K01689+K01785+K01792+K01803+K01810+K01834+K01835+K01895+K01913+K03103+K03841+K14085+K15633+K15634+K15779+K18857
Citrate cycle (TCA cycle)	ko00020	NS-49869.48805;NS-49869.61353;NS-49869.63856;NS-49869.65729;NS-49869.6686;NS-49869.67107;NS-49869.92767;NS-49869.93823;NS-49869.94701;NS-49869.94702;NS-49869.95357;NS-49869.95359;NS-38064.0;NS-54418.0;NS-55429.0;NS-77548.0;NS-44393.0;NS-49869.100463;NS-49869.104119;NS-49869.104124;NS-49869.107677;NS-49869.107681;NS-49869.107684;NS-49869.107686;NS-49869.120429;NS-49869.160093;NS-49869.168547;NS-49…	K00025+K00026+K00030+K00031+K00161+K00162+K00164+K00234+K00235+K00236+K00237+K00382+K00627+K00658+K01610+K01647+K01648+K01679+K01681+K01899+K01900+K01958
Pentose phosphate pathway	ko00030	NS-49869.53851;NS-49869.65182;NS-49869.65183;NS-49869.65184;NS-49869.72318;NS-49869.72819;NS-49869.77928;NS-49869.81366;NS-49869.85374;NS-49869.85375;NS-49869.93966;NS-49869.96063;NS-55104.0;NS-4100.0;NS-42369.0;NS-44044.0;NS-10740.0;NS-49869.105795;NS-49869.107256;NS-49869.120986;NS-49869.122682;NS-49869.122968;NS-49869.128173;NS-49869.45568;NS-49869.48425;NS-49869.56564;NS-32701.0;NS-49869.6102…	K00033+K00036+K00131+K00615+K00616+K00850+K00851+K00852+K00895+K00948+K01053+K01057+K01621+K01623+K01624+K01783+K01807+K01810+K01835+K03841+K15779
Pentose and glucuronate interconversions	ko00040	NS-49869.40291;NS-49869.63206;NS-49869.67896;NS-49869.72891;NS-49869.73081;NS-49869.91559;NS-49869.92341;NS-37783.0;NS-60445.0;NS-60688.0;NS-6565.0;NS-65952.0;NS-66060.0;NS-67383.0;NS-67383.1;NS-69254.0;NS-71948.0;NS-73073.0;NS-76188.0;NS-77757.0;NS-7871.0;NS-8422.0;NS-42612.0;NS-45533.0;NS-45533.1;NS-49869.107398;NS-49869.107399;NS-13408.0;NS-49869.119135;NS-49869.121017;NS-49869.121130;NS-49869…	K00002+K00008+K00012+K00078+K00699+K00854+K00875+K00963+K01051+K01184+K01213+K01728+K01783+K01805+K05351+K12447+K16190+K18102
Fructose and mannose metabolism	ko00051	NS-49869.88315;NS-49869.88319;NS-49869.90058;NS-49869.90061;NS-49869.92209;NS-49869.98277;NS-52226.0;NS-58768.0;NS-58834.0;NS-6210.0;NS-74391.0;NS-76798.0;NS-77726.0;NS-49869.100196;NS-49869.103325;NS-49869.111410;NS-49869.119074;NS-49869.124048;NS-49869.125512;NS-49869.125513;NS-49869.131911;NS-49869.152180;NS-20675.0;NS-49869.1763;NS-49869.177962;NS-49869.179888;NS-49869.179889;NS-49869.179890;…	K00008+K00009+K00844+K00847+K00850+K00863+K00895+K00900+K00966+K01103+K01623+K01624+K01711+K01803+K01805+K01809+K01840+K02377+K03841+K05305+K17497+K17742+K18447+K19029+K19355
Galactose metabolism	ko00052	NS-49869.39576;NS-49869.44086;NS-49869.46558;NS-49869.61832;NS-49869.65299;NS-49869.70925;NS-49869.70926;NS-49869.70927;NS-49869.80028;NS-49869.85474;NS-49869.94982;NS-59834.2;NS-77446.0;NS-40226.0;NS-42118.0;NS-42300.0;NS-44699.0;NS-45216.0;NS-49869.104567;NS-49869.10968;NS-49869.115782;NS-49869.126075;NS-49869.127272;NS-49869.127300;NS-49869.127814;NS-49869.133554;NS-49869.136318;NS-49869.13817…	K00844+K00849+K00850+K00963+K00965+K01187+K01189+K01190+K01193+K01784+K01785+K01835+K06611+K06617+K07407+K12309+K12447+K15779+K18819
Ascorbate and aldarate metabolism	ko00053	NS-49869.44597;NS-49869.64290;NS-49869.64292;NS-49869.64294;NS-49869.64295;NS-49869.64296;NS-49869.73646;NS-49869.77516;NS-49869.80339;NS-49869.83452;NS-49869.88361;NS-49869.89019;NS-49869.89114;NS-49869.103081;NS-49869.103727;NS-49869.103728;NS-49869.103730;NS-49869.104579;NS-49869.104580;NS-49869.112207;NS-49869.112838;NS-49869.118415;NS-49869.118416;NS-49869.118423;NS-49869.119955;NS-49869.121…	K00012+K00103+K00128+K00225+K00423+K00434+K00469+K00699+K01053+K08232+K10046+K10047+K12447+K14085+K14190+K16190+K17744+K18649+K19642+K21888
Fatty acid biosynthesis	ko00061	NS-49869.38197;NS-49869.40127;NS-49869.44292;NS-49869.46230;NS-49869.47756;NS-49869.5371;NS-49869.68483;NS-49869.68484;NS-49869.68485;NS-33949.0;NS-34759.0;NS-49869.77538;NS-49869.79247;NS-49869.81391;NS-49869.85719;NS-49869.88407;NS-36886.0;NS-49869.93831;NS-49869.93832;NS-49869.93834;NS-49869.93836;NS-49869.94485;NS-49961.0;NS-568.0;NS-57542.0;NS-59427.0;NS-65575.0;NS-67903.0;NS-68287.0;NS-6872…	K00059+K00208+K00645+K00648+K00665+K01897+K01961+K01962+K01963+K02160+K02372+K03921+K07512+K09458+K10781+K10782+K11262+K15013+K18660
Fatty acid elongation	ko00062	NS-49869.86241;NS-55749.0;NS-6578.0;NS-49869.44961;NS-49869.45853;NS-49869.56026;NS-49869.68201;NS-49869.87064;NS-49869.87065;NS-49869.87124;NS-49869.91524;NS-49869.112473;NS-49869.122007;NS-49869.126399;NS-49869.129314;NS-49869.129315;NS-49869.129317;NS-49869.131570;NS-49869.132039;NS-49869.13873;NS-49869.140967;NS-49869.141996;NS-49869.141997;NS-49869.141998;NS-49869.141999;NS-49869.142001;NS-4…	K00022+K01068+K01074+K07511+K07512+K10244+K10246+K10249+K10251+K10258+K10703+K15397
Fatty acid degradation	ko00071	NS-49869.60687;NS-49869.60688;NS-49869.91217;NS-49869.91218;NS-49869.101172;NS-49869.101173;NS-49869.101174;NS-49869.147474;NS-2890.0;NS-49869.86241;NS-55749.0;NS-6578.0;NS-49869.45919;NS-49869.54170;NS-49869.59111;NS-49869.59112;NS-49869.59974;NS-49869.83697;NS-49869.83698;NS-49869.84951;NS-49869.99235;NS-38343.0;NS-61303.0;NS-6423.0;NS-67560.0;NS-7243.0;NS-7243.1;NS-7243.2;NS-44432.0;NS-47147.0…	K00001+K00022+K00121+K00128+K00232+K00249+K00252+K00626+K01692+K01897+K07425+K07511+K07513+K07517+K09478+K10527+K13238+K13239+K14085+K15013+K15401+K18857+K20495
Synthesis and degradation of ketone bodies	ko00072	NS-49869.59866;NS-49869.59870;NS-49869.59871;NS-49869.90012;NS-49869.90013;NS-49869.90015;NS-49869.90016;NS-49869.92011;NS-58820.0;NS-66218.0;NS-68374.0;NS-73482.0;NS-73482.1;NS-75461.0;NS-76523.0;NS-76523.1;NS-45392.0;NS-14736.0;NS-49869.113654;NS-49869.116490;NS-49869.121991;NS-49869.122821;NS-49869.129159;NS-49869.135842;NS-49869.136931;NS-1868.0;NS-49869.139702;NS-20734.0;NS-49869.161973;NS-4…	K00626+K01027+K01640+K01641
Cutin, suberine and wax biosynthesis	ko00073	NS-49869.42058;NS-49869.42059;NS-49869.43607;NS-49869.53365;NS-49869.56653;NS-49869.57334;NS-49869.57336;NS-49869.57337;NS-49869.57338;NS-49869.57339;NS-49869.57340;NS-49869.57341;NS-49869.57342;NS-32896.0;NS-49869.59396;NS-49869.63684;NS-49869.63685;NS-49869.63686;NS-49869.63687;NS-49869.63688;NS-49869.63689;NS-49869.63690;NS-49869.63691;NS-49869.63692;NS-49869.63693;NS-49869.63696;NS-49869.6369…	K13356+K13407+K15398+K15400+K15401+K15402+K15403+K15404+K15405+K15406+K17991+K20495+K20769+K21995
Steroid biosynthesis	ko00100	NS-49869.109923;NS-49869.109924;NS-49869.129038;NS-49869.129039;NS-49869.147315;NS-49869.165869;NS-49869.165870;NS-49869.197076;NS-49869.107791;NS-49869.107792;NS-49869.185276;NS-49869.185277;NS-49869.185279;NS-49869.185280;NS-49869.204908;NS-49869.221069;NS-49869.4249;NS-49869.8957;NS-49869.8958;NS-72152.0;NS-74814.0;NS-49869.106636;NS-14569.0;NS-49869.141609;NS-49869.141610;NS-49869.144571;NS-4…	K00213+K00222+K00227+K00511+K00559+K00801+K01052+K01824+K01853+K05917+K07748+K07750+K08242+K08246+K09828+K09832+K14423+K14424+K14674+K23558
Ubiquinone and other terpenoid-quinone biosynthesis	ko00130	NS-32636.0;NS-5380.0;NS-49869.100057;NS-49869.110337;NS-49869.110338;NS-49869.110339;NS-49869.110344;NS-49869.110345;NS-13593.0;NS-49869.119197;NS-49869.71144;NS-49869.74663;NS-49869.74664;NS-49869.107793;NS-49869.120024;NS-49869.157434;NS-49869.21489;NS-49869.21625;NS-49869.24379;NS-49869.41486;NS-49869.41487;NS-49869.47601;NS-49869.51220;NS-49869.59436;NS-49869.63989;NS-49869.63990;NS-49869.721…	K00457+K00487+K00591+K00815+K01661+K01904+K02552+K03809+K05928+K06125+K06126+K06127+K06134+K09833+K09834+K12501+K12502+K14759+K14760+K17872+K18534+K19222
Oxidative phosphorylation	ko00190	NS-49869.70059;NS-49869.70063;NS-33769.0;NS-49869.91145;NS-49869.94659;NS-49869.97940;NS-65843.0;NS-44032.0;NS-49869.110543;NS-49869.111042;NS-49869.111045;NS-49869.111049;NS-49869.111050;NS-49869.111052;NS-49869.111054;NS-49869.111060;NS-14445.0;NS-49869.127983;NS-49869.128483;NS-49869.136050;NS-49869.144093;NS-49869.158581;NS-49869.177432;NS-49869.190267;NS-49869.198640;NS-49869.210105;NS-49869…	K00234+K00235+K00236+K00237+K00411+K00412+K00413+K00416+K00417+K00419+K01507+K01535+K02108+K02109+K02111+K02112+K02113+K02115+K02126+K02128+K02132+K02133+K02134+K02135+K02136+K02137+K02138+K02140+K02144+K02145+K02146+K02147+K02148+K02149+K02150+K02151+K02152+K02153+K02154+K02155+K02256+K02257+K02258+K02259+K02260+K02261+K02262+K02264+K02265+K02266+K02267+K03661+K03878+K03879+K03880+K03881+K03882+…
Photosynthesis	ko00195	NS-49869.39545;NS-32894.0;NS-49869.70482;NS-60501.0;NS-49869.112600;NS-49869.178223;NS-49869.18093;NS-49869.18503;NS-29628.0;NS-49869.54441;NS-49869.85338;NS-12481.0;NS-49869.106081;NS-49869.106084;NS-49869.106085;NS-19929.0;NS-19930.0;NS-19930.1;NS-19930.2;NS-49869.150133;NS-49869.41292;NS-49869.47457;NS-49869.52319;NS-49869.71080;NS-49869.71081;NS-49869.8647;NS-50202.0;NS-5594.0;NS-40644.0;NS-8…	K02108+K02109+K02111+K02112+K02113+K02115+K02634+K02635+K02636+K02637+K02638+K02639+K02641+K02689+K02690+K02691+K02692+K02693+K02694+K02695+K02696+K02698+K02699+K02701+K02703+K02704+K02705+K02706+K02707+K02708+K02709+K02710+K02712+K02714+K02716+K02717+K02718+K02721+K02723+K02724+K03541+K03542+K03689+K08901+K08902+K08903+K08905+K08906+K14332
Photosynthesis - antenna proteins	ko00196	NS-49869.5982;NS-6260.0;NS-49835.0;NS-49869.116252;NS-49869.117621;NS-49869.118264;NS-49869.151614;NS-49869.180552;NS-49869.20739;NS-49869.209295;NS-49869.21529;NS-49869.47020;NS-49869.5404;NS-49869.76861;NS-49869.82674;NS-49869.91303;NS-49869.98252;NS-10936.0;NS-49869.102208;NS-49869.116649;NS-49869.116994;NS-49869.12259;NS-49869.123122;NS-49869.124058;NS-49869.124447;NS-49869.125194;NS-49869.12…	K08907+K08908+K08909+K08910+K08911+K08912+K08913+K08914+K08915+K08916+K08917
Arginine biosynthesis	ko00220	NS-49869.57607;NS-49869.60289;NS-49869.80036;NS-49869.84997;NS-37594.1;NS-67401.0;NS-75412.0;NS-49869.110560;NS-49869.110561;NS-49869.110562;NS-49869.130669;NS-49869.136471;NS-49869.136473;NS-49869.144234;NS-49869.144235;NS-49869.154098;NS-49869.154259;NS-49869.175843;NS-49869.185945;NS-49869.211499;NS-49869.2198;NS-49869.46388;NS-49869.49559;NS-49869.49839;NS-49869.55940;NS-49869.55941;NS-49869.…	K00145+K00261+K00262+K00611+K00620+K00811+K00814+K00818+K00930+K01427+K01438+K01476+K01755+K01915+K01940+K13427+K14272+K14454+K14455+K14677+K14682
Purine metabolism	ko00230	NS-49869.56700;NS-31431.0;NS-49869.83258;NS-54156.0;NS-54365.0;NS-54606.0;NS-69802.0;NS-71785.0;NS-45814.0;NS-49869.133516;NS-49869.148495;NS-49869.43877;NS-49869.47022;NS-49869.52783;NS-49869.54967;NS-49869.55178;NS-49869.64832;NS-49869.64833;NS-34149.0;NS-35034.0;NS-49869.74227;NS-49869.76271;NS-49869.78099;NS-49869.78100;NS-49869.7835;NS-49869.7836;NS-49869.81373;NS-49869.81374;NS-36132.0;NS-3…	K00088+K00106+K00365+K00601+K00602+K00759+K00760+K00764+K00856+K00860+K00873+K00939+K00940+K00942+K00948+K00951+K00958+K00988+K01081+K01427+K01466+K01477+K01487+K01488+K01490+K01510+K01513+K01514+K01517+K01519+K01522+K01756+K01768+K01769+K01835+K01923+K01933+K01939+K01945+K01951+K01952+K02083+K03783+K03787+K06928+K06966+K07127+K10807+K10808+K11751+K11808+K12304+K13293+K13484+K13758+K13811+K14641+…
Caffeine metabolism	ko00232	NS-49869.43877;NS-49869.47022;NS-49869.52783;NS-49869.54967;NS-49869.55178;NS-49869.64832;NS-49869.64833;NS-34149.0;NS-35034.0;NS-49869.74227;NS-49869.76271;NS-49869.78099;NS-49869.78100;NS-49869.7835;NS-49869.7836;NS-49869.81373;NS-49869.81374;NS-36132.0;NS-36734.0;NS-49869.90673;NS-49869.92411;NS-49869.99730;NS-37445.1;NS-55991.0;NS-56963.0;NS-6404.0;NS-72225.0;NS-73195.0;NS-75620.0;NS-40890.0;…	K00106+K00365+K07409
Pyrimidine metabolism	ko00240	NS-49869.86313;NS-49869.86316;NS-49869.95277;NS-49869.95278;NS-77357.0;NS-49869.107539;NS-49869.107540;NS-49869.107541;NS-49869.121333;NS-49869.136180;NS-49869.38670;NS-49869.74211;NS-49869.75893;NS-37648.0;NS-56128.0;NS-7347.0;NS-74359.1;NS-74359.2;NS-49869.115989;NS-49869.127429;NS-49869.127430;NS-49869.142143;NS-49869.211703;NS-28697.0;NS-49869.48508;NS-49869.5122;NS-37449.0;NS-49869.107874;NS…	K00207+K00254+K00609+K00761+K00857+K00876+K00940+K00943+K01081+K01240+K01431+K01464+K01465+K01489+K01493+K01510+K01513+K01520+K01937+K01955+K01956+K03783+K03787+K06966+K09903+K10807+K10808+K11540+K11541+K11751+K12304+K13421+K13800+K13998+K14641+K16066+K16329+K16904+K19970
Alanine, aspartate and glutamate metabolism	ko00250	NS-49869.46388;NS-49869.49559;NS-49869.49839;NS-49869.55940;NS-49869.55941;NS-49869.62469;NS-49869.62470;NS-49869.62471;NS-49869.6360;NS-49869.64273;NS-49869.64274;NS-49869.76669;NS-49869.83332;NS-49869.84769;NS-49869.87575;NS-49869.93096;NS-49869.93097;NS-49869.93543;NS-49869.95998;NS-49869.95999;NS-49869.99250;NS-49869.99251;NS-63803.0;NS-49869.100042;NS-49869.104555;NS-49869.120202;NS-49869.12…	K00261+K00262+K00264+K00278+K00294+K00609+K00764+K00811+K00814+K00820+K00827+K00830+K01580+K01755+K01756+K01915+K01939+K01940+K01953+K01955+K01956+K11540+K11541+K13051+K13524+K13566+K14272+K14454+K14455+K16871+K17761
Aflatoxin biosynthesis	ko00254	NS-49869.61119;NS-36875.0;NS-50041.0;NS-65987.0;NS-66664.0;NS-71834.0;NS-71834.1;NS-75667.0;NS-48122.0;NS-48164.0;NS-48183.0;NS-49869.101753;NS-49869.102864;NS-49869.122243;NS-49869.125251;NS-15399.1;NS-49869.126481;NS-49869.19949;NS-49869.19950;NS-49869.208452	K11262
Glycine, serine and threonine metabolism	ko00260	NS-49869.40129;NS-49869.43326;NS-49869.48764;NS-49869.48766;NS-49869.65467;NS-49869.77906;NS-49869.77907;NS-49869.77908;NS-49869.77909;NS-49869.85543;NS-49869.85545;NS-49869.86271;NS-49869.94472;NS-49869.106056;NS-14035.0;NS-49869.162906;NS-49869.167851;NS-49869.191559;NS-24633.0;NS-49869.25009;NS-49869.26058;NS-49869.34984;NS-30868.0;NS-39418.0;NS-66997.0;NS-68630.0;NS-73410.0;NS-8037.0;NS-49869…	K00003+K00049+K00058+K00108+K00130+K00133+K00273+K00276+K00281+K00306+K00382+K00499+K00600+K00605+K00639+K00643+K00827+K00830+K00831+K00872+K00928+K01079+K01620+K01695+K01696+K01697+K01733+K01754+K01758+K01834+K02437+K06001+K12235+K12524+K14085+K14272+K15633+K15634+K15789+K15893+K15918+K15919+K16066
Monobactam biosynthesis	ko00261	NS-49869.52578;NS-49869.62480;NS-49869.76685;NS-49869.79103;NS-49869.79104;NS-49869.79105;NS-49869.79106;NS-49869.87559;NS-49869.102545;NS-49869.141348;NS-49869.156261;NS-49869.160082;NS-49869.76581;NS-49869.97690;NS-49869.97692;NS-49869.97694;NS-49869.97695;NS-49869.67085;NS-49869.78874;NS-49869.86521;NS-49869.86522;NS-49869.86523;NS-49869.95560;NS-49869.95561;NS-49869.95562;NS-9095.0;NS-49869.1…	K00133+K00215+K00928+K00958+K01714+K12524+K13811
Cysteine and methionine metabolism	ko00270	NS-49869.40129;NS-49869.43326;NS-49869.48764;NS-49869.48766;NS-49869.65467;NS-49869.77906;NS-49869.77907;NS-49869.77908;NS-49869.77909;NS-49869.85543;NS-49869.85545;NS-49869.86271;NS-49869.94472;NS-49869.106056;NS-14035.0;NS-49869.162906;NS-49869.167851;NS-49869.191559;NS-24633.0;NS-49869.25009;NS-49869.26058;NS-49869.34984;NS-30868.0;NS-49869.52958;NS-56681.0;NS-12773.0;NS-49869.160665;NS-27091.…	K00003+K00016+K00025+K00026+K00058+K00133+K00456+K00547+K00549+K00558+K00640+K00641+K00772+K00789+K00797+K00811+K00815+K00816+K00826+K00827+K00831+K00837+K00899+K00928+K01011+K01244+K01251+K01611+K01697+K01738+K01739+K01758+K01760+K01761+K01762+K01919+K05396+K05933+K08963+K08964+K08967+K11204+K11205+K12524+K13034+K14454+K14455+K16054+K17398+K20772+K21456+K22207+K23977
Valine, leucine and isoleucine degradation	ko00280	NS-49869.4014;NS-49869.46114;NS-49869.48147;NS-49869.7832;NS-49869.89253;NS-49869.94045;NS-49869.94233;NS-49869.94971;NS-49869.94972;NS-49869.98427;NS-49869.98504;NS-50811.0;NS-38253.0;NS-58166.0;NS-68002.0;NS-7550.0;NS-7550.1;NS-76468.0;NS-45682.0;NS-49869.103735;NS-49869.103736;NS-49869.104311;NS-49869.104312;NS-49869.105864;NS-49869.105868;NS-49869.107240;NS-49869.113853;NS-49869.121478;NS-498…	K00020+K00022+K00128+K00140+K00166+K00167+K00249+K00253+K00382+K00626+K00826+K00827+K01027+K01640+K01641+K01692+K01907+K01968+K01969+K05605+K05607+K07511+K07513+K09478+K09699+K11538+K13524+K14085+K18660
Valine, leucine and isoleucine biosynthesis	ko00290	NS-49869.117622;NS-49869.123526;NS-49869.68523;NS-49869.86710;NS-49869.93957;NS-49869.94683;NS-49869.94684;NS-49869.102414;NS-49869.105781;NS-49869.108323;NS-49869.108324;NS-49869.121603;NS-49869.125096;NS-49869.131079;NS-49869.144114;NS-49869.163068;NS-49869.18123;NS-49869.18124;NS-49869.18129;NS-49869.18132;NS-49869.18134;NS-49869.19946;NS-49869.19947;NS-49869.47306;NS-3218.0;NS-49869.74704;NS-…	K00052+K00053+K00826+K01649+K01652+K01653+K01687+K01703+K01704+K01754
Lysine biosynthesis	ko00300	NS-49869.40129;NS-49869.43326;NS-49869.48764;NS-49869.48766;NS-49869.65467;NS-49869.77906;NS-49869.77907;NS-49869.77908;NS-49869.77909;NS-49869.85543;NS-49869.85545;NS-49869.86271;NS-49869.94472;NS-49869.106056;NS-14035.0;NS-49869.162906;NS-49869.167851;NS-49869.191559;NS-24633.0;NS-49869.25009;NS-49869.26058;NS-49869.34984;NS-30868.0;NS-49869.52578;NS-49869.62480;NS-49869.76685;NS-49869.79103;NS…	K00003+K00133+K00215+K00293+K00825+K00928+K01586+K01714+K01778+K10206+K12524
Lysine degradation	ko00310	NS-49869.86241;NS-55749.0;NS-6578.0;NS-49869.39721;NS-49869.43570;NS-49869.54150;NS-49869.55303;NS-49869.57695;NS-49869.57815;NS-49869.58310;NS-49869.59113;NS-49869.69626;NS-49869.69627;NS-49869.69945;NS-49869.71516;NS-49869.71517;NS-49869.71518;NS-49869.71519;NS-49869.71520;NS-49869.71521;NS-49869.71524;NS-49869.71525;NS-49869.71526;NS-49869.76648;NS-49869.79029;NS-49869.79487;NS-49869.82892;NS-…	K00022+K00128+K00252+K00293+K00306+K00382+K00471+K00474+K00626+K00658+K00825+K01692+K07511+K09188+K11420+K11422+K11423+K11426+K11429+K11430+K11433+K14085+K14157+K15588+K18201+K18826
Penicillin and cephalosporin biosynthesis	ko00311	NS-3427.0;NS-36455.0;NS-59757.0;NS-21667.0	K00273
Arginine and proline metabolism	ko00330	NS-49869.39721;NS-49869.43570;NS-49869.54150;NS-49869.55303;NS-49869.57695;NS-49869.57815;NS-49869.58310;NS-49869.59113;NS-49869.69626;NS-49869.69627;NS-49869.69945;NS-49869.71516;NS-49869.71517;NS-49869.71518;NS-49869.71519;NS-49869.71520;NS-49869.71521;NS-49869.71524;NS-49869.71525;NS-49869.71526;NS-49869.76648;NS-49869.79029;NS-49869.79487;NS-49869.82892;NS-49869.83048;NS-49869.83564;NS-49869.…	K00128+K00273+K00286+K00294+K00318+K00472+K00797+K00811+K00819+K01259+K01426+K01476+K01581+K01583+K01611+K10536+K12251+K12259+K12657+K13366+K13427+K14085+K14329+K14454+K14455+K17839
Histidine metabolism	ko00340	NS-49869.3776;NS-49869.44878;NS-49869.55828;NS-49869.55831;NS-49869.55832;NS-49869.55833;NS-49869.67832;NS-49869.7288;NS-49869.79134;NS-49869.84900;NS-49869.87658;NS-36769.0;NS-49869.96152;NS-49869.114288;NS-49869.146773;NS-49869.166568;NS-49869.166569;NS-49869.177113;NS-49869.183826;NS-49869.39721;NS-49869.43570;NS-49869.54150;NS-49869.55303;NS-49869.57695;NS-49869.57815;NS-49869.58310;NS-49869.…	K00013+K00128+K00765+K00817+K01590+K01663+K01693+K01814+K11755+K14085+K14152+K18649+K19787
Tyrosine metabolism	ko00350	NS-49869.60687;NS-49869.60688;NS-49869.91217;NS-49869.91218;NS-49869.101172;NS-49869.101173;NS-49869.101174;NS-49869.147474;NS-2890.0;NS-49869.45919;NS-49869.54170;NS-49869.59111;NS-49869.59112;NS-49869.59974;NS-49869.83697;NS-49869.83698;NS-49869.84951;NS-49869.99235;NS-38343.0;NS-61303.0;NS-6423.0;NS-67560.0;NS-7243.0;NS-7243.1;NS-7243.2;NS-44432.0;NS-47147.0;NS-48331.0;NS-12965.0;NS-49869.1170…	K00001+K00121+K00276+K00451+K00457+K00545+K00811+K00815+K00817+K01555+K01557+K01593+K01800+K02510+K07253+K14454+K14455+K15849+K18857
Phenylalanine metabolism	ko00360	NS-49869.44952;NS-49869.5180;NS-49869.55893;NS-49869.79229;NS-49869.80462;NS-49869.98506;NS-53163.0;NS-73422.0;NS-8620.0;NS-49869.107416;NS-49869.107417;NS-49869.108829;NS-49869.108830;NS-49869.111753;NS-49869.143154;NS-49869.153151;NS-49869.153152;NS-20841.0;NS-49869.154846;NS-49869.154847;NS-49869.161374;NS-49869.177021;NS-49869.191687;NS-49869.212997;NS-49869.336;NS-49869.34029;NS-49869.34698;…	K00074+K00276+K00285+K00457+K00500+K00811+K00815+K00817+K01426+K01593+K01692+K07253+K10775+K13064+K14454+K14455+K15849
Tryptophan metabolism	ko00380	NS-49869.86241;NS-55749.0;NS-6578.0;NS-49869.39721;NS-49869.43570;NS-49869.54150;NS-49869.55303;NS-49869.57695;NS-49869.57815;NS-49869.58310;NS-49869.59113;NS-49869.69626;NS-49869.69627;NS-49869.69945;NS-49869.71516;NS-49869.71517;NS-49869.71518;NS-49869.71519;NS-49869.71520;NS-49869.71521;NS-49869.71524;NS-49869.71525;NS-49869.71526;NS-49869.76648;NS-49869.79029;NS-49869.79487;NS-49869.82892;NS-…	K00022+K00128+K00252+K00382+K00453+K00486+K00626+K00658+K00816+K00825+K00837+K01426+K01593+K01692+K03781+K07408+K07409+K07410+K07511+K11816+K11820+K11821+K14085+K14264+K16903+K22450+K23947
Phenylalanine, tyrosine and tryptophan biosynthesis	ko00400	NS-65980.0;NS-75729.0;NS-84.0;NS-9806.0;NS-19991.0;NS-19991.1;NS-49869.198314;NS-28702.0;NS-49869.70237;NS-49869.85523;NS-49869.88221;NS-49869.88222;NS-49869.88223;NS-49869.94123;NS-8430.0;NS-49869.122972;NS-49869.124362;NS-49869.140579;NS-49869.164945;NS-49869.168717;NS-49869.87524;NS-49869.87525;NS-49869.9462;NS-49869.97064;NS-49869.97065;NS-49869.122298;NS-49869.122370;NS-49869.122372;NS-49869…	K00500+K00766+K00800+K00811+K00815+K00817+K00891+K01609+K01626+K01657+K01658+K01695+K01696+K01735+K01736+K01817+K01850+K05359+K06001+K13832+K14454+K14455+K15227+K15849
Benzoxazinoid biosynthesis	ko00402	NS-49869.118404;NS-49869.12182;NS-49869.127905;NS-49869.13794;NS-20916.0;NS-49869.208519;NS-28099.0;NS-49869.36321;NS-49869.36322;NS-32347.0;NS-49869.59853;NS-49869.64363;NS-49869.65370;NS-49869.68001;NS-49869.68003;NS-49869.79252;NS-49869.83252;NS-36383.0;NS-49869.90979;NS-49869.94107;NS-38642.0;NS-53898.0;NS-57760.0;NS-70025.0;NS-71189.0;NS-71189.1;NS-8061.0;NS-49869.100618;NS-49869.100620;NS-4…	K13227+K13229
beta-Alanine metabolism	ko00410	NS-49869.39721;NS-49869.43570;NS-49869.54150;NS-49869.55303;NS-49869.57695;NS-49869.57815;NS-49869.58310;NS-49869.59113;NS-49869.69626;NS-49869.69627;NS-49869.69945;NS-49869.71516;NS-49869.71517;NS-49869.71518;NS-49869.71519;NS-49869.71520;NS-49869.71521;NS-49869.71524;NS-49869.71525;NS-49869.71526;NS-49869.76648;NS-49869.79029;NS-49869.79487;NS-49869.82892;NS-49869.83048;NS-49869.83564;NS-49869.…	K00128+K00140+K00207+K00232+K00276+K01431+K01464+K01578+K01580+K01692+K01918+K05605+K07511+K12259+K13366+K13524+K14085+K14729+K17839
Taurine and hypotaurine metabolism	ko00430	NS-16120.0;NS-49869.132088;NS-70140.0;NS-49869.48527;NS-49869.49787;NS-49869.54052;NS-49869.57682;NS-49869.57683;NS-49869.57684;NS-49869.58379;NS-49869.70648;NS-49869.70649;NS-49869.71623;NS-49869.80125;NS-49869.83143;NS-49869.89410;NS-49869.91424;NS-49869.99124;NS-49869.99835;NS-55440.0;NS-6426.0;NS-8629.0;NS-49869.100799;NS-11324.0;NS-49869.102974;NS-49869.106083;NS-49869.107107;NS-49869.108102…	K00456+K00925+K01580+K10712+K18592
Phosphonate and phosphinate metabolism	ko00440	NS-34602.0;NS-49869.87254;NS-49869.87255;NS-49869.88175;NS-49869.88176;NS-49869.103926;NS-49869.103927;NS-49869.103928;NS-49869.103929;NS-49869.112531;NS-49869.116129;NS-49869.119540;NS-49869.131340;NS-49869.144179;NS-49869.144185;NS-49869.147133;NS-49869.147134;NS-49869.147135;NS-49869.167896;NS-2333.0;NS-49869.180022;NS-49869.186522;NS-49869.187246;NS-30847.0;NS-49869.40550;NS-49869.48094;NS-49…	K00967+K00968+K00993
Selenocompound metabolism	ko00450	NS-31634.0;NS-31638.0;NS-49869.64894;NS-49869.64895;NS-49869.64896;NS-49869.65051;NS-49869.93734;NS-53205.0;NS-60915.0;NS-63513.0;NS-71907.0;NS-9177.0;NS-48500.0;NS-49869.100491;NS-49869.105439;NS-49869.111401;NS-49869.123843;NS-49869.135894;NS-17848.0;NS-49869.158007;NS-49869.160191;NS-49869.162591;NS-49869.179161;NS-49869.179162;NS-49869.179163;NS-49869.183790;NS-49869.202398;NS-49869.204775;NS…	K00384+K00549+K00816+K00958+K01008+K01739+K01758+K01760+K01761+K01874+K08247+K10837+K11717+K13811+K22182
Cyanoamino acid metabolism	ko00460	NS-49869.38464;NS-49869.44522;NS-49869.45043;NS-49869.50989;NS-49869.51001;NS-49869.54526;NS-49869.59751;NS-49869.60424;NS-49869.62177;NS-49869.67158;NS-49869.73781;NS-49869.7410;NS-49869.84871;NS-49869.87051;NS-49869.88666;NS-35637.0;NS-49869.92272;NS-49869.93245;NS-49869.93246;NS-49869.95154;NS-49869.95860;NS-49869.95932;NS-49869.95933;NS-49869.95934;NS-49869.95936;NS-49869.97959;NS-60940.0;NS-…	K00600+K01188+K01455+K05349+K05350+K08248+K12153+K13029+K13033+K13034+K13035+K13051+K16266+K18592+K20802
D-Arginine and D-ornithine metabolism	ko00472	NS-3427.0;NS-36455.0;NS-59757.0;NS-21667.0	K00273
Glutathione metabolism	ko00480	NS-49869.38404;NS-49869.38506;NS-49869.38823;NS-49869.47259;NS-49869.50800;NS-49869.52785;NS-49869.62454;NS-49869.64005;NS-49869.64931;NS-49869.69197;NS-49869.69198;NS-49869.69199;NS-49869.71995;NS-49869.71997;NS-49869.72065;NS-35119.0;NS-49869.77866;NS-49869.81127;NS-49869.81128;NS-49869.93757;NS-69174.0;NS-76573.0;NS-77675.0;NS-49869.105461;NS-49869.105463;NS-49869.105464;NS-49869.105466;NS-498…	K00031+K00033+K00036+K00383+K00432+K00434+K00797+K00799+K01255+K01256+K01469+K01581+K01919+K04097+K10807+K10808+K11140+K11188+K11204+K11205+K15428+K18592+K21456+K21888+K22596
Starch and sucrose metabolism	ko00500	NS-32588.0;NS-49869.62948;NS-49869.73795;NS-49869.76366;NS-49869.81169;NS-49869.81242;NS-49869.83994;NS-49869.85130;NS-49869.86711;NS-49869.89972;NS-49869.92117;NS-49869.96896;NS-49869.97201;NS-49869.99531;NS-63829.0;NS-41491.0;NS-77589.0;NS-12095.0;NS-49869.103169;NS-49869.103171;NS-49869.103172;NS-49869.103175;NS-49869.10642;NS-49869.108815;NS-49869.112631;NS-49869.113060;NS-49869.113061;NS-498…	K00688+K00693+K00695+K00696+K00697+K00700+K00703+K00705+K00706+K00750+K00844+K00847+K00963+K00975+K01087+K01176+K01177+K01179+K01187+K01188+K01193+K01194+K01196+K01199+K01210+K01214+K01513+K01810+K01835+K05349+K05350+K07024+K13679+K15779+K16055+K18447+K19891+K19892+K19893
N-Glycan biosynthesis	ko00510	NS-49869.47723;NS-49869.48211;NS-49869.48212;NS-49869.70814;NS-49869.71726;NS-49869.71727;NS-49869.71728;NS-49869.71729;NS-49869.71730;NS-49869.7602;NS-49869.91513;NS-49869.91514;NS-49869.98450;NS-71378.0;NS-16673.0;NS-49869.128603;NS-49869.148565;NS-49869.148566;NS-49869.151864;NS-49869.162356;NS-49869.162357;NS-49869.174942;NS-49869.178724;NS-49869.178725;NS-49869.29753;NS-49869.41129;NS-49869.…	K00721+K00726+K00729+K00736+K00737+K00902+K01001+K01228+K01230+K01231+K03842+K03843+K03844+K03845+K03846+K03847+K03848+K03849+K03850+K05546+K07151+K07252+K07432+K07441+K09658+K09659+K12345+K12666+K12667+K12668+K12669+K12670
Other glycan degradation	ko00511	NS-49869.49599;NS-49869.54594;NS-49869.54595;NS-49869.5627;NS-49869.61162;NS-49869.68556;NS-49869.68557;NS-49869.74720;NS-49869.74721;NS-49869.77452;NS-49869.85318;NS-49869.87350;NS-49869.87353;NS-49869.96781;NS-66953.0;NS-49869.100724;NS-49869.100725;NS-49869.109475;NS-49869.11613;NS-49869.131783;NS-49869.139237;NS-49869.141004;NS-49869.154951;NS-49869.154952;NS-49869.155253;NS-49869.167204;NS-4…	K01190+K01191+K01192+K01206+K01227+K01444+K12309+K12373+K15923+K17108
Various types of N-glycan biosynthesis	ko00513	NS-49869.41129;NS-49869.65873;NS-49869.65874;NS-49869.71610;NS-49869.83376;NS-49869.94487;NS-59290.0;NS-49869.11155;NS-17582.0;NS-49869.125556;NS-49869.125557;NS-49869.134345;NS-49869.134347;NS-49869.143231;NS-49869.15228;NS-49869.17961;NS-49869.182310;NS-49869.204716;NS-49869.212623;NS-49869.214616;NS-49869.28723;NS-49869.29713;NS-29365.0;NS-49869.46699;NS-49869.101912;NS-49869.35006;NS-49869.52…	K00726+K00736+K00753+K01230+K01231+K03714+K03842+K03843+K03844+K03845+K03846+K03847+K07151+K07432+K07441+K12373+K12666+K12667+K12668+K12669+K12670+K14412+K14413
Other types of O-glycan biosynthesis	ko00514	NS-33929.0;NS-53457.0;NS-554.0;NS-66773.0;NS-10996.0;NS-17806.0;NS-4691.0;NS-49869.117096;NS-49869.55996;NS-49869.130796;NS-49869.134465;NS-49869.155458;NS-49869.155679;NS-49869.210276;NS-49869.46152;NS-49869.47198;NS-49869.47830;NS-49869.50026;NS-49869.57258;NS-49869.58206;NS-49869.60412;NS-49869.62722;NS-49869.70534;NS-49869.83054;NS-49869.83852;NS-49869.83853;NS-49869.83856;NS-49869.83987;NS-3…	K00710+K00728+K03691+K09667+K13667+K18134+K20781+K20782+K20783+K20784
Mannose type O-glycan biosynthesis	ko00515	NS-4691.0;NS-49869.117096;NS-52100.0;NS-66248.0;NS-49869.137636;NS-49869.144978;NS-49869.144979;NS-49869.169121;NS-49869.1803;NS-49869.191949;NS-49869.194717;NS-49869.199043;NS-28508.0;NS-49869.30945	K00728+K18207
Amino sugar and nucleotide sugar metabolism	ko00520	NS-49869.44597;NS-49869.64290;NS-49869.64292;NS-49869.64294;NS-49869.64295;NS-49869.64296;NS-49869.73646;NS-49869.77516;NS-49869.80339;NS-49869.83452;NS-49869.88361;NS-49869.89019;NS-49869.89114;NS-49869.103081;NS-49869.103727;NS-49869.103728;NS-49869.103730;NS-49869.104579;NS-49869.104580;NS-49869.112207;NS-49869.112838;NS-49869.118415;NS-49869.118416;NS-49869.118423;NS-49869.119955;NS-49869.121…	K00012+K00326+K00621+K00770+K00820+K00844+K00847+K00849+K00963+K00965+K00966+K00972+K00975+K01097+K01183+K01209+K01443+K01711+K01784+K01809+K01810+K01835+K01836+K01840+K02377+K02564+K05305+K06118+K08678+K08679+K10046+K12373+K12446+K12447+K12448+K12449+K12450+K12451+K13379+K13648+K15779+K15920+K16190+K17497+K18677+K20547
Polyketide sugar unit biosynthesis	ko00523	NS-49869.66585;NS-49869.66586;NS-49869.95147;NS-49869.107395;NS-49869.107396	K12451
Glycosaminoglycan degradation	ko00531	NS-64932.0;NS-68979.1;NS-26133.0;NS-2858.0;NS-49869.38980;NS-49869.38981;NS-49869.41424;NS-49869.49084;NS-49869.50908;NS-49869.52763;NS-49869.57715;NS-3134.0;NS-49869.62806;NS-49869.65140;NS-49869.65141;NS-49869.69103;NS-49869.69104;NS-49869.69105;NS-49869.69106;NS-49869.69107;NS-49869.69109;NS-34004.0;NS-34262.0;NS-49869.76790;NS-49869.76791;NS-49869.76792;NS-49869.76793;NS-49869.83859;NS-49869.…	K01137+K01205+K07964+K10532+K12309+K12373
Glycerolipid metabolism	ko00561	NS-49869.40291;NS-49869.63206;NS-49869.67896;NS-49869.72891;NS-49869.73081;NS-49869.91559;NS-49869.92341;NS-37783.0;NS-60445.0;NS-60688.0;NS-6565.0;NS-65952.0;NS-66060.0;NS-67383.0;NS-67383.1;NS-69254.0;NS-71948.0;NS-73073.0;NS-76188.0;NS-77757.0;NS-7871.0;NS-8422.0;NS-42612.0;NS-45533.0;NS-45533.1;NS-49869.107398;NS-49869.107399;NS-13408.0;NS-49869.119135;NS-49869.121017;NS-49869.121130;NS-49869…	K00002+K00128+K00630+K00655+K00679+K00863+K00864+K00901+K01054+K01189+K03715+K06118+K06119+K07407+K09480+K11155+K13506+K13508+K13509+K13513+K13517+K13519+K13523+K14085+K14452+K14674+K15728+K15918+K18097+K18693+K21362
Inositol phosphate metabolism	ko00562	NS-49869.63470;NS-49869.73926;NS-49869.84916;NS-49869.84917;NS-49869.104882;NS-49869.19204;NS-49869.19205;NS-49869.36714;NS-49869.41859;NS-49869.55896;NS-49869.59872;NS-49869.59873;NS-49869.59874;NS-49869.75886;NS-49869.75887;NS-49869.87397;NS-49869.90017;NS-49869.90590;NS-49869.90591;NS-49869.90592;NS-49869.90594;NS-49869.90840;NS-5411.0;NS-64139.0;NS-65569.0;NS-73067.0;NS-8821.0;NS-41576.0;NS-1…	K00010+K00140+K00469+K00888+K00889+K00913+K00914+K00915+K00921+K00999+K01092+K01099+K01110+K01114+K01765+K01803+K01858+K03084+K03103+K05857+K10047+K10572+K13711+K15422+K18081+K18649+K19517+K19801+K20279+K21797+K21798
Glycosylphosphatidylinositol (GPI)-anchor biosynthesis	ko00563	NS-49869.46914;NS-49869.5455;NS-49869.67518;NS-49869.85654;NS-6347.0;NS-43793.0;NS-43793.1;NS-43793.2;NS-43793.3;NS-49869.136818;NS-49869.166758;NS-49869.166759;NS-49869.19005;NS-49869.292;NS-29029.0;NS-30050.0;NS-49869.48875;NS-49869.49044;NS-49869.66072;NS-67095.0;NS-49869.12168;NS-49869.175610;NS-49869.178872;NS-49869.185793;NS-49869.98410;NS-49869.112056;NS-49869.112057;NS-49869.220957;NS-498…	K03434+K03857+K03858+K03859+K03860+K03861+K05283+K05284+K05285+K05286+K05287+K05288+K05289+K05290+K05291+K05292+K05293+K05294+K05310+K07541+K07542+K09658+K11001
Glycerophospholipid metabolism	ko00564	NS-49869.55393;NS-49869.55394;NS-49869.55395;NS-49869.69477;NS-49869.69478;NS-49869.7098;NS-49869.74280;NS-49869.84799;NS-49869.87754;NS-52210.0;NS-52210.1;NS-52210.2;NS-52210.3;NS-68550.0;NS-68550.1;NS-68550.2;NS-68550.3;NS-68550.4;NS-68550.5;NS-76864.0;NS-49869.101704;NS-49869.102089;NS-49869.118225;NS-49869.120955;NS-49869.122246;NS-49869.123197;NS-49869.134932;NS-49869.138102;NS-49869.138104;…	K00006+K00111+K00550+K00630+K00655+K00894+K00901+K00967+K00968+K00981+K00993+K00995+K00999+K01047+K01049+K01094+K01114+K01115+K01126+K01517+K01613+K05929+K06123+K06129+K06130+K08730+K08744+K13506+K13508+K13509+K13510+K13511+K13513+K13517+K13519+K13523+K14156+K14286+K14674+K14676+K15728+K16818+K16860+K18693+K18696+K22389
Ether lipid metabolism	ko00565	NS-49869.45495;NS-49869.45496;NS-49869.49825;NS-31918.0;NS-49869.68762;NS-49869.79783;NS-49869.84410;NS-49869.84411;NS-5744.0;NS-59065.0;NS-59373.0;NS-59373.1;NS-71331.1;NS-73440.0;NS-41120.0;NS-77615.0;NS-45114.0;NS-46061.0;NS-46811.0;NS-47908.0;NS-48136.0;NS-17689.0;NS-19396.0;NS-49869.158148;NS-49869.181209;NS-24709.0;NS-25352.0;NS-49869.206733;NS-49869.21373;NS-49869.221128;NS-49869.24065;NS-…	K00993+K01047+K01062+K01114+K01115+K06123+K13510+K13519+K14674+K16794+K16860
Arachidonic acid metabolism	ko00590	NS-49869.48182;NS-49869.58744;NS-49869.60087;NS-33506.0;NS-49869.73973;NS-49869.73974;NS-49869.7459;NS-49869.92521;NS-5237.0;NS-75244.0;NS-75258.0;NS-9013.0;NS-49869.100760;NS-49869.100761;NS-1489.0;NS-49869.116536;NS-49869.14418;NS-21181.0;NS-49869.161010;NS-49869.217308;NS-49869.26954;NS-31013.0;NS-49869.39071;NS-49869.47136;NS-49869.51110;NS-49869.51189;NS-49869.51653;NS-49869.54761;NS-49869.5…	K00079+K00432+K00461+K01047+K01254+K01832+K04097+K05309+K07418+K07425+K08726+K14674+K15717+K15730+K18592
Linoleic acid metabolism	ko00591	NS-49869.38334;NS-49869.38336;NS-49869.46636;NS-49869.47178;NS-49869.47724;NS-31453.0;NS-49869.59210;NS-49869.68861;NS-49869.68862;NS-49869.68863;NS-49869.68864;NS-49869.68865;NS-49869.70706;NS-49869.71724;NS-3433.0;NS-49869.7605;NS-49869.7606;NS-49869.7607;NS-49869.7608;NS-49869.81015;NS-49869.8187;NS-49869.84485;NS-49869.84486;NS-49869.84487;NS-49869.86768;NS-49869.86769;NS-49869.88626;NS-49869…	K00454+K01047+K07409+K07418+K14674+K15718
alpha-Linolenic acid metabolism	ko00592	NS-49869.43256;NS-49869.43954;NS-49869.57192;NS-31134.0;NS-49869.61130;NS-49869.62393;NS-49869.62394;NS-49869.66653;NS-49869.66654;NS-49869.72464;NS-49869.72466;NS-49869.72701;NS-49869.78708;NS-49869.78709;NS-49869.88144;NS-39025.0;NS-39025.1;NS-39025.2;NS-39025.3;NS-39025.4;NS-39025.6;NS-39025.7;NS-56509.0;NS-40044.0;NS-9321.0;NS-44079.0;NS-47155.0;NS-48595.0;NS-49869.119523;NS-49869.119525;NS-4…	K00224+K00232+K00454+K01047+K01723+K05894+K07513+K08241+K10525+K10526+K10527+K10528+K10529+K14674+K16818+K18857+K22389
Sphingolipid metabolism	ko00600	NS-49869.41378;NS-49869.41687;NS-49869.47322;NS-49869.47909;NS-49869.48269;NS-49869.54749;NS-49869.60986;NS-49869.60987;NS-49869.65027;NS-49869.6645;NS-49869.66474;NS-49869.67959;NS-49869.70191;NS-49869.76735;NS-49869.77997;NS-49869.77998;NS-49869.80957;NS-49869.84640;NS-49869.85345;NS-49869.85346;NS-49869.91059;NS-49869.91889;NS-49869.91890;NS-49869.91891;NS-49869.95027;NS-56947.0;NS-5700.0;NS-6…	K00654+K00720+K01189+K01190+K01634+K04708+K04710+K04711+K04712+K04713+K04715+K04718+K07407+K07553+K12309+K12349+K12350+K12382+K17108+K23451
Glycosphingolipid biosynthesis - lacto and neolacto series	ko00601	NS-49869.70972;NS-37371.0;NS-49869.112621;NS-49869.120794;NS-49869.120796;NS-16779.0;NS-49869.14516;NS-49869.155476;NS-49869.155477;NS-49869.168841;NS-28703.0;NS-49869.216646	K01988
Glycosphingolipid biosynthesis - globo and isoglobo series	ko00603	NS-53741.0;NS-72714.0;NS-76014.0;NS-49869.150028;NS-49869.70972;NS-37371.0;NS-49869.112621;NS-49869.120794;NS-49869.120796;NS-16779.0;NS-49869.14516;NS-49869.155476;NS-49869.155477;NS-49869.168841;NS-28703.0;NS-49869.216646;NS-49869.39435;NS-49869.39540;NS-49869.41899;NS-49869.41900;NS-49869.43138;NS-49869.50106;NS-49869.50273;NS-49869.50274;NS-49869.50806;NS-49869.51499;NS-49869.5205;NS-49869.56…	K01189+K01988+K07407+K12373
Glycosphingolipid biosynthesis - ganglio series	ko00604	NS-49869.53249;NS-49869.39708;NS-49869.40641;NS-49869.44491;NS-49869.44868;NS-49869.4522;NS-49869.46909;NS-49869.47449;NS-49869.48223;NS-49869.49318;NS-49869.49319;NS-49869.51151;NS-49869.51230;NS-49869.51231;NS-49869.51739;NS-49869.51740;NS-49869.51741;NS-49869.51742;NS-49869.51747;NS-49869.52619;NS-49869.54270;NS-49869.55367;NS-49869.55456;NS-49869.56278;NS-49869.56279;NS-49869.56682;NS-49869.5…	K03372+K12309+K12373
Pyruvate metabolism	ko00620	NS-49869.52958;NS-56681.0;NS-12773.0;NS-49869.160665;NS-27091.0;NS-49869.3169;NS-49869.48805;NS-49869.61353;NS-49869.63856;NS-49869.65729;NS-49869.6686;NS-49869.67107;NS-49869.92767;NS-49869.93823;NS-49869.94701;NS-49869.94702;NS-49869.95357;NS-49869.95359;NS-38064.0;NS-54418.0;NS-55429.0;NS-77548.0;NS-44393.0;NS-49869.100463;NS-49869.104119;NS-49869.104124;NS-49869.107677;NS-49869.107681;NS-4986…	K00016+K00025+K00026+K00028+K00029+K00049+K00051+K00102+K00128+K00161+K00162+K00382+K00626+K00627+K00873+K00925+K01006+K01069+K01512+K01595+K01610+K01638+K01649+K01679+K01759+K01895+K01913+K01958+K01961+K01962+K01963+K02160+K11262+K14085+K18881
Glyoxylate and dicarboxylate metabolism	ko00630	NS-49869.67868;NS-49869.91641;NS-49869.91663;NS-49869.108744;NS-17606.0;NS-49869.140786;NS-49869.155518;NS-49869.2578;NS-49869.48805;NS-49869.61353;NS-49869.63856;NS-49869.65729;NS-49869.6686;NS-49869.67107;NS-49869.92767;NS-49869.93823;NS-49869.94701;NS-49869.94702;NS-49869.95357;NS-49869.95359;NS-38064.0;NS-54418.0;NS-55429.0;NS-77548.0;NS-44393.0;NS-49869.100463;NS-49869.104119;NS-49869.104124…	K00015+K00025+K00026+K00049+K00122+K00281+K00284+K00382+K00600+K00605+K00626+K00830+K01433+K01455+K01601+K01602+K01637+K01638+K01647+K01681+K01895+K01913+K01915+K02437+K03781+K11517+K14272+K15893+K15918+K15919+K18121+K19269+K22133
Propanoate metabolism	ko00640	NS-49869.52958;NS-56681.0;NS-12773.0;NS-49869.160665;NS-27091.0;NS-49869.3169;NS-49869.41859;NS-49869.55896;NS-49869.59872;NS-49869.59873;NS-49869.59874;NS-49869.75886;NS-49869.75887;NS-49869.87397;NS-49869.90017;NS-49869.90590;NS-49869.90591;NS-49869.90592;NS-49869.90594;NS-49869.90840;NS-5411.0;NS-64139.0;NS-65569.0;NS-73067.0;NS-8821.0;NS-41576.0;NS-11711.0;NS-11778.0;NS-49869.101554;NS-15081.…	K00016+K00140+K00166+K00167+K00232+K00382+K00626+K00925+K01578+K01692+K01895+K01899+K01900+K01961+K01962+K01963+K02160+K05605+K07511+K09699+K11262+K13524+K14729+K18369
Butanoate metabolism	ko00650	NS-49869.86241;NS-55749.0;NS-6578.0;NS-49869.44952;NS-49869.5180;NS-49869.55893;NS-49869.79229;NS-49869.80462;NS-49869.98506;NS-53163.0;NS-73422.0;NS-8620.0;NS-49869.107416;NS-49869.107417;NS-49869.108829;NS-49869.108830;NS-49869.111753;NS-49869.143154;NS-49869.153151;NS-49869.153152;NS-20841.0;NS-49869.154846;NS-49869.154847;NS-49869.161374;NS-49869.177021;NS-49869.191687;NS-49869.212997;NS-4986…	K00022+K00074+K00109+K00626+K01027+K01580+K01640+K01641+K01652+K01653+K01692+K01907+K01913+K07511+K13524+K16871+K17761+K18121
C5-Branched dibasic acid metabolism	ko00660	NS-49869.117622;NS-49869.123526;NS-49869.71334;NS-49869.88770;NS-49869.112330;NS-49869.112335;NS-49869.46220;NS-49869.56434;NS-49869.56435;NS-49869.70513;NS-49869.72189;NS-49869.81845;NS-49869.83133;NS-49869.83134;NS-49869.85485;NS-49869.94070;NS-67027.0;NS-49869.112723;NS-49869.113135;NS-49869.117269;NS-49869.123053;NS-49869.127313;NS-49869.133309;NS-49869.138175;NS-49869.138176;NS-49869.139185;…	K00052+K01652+K01653+K01703+K01704
One carbon pool by folate	ko00670	NS-49869.40872;NS-49869.4985;NS-49869.51804;NS-49869.51805;NS-49869.70230;NS-49869.76559;NS-49869.86870;NS-49869.94433;NS-67054.0;NS-49869.114761;NS-49869.115927;NS-49869.119997;NS-49869.119998;NS-49869.120250;NS-49869.122647;NS-49869.122699;NS-49869.123849;NS-49869.164948;NS-49869.180272;NS-49869.184380;NS-49869.184381;NS-25583.0;NS-49869.199059;NS-49869.20322;NS-49869.203567;NS-49869.218336;NS-…	K00288+K00297+K00600+K00601+K00602+K00604+K00605+K01433+K01934+K01938+K13998
Carbon fixation in photosynthetic organisms	ko00710	NS-49869.48805;NS-49869.61353;NS-49869.63856;NS-49869.65729;NS-49869.6686;NS-49869.67107;NS-49869.92767;NS-49869.93823;NS-49869.94701;NS-49869.94702;NS-49869.95357;NS-49869.95359;NS-38064.0;NS-54418.0;NS-55429.0;NS-77548.0;NS-44393.0;NS-49869.100463;NS-49869.104119;NS-49869.104124;NS-49869.107677;NS-49869.107681;NS-49869.107684;NS-49869.107686;NS-49869.120429;NS-49869.160093;NS-49869.168547;NS-49…	K00025+K00026+K00028+K00029+K00051+K00134+K00615+K00814+K00855+K00927+K01006+K01100+K01595+K01601+K01602+K01610+K01621+K01623+K01624+K01783+K01803+K01807+K03841+K05298+K14272+K14454+K14455
Thiamine metabolism	ko00730	NS-49869.98207;NS-4345.0;NS-49869.119207;NS-49869.38117;NS-49869.41576;NS-49869.41935;NS-49869.43522;NS-49869.44222;NS-49869.44641;NS-49869.44643;NS-49869.49070;NS-49869.49071;NS-49869.49412;NS-49869.51287;NS-49869.51497;NS-49869.53779;NS-49869.5406;NS-49869.55880;NS-49869.55881;NS-49869.56178;NS-49869.56649;NS-49869.58966;NS-49869.63115;NS-49869.66200;NS-49869.71907;NS-49869.73347;NS-49869.7717;…	K00878+K00939+K00949+K01077+K01662+K03146+K03147+K03707+K04487+K06928+K06949+K14153+K14394+K20896
Riboflavin metabolism	ko00740	NS-49869.136553;NS-49869.144330;NS-49869.156007;NS-49869.41565;NS-49869.48062;NS-49869.80493;NS-49869.80494;NS-49869.80495;NS-49869.9397;NS-44609.0;NS-49869.126308;NS-49869.139878;NS-49869.142101;NS-49869.162097;NS-49869.182410;NS-49869.187226;NS-49869.28146;NS-49869.34167;NS-49869.45764;NS-49869.51191;NS-49869.64154;NS-49869.75677;NS-62410.0;NS-63797.0;NS-11245.0;NS-49869.129697;NS-49869.16788;N…	K00793+K00794+K00861+K00953+K01513+K11752+K14379+K14394+K14410+K14652+K18453+K20860+K20884
Vitamin B6 metabolism	ko00750	NS-31558.0;NS-49869.65431;NS-49869.75122;NS-49869.79266;NS-49869.85528;NS-49869.94145;NS-49869.94148;NS-49869.94149;NS-54781.0;NS-63078.0;NS-7531.0;NS-45435.0;NS-49869.106018;NS-49869.117230;NS-49869.121538;NS-49869.122639;NS-49869.126938;NS-49869.132227;NS-49869.139095;NS-49869.143220;NS-49869.145106;NS-49869.145107;NS-49869.148872;NS-49869.163656;NS-49869.175991;NS-49869.186673;NS-49869.186674;…	K00275+K00831+K00868+K01733+K05275+K06215+K08681+K13248+K23998
Nicotinate and nicotinamide metabolism	ko00760	NS-49869.4966;NS-49869.4967;NS-49869.4968;NS-49869.84094;NS-49869.92278;NS-49869.92279;NS-66769.0;NS-45562.0;NS-45562.1;NS-45562.2;NS-45562.3;NS-45562.4;NS-47087.0;NS-47327.0;NS-49869.103408;NS-28423.0;NS-28441.0;NS-33746.0;NS-49869.81973;NS-49869.89567;NS-6613.0;NS-70158.0;NS-9554.0;NS-49869.102103;NS-14465.0;NS-49869.117409;NS-49869.117449;NS-49869.120637;NS-16915.0;NS-49869.135281;NS-18559.0;N…	K00278+K00763+K00767+K00858+K01081+K01240+K01513+K01950+K03426+K03517+K03783+K03787+K06210+K11414+K11415+K11416+K11751+K18551+K19970
Pantothenate and CoA biosynthesis	ko00770	NS-49869.68523;NS-49869.86710;NS-49869.93957;NS-49869.94683;NS-49869.94684;NS-49869.102414;NS-49869.105781;NS-49869.108323;NS-49869.108324;NS-49869.121603;NS-49869.125096;NS-49869.131079;NS-49869.144114;NS-49869.163068;NS-49869.18123;NS-49869.18124;NS-49869.18129;NS-49869.18132;NS-49869.18134;NS-49869.19946;NS-49869.19947;NS-49869.39721;NS-49869.43570;NS-49869.54150;NS-49869.55303;NS-49869.57695;…	K00053+K00128+K00207+K00606+K00826+K00859+K01431+K01464+K01513+K01598+K01652+K01653+K01687+K01918+K01922+K02201+K06133+K09680+K17839
Biotin metabolism	ko00780	NS-49869.38197;NS-49869.40127;NS-49869.44292;NS-49869.46230;NS-49869.47756;NS-49869.5371;NS-49869.68483;NS-49869.68484;NS-49869.68485;NS-33949.0;NS-34759.0;NS-49869.77538;NS-49869.79247;NS-49869.81391;NS-49869.85719;NS-49869.88407;NS-36886.0;NS-49869.93831;NS-49869.93832;NS-49869.93834;NS-49869.93836;NS-49869.94485;NS-49961.0;NS-568.0;NS-57542.0;NS-59427.0;NS-65575.0;NS-67903.0;NS-68287.0;NS-6872…	K00059+K00208+K00652+K01012+K01942+K02372+K09458+K19562
Lipoic acid metabolism	ko00785	NS-49869.54941;NS-49869.54943;NS-49869.59164;NS-49869.61027;NS-35175.0;NS-49869.79184;NS-49869.84852;NS-49869.93256;NS-49869.93257;NS-44715.0;NS-49869.104430;NS-49869.104722;NS-49869.104724;NS-49869.104725;NS-49869.104726;NS-49869.104728;NS-49869.104730;NS-49869.104731;NS-49869.104732;NS-49869.104733;NS-49869.115153;NS-49869.125673;NS-49869.131774;NS-49869.135193;NS-49869.136156;NS-49869.163168;N…	K03644+K03801+K10105
Folate biosynthesis	ko00790	NS-49869.48182;NS-49869.58744;NS-49869.60087;NS-33506.0;NS-49869.73973;NS-49869.73974;NS-49869.7459;NS-49869.92521;NS-5237.0;NS-75244.0;NS-75258.0;NS-9013.0;NS-49869.100760;NS-49869.100761;NS-1489.0;NS-49869.116536;NS-49869.14418;NS-21181.0;NS-49869.161010;NS-49869.217308;NS-49869.26954;NS-31013.0;NS-63944.0;NS-68582.0;NS-49869.129369;NS-49869.219407;NS-65980.0;NS-75729.0;NS-84.0;NS-9806.0;NS-199…	K00079+K00357+K00500+K01077+K01113+K01307+K01495+K01633+K01724+K01737+K01930+K02619+K03635+K03637+K03639+K13941+K13950+K13998+K14652+K15376+K15631+K18482+K20457
Porphyrin and chlorophyll metabolism	ko00860	NS-49869.81738;NS-49869.81739;NS-59083.0;NS-49869.102316;NS-49869.107361;NS-49869.107362;NS-49869.117514;NS-49869.119340;NS-49869.124686;NS-49869.125021;NS-49869.125265;NS-49869.141598;NS-49869.17179;NS-49869.209985;NS-49869.26120;NS-49869.26121;NS-49869.45620;NS-33663.0;NS-49869.73700;NS-49869.79878;NS-49869.87424;NS-49869.89515;NS-68487.0;NS-7545.0;NS-49869.109593;NS-49869.109594;NS-49869.11927…	K00218+K00228+K00231+K00643+K00699+K01599+K01698+K01719+K01749+K01764+K01772+K01845+K01885+K02257+K02259+K02303+K02492+K03403+K03404+K03405+K03428+K03794+K04035+K04040+K08099+K08101+K10960+K13071+K13544+K13545+K13600+K13606+K18010+K19054+K19073+K21480+K22013
Terpenoid backbone biosynthesis	ko00900	NS-49869.58575;NS-49869.64741;NS-49869.102254;NS-49869.111262;NS-49869.116604;NS-49869.116605;NS-49869.117766;NS-49869.123668;NS-15997.0;NS-49869.134115;NS-49869.135267;NS-49869.62320;NS-49869.102464;NS-49869.116164;NS-49869.116165;NS-49869.116629;NS-49869.174982;NS-49869.183674;NS-49869.217847;NS-49869.38481;NS-49869.38685;NS-10819.0;NS-49869.192150;NS-49869.192151;NS-49869.192152;NS-49869.24745…	K00021+K00099+K00587+K00626+K00787+K00869+K00919+K00938+K00991+K01597+K01641+K01662+K01770+K01823+K03526+K03527+K05355+K05356+K05906+K05954+K05955+K06013+K06981+K08658+K10960+K11778+K12742+K13789+K14066+K15889+K15891+K15892
Indole alkaloid biosynthesis	ko00901	NS-49869.54292;NS-49869.62614;NS-49869.68753;NS-49869.73427;NS-34416.1;NS-49869.74057;NS-49869.84307;NS-38073.0;NS-64697.0;NS-7121.0;NS-9300.0;NS-46688.0;NS-47750.0;NS-49869.119474;NS-49869.129076;NS-49869.129077;NS-49869.136186;NS-18688.0;NS-21332.0;NS-49869.162130;NS-49869.164890;NS-49869.165776;NS-24180.0;NS-24180.1;NS-24482.0;NS-49869.173940;NS-49869.180860;NS-49869.18438;NS-49869.46683;NS-49…	K01593+K01757
Monoterpenoid biosynthesis	ko00902	NS-49869.47143;NS-49869.7119;NS-49869.206535;NS-49869.212275;NS-49869.37777;NS-49869.38162;NS-49869.41419;NS-49869.59887;NS-49869.61071;NS-49869.61446;NS-49869.61549;NS-49869.71545;NS-49869.91093;NS-49869.97882;NS-49869.97883;NS-51573.0;NS-55560.1;NS-40912.0;NS-47051.0;NS-49869.108771;NS-49869.112542;NS-49869.112543;NS-49869.116383;NS-49869.121424;NS-49869.123484;NS-49869.126998;NS-49869.131331;N…	K07385+K15095+K15096+K18108+K20618+K21374+K23810
Limonene and pinene degradation	ko00903	NS-49869.39721;NS-49869.43570;NS-49869.54150;NS-49869.55303;NS-49869.57695;NS-49869.57815;NS-49869.58310;NS-49869.59113;NS-49869.69626;NS-49869.69627;NS-49869.69945;NS-49869.71516;NS-49869.71517;NS-49869.71518;NS-49869.71519;NS-49869.71520;NS-49869.71521;NS-49869.71524;NS-49869.71525;NS-49869.71526;NS-49869.76648;NS-49869.79029;NS-49869.79487;NS-49869.82892;NS-49869.83048;NS-49869.83564;NS-49869.…	K00128+K01692
Diterpenoid biosynthesis	ko00904	NS-34438.0;NS-3671.0;NS-49869.85845;NS-49869.105055;NS-49869.105057;NS-49869.105058;NS-49869.105060;NS-49869.105064;NS-49869.27569;NS-49869.47645;NS-49869.82168;NS-49869.84028;NS-40737.0;NS-43580.0;NS-43647.0;NS-49869.106508;NS-49869.106510;NS-49869.120982;NS-17529.0;NS-49869.128978;NS-27336.1;NS-49869.31019;NS-49869.32646;NS-49869.4054;NS-49869.70035;NS-49869.70036;NS-49869.88122;NS-3735.0;NS-49…	K04120+K04121+K04122+K04123+K04124+K04125+K05282+K13070+K16083+K17961+K17982
Brassinosteroid biosynthesis	ko00905	NS-53558.0;NS-65266.0;NS-46235.0;NS-49869.6504;NS-49869.142361;NS-49869.189202;NS-49869.194665;NS-49869.197519;NS-49869.213885;NS-49869.36662;NS-49869.92358;NS-49869.92360;NS-49869.97101;NS-49869.10448;NS-14197.0;NS-49869.142241;NS-49869.193868;NS-49869.198282;NS-49869.200969;NS-49869.48234;NS-49869.48236;NS-49869.60297;NS-49869.92167;NS-49869.92168;NS-49869.98335;NS-49869.103274;NS-49869.165556;…	K09587+K09588+K09590+K09591+K12637+K12638+K12639+K15639+K20623
Carotenoid biosynthesis	ko00906	NS-49869.45685;NS-49869.53846;NS-31898.0;NS-49869.64540;NS-49869.64541;NS-49869.75083;NS-49869.77329;NS-49869.84641;NS-49869.9324;NS-49869.9326;NS-49869.9327;NS-49869.9606;NS-49869.101567;NS-49869.114668;NS-49869.114669;NS-49869.133202;NS-49869.138142;NS-49869.150723;NS-49869.162425;NS-49869.166313;NS-49869.177626;NS-49869.31732;NS-49869.32401;NS-35107.0;NS-35231.0;NS-38554.0;NS-49869.107474;NS-4…	K00514+K02291+K02293+K06443+K06444+K09835+K09837+K09838+K09839+K09840+K09841+K09842+K09843+K14593+K14595+K15744+K15745+K15746+K15747+K17842+K17911+K17913
Zeatin biosynthesis	ko00908	NS-49869.40006;NS-49869.42211;NS-49869.54347;NS-49869.54348;NS-49869.54783;NS-49869.61384;NS-49869.67055;NS-49869.67478;NS-49869.67479;NS-49869.67789;NS-34798.0;NS-49869.74223;NS-49869.77002;NS-49869.77003;NS-49869.79124;NS-49869.84149;NS-49869.85607;NS-37022.0;NS-49869.92301;NS-49869.93145;NS-58228.0;NS-44732.0;NS-47817.0;NS-47818.0;NS-49869.103457;NS-49869.103974;NS-49869.103975;NS-49869.116932…	K00279+K00791+K10717+K10760+K13493+K13495+K13496+K23452
Sesquiterpenoid and triterpenoid biosynthesis	ko00909	NS-49869.45325;NS-49869.50852;NS-49869.55145;NS-49869.55146;NS-49869.55147;NS-49869.55148;NS-49869.59753;NS-49869.66559;NS-49869.79641;NS-49869.79983;NS-49869.96988;NS-7194.0;NS-11762.0;NS-49869.101326;NS-49869.104548;NS-49869.11008;NS-49869.119421;NS-49869.119423;NS-49869.129830;NS-49869.132341;NS-49869.132342;NS-49869.145120;NS-49869.165222;NS-49869.170437;NS-49869.186129;NS-24701.0;NS-49869.19…	K00511+K00801+K14175+K15472+K15803+K15813+K15891
Nitrogen metabolism	ko00910	NS-49869.46388;NS-49869.49559;NS-49869.49839;NS-49869.55940;NS-49869.55941;NS-49869.62469;NS-49869.62470;NS-49869.62471;NS-49869.6360;NS-49869.64273;NS-49869.64274;NS-49869.76669;NS-49869.83332;NS-49869.84769;NS-49869.87575;NS-49869.93096;NS-49869.93097;NS-49869.93543;NS-49869.95998;NS-49869.95999;NS-49869.99250;NS-49869.99251;NS-63803.0;NS-49869.100042;NS-49869.104555;NS-49869.120202;NS-49869.12…	K00261+K00262+K00264+K00284+K00366+K00459+K01455+K01673+K01674+K01725+K01915+K02575+K10534
Sulfur metabolism	ko00920	NS-49869.53007;NS-49869.55476;NS-49869.40084;NS-49869.47717;NS-49869.55460;NS-49869.55519;NS-49869.57207;NS-49869.62988;NS-49869.62989;NS-49869.6711;NS-49869.67377;NS-49869.76130;NS-49869.89975;NS-60494.0;NS-49869.104953;NS-49869.120301;NS-19521.0;NS-49869.138907;NS-49869.141385;NS-49869.142831;NS-49869.146594;NS-49869.146595;NS-49869.147173;NS-49869.147176;NS-49869.14808;NS-49869.149260;NS-49869…	K00381+K00387+K00392+K00640+K00641+K00860+K00958+K00988+K01011+K01082+K01738+K01739+K02045+K05907+K13034+K13811+K15422+K17218+K17285+K17725
Phenylpropanoid biosynthesis	ko00940	NS-49869.38169;NS-49869.5152;NS-49869.57046;NS-49869.57048;NS-49869.77093;NS-49869.77097;NS-49869.82216;NS-49869.87627;NS-35766.0;NS-49869.90971;NS-49869.99471;NS-37479.0;NS-54060.0;NS-69237.0;NS-48200.0;NS-49869.120423;NS-49869.120454;NS-49869.123191;NS-16534.0;NS-49869.129485;NS-49869.134466;NS-49869.135296;NS-49869.139376;NS-49869.141630;NS-49869.147455;NS-21595.0;NS-49869.192540;NS-49869.1940…	K00083+K00430+K00487+K00588+K01188+K01904+K05349+K05350+K06892+K09753+K09754+K09755+K10775+K11188+K12355+K12356+K13064+K13065+K13066+K18368+K22395+K23260
Flavonoid biosynthesis	ko00941	NS-49869.53734;NS-49869.53736;NS-49869.56082;NS-49869.64362;NS-49869.70949;NS-49869.85507;NS-49869.87103;NS-49869.87104;NS-49869.93197;NS-49869.166276;NS-49869.167266;NS-49869.169830;NS-49869.22648;NS-49869.71144;NS-49869.74663;NS-49869.74664;NS-49869.107793;NS-49869.120024;NS-49869.157434;NS-49869.21489;NS-49869.21625;NS-49869.24379;NS-49869.40605;NS-49869.50515;NS-49869.50516;NS-49869.50518;NS-…	K00475+K00487+K00588+K00660+K01859+K05277+K05278+K05280+K08243+K08695+K09754+K13065+K13080+K13081+K13082+K13083
Anthocyanin biosynthesis	ko00942	NS-49869.51953;NS-49869.76902;NS-49869.76904;NS-49869.122538;NS-49869.130978;NS-49869.139810;NS-49869.141641;NS-49869.148060;NS-49869.181140;NS-49869.181141;NS-49869.186700;NS-49869.36780;NS-49869.4128;NS-49869.4129;NS-49869.4130;NS-49869.4131;NS-49869.45556;NS-49869.71032;NS-49869.71033;NS-58209.0;NS-58209.2;NS-63488.3;NS-44478.0;NS-44478.1;NS-49869.102601;NS-49869.12959;NS-49869.40626;NS-49869.…	K12338+K12930+K12938+K17193+K21383
Isoflavonoid biosynthesis	ko00943	NS-49869.39826;NS-49869.150335;NS-49869.52195;NS-49869.52196;NS-31861.0;NS-49869.61771;NS-49869.76036;NS-49869.79235;NS-49869.79236;NS-49869.88969;NS-49869.89798;NS-49869.92422;NS-49869.94288;NS-49869.94289;NS-49869.94309;NS-55869.0;NS-57378.0;NS-40131.0;NS-49869.100965;NS-49869.106308;NS-49869.120029;NS-49869.122666;NS-49869.123866;NS-49869.124005;NS-49869.132359;NS-49869.132920;NS-49869.132921;…	K13257+K13258+K13260+K13261+K13263+K13264+K13265+K13266+K13267
Flavone and flavonol biosynthesis	ko00944	NS-49869.41061;NS-49869.47970;NS-49869.48379;NS-49869.48380;NS-49869.49269;NS-49869.70991;NS-49869.87030;NS-49864.0;NS-49869.129947;NS-18044.0;NS-49869.169446;NS-49869.174035;NS-49869.179763;NS-49869.184616;NS-49869.185972;NS-49869.186685;NS-49869.186686;NS-49869.189676;NS-49869.189677;NS-49869.195840;NS-49869.201385;NS-49869.201386;NS-49869.203579;NS-49869.29965;NS-49869.33862;NS-30553.0;NS-4986…	K05280+K13080+K13083+K13264+K22794
Stilbenoid, diarylheptanoid and gingerol biosynthesis	ko00945	NS-49869.71144;NS-49869.74663;NS-49869.74664;NS-49869.107793;NS-49869.120024;NS-49869.157434;NS-49869.21489;NS-49869.21625;NS-49869.24379;NS-49869.40605;NS-49869.50515;NS-49869.50516;NS-49869.50518;NS-49869.5309;NS-49869.54890;NS-49869.54891;NS-49869.63056;NS-49869.80427;NS-49869.81222;NS-49869.88724;NS-49869.89157;NS-49869.92904;NS-49869.92905;NS-49869.94802;NS-49869.98641;NS-49869.98642;NS-5168…	K00487+K00588+K09754+K13065+K16040
Isoquinoline alkaloid biosynthesis	ko00950	NS-49869.44809;NS-49869.5644;NS-49869.64398;NS-49869.70905;NS-49869.70906;NS-49869.87996;NS-49869.87998;NS-49869.87999;NS-49869.88000;NS-49869.89193;NS-49869.90478;NS-49869.90926;NS-49869.95694;NS-49869.97840;NS-49869.97842;NS-49869.98905;NS-62820.0;NS-63127.0;NS-64371.0;NS-40611.0;NS-45823.0;NS-45823.1;NS-49869.101600;NS-49869.105399;NS-49869.113089;NS-49869.113090;NS-49869.113091;NS-49869.11620…	K00276+K00811+K00815+K01593+K01742+K13386+K13390+K13396+K14454+K14455+K14975+K14976+K15849+K21580+K21692+K21693+K22097
Tropane, piperidine and pyridine alkaloid biosynthesis	ko00960	NS-49869.44809;NS-49869.5644;NS-49869.64398;NS-49869.70905;NS-49869.70906;NS-49869.87996;NS-49869.87998;NS-49869.87999;NS-49869.88000;NS-49869.89193;NS-49869.90478;NS-49869.90926;NS-49869.95694;NS-49869.97840;NS-49869.97842;NS-49869.98905;NS-62820.0;NS-63127.0;NS-64371.0;NS-40611.0;NS-45823.0;NS-45823.1;NS-49869.101600;NS-49869.105399;NS-49869.113089;NS-49869.113090;NS-49869.113091;NS-49869.11620…	K00276+K00811+K00815+K00817+K05354+K08081+K14454+K14455+K15849
Betalain biosynthesis	ko00965	NS-49869.95845;NS-49869.54292;NS-49869.62614;NS-49869.68753;NS-49869.73427;NS-34416.1;NS-49869.74057;NS-49869.84307;NS-38073.0;NS-64697.0;NS-7121.0;NS-9300.0;NS-46688.0;NS-47750.0;NS-49869.119474;NS-49869.129076;NS-49869.129077;NS-49869.136186;NS-18688.0;NS-21332.0;NS-49869.162130;NS-49869.164890;NS-49869.165776;NS-24180.0;NS-24180.1;NS-24482.0;NS-49869.173940;NS-49869.180860;NS-49869.18438;NS-49…	K00545+K01593+K15777
Glucosinolate biosynthesis	ko00966	NS-49869.47306;NS-3218.0;NS-49869.74704;NS-49869.83254;NS-49869.88784;NS-49869.88785;NS-49869.88786;NS-49869.89713;NS-49869.90314;NS-56566.0;NS-8290.0;NS-49869.107075;NS-49869.107077;NS-49869.109023;NS-49869.112149;NS-49869.112158;NS-49869.112162;NS-49869.112164;NS-49869.112165;NS-13934.0;NS-49869.121224;NS-49869.122950;NS-49869.123514;NS-49869.123515;NS-49869.123516;NS-49869.131243;NS-49869.1312…	K00826+K01703+K11820+K11821+K12153+K22321
Aminoacyl-tRNA biosynthesis	ko00970	NS-32897.0;NS-49869.7833;NS-6312.0;NS-4789.0;NS-17039.0;NS-49869.158664;NS-49869.158665;NS-49869.158666;NS-49869.203662;NS-49869.203663;NS-49869.203664;NS-49869.203665;NS-49869.203680;NS-49869.203681;NS-49869.51839;NS-49869.621;NS-49869.64105;NS-49869.69325;NS-49869.69326;NS-49869.9583;NS-49869.97363;NS-49869.97365;NS-49869.97366;NS-38400.0;NS-58351.0;NS-58872.1;NS-61990.0;NS-10041.0;NS-49869.107…	K00604+K01866+K01867+K01868+K01869+K01870+K01872+K01873+K01874+K01875+K01876+K01880+K01881+K01883+K01885+K01886+K01887+K01889+K01890+K01892+K01893+K02433+K02434+K02435+K04567+K10837+K14164
Biosynthesis of various secondary metabolites - part 2	ko00998	NS-12000.0;NS-18767.0;NS-19341.0;NS-49869.147080;NS-49869.151378;NS-26271.0;NS-26272.0;NS-26273.0;NS-49869.219971;NS-49869.219974;NS-28962.0	K21568
Biosynthesis of unsaturated fatty acids	ko01040	NS-49869.40352;NS-49869.49793;NS-49869.52634;NS-31568.0;NS-49869.58443;NS-49869.59017;NS-49869.59018;NS-49869.62559;NS-49869.62560;NS-49869.67099;NS-49869.67100;NS-49869.71689;NS-49869.71690;NS-49869.72907;NS-49869.73960;NS-49869.74126;NS-49869.81405;NS-49869.81406;NS-49869.81407;NS-49869.83767;NS-49869.83768;NS-49869.89365;NS-49869.91378;NS-49869.91820;NS-49869.91821;NS-49869.93345;NS-49869.9556…	K00232+K00507+K01068+K03921+K07513+K08764+K10244+K10246+K10249+K10251+K10256+K10258+K10703
Metabolic pathways	ko01100	NS-49869.60687;NS-49869.60688;NS-49869.91217;NS-49869.91218;NS-49869.101172;NS-49869.101173;NS-49869.101174;NS-49869.147474;NS-2890.0;NS-49869.40291;NS-49869.63206;NS-49869.67896;NS-49869.72891;NS-49869.73081;NS-49869.91559;NS-49869.92341;NS-37783.0;NS-60445.0;NS-60688.0;NS-6565.0;NS-65952.0;NS-66060.0;NS-67383.0;NS-67383.1;NS-69254.0;NS-71948.0;NS-73073.0;NS-76188.0;NS-77757.0;NS-7871.0;NS-8422.…	K00001+K00002+K00003+K00008+K00009+K00010+K00012+K00013+K00015+K00016+K00020+K00021+K00022+K00025+K00026+K00028+K00029+K00030+K00031+K00033+K00036+K00049+K00051+K00052+K00053+K00058+K00059+K00074+K00078+K00079+K00083+K00088+K00099+K00102+K00103+K00106+K00108+K00109+K00121+K00122+K00128+K00130+K00131+K00133+K00134+K00140+K00145+K00161+K00162+K00164+K00166+K00167+K00207+K00208+K00213+K00215+K00218+…
Biosynthesis of secondary metabolites	ko01110	NS-49869.60687;NS-49869.60688;NS-49869.91217;NS-49869.91218;NS-49869.101172;NS-49869.101173;NS-49869.101174;NS-49869.147474;NS-2890.0;NS-49869.40291;NS-49869.63206;NS-49869.67896;NS-49869.72891;NS-49869.73081;NS-49869.91559;NS-49869.92341;NS-37783.0;NS-60445.0;NS-60688.0;NS-6565.0;NS-65952.0;NS-66060.0;NS-67383.0;NS-67383.1;NS-69254.0;NS-71948.0;NS-73073.0;NS-76188.0;NS-77757.0;NS-7871.0;NS-8422.…	K00001+K00002+K00003+K00006+K00010+K00013+K00015+K00016+K00021+K00022+K00025+K00026+K00030+K00031+K00033+K00036+K00049+K00052+K00053+K00058+K00059+K00083+K00088+K00099+K00106+K00111+K00121+K00128+K00133+K00134+K00145+K00161+K00162+K00164+K00166+K00167+K00208+K00213+K00215+K00218+K00222+K00224+K00225+K00227+K00228+K00231+K00232+K00234+K00235+K00236+K00237+K00249+K00252+K00264+K00273+K00276+K00281+…
Carbon metabolism	ko01200	NS-49869.48805;NS-49869.61353;NS-49869.63856;NS-49869.65729;NS-49869.6686;NS-49869.67107;NS-49869.92767;NS-49869.93823;NS-49869.94701;NS-49869.94702;NS-49869.95357;NS-49869.95359;NS-38064.0;NS-54418.0;NS-55429.0;NS-77548.0;NS-44393.0;NS-49869.100463;NS-49869.104119;NS-49869.104124;NS-49869.107677;NS-49869.107681;NS-49869.107684;NS-49869.107686;NS-49869.120429;NS-49869.160093;NS-49869.168547;NS-49…	K00025+K00026+K00028+K00029+K00030+K00031+K00033+K00036+K00051+K00058+K00074+K00121+K00122+K00131+K00134+K00140+K00161+K00162+K00164+K00232+K00234+K00235+K00236+K00237+K00261+K00281+K00297+K00382+K00600+K00605+K00615+K00616+K00626+K00627+K00640+K00658+K00814+K00830+K00831+K00844+K00850+K00851+K00855+K00863+K00873+K00925+K00927+K00948+K01006+K01053+K01057+K01070+K01079+K01100+K01455+K01595+K01601+…
2-Oxocarboxylic acid metabolism	ko01210	NS-49869.82959;NS-58095.0;NS-6090.0;NS-65680.0;NS-15164.0;NS-49869.115007;NS-49869.118207;NS-49869.118301;NS-49869.123775;NS-49869.123878;NS-49869.124340;NS-49869.124341;NS-49869.126350;NS-49869.127110;NS-49869.129367;NS-49869.129368;NS-49869.131576;NS-49869.133815;NS-1951.0;NS-49869.142703;NS-20252.0;NS-49869.163634;NS-49869.172060;NS-49869.183484;NS-49869.214833;NS-49869.28728;NS-49869.35768;NS…	K00030+K00031+K00052+K00053+K00133+K00145+K00620+K00811+K00814+K00818+K00825+K00826+K00928+K00930+K01438+K01647+K01649+K01652+K01653+K01681+K01687+K01703+K01704+K11820+K11821+K12153+K14272+K14454+K14455+K14677+K14682
Fatty acid metabolism	ko01212	NS-49869.86241;NS-55749.0;NS-6578.0;NS-49869.38197;NS-49869.40127;NS-49869.44292;NS-49869.46230;NS-49869.47756;NS-49869.5371;NS-49869.68483;NS-49869.68484;NS-49869.68485;NS-33949.0;NS-34759.0;NS-49869.77538;NS-49869.79247;NS-49869.81391;NS-49869.85719;NS-49869.88407;NS-36886.0;NS-49869.93831;NS-49869.93832;NS-49869.93834;NS-49869.93836;NS-49869.94485;NS-49961.0;NS-568.0;NS-57542.0;NS-59427.0;NS-6…	K00022+K00059+K00208+K00232+K00249+K00507+K00626+K00645+K00648+K00665+K01074+K01692+K01897+K01961+K01962+K01963+K02160+K02372+K03921+K07511+K07512+K07513+K08764+K09458+K09478+K10244+K10246+K10249+K10251+K10256+K10258+K10527+K10703+K10781+K11262+K15013+K18660
Biosynthesis of amino acids	ko01230	NS-49869.40129;NS-49869.43326;NS-49869.48764;NS-49869.48766;NS-49869.65467;NS-49869.77906;NS-49869.77907;NS-49869.77908;NS-49869.77909;NS-49869.85543;NS-49869.85545;NS-49869.86271;NS-49869.94472;NS-49869.106056;NS-14035.0;NS-49869.162906;NS-49869.167851;NS-49869.191559;NS-24633.0;NS-49869.25009;NS-49869.26058;NS-49869.34984;NS-30868.0;NS-49869.3776;NS-49869.44878;NS-49869.55828;NS-49869.55831;NS-…	K00003+K00013+K00030+K00031+K00052+K00053+K00058+K00133+K00134+K00145+K00215+K00264+K00286+K00293+K00500+K00549+K00600+K00611+K00615+K00616+K00620+K00640+K00641+K00765+K00766+K00789+K00800+K00811+K00814+K00817+K00818+K00826+K00831+K00850+K00872+K00873+K00891+K00927+K00928+K00930+K00948+K01079+K01438+K01476+K01586+K01609+K01620+K01623+K01624+K01626+K01647+K01649+K01652+K01653+K01657+K01658+K01663+…
ABC transporters	ko02010	NS-49869.63013;NS-49869.63016;NS-49869.63017;NS-49869.63018;NS-49869.93597;NS-49869.93599;NS-49869.93600;NS-49869.147863;NS-49869.173949;NS-53811.0;NS-12186.0;NS-12879.0;NS-17027.0;NS-49869.3857;NS-49869.43320;NS-49869.51720;NS-32499.0;NS-49869.69835;NS-49869.69836;NS-49869.85977;NS-49869.87966;NS-49869.96339;NS-49869.98083;NS-51731.0;NS-53810.0;NS-54815.0;NS-61414.0;NS-64646.0;NS-65881.0;NS-7055…	K02010+K02045+K05641+K05643+K05656+K05657+K05658+K05661+K05662+K05663+K05665+K05666+K05673+K05674+K05677+K05681+K08711+K08712+K15628
Ribosome biogenesis in eukaryotes	ko03008	NS-49869.184945;NS-49869.184946;NS-49869.184947;NS-49869.184948;NS-49869.184949;NS-49869.191737;NS-49869.191738;NS-49869.213505;NS-49869.213506;NS-49869.47023;NS-49869.55472;NS-31151.0;NS-3231.0;NS-49869.73375;NS-49869.80894;NS-49869.83677;NS-49869.86551;NS-49869.95618;NS-49869.95619;NS-52709.0;NS-66177.0;NS-40167.0;NS-49513.0;NS-49869.100240;NS-49869.100241;NS-49869.107986;NS-49869.107987;NS-498…	K01164+K03097+K03115+K03264+K03537+K03538+K03539+K06943+K07178+K07179+K07562+K07936+K11108+K11128+K11129+K11130+K11131+K11883+K12619+K12845+K13288+K14290+K14521+K14525+K14527+K14536+K14537+K14538+K14539+K14544+K14545+K14546+K14548+K14549+K14550+K14552+K14553+K14554+K14555+K14556+K14557+K14558+K14559+K14560+K14561+K14563+K14564+K14565+K14566+K14567+K14568+K14569+K14570+K14571+K14572+K14573+K14574+…
Ribosome	ko03010	NS-49869.83919;NS-49869.92017;NS-49869.96026;NS-49869.96029;NS-5708.0;NS-67247.0;NS-39481.0;NS-9784.0;NS-49869.100945;NS-49869.102966;NS-49869.102968;NS-49869.102969;NS-49869.124889;NS-49869.126575;NS-49869.140551;NS-49869.143816;NS-49869.148246;NS-20783.0;NS-49869.161271;NS-49869.170944;NS-49869.213290;NS-49869.108689;NS-49869.49009;NS-33255.0;NS-49869.83494;NS-49869.83495;NS-49869.87958;NS-4986…	K02863+K02864+K02865+K02866+K02867+K02868+K02870+K02871+K02872+K02873+K02874+K02875+K02876+K02877+K02878+K02879+K02880+K02881+K02882+K02883+K02884+K02885+K02886+K02887+K02888+K02889+K02890+K02891+K02892+K02893+K02894+K02895+K02896+K02897+K02898+K02899+K02900+K02901+K02902+K02903+K02904+K02905+K02906+K02907+K02908+K02909+K02910+K02911+K02912+K02913+K02914+K02915+K02916+K02917+K02918+K02919+K02920+…
RNA transport	ko03013	NS-49869.51524;NS-49869.61820;NS-49869.61906;NS-49869.61907;NS-49869.61909;NS-49869.65001;NS-49869.66348;NS-49869.68710;NS-49869.69018;NS-49869.69019;NS-49869.74497;NS-49869.79228;NS-49869.82597;NS-49869.87402;NS-49869.87403;NS-35576.0;NS-38729.0;NS-53854.0;NS-68139.0;NS-46250.0;NS-47958.0;NS-49869.105953;NS-49869.108763;NS-49869.115259;NS-49869.117787;NS-49869.131898;NS-49869.137641;NS-49869.141…	K00784+K00974+K01164+K02516+K03113+K03231+K03236+K03237+K03238+K03239+K03240+K03241+K03242+K03243+K03245+K03246+K03247+K03248+K03249+K03250+K03251+K03252+K03253+K03254+K03257+K03258+K03259+K03260+K03262+K03537+K03538+K03539+K03680+K03754+K05019+K05749+K07562+K07936+K09291+K10577+K12160+K12812+K12875+K12876+K12877+K12878+K12879+K12880+K12881+K12882+K12883+K13025+K13098+K13114+K13126+K13130+K13137+…
mRNA surveillance pathway	ko03015	NS-49869.41803;NS-49869.46064;NS-49869.53131;NS-49869.53135;NS-32765.0;NS-49869.73584;NS-49869.82010;NS-49869.82011;NS-49869.82275;NS-49869.82827;NS-49869.82828;NS-49869.88117;NS-49869.88118;NS-49869.88119;NS-67030.0;NS-67030.1;NS-74408.0;NS-11875.0;NS-49869.107922;NS-49869.107923;NS-49869.111024;NS-49869.118105;NS-49869.125436;NS-49869.138588;NS-49869.142123;NS-49869.153805;NS-49869.158560;NS-49…	K00565+K03265+K03267+K03456+K04354+K04382+K06100+K06269+K06965+K08873+K11583+K11584+K12812+K12875+K12876+K12877+K12881+K12882+K12883+K13025+K13098+K13114+K13126+K13171+K13917+K14294+K14324+K14325+K14326+K14327+K14328+K14376+K14396+K14397+K14398+K14399+K14400+K14401+K14402+K14403+K14404+K14405+K14406+K14407+K14408+K14409+K14411+K14416+K14962+K15542+K15544+K18655+K18723
RNA degradation	ko03018	NS-49869.46302;NS-49869.55240;NS-49869.5621;NS-31494.0;NS-49869.68247;NS-49869.70992;NS-49869.70993;NS-49869.75104;NS-49869.75105;NS-49869.75106;NS-49869.75862;NS-49869.75863;NS-49869.79359;NS-49869.80464;NS-49869.82318;NS-49869.82812;NS-49869.82814;NS-36178.0;NS-37181.0;NS-37327.0;NS-49869.90859;NS-49869.95858;NS-52176.0;NS-52176.1;NS-67949.0;NS-40457.0;NS-876.0;NS-885.0;NS-49869.100915;NS-49869…	K00850+K00962+K01148+K01689+K03514+K03654+K03678+K03679+K03681+K04043+K04077+K07573+K08311+K10643+K11600+K12572+K12580+K12581+K12584+K12585+K12586+K12587+K12589+K12590+K12591+K12592+K12593+K12598+K12599+K12600+K12602+K12603+K12604+K12605+K12606+K12607+K12608+K12611+K12613+K12614+K12616+K12617+K12619+K12620+K12621+K12622+K12623+K12624+K12625+K12626+K12627+K13126+K14442+K18681
RNA polymerase	ko03020	NS-49869.56160;NS-49869.94827;NS-49869.99788;NS-75356.0;NS-49869.100452;NS-49869.107704;NS-49869.107705;NS-49869.107706;NS-49869.123480;NS-49869.129939;NS-49869.136591;NS-49869.44195;NS-76275.0;NS-49869.151076;NS-49869.151077;NS-49869.151078;NS-49869.151079;NS-49869.151080;NS-49869.154654;NS-49869.160020;NS-49869.204749;NS-49869.21339;NS-49869.36708;NS-49869.43493;NS-49869.69795;NS-49869.69796;NS…	K02999+K03000+K03002+K03004+K03005+K03006+K03007+K03008+K03009+K03010+K03011+K03012+K03013+K03014+K03015+K03016+K03017+K03018+K03019+K03020+K03021+K03022+K03023+K03024+K03025+K03026+K03027+K03040+K03043+K03046+K14721
Basal transcription factors	ko03022	NS-49869.40811;NS-49869.59611;NS-49869.66417;NS-49869.88224;NS-49869.89794;NS-49869.91523;NS-49869.107241;NS-49869.112632;NS-49869.118853;NS-49869.139703;NS-49869.142261;NS-49869.142262;NS-49869.142609;NS-49869.142610;NS-49869.145177;NS-49869.157737;NS-49869.157738;NS-49869.157739;NS-49869.164639;NS-49869.170370;NS-49869.193561;NS-49869.204935;NS-49869.67150;NS-49869.83120;NS-49869.96495;NS-49869…	K02202+K03120+K03122+K03123+K03124+K03125+K03126+K03127+K03128+K03129+K03130+K03131+K03132+K03133+K03134+K03135+K03136+K03137+K03138+K03139+K03141+K03142+K03143+K03144+K06634+K10842+K10843+K10844+K10845+K14649
DNA replication	ko03030	NS-49869.73033;NS-33604.0;NS-49869.84906;NS-49869.886;NS-54026.0;NS-60442.0;NS-63477.0;NS-73469.0;NS-76945.0;NS-42406.0;NS-1221.0;NS-49869.10396;NS-49869.108454;NS-49869.12989;NS-49869.135935;NS-18627.0;NS-49869.158645;NS-49869.180678;NS-49869.186969;NS-26315.0;NS-49869.200482;NS-49869.212322;NS-27943.0;NS-49869.39954;NS-49869.66652;NS-4084.0;NS-49869.181155;NS-27226.0;NS-49869.179510;NS-49869.46…	K02209+K02210+K02212+K02320+K02321+K02324+K02325+K02326+K02327+K02328+K02335+K02540+K02541+K02542+K02684+K02685+K03111+K03469+K03504+K03505+K03506+K04799+K04802+K07466+K10739+K10740+K10742+K10743+K10744+K10745+K10747+K10754+K10755+K10756
Spliceosome	ko03040	NS-49869.38048;NS-49869.38393;NS-49869.38520;NS-49869.40690;NS-49869.41440;NS-49869.423;NS-49869.424;NS-49869.43487;NS-49869.46392;NS-49869.46623;NS-49869.47529;NS-49869.47857;NS-49869.50147;NS-49869.50214;NS-49869.50215;NS-49869.50282;NS-49869.51649;NS-49869.51779;NS-49869.53346;NS-49869.53553;NS-49869.5511;NS-49869.55564;NS-49869.55652;NS-49869.56531;NS-49869.56810;NS-49869.56812;NS-49869.5683;…	K03283+K06063+K09564+K09567+K10599+K11086+K11087+K11088+K11091+K11092+K11093+K11094+K11095+K11096+K11097+K11098+K11099+K11984+K12621+K12622+K12623+K12624+K12625+K12626+K12627+K12662+K12733+K12741+K12811+K12812+K12813+K12815+K12816+K12817+K12818+K12819+K12820+K12821+K12822+K12823+K12824+K12825+K12826+K12827+K12828+K12829+K12830+K12831+K12832+K12833+K12834+K12835+K12836+K12837+K12839+K12840+K12842+…
Proteasome	ko03050	NS-49869.46595;NS-49869.55325;NS-49869.70164;NS-49869.70165;NS-49869.70166;NS-49869.70295;NS-49869.90500;NS-49869.90646;NS-49869.96719;NS-66356.0;NS-49869.120205;NS-49869.123717;NS-49869.126841;NS-49869.131348;NS-49869.143413;NS-49869.156126;NS-49869.160398;NS-49869.90600;NS-66219.0;NS-76604.0;NS-76952.0;NS-46919.0;NS-49869.105118;NS-49869.105119;NS-49869.105120;NS-49869.126417;NS-49869.160509;NS…	K02725+K02726+K02727+K02728+K02729+K02730+K02731+K02732+K02734+K02735+K02736+K02737+K02738+K02739+K03028+K03029+K03030+K03031+K03032+K03033+K03035+K03036+K03037+K03038+K03039+K03061+K03062+K03063+K03064+K03065+K03066+K06691+K06693+K06699+K06700+K10881+K11599
Protein export	ko03060	NS-49869.53366;NS-49869.65541;NS-49869.69436;NS-49869.69437;NS-49869.69438;NS-49869.69439;NS-49869.69440;NS-49869.69441;NS-49869.69442;NS-49869.69443;NS-49869.72377;NS-49869.72379;NS-49869.74152;NS-49869.75241;NS-49869.78174;NS-49869.78176;NS-49869.78177;NS-49869.78178;NS-49869.78179;NS-49869.79788;NS-49869.87738;NS-49869.88412;NS-49869.88414;NS-49869.8909;NS-36249.0;NS-49869.89815;NS-49869.97443…	K03070+K03100+K03104+K03105+K03106+K03107+K03108+K03109+K03110+K03116+K03118+K03217+K07342+K09481+K09490+K09540+K09647+K09648+K10956+K12272+K12275+K12946+K12947+K12948+K13280+K13431
Base excision repair	ko03410	NS-49869.40726;NS-49869.42207;NS-49869.42208;NS-49869.45031;NS-49869.45032;NS-49869.50943;NS-49869.50944;NS-49869.54107;NS-49869.54108;NS-49869.55216;NS-32848.0;NS-32848.1;NS-32848.2;NS-32848.3;NS-32848.4;NS-49869.58355;NS-49869.61116;NS-49869.65087;NS-49869.69523;NS-49869.70912;NS-49869.93582;NS-49869.104244;NS-49869.104245;NS-49869.131117;NS-49869.149421;NS-49869.16616;NS-49869.168755;NS-49869.…	K01142+K01246+K01247+K02324+K02325+K02326+K02327+K02328+K02335+K03504+K03505+K03506+K03512+K03575+K03648+K03652+K03660+K04799+K04802+K10563+K10569+K10747+K10771+K10772+K10773+K10798+K10801+K10802+K10803
Nucleotide excision repair	ko03420	NS-49869.40811;NS-49869.59611;NS-49869.66417;NS-49869.88224;NS-49869.89794;NS-49869.91523;NS-49869.107241;NS-49869.112632;NS-49869.118853;NS-49869.139703;NS-49869.142261;NS-49869.142262;NS-49869.142609;NS-49869.142610;NS-49869.145177;NS-49869.157737;NS-49869.157738;NS-49869.157739;NS-49869.164639;NS-49869.170370;NS-49869.193561;NS-49869.204935;NS-49869.62726;NS-49869.96401;NS-49869.96402;NS-56445…	K02202+K02324+K02325+K02326+K02327+K02328+K02335+K03141+K03142+K03143+K03144+K03504+K03505+K03506+K03657+K03868+K04802+K06634+K07466+K10140+K10570+K10609+K10610+K10739+K10740+K10747+K10754+K10755+K10756+K10838+K10839+K10840+K10841+K10842+K10843+K10844+K10845+K10846+K10848+K10849
Mismatch repair	ko03430	NS-31439.0;NS-31439.1;NS-3351.0;NS-34966.0;NS-36698.0;NS-36713.0;NS-37049.0;NS-56541.0;NS-62536.0;NS-62536.1;NS-64890.0;NS-68571.0;NS-4207.0;NS-45615.0;NS-47420.0;NS-11148.0;NS-13448.0;NS-49869.115701;NS-49869.115889;NS-49869.115890;NS-17746.0;NS-19176.0;NS-22419.0;NS-28387.0;NS-49869.68963;NS-3732.0;NS-6486.0;NS-8287.0;NS-45023.0;NS-49869.10101;NS-49869.10102;NS-49869.158098;NS-49869.178171;NS-4…	K02327+K02328+K03111+K03504+K03505+K03657+K04802+K07456+K07466+K08734+K08735+K08736+K08737+K08739+K10739+K10740+K10746+K10747+K10754+K10755+K10756+K10858
Homologous recombination	ko03440	NS-31439.0;NS-31439.1;NS-3351.0;NS-34966.0;NS-36698.0;NS-36713.0;NS-37049.0;NS-56541.0;NS-62536.0;NS-62536.1;NS-64890.0;NS-68571.0;NS-4207.0;NS-45615.0;NS-47420.0;NS-11148.0;NS-13448.0;NS-49869.115701;NS-49869.115889;NS-49869.115890;NS-17746.0;NS-19176.0;NS-22419.0;NS-28387.0;NS-49869.68963;NS-3732.0;NS-6486.0;NS-8287.0;NS-45023.0;NS-49869.10101;NS-49869.10102;NS-49869.158098;NS-49869.178171;NS-4…	K02327+K02328+K02335+K03111+K03165+K03504+K03505+K03553+K03655+K04482+K04728+K07466+K08775+K08991+K10683+K10728+K10739+K10740+K10865+K10866+K10867+K10869+K10870+K10871+K10875+K10879+K10880+K10881+K10882+K10901+K11864+K12173+K15362+K20776
Non-homologous end-joining	ko03450	NS-34806.0;NS-49869.7719;NS-49869.7720;NS-54567.0;NS-54567.1;NS-54567.2;NS-62115.0;NS-62554.0;NS-62554.1;NS-63706.0;NS-39606.0;NS-9430.0;NS-23048.0;NS-28808.0;NS-49869.76232;NS-49869.90188;NS-49869.90189;NS-49869.142279;NS-49869.150576;NS-49869.220436;NS-49869.37905;NS-49869.49025;NS-49869.49026;NS-49869.51040;NS-49869.51679;NS-49869.52451;NS-49869.5572;NS-49869.78681;NS-49869.81884;NS-49869.8188…	K03512+K04799+K10777+K10865+K10866+K10884+K10885+K10886
MAPK signaling pathway - plant	ko04016	NS-49869.44756;NS-49869.52953;NS-49869.58905;NS-49869.69486;NS-49869.69487;NS-49869.73250;NS-33545.0;NS-49869.7730;NS-49869.77570;NS-49869.84331;NS-36385.0;NS-49869.90985;NS-49869.97477;NS-4988.0;NS-58612.0;NS-9602.0;NS-998.0;NS-49869.102574;NS-49869.104677;NS-49869.115015;NS-49869.115016;NS-49869.115365;NS-49869.115366;NS-49869.115517;NS-49869.115678;NS-49869.12317;NS-49869.136972;NS-49869.13809…	K00940+K02183+K03781+K13413+K13414+K13416+K13420+K13422+K13424+K13425+K13426+K13447+K13449+K14496+K14497+K14498+K14509+K14510+K14512+K14513+K14514+K14515+K14516+K16224+K17686+K20535+K20536+K20537+K20538+K20547+K20551+K20553+K20557+K20558+K20599+K20600+K20603+K20604+K20605+K20606+K20607+K20714+K20716+K20717+K20718+K20725+K20726+K20727+K20728+K20772
Phosphatidylinositol signaling system	ko04070	NS-49869.38223;NS-49869.4238;NS-49869.55946;NS-63074.0;NS-4391.0;NS-49869.108935;NS-49869.108937;NS-49869.108938;NS-49869.131392;NS-18381.0;NS-49869.144419;NS-49869.153521;NS-23167.0;NS-49869.181491;NS-49869.206073;NS-49869.37865;NS-49869.416;NS-49869.43477;NS-49869.43909;NS-49869.46029;NS-49869.461;NS-49869.47558;NS-49869.47612;NS-49869.48545;NS-49869.48722;NS-49869.49857;NS-49869.50997;NS-49869…	K00888+K00889+K00901+K00913+K00914+K00915+K00921+K00981+K00999+K01092+K01099+K01110+K02183+K03084+K04958+K05857+K10047+K10572+K13024+K13711+K15422+K18081+K18649+K19801+K20279+K21797+K21798
Plant hormone signal transduction	ko04075	NS-49869.42971;NS-49869.42973;NS-49869.45184;NS-49869.48051;NS-49869.54808;NS-49869.55235;NS-49869.57204;NS-49869.57704;NS-33097.0;NS-49869.71506;NS-49869.72453;NS-35033.0;NS-49869.80609;NS-49869.80895;NS-49869.85889;NS-49869.88151;NS-49869.89577;NS-49869.89847;NS-49869.90832;NS-50150.0;NS-50560.0;NS-45583.0;NS-49869.100343;NS-49869.100706;NS-49869.106849;NS-49869.106850;NS-13188.0;NS-1381.0;NS-1…	K12126+K13413+K13415+K13416+K13422+K13449+K13463+K13464+K13946+K14431+K14432+K14484+K14485+K14486+K14487+K14488+K14489+K14490+K14491+K14492+K14493+K14494+K14495+K14496+K14497+K14498+K14499+K14500+K14502+K14503+K14504+K14505+K14506+K14508+K14509+K14510+K14512+K14513+K14514+K14515+K14516+K16189
Ubiquitin mediated proteolysis	ko04120	NS-49869.39077;NS-49869.65826;NS-49869.72003;NS-49869.78330;NS-49869.7948;NS-49869.79727;NS-49869.82270;NS-49869.86548;NS-54840.0;NS-57614.0;NS-67677.0;NS-73940.1;NS-76647.1;NS-77780.0;NS-41951.0;NS-47963.0;NS-49869.101417;NS-49869.102490;NS-49869.103565;NS-49869.106582;NS-49869.11122;NS-49869.112960;NS-49869.112961;NS-49869.112963;NS-13506.0;NS-49869.116067;NS-49869.116360;NS-49869.121801;NS-498…	K02927+K02977+K03094+K03178+K03347+K03348+K03349+K03350+K03351+K03352+K03353+K03354+K03355+K03357+K03358+K03361+K03362+K03363+K03364+K03868+K03869+K03872+K03873+K03875+K04506+K04554+K04555+K04649+K04706+K06688+K06689+K08770+K09561+K10140+K10143+K10144+K10260+K10570+K10571+K10573+K10575+K10576+K10577+K10578+K10579+K10580+K10581+K10582+K10583+K10586+K10587+K10588+K10589+K10590+K10591+K10592+K10597+…
Sulfur relay system	ko04122	NS-49869.76865;NS-49869.83160;NS-49869.91240;NS-49172.0;NS-49869.120942;NS-49869.124597;NS-49869.126932;NS-49869.141315;NS-49869.141317;NS-49869.147457;NS-49869.206781;NS-49869.45575;NS-49869.86323;NS-74019.0;NS-40500.0;NS-47500.0;NS-14723.0;NS-19029.0;NS-49869.140145;NS-20129.0;NS-28717.0;NS-29538.0;NS-49869.62105;NS-35881.0;NS-44216.0;NS-49869.115567;NS-49869.163801;NS-49869.163802;NS-49869.400…	K01011+K03635+K03637+K03639+K04487+K11996+K12161+K14168+K14169+K21232
SNARE interactions in vesicular transport	ko04130	NS-49869.59590;NS-49869.59591;NS-49869.60454;NS-49869.60964;NS-49869.64777;NS-49869.66270;NS-49869.66272;NS-49869.73199;NS-49869.73200;NS-49869.7987;NS-49869.86067;NS-3673.0;NS-49869.95150;NS-70870.0;NS-74306.0;NS-74854.0;NS-39737.0;NS-41131.0;NS-42576.0;NS-49869.106782;NS-13905.0;NS-49869.113519;NS-49869.116299;NS-49869.116402;NS-49869.125204;NS-49869.127553;NS-49869.128553;NS-49869.129073;NS-49…	K08486+K08488+K08489+K08490+K08492+K08493+K08495+K08496+K08497+K08498+K08503+K08504+K08505+K08506+K08507+K08515+K08516+K08517
Autophagy - other	ko04136	NS-49869.57335;NS-49869.67786;NS-49869.67787;NS-49869.68073;NS-49869.79123;NS-49869.96126;NS-66843.0;NS-7604.0;NS-49869.108695;NS-49869.120303;NS-49869.122315;NS-49869.129823;NS-49869.134463;NS-49869.134464;NS-49869.137361;NS-49869.137778;NS-49869.139933;NS-49869.145155;NS-49869.145156;NS-49869.145157;NS-49869.145158;NS-49869.1467;NS-49869.155573;NS-22371.0;NS-49869.215571;NS-49869.216103;NS-4986…	K00914+K04382+K07203+K07204+K08266+K08269+K08330+K08331+K08333+K08334+K08336+K08337+K08339+K08341+K08342+K08343+K17606+K17888+K17890+K17906+K17907+K17908+K19730
Protein processing in endoplasmic reticulum	ko04141	NS-49869.39687;NS-49869.41140;NS-49869.43792;NS-49869.54869;NS-49869.54870;NS-49869.54871;NS-32137.0;NS-49869.64380;NS-71652.0;NS-49869.100161;NS-10544.0;NS-49869.105106;NS-49869.10897;NS-49869.124856;NS-49869.124859;NS-49869.124861;NS-49869.129995;NS-18480.0;NS-49869.141051;NS-49869.150952;NS-49869.170221;NS-49869.170222;NS-49869.170223;NS-49869.17905;NS-49869.191754;NS-30378.0;NS-49869.58703;NS…	K01228+K01230+K01456+K03094+K03237+K03283+K03347+K03868+K04079+K04374+K04523+K04554+K04555+K05546+K06689+K07151+K07342+K07765+K07953+K08054+K08057+K08288+K08653+K08852+K09481+K09486+K09487+K09490+K09503+K09517+K09518+K09523+K09540+K09561+K09562+K09580+K09584+K09586+K10082+K10084+K10085+K10088+K10575+K10578+K10597+K10601+K10636+K10661+K10666+K10839+K10950+K10956+K11718+K11863+K12275+K12666+K12667+…
Endocytosis	ko04144	NS-49869.37865;NS-49869.416;NS-49869.43477;NS-49869.43909;NS-49869.46029;NS-49869.461;NS-49869.47558;NS-49869.47612;NS-49869.48545;NS-49869.48722;NS-49869.49857;NS-49869.50997;NS-49869.53906;NS-49869.62244;NS-49869.64596;NS-49869.66306;NS-49869.67761;NS-49869.69536;NS-49869.77283;NS-49869.79385;NS-49869.81153;NS-49869.81154;NS-49869.81155;NS-49869.81156;NS-49869.81177;NS-49869.84504;NS-49869.8608…	K00889+K01115+K01528+K03283+K04393+K04513+K04644+K04645+K04646+K04705+K05754+K05755+K05756+K05757+K05758+K07888+K07889+K07897+K07901+K07904+K07937+K10364+K10365+K10396+K10591+K11824+K11826+K11827+K11839+K11866+K12182+K12183+K12184+K12185+K12188+K12189+K12190+K12191+K12192+K12193+K12194+K12195+K12196+K12197+K12198+K12199+K12200+K12471+K12472+K12479+K12483+K12486+K12489+K12492+K12493+K15053+K17917+…
Phagosome	ko04145	NS-49869.57335;NS-49869.67786;NS-49869.67787;NS-49869.68073;NS-49869.79123;NS-49869.96126;NS-66843.0;NS-7604.0;NS-49869.108695;NS-49869.120303;NS-49869.122315;NS-49869.129823;NS-49869.134463;NS-49869.134464;NS-49869.137361;NS-49869.137778;NS-49869.139933;NS-49869.145155;NS-49869.145156;NS-49869.145157;NS-49869.145158;NS-49869.1467;NS-49869.155573;NS-22371.0;NS-49869.215571;NS-49869.216103;NS-4986…	K00914+K00921+K02144+K02145+K02146+K02147+K02148+K02149+K02150+K02151+K02152+K02153+K02154+K02155+K03661+K04392+K05692+K07342+K07374+K07375+K07888+K07889+K07897+K08054+K08057+K08488+K08492+K08517+K09481+K10413+K10415+K10956+K12182+K13885
Peroxisome	ko04146	NS-49869.38404;NS-49869.38506;NS-49869.38823;NS-49869.47259;NS-49869.50800;NS-49869.52785;NS-49869.62454;NS-49869.64005;NS-49869.64931;NS-49869.69197;NS-49869.69198;NS-49869.69199;NS-49869.71995;NS-49869.71997;NS-49869.72065;NS-35119.0;NS-49869.77866;NS-49869.81127;NS-49869.81128;NS-49869.93757;NS-69174.0;NS-76573.0;NS-77675.0;NS-49869.105461;NS-49869.105463;NS-49869.105464;NS-49869.105466;NS-498…	K00031+K00106+K00232+K00273+K00306+K00477+K00624+K00830+K00869+K01578+K01640+K01796+K01897+K03426+K03781+K04564+K04565+K05677+K06664+K07513+K08726+K08764+K11147+K11187+K11517+K12261+K12663+K13237+K13239+K13335+K13336+K13337+K13338+K13339+K13341+K13342+K13343+K13344+K13345+K13346+K13347+K13348+K13352+K13354+K13356+K15628+K17879
Plant-pathogen interaction	ko04626	NS-34120.0;NS-54947.0;NS-68518.0;NS-73016.0;NS-75628.0;NS-4642.0;NS-46861.0;NS-10993.0;NS-49869.111007;NS-49869.216697;NS-49869.38232;NS-49869.46882;NS-49869.90376;NS-49869.90377;NS-49869.97898;NS-547.0;NS-74924.0;NS-74924.1;NS-75832.0;NS-76970.2;NS-77473.0;NS-49869.104549;NS-49869.109506;NS-49869.109578;NS-49869.111572;NS-49869.111809;NS-49869.111810;NS-49869.111811;NS-49869.111812;NS-49869.1118…	K00864+K01373+K02183+K02358+K04079+K04368+K05391+K09487+K12795+K13412+K13413+K13414+K13416+K13420+K13424+K13425+K13426+K13427+K13428+K13429+K13430+K13433+K13434+K13435+K13436+K13437+K13447+K13448+K13449+K13456+K13457+K13458+K13459+K13466+K13473+K14512+K15397+K16224+K16225+K16226+K18834+K18835+K18873+K18875+K18878+K20536+K20600
Circadian rhythm - plant	ko04712	NS-49869.50685;NS-49869.52553;NS-49869.53606;NS-49869.64108;NS-49869.75037;NS-49869.80092;NS-49869.84661;NS-3649.0;NS-49869.92977;NS-8647.0;NS-49869.101512;NS-49869.116875;NS-49869.122888;NS-49869.146930;NS-49869.167061;NS-49869.167373;NS-49869.167703;NS-49869.167747;NS-49869.172243;NS-49869.18648;NS-49869.189050;NS-49869.47023;NS-49869.55472;NS-31151.0;NS-3231.0;NS-49869.73375;NS-49869.80894;NS-…	K00660+K03097+K03115+K10143+K12115+K12116+K12118+K12119+K12120+K12121+K12124+K12125+K12126+K12127+K12129+K12130+K12133+K12135+K16166+K16221+K16222+K16223+K16240+K16241
