# Supplementary material for: Integrated metabolome and transcriptome analysis unveils novel pathway involved in the fruit coloration of Nitraria tangutorum Bobr
Source: BMC Plant Biol. 2023 Feb 1;23:65. doi: 10.1186/s12870-023-04076-3 (PMC9890838; doi:10.1186/s12870-023-04076-3)
Supplement: Supplementary file 2 — Additional file 2: Supplementary Table 1. The raw data for the detected metabolic species in our manuscript. Supplementary Table 2. Differential metabolic species among the JC and NT. Supplementary Table 3. Summary of transcriptome sequencing data transcriptome assembly. Supplementary Table 4. Details of all the gene annotation. Supplementary Table 5. KOG function annotation of all unigenes. Supplementary Table 6. KEGG pathway annotation of all unigenes. Supplementary Table 7. Details of all the different expression genes in JC and NT. Supplementary Table 8. KEGG pathways in which differentially expressed genes are involved. Supplementary Table 9. All DEGs of anthocyanin biosynthesis pathway. The different expression coding genes of key enzyme anthocyanin biosynthesis pathway after WGCNA. Supplementary Table 10. Statistical table of TFs in JC and NT. Supplementary Table 11. Primers used in qRT-PCR in this study. [file 12870_2023_4076_MOESM2_ESM.zip › Supplementary Table 7.xlsx]

## Sheet: YT VS RT
ID	RT-1_fpkm	RT-2_fpkm	RT-3_fpkm	YT-1_fpkm	YT-2_fpkm	YT-3_fpkm	RT-1_count	RT-2_count	RT-3_count	YT-1_count	YT-2_count	YT-3_count	log2FoldChange	pvalue	padj	regulated	KEGG	NR	Swissprot	Tremble	KOG	GO	Pfam
NS-49869.102884	93.23	96.32	99.15	14.42	14.78	13.7	2839.56	2530.39	3912.43	386.19	452.53	434.91	2.75501	0	0	up	K00472 prolyl 4-hydroxylase [EC:1.14.11.2] | (RefSeq) probable prolyl 4-hydroxylase 6 (A)	Prolyl 4-hydroxylase alpha subunit [Handroanthus impetiginosus]	RecName: Full=Probable prolyl 4-hydroxylase 7 {ECO:0000305}; Short=AtP4H7 {ECO:0000303|Ref.5}; EC=1.14.11.2 {ECO:0000305};	SubName: Full=Prolyl 4-hydroxylase alpha subunit {ECO:0000313|EMBL:PIN05442.1}; EC=1.14.11.2 {ECO:0000313|EMBL:PIN05442.1};	Prolyl 4-hydroxylase alpha subunit	GO:0005789,endoplasmic reticulum membrane; GO:0016021,integral component of membrane; GO:0005506,iron ion binding; GO:0031418,L-ascorbic acid binding; GO:0004656,procollagen-proline 4-dioxygenase activity	2OG-Fe(II) oxygenase superfamily
NS-49869.103855	373.5	339.5	398.11	21.58	21.96	22.1	9625.77	7549.35	13276.3	489.3	569.63	594.22	4.08415	0	0	up	--	fasciclin-like arabinogalactan protein 1 [Herrania umbratica]	RecName: Full=Fasciclin-like arabinogalactan protein 1; Flags: Precursor;	SubName: Full=Fasciclin domain-containing protein {ECO:0000313|EMBL:GAV68815.1}; Flags: Fragment;	--	GO:0031225,anchored component of membrane; GO:0046658,anchored component of plasma membrane; GO:0048046,apoplast; GO:0005618,cell wall; GO:0005886,plasma membrane; GO:0048364,root development; GO:0048367,shoot system development	Fasciclin domain
NS-49869.109656	4.49	4.97	5.75	400.1	352.54	338.11	43.83	42.06	71.8	3475.06	3503.33	3491.31	-6.16508	0	0	down	K13390 (R,S)-reticuline 7-O-methyltransferase [EC:2.1.1.291] | (RefSeq) (R,S)-reticuline 7-O-methyltransferase (A)	PREDICTED: (R,S)-reticuline 7-O-methyltransferase [Vitis vinifera]	RecName: Full=Xanthohumol 4-O-methyltransferase {ECO:0000305}; EC=2.1.1.339 {ECO:0000269|PubMed:18223037}; AltName: Full=O-methyltransferase 2 {ECO:0000303|PubMed:18223037}; Short=HlOMT2 {ECO:0000303|PubMed:18223037};	SubName: Full=Uncharacterized protein {ECO:0000313|EMBL:CCB52011.1};	Hydroxyindole-O-methyltransferase and related SAM-dependent methyltransferases	GO:0008171,O-methyltransferase activity; GO:0046983,protein dimerization activity	O-methyltransferase domain
NS-49869.112408	2326.86	2268.86	2579.55	250.6	266.21	258.57	12476	10604	17395	1212	1474	1492	3.16282	0	0	up	K00318 proline dehydrogenase [EC:1.5.-.-] | (RefSeq) hypothetical protein (A)	hypothetical protein CICLE_v10011584mg [Citrus clementina]	RecName: Full=Proline dehydrogenase 1, mitochondrial; EC=1.5.5.2; AltName: Full=Osmotic stress-induced proline dehydrogenase; AltName: Full=Proline oxidase; AltName: Full=Protein EARLY RESPONSIVE TO DEHYDRATION 5; Flags: Precursor;	RecName: Full=Proline dehydrogenase {ECO:0000256|RuleBase:RU364054}; EC=1.5.5.2 {ECO:0000256|RuleBase:RU364054};	Proline oxidase	GO:0005739,mitochondrion; GO:0071949,FAD binding; GO:0004657,proline dehydrogenase activity; GO:0042742,defense response to bacterium; GO:0010133,proline catabolic process to glutamate; GO:0006979,response to oxidative stress; GO:0009414,response to water deprivation	--
NS-49869.112575	6363.67	6244.28	6420.06	1177.1	1132.34	1070.41	24623.9	21164.8	30808.5	4157.02	4580.56	4523.39	2.42626	0	0	up	K09872 aquaporin PIP | (RefSeq) aquaporin PIP1-3-like (A)	hypothetical protein B456_003G158100 [Gossypium raimondii]	RecName: Full=Probable aquaporin PIP-type 7a; AltName: Full=Turgor-responsive protein 31; AltName: Full=Turgor-responsive protein 7a;	SubName: Full=Uncharacterized protein {ECO:0000313|EMBL:KJB20657.1};	Aquaporin (major intrinsic protein family)	GO:0016021,integral component of membrane; GO:0005886,plasma membrane; GO:0015267,channel activity	Major intrinsic protein
NS-49869.113952	188.65	203.25	201.06	5.63	4.62	5.62	4366.32	4060.18	6016.5	114.82	107.64	135.85	5.22282	0	0	up	--	--	--	--	--	--	--
NS-49869.115214	110.54	114.59	119.4	994.57	954.1	949.25	1875.34	1679.73	2611.03	14898.6	16347.5	16874.2	-3.07471	0	0	down	K01739 cystathionine gamma-synthase [EC:2.5.1.48] | (RefSeq) cystathionine gamma-synthase 1, chloroplastic (A)	PREDICTED: cystathionine gamma-synthase 1, chloroplastic, partial [Ricinus communis]	RecName: Full=Cystathionine gamma-synthase 1, chloroplastic {ECO:0000305}; Short=AtCGS1 {ECO:0000305}; EC=2.5.1.48 {ECO:0000269|PubMed:9531508}; AltName: Full=METHIONINE OVERACCUMULATION 1 {ECO:0000303|PubMed:10558994}; AltName: Full=O-succinylhomoserine (thiol)-lyase; Flags: Precursor;	SubName: Full=Cystathionine gamma-synthase, putative {ECO:0000313|EMBL:EEF32359.1}; EC=2.5.1.48 {ECO:0000313|EMBL:EEF32359.1}; Flags: Fragment;	Cystathionine beta-lyases/cystathionine gamma-synthases	GO:0009507,chloroplast; GO:0009570,chloroplast stroma; GO:0003962,cystathionine gamma-synthase activity; GO:0030170,pyridoxal phosphate binding; GO:0009086,methionine biosynthetic process; GO:0001887,selenium compound metabolic process	Cys/Met metabolism PLP-dependent enzyme
NS-49869.115300	51.41	52.44	49.24	435.5	471.96	429.03	912.96	804.53	1127.79	6826	8461	7978.99	-3.13014	0	0	down	K13993 HSP20 family protein | (RefSeq) 22.0 kDa class IV heat shock protein (A)	22.0 kDa class IV heat shock protein [Cajanus cajan]	RecName: Full=22.0 kDa class IV heat shock protein; Flags: Precursor;	SubName: Full=22.0 kDa class IV heat shock protein {ECO:0000313|EMBL:KYP74600.1};	Molecular chaperone (small heat-shock protein Hsp26/Hsp42)	GO:0005788,endoplasmic reticulum lumen	Hsp20/alpha crystallin family
NS-49869.117225	5.42	10.76	5.92	1885.31	2060	1748.89	44.12	76.03	61.38	13696.2	17125.1	15117.9	-8.06041	0	0	down	--	harmalin [Peganum harmala]	RecName: Full=Non-specific lipid-transfer protein; Short=LTP; Flags: Precursor;	RecName: Full=Non-specific lipid-transfer protein {ECO:0000256|RuleBase:RU000628};	--	GO:0008289,lipid binding; GO:0006869,lipid transport	Protease inhibitor/seed storage/LTP family
NS-49869.120013	34.22	33.96	32.97	286.55	258.74	251.18	1049.45	898.34	1309.87	7724.67	7976.36	8026.21	-2.97149	0	0	down	K20623 typhasterol/6-deoxotyphasterol 2alpha-hydroxylase | (RefSeq) hypothetical protein (A)	hypothetical protein CICLE_v10025391mg [Citrus clementina]	RecName: Full=Cytochrome P450 71A1; EC=1.14.-.-; AltName: Full=ARP-2; AltName: Full=CYPLXXIA1;	SubName: Full=Uncharacterized protein {ECO:0000313|EMBL:ESR39920.1};	Cytochrome P450 CYP2 subfamily	GO:0005789,endoplasmic reticulum membrane; GO:0016021,integral component of membrane; GO:0031090,organelle membrane; GO:0020037,heme binding; GO:0005506,iron ion binding; GO:0004497,monooxygenase activity; GO:0016705,oxidoreductase activity, acting on paired donors, with incorporation or reduction of molecular oxygen; GO:0009835,fruit ripening	Cytochrome P450
NS-49869.124550	69.61	68.81	73.07	8.07	6.99	7.52	4798.39	4086.02	6548.05	487.36	483.17	538.37	3.24118	0	0	up	K12309 beta-galactosidase [EC:3.2.1.23] | (RefSeq) beta-galactosidase 2 (A)	hypothetical protein CUMW_037640 [Citrus unshiu]	RecName: Full=Beta-galactosidase 1; Short=Lactase 1; EC=3.2.1.23; Flags: Precursor;	SubName: Full=Uncharacterized protein {ECO:0000313|EMBL:GAY38568.1};	Beta-galactosidase	GO:0048046,apoplast; GO:0005618,cell wall; GO:0009505,plant-type cell wall; GO:0009506,plasmodesma; GO:0005773,vacuole; GO:0004565,beta-galactosidase activity; GO:0030246,carbohydrate binding; GO:0005975,carbohydrate metabolic process	Glycosyl hydrolases family 35
NS-49869.135236	752.81	802.4	829.98	90.86	97.64	100.71	4676.46	4337.31	6516.69	506.96	623.61	669.72	3.00278	0	0	up	--	PREDICTED: haloacid dehalogenase-like hydrolase domain-containing protein 3 [Gossypium hirsutum]	--	SubName: Full=haloacid dehalogenase-like hydrolase domain-containing protein 3 {ECO:0000313|RefSeq:XP_016681504.1};	Predicted hydrolase (HAD superfamily)	GO:0016787,hydrolase activity; GO:0008152,metabolic process	--
NS-49869.137693	604.07	631.01	668.88	64.55	71.22	68.35	3341.55	3041.48	4658.76	321.77	406.45	406.41	3.17546	0	0	up	--	Pectinesterase inhibitor [Corchorus olitorius]	RecName: Full=Cell wall / vacuolar inhibitor of fructosidase 1; Short=AtC/VIF1; Flags: Precursor;	SubName: Full=Pectinesterase inhibitor {ECO:0000313|EMBL:OMO58512.1};	--	GO:0005618,cell wall; GO:0005773,vacuole; GO:0004857,enzyme inhibitor activity; GO:0043086,negative regulation of catalytic activity	Plant invertase/pectin methylesterase inhibitor
NS-49869.151529	492.37	511.13	531.66	7.99	7.77	9.24	3654	3294.8	5012.48	53	59	73	5.90637	0	0	up	--	hypothetical protein POPTR_0019s13970g [Populus trichocarpa]	--	SubName: Full=Uncharacterized protein {ECO:0000313|EMBL:ERP49434.1};	--	--	Wound-induced protein
NS-49869.155272	386.52	401.88	416.62	8.11	6.92	6.99	4512	4061	6237	84	82	86	5.76626	0	0	up	--	kunitz trypsin inhibitor 2-like [Olea europaea var. sylvestris]	RecName: Full=Miraculin; Short=MIR; Flags: Precursor;	SubName: Full=Putative miraculin-like protein 2 {ECO:0000313|EMBL:ABL67650.1};	--	GO:0004866,endopeptidase inhibitor activity	Trypsin and protease inhibitor
NS-49869.167335	101.63	100	114.71	1.36	1.06	1.03	3813.75	3235.26	5582.89	44.73	39.98	40.32	6.53592	0	0	up	K01904 4-coumarate--CoA ligase [EC:6.2.1.12] | (RefSeq) 4-coumarate--CoA ligase 2 (A)	4-coumarate--CoA ligase 2 [Herrania umbratica]	RecName: Full=4-coumarate--CoA ligase 2; Short=4CL 2; EC=6.2.1.12; AltName: Full=4-coumaroyl-CoA synthase 2; AltName: Full=Clone 4CL16;	SubName: Full=4-coumarate:CoA ligase 3 {ECO:0000313|EMBL:EOY10077.1};	Acyl-CoA synthetase	GO:0016207,4-coumarate-CoA ligase activity; GO:0005524,ATP binding; GO:0009698,phenylpropanoid metabolic process	AMP-binding enzyme
NS-49869.53734	117.56	116.26	120.34	0.81	1.1	1.6	2965.2	2530.34	3927.18	18.05	27.89	41.99	6.6352	0	0	up	K00475 naringenin 3-dioxygenase [EC:1.14.11.9] | (RefSeq) naringenin,2-oxoglutarate 3-dioxygenase (A)	hypothetical protein B456_008G062900 [Gossypium raimondii]	RecName: Full=Naringenin,2-oxoglutarate 3-dioxygenase; EC=1.14.11.9 {ECO:0000250|UniProtKB:Q7XZQ7}; AltName: Full=FHT; AltName: Full=Flavanone-3-hydroxylase; Short=F3H; Flags: Fragment;	SubName: Full=Uncharacterized protein {ECO:0000313|EMBL:KJB48218.1};	Iron/ascorbate family oxidoreductases	GO:0031418,L-ascorbic acid binding; GO:0046872,metal ion binding; GO:0045486,naringenin 3-dioxygenase activity; GO:0009813,flavonoid biosynthetic process	non-haem dioxygenase in morphine synthesis N-terminal
NS-49869.71032	135.15	131.96	135.41	5.51	6.74	7.12	2923.71	2464.48	3785.01	105	147	161.02	4.36899	0	0	up	K12930 anthocyanidin 3-O-glucosyltransferase [EC:2.4.1.115] | (RefSeq) anthocyanidin 3-O-glucosyltransferase 2-like (A)	anthocyanidin 3-o-glucosyltransferase 2 [Quercus suber]	RecName: Full=Anthocyanidin 3-O-glucosyltransferase 2; EC=2.4.1.115 {ECO:0000269|PubMed:9535914}; AltName: Full=Flavonol 3-O-glucosyltransferase; AltName: Full=UDP-glucose flavonoid 3-O-glucosyltransferase;	RecName: Full=Glycosyltransferase {ECO:0000256|RuleBase:RU362057}; EC=2.4.1.- {ECO:0000256|RuleBase:RU362057};	UDP-glucuronosyl and UDP-glucosyl transferase	GO:0047213,anthocyanidin 3-O-glucosyltransferase activity; GO:0009718,anthocyanin-containing compound biosynthetic process; GO:0033485,cyanidin 3-O-glucoside biosynthetic process; GO:0033330,kaempferol O-glucoside biosynthetic process; GO:0033303,quercetin O-glucoside biosynthetic process	UDP-glucoronosyl and UDP-glucosyl transferase
NS-49869.78181	241.74	248.15	256.25	4.12	5.65	5.25	3265	2898.97	4448.48	49.25	77.22	74.6	5.61476	0	0	up	--	hypothetical protein CICLE_v10002766mg [Citrus clementina]	--	SubName: Full=Uncharacterized protein {ECO:0000313|EMBL:ESR48256.1};	--	--	--
NS-49869.80918	198.52	210.07	213.24	4.13	3.42	5.38	3593.06	3284.33	4978.51	66.01	62.43	102	5.58113	0	0	up	--	hypothetical protein CISIN_1g018800mg [Citrus sinensis]	RecName: Full=Probable inactive poly [ADP-ribose] polymerase SRO5; AltName: Full=Protein SIMILAR TO RCD ONE 5;	SubName: Full=Uncharacterized protein {ECO:0000313|EMBL:KDO69658.1};	--	GO:0005739,mitochondrion; GO:0016363,nuclear matrix; GO:0003950,NAD+ ADP-ribosyltransferase activity; GO:0007275,multicellular organism development; GO:0072593,reactive oxygen species metabolic process; GO:0009651,response to salt stress	RCD1-SRO-TAF4 (RST) plant domain
NS-49869.84661	487.12	448.03	500.32	8.46	9.4	9.13	11338.7	9001.01	15057.8	173.43	220.48	221.98	5.73348	0	0	up	K00660 chalcone synthase [EC:2.3.1.74] | (RefSeq) chalcone synthase 2 (A)	chalcone synthase [Dysoxylum binectariferum]	RecName: Full=Chalcone synthase 1; EC=2.3.1.74; AltName: Full=Naringenin-chalcone synthase 1;	SubName: Full=Chalcone synthase {ECO:0000313|EMBL:AMR58953.1}; EC=2.3.1.74 {ECO:0000313|EMBL:AMR58953.1};	--	GO:0016210,naringenin-chalcone synthase activity; GO:0009813,flavonoid biosynthetic process	Chalcone and stilbene synthases, N-terminal domain
NS-49869.93192	156.21	157.59	148	1438.65	1371.86	1321.46	672.29	593.07	793.99	5627.13	6145.24	6178.38	-3.22319	0	0	down	K13390 (R,S)-reticuline 7-O-methyltransferase [EC:2.1.1.291] | (RefSeq) (R,S)-reticuline 7-O-methyltransferase (A)	(r,s)-reticuline 7-o-methyltransferase [Quercus suber]	RecName: Full=(R,S)-reticuline 7-O-methyltransferase {ECO:0000303|PubMed:14675446}; Short=7OMT {ECO:0000303|PubMed:14675446}; EC=2.1.1.291 {ECO:0000269|PubMed:14675446};	SubName: Full=Caffeic acid 3-O-methyltransferase-like 24 {ECO:0000313|EMBL:APR64234.1};	Hydroxyindole-O-methyltransferase and related SAM-dependent methyltransferases	GO:0102918,(R)-reticuline 7-O-methyltransferase activity; GO:0102917,(S)-reticuline 7-O-methyltransferase activity; GO:0042802,identical protein binding; GO:0008171,O-methyltransferase activity; GO:0046983,protein dimerization activity; GO:0009821,alkaloid biosynthetic process	O-methyltransferase domain
NS-49869.93197	2204.99	2025.85	2164.07	84.14	75.32	80.81	9364.92	7525.09	11449.9	324.95	333.11	373.07	4.67491	0	0	up	K00475 naringenin 3-dioxygenase [EC:1.14.11.9] | (RefSeq) naringenin,2-oxoglutarate 3-dioxygenase (A)	hypothetical protein B456_008G062900 [Gossypium raimondii]	RecName: Full=Naringenin,2-oxoglutarate 3-dioxygenase; EC=1.14.11.9 {ECO:0000250|UniProtKB:Q7XZQ7}; AltName: Full=FHT; AltName: Full=Flavanone-3-hydroxylase; Short=F3H; Flags: Fragment;	SubName: Full=Uncharacterized protein {ECO:0000313|EMBL:KJB48218.1};	Iron/ascorbate family oxidoreductases	GO:0031418,L-ascorbic acid binding; GO:0046872,metal ion binding; GO:0045486,naringenin 3-dioxygenase activity; GO:0009813,flavonoid biosynthetic process	non-haem dioxygenase in morphine synthesis N-terminal
NS-49869.97089	1391.77	1610.51	1533.55	32.26	33.91	30.11	2744	2825	3582	60.27	72.65	67.91	5.41591	0	0	up	K01568 pyruvate decarboxylase [EC:4.1.1.1] | (RefSeq) hypothetical protein (A)	hypothetical protein CUMW_000290 [Citrus unshiu]	RecName: Full=Pyruvate decarboxylase 1; Short=AtPDC1; EC=4.1.1.1;	SubName: Full=Uncharacterized protein {ECO:0000313|EMBL:GAY32048.1};	Thiamine pyrophosphate-requiring enzyme	GO:0005829,cytosol; GO:0016020,membrane; GO:0016831,carboxy-lyase activity; GO:0000287,magnesium ion binding; GO:0004737,pyruvate decarboxylase activity; GO:0030976,thiamine pyrophosphate binding; GO:0034059,response to anoxia	Thiamine pyrophosphate enzyme, N-terminal TPP binding domain
NS-49869.109747	2011.92	1987.92	2312.66	32.67	42.72	46.73	15577.4	13363.9	22772	225.97	338.2	384.77	5.65776	4.64928e-307	1.76665e-303	up	K13945 LOB domain-containing protein 29 | (RefSeq) LOB domain-containing protein 14 (A)	LOB domain-containing protein 41-like [Manihot esculenta]	RecName: Full=LOB domain-containing protein 41; AltName: Full=ASYMMETRIC LEAVES 2-like protein 38; Short=AS2-like protein 38;	SubName: Full=Uncharacterized protein {ECO:0000313|EMBL:OAY57072.1};	--	GO:0006355,regulation of transcription, DNA-templated	Lateral organ boundaries (LOB) domain
NS-49869.114353	8.32	10.45	6.28	5170.54	3758.35	3139.42	64.1	69.91	61.54	35597.7	29611.2	25726.2	-8.94355	1.33673e-306	4.884e-303	down	--	--	--	--	--	--	--
NS-49869.98663	442.28	420.33	403.7	56.45	50.9	50.73	5973.62	4910.51	7008.35	675	696.11	720.29	2.996	1.54509e-306	5.43618e-303	up	K19891 glucan endo-1,3-beta-glucosidase 1/2/3 [EC:3.2.1.39] | (RefSeq) glucan endo-1,3-beta-glucosidase 1-like (A)	hypothetical protein POPTR_0004s21250g [Populus trichocarpa]	RecName: Full=Glucan endo-1,3-beta-glucosidase 14; EC=3.2.1.39; AltName: Full=(1->3)-beta-glucan endohydrolase 14; Short=(1->3)-beta-glucanase 14; AltName: Full=Beta-1,3-endoglucanase 14; Short=Beta-1,3-glucanase 14; Flags: Precursor;	SubName: Full=Uncharacterized protein {ECO:0000313|EMBL:ERP62601.1};	--	GO:0046658,anchored component of plasma membrane; GO:0005618,cell wall; GO:0005737,cytoplasm; GO:0005576,extracellular region; GO:0005634,nucleus; GO:0042973,glucan endo-1,3-beta-D-glucosidase activity; GO:0004553,hydrolase activity, hydrolyzing O-glycosyl compounds; GO:0030247,polysaccharide binding; GO:0005975,carbohydrate metabolic process; GO:0071555,cell wall organization; GO:0006952,defense…	Glycosyl hydrolases family 17
NS-49869.122843	562.05	524.02	561.4	68.14	73.41	65.27	5998	4843.57	7671.48	645.86	796.1	735.23	2.97895	3.69173e-305	1.2525e-301	up	K10355 actin, other eukaryote | (RefSeq) actin-7 (A)	hypothetical protein CDL15_Pgr017325 [Punica granatum]	RecName: Full=Actin-7; AltName: Full=Actin-2;	SubName: Full=Uncharacterized protein {ECO:0000313|EMBL:OWM91407.1};	Actin and related proteins	GO:0005618,cell wall; GO:0009941,chloroplast envelope; GO:0009570,chloroplast stroma; GO:0005856,cytoskeleton; GO:0005829,cytosol; GO:0005739,mitochondrion; GO:0005730,nucleolus; GO:0005886,plasma membrane; GO:0009506,plasmodesma; GO:0005524,ATP binding; GO:0005200,structural constituent of cytoskeleton; GO:0051301,cell division; GO:0009733,response to auxin; GO:0009416,response to light stimulus…	Actin
NS-49869.90889	253.85	243.12	249.28	44.9	40.71	42.06	3898.73	3227.74	4929.26	609.52	632.22	677.73	2.54299	3.23535e-304	1.05981e-300	up	--	hypothetical protein B456_005G178300 [Gossypium raimondii]	--	SubName: Full=Uncharacterized protein {ECO:0000313|EMBL:KJB31132.1};	--	--	--
NS-49869.56082	5546.18	4950.65	5297.96	163.76	201.6	181.29	7319.84	5883.87	7996.87	211	298	284	4.65198	9.76411e-304	3.09184e-300	up	K00475 naringenin 3-dioxygenase [EC:1.14.11.9] | (RefSeq) naringenin 3-dioxygenase (flavanone-3-hydroxylase) (A)	flavanone 3-hydroxylase [Vernicia fordii]	RecName: Full=Naringenin,2-oxoglutarate 3-dioxygenase; EC=1.14.11.9 {ECO:0000250|UniProtKB:Q7XZQ7}; AltName: Full=FHT; AltName: Full=Flavanone-3-hydroxylase; Short=F3H; Flags: Fragment;	SubName: Full=Flavanone 3-hydroxylase {ECO:0000313|EMBL:ARV78456.1};	Iron/ascorbate family oxidoreductases	GO:0031418,L-ascorbic acid binding; GO:0046872,metal ion binding; GO:0045486,naringenin 3-dioxygenase activity; GO:0009813,flavonoid biosynthetic process	2OG-Fe(II) oxygenase superfamily
NS-49869.111370	69.77	65.62	62.92	1.53	1.58	1.18	2615.59	2120.8	3059.53	50.5	59.55	46.13	5.54207	6.70702e-302	2.05529e-298	up	K19037 E3 ubiquitin-protein ligase ATL23 [EC:2.3.2.27] | (RefSeq) E3 ubiquitin-protein ligase ATL23-like (A)	E3 ubiquitin-protein ligase ATL23 [Morus notabilis]	RecName: Full=E3 ubiquitin-protein ligase ATL23; EC=2.3.2.27 {ECO:0000269|PubMed:15644464, ECO:0000269|PubMed:16339806}; AltName: Full=RING-H2 finger protein ATL23; AltName: Full=RING-type E3 ubiquitin transferase ATL23 {ECO:0000305};	SubName: Full=E3 ubiquitin-protein ligase ATL23 {ECO:0000313|EMBL:EXB81512.1};	FOG: Predicted E3 ubiquitin ligase	GO:0016021,integral component of membrane; GO:0046872,metal ion binding; GO:0061630,ubiquitin protein ligase activity; GO:0004842,ubiquitin-protein transferase activity; GO:0043161,proteasome-mediated ubiquitin-dependent protein catabolic process; GO:0016567,protein ubiquitination	Ring finger domain
NS-49869.109165	2.04	1.36	1.62	142.73	133.19	160.13	52.93	30.42	54.19	3253.41	3472.07	4327.53	-6.43752	1.12298e-301	3.33371e-298	down	K15255 ATP-dependent DNA helicase PIF1 [EC:3.6.4.12] | (RefSeq) ATP-dependent DNA helicase PIF1-like (A)	PREDICTED: desiccation-related protein PCC13-62 [Eucalyptus grandis]	RecName: Full=Desiccation-related protein PCC13-62; Flags: Precursor;	SubName: Full=Uncharacterized protein {ECO:0000313|EMBL:KCW50012.1};	--	GO:0071465,cellular response to desiccation; GO:1902075,cellular response to salt	Ferritin-like domain
NS-49869.104643	79.48	81.07	67.42	1015.35	1071.84	984.38	828.66	732.18	899.69	9405.82	11360	10838.3	-3.76956	2.80566e-301	8.07656e-298	down	K13390 (R,S)-reticuline 7-O-methyltransferase [EC:2.1.1.291] | (RefSeq) (R,S)-reticuline 7-O-methyltransferase (A)	O-methyltransferase [Mangifera indica]	RecName: Full=(R,S)-reticuline 7-O-methyltransferase {ECO:0000303|PubMed:14675446}; Short=7OMT {ECO:0000303|PubMed:14675446}; EC=2.1.1.291 {ECO:0000269|PubMed:14675446};	SubName: Full=O-methyltransferase {ECO:0000313|EMBL:AMD33567.1};	Hydroxyindole-O-methyltransferase and related SAM-dependent methyltransferases	GO:0102918,(R)-reticuline 7-O-methyltransferase activity; GO:0102917,(S)-reticuline 7-O-methyltransferase activity; GO:0042802,identical protein binding; GO:0008171,O-methyltransferase activity; GO:0046983,protein dimerization activity; GO:0009821,alkaloid biosynthetic process	Dimerisation domain
NS-49869.134519	427.76	415.94	494.05	0.8	1.96	0.92	6448.48	5420.62	9586.99	10.71	29.93	14.49	8.48557	1.57646e-293	4.40462e-290	up	--	PREDICTED: zinc finger protein ZAT10 [Citrus sinensis]	RecName: Full=Zinc finger protein ZAT10; AltName: Full=Salt-tolerance zinc finger;	SubName: Full=Uncharacterized protein {ECO:0000313|EMBL:ESR46865.1};	FOG: Zn-finger	GO:0005634,nucleus; GO:0003700,DNA-binding transcription factor activity; GO:0046872,metal ion binding; GO:0043565,sequence-specific DNA binding; GO:0035264,multicellular organism growth; GO:0045892,negative regulation of transcription, DNA-templated; GO:0010117,photoprotection; GO:0015979,photosynthesis; GO:0009737,response to abscisic acid; GO:0010200,response to chitin; GO:0009409,response to …	C2H2-type zinc finger
NS-49869.102601	154.89	146.31	149.07	5.06	3.97	5.07	2004.21	1637.86	2477.74	58	52	69	4.98988	2.20993e-290	5.99814e-287	up	K12930 anthocyanidin 3-O-glucosyltransferase [EC:2.4.1.115] | (RefSeq) UFGT, AlUFGT1, AlUFGT2, FlUFGT1, FlUFGT2, ITUFGT1, ITUFGT2, RUUFGT1, RUUFGT2, VVGT1; anthocyanidin 3-O-glucosyltransferase 2 (A)	anthocyanidin 3-O-glucosyltransferase [Paeonia delavayi]	RecName: Full=Anthocyanidin 3-O-glucosyltransferase 2; EC=2.4.1.115 {ECO:0000269|PubMed:9535914}; AltName: Full=Flavonol 3-O-glucosyltransferase; AltName: Full=UDP-glucose flavonoid 3-O-glucosyltransferase;	RecName: Full=Glycosyltransferase {ECO:0000256|RuleBase:RU362057}; EC=2.4.1.- {ECO:0000256|RuleBase:RU362057};	UDP-glucuronosyl and UDP-glucosyl transferase	GO:0047213,anthocyanidin 3-O-glucosyltransferase activity; GO:0009718,anthocyanin-containing compound biosynthetic process; GO:0033485,cyanidin 3-O-glucoside biosynthetic process; GO:0033330,kaempferol O-glucoside biosynthetic process; GO:0033303,quercetin O-glucoside biosynthetic process	--
NS-49869.112744	14.07	12.5	9.31	628.49	603.4	627.76	569.39	435.85	488.86	22321.5	24505.3	26418	-5.68962	9.43301e-287	2.48916e-283	down	K00454 lipoxygenase [EC:1.13.11.12] | (RefSeq) linoleate 13S-lipoxygenase 2-1, chloroplastic (A)	PREDICTED: linoleate 13S-lipoxygenase 2-1, chloroplastic [Citrus sinensis]	RecName: Full=Linoleate 13S-lipoxygenase 2-1, chloroplastic; EC=1.13.11.12; AltName: Full=Lipoxygenase 2-1; Flags: Precursor;	RecName: Full=Lipoxygenase {ECO:0000256|RuleBase:RU003975}; EC=1.13.11.- {ECO:0000256|RuleBase:RU003975};	--	GO:0009570,chloroplast stroma; GO:0009534,chloroplast thylakoid; GO:0016165,linoleate 13S-lipoxygenase activity; GO:0046872,metal ion binding; GO:0010597,green leaf volatile biosynthetic process; GO:0031408,oxylipin biosynthetic process	Lipoxygenase
NS-49869.106332	302.02	319.08	319.22	45.49	38.06	37.35	3228.75	2954.5	4370	431.94	413.5	421.48	2.94834	2.9332e-284	7.53086e-281	up	K15015 solute carrier family 32 (vesicular inhibitory amino acid transporter) | (RefSeq) vacuolar amino acid transporter 1 (A)	PREDICTED: vacuolar amino acid transporter 1 isoform X1 [Theobroma cacao]	RecName: Full=Amino acid transporter AVT1J {ECO:0000305}; Short=AtAvt1J {ECO:0000303|PubMed:27925655};	SubName: Full=Amino acid transporter isoform 3 {ECO:0000313|EMBL:EOY03471.1};	Amino acid transporters	GO:0016021,integral component of membrane; GO:0015171,amino acid transmembrane transporter activity; GO:0003333,amino acid transmembrane transport	Transmembrane amino acid transporter protein
NS-49869.150720	74.36	65.94	70.12	1.89	1.82	1.7	2319.77	1774.19	2834.3	51.85	57.09	55.27	5.29117	1.61618e-282	4.04029e-279	up	K19791 iron transport multicopper oxidase | (RefSeq) L-ascorbate oxidase homolog (A)	PREDICTED: L-ascorbate oxidase homolog [Ricinus communis]	RecName: Full=L-ascorbate oxidase homolog; EC=1.10.3.-; Flags: Precursor;	SubName: Full=Multicopper oxidase, putative {ECO:0000313|EMBL:EEF37543.1}; EC=1.10.3.3 {ECO:0000313|EMBL:EEF37543.1};	Multicopper oxidases	GO:0005576,extracellular region; GO:0005507,copper ion binding; GO:0016491,oxidoreductase activity	Multicopper oxidase
NS-49869.70949	1004.25	859.38	919.03	34.74	41.4	43.24	8914.11	6615.71	10407.6	274.72	374.63	406.79	4.51717	1.26574e-277	3.08308e-274	up	K00475 naringenin 3-dioxygenase [EC:1.14.11.9] | (RefSeq) naringenin,2-oxoglutarate 3-dioxygenase isoform X1 (A)	flavanone-3-hydroxylase [Dimocarpus longan]	RecName: Full=Naringenin,2-oxoglutarate 3-dioxygenase; EC=1.14.11.9 {ECO:0000250|UniProtKB:Q7XZQ7}; AltName: Full=FHT; AltName: Full=Flavanone-3-hydroxylase; Short=F3H; Flags: Fragment;	SubName: Full=Flavanone-3-hydroxylase {ECO:0000313|EMBL:ABO48521.1};	Iron/ascorbate family oxidoreductases	GO:0031418,L-ascorbic acid binding; GO:0046872,metal ion binding; GO:0045486,naringenin 3-dioxygenase activity; GO:0009813,flavonoid biosynthetic process	non-haem dioxygenase in morphine synthesis N-terminal
NS-49869.119977	9.91	10.18	10.52	99.15	91.59	94.3	171.28	152.04	234.41	1513.15	1598.64	1707.66	-3.22165	1.67105e-274	3.96858e-271	down	K01179 endoglucanase [EC:3.2.1.4] | (RefSeq) endoglucanase 20-like (A)	Glycoside hydrolase, family 9 [Corchorus olitorius]	RecName: Full=Endoglucanase; EC=3.2.1.4; AltName: Full=Abscission cellulase; AltName: Full=Endo-1,4-beta-glucanase; Flags: Precursor;	RecName: Full=Endoglucanase {ECO:0000256|RuleBase:RU361166}; EC=3.2.1.4 {ECO:0000256|RuleBase:RU361166};	--	GO:0008810,cellulase activity; GO:0030245,cellulose catabolic process; GO:0009835,fruit ripening	Glycosyl hydrolase family 9
NS-49869.114658	440.87	418.56	519.54	24.27	24.11	27.01	5754.71	4726.52	8712.13	280.54	318.89	370.8	4.18017	1.12749e-272	2.61238e-269	up	--	PREDICTED: uncharacterized protein LOC8274225 [Ricinus communis]	--	SubName: Full=Uncharacterized protein {ECO:0000313|EMBL:EEF46916.1};	--	--	--
NS-49869.105995	8.11	7.48	5.34	304.8	274.41	313.04	143.34	114.26	121.73	4757.33	4898.73	5797.37	-5.42968	7.09331e-267	1.60437e-263	down	K00454 lipoxygenase [EC:1.13.11.12] | (RefSeq) linoleate 13S-lipoxygenase 2-1, chloroplastic (A)	hypothetical protein CUMW_122450 [Citrus unshiu]	RecName: Full=Linoleate 13S-lipoxygenase 2-1, chloroplastic; EC=1.13.11.12; AltName: Full=Lipoxygenase 2-1; Flags: Precursor;	SubName: Full=Uncharacterized protein {ECO:0000313|EMBL:GAY49880.1};	--	GO:0009570,chloroplast stroma; GO:0009534,chloroplast thylakoid; GO:0016165,linoleate 13S-lipoxygenase activity; GO:0046872,metal ion binding; GO:0010597,green leaf volatile biosynthetic process; GO:0031408,oxylipin biosynthetic process	PLAT/LH2 domain
NS-49869.103461	107.47	116.73	139.39	1.08	0.51	0.82	4961.13	4643.9	8353.69	43.88	23.72	39.42	7.25563	1.85383e-265	4.0955e-262	up	--	--	--	--	--	--	--
NS-49869.112065	2.19	2.51	2.22	164.47	141.54	123.11	45.17	44.72	59.21	2988.15	2941.16	2653.06	-5.95793	3.96911e-265	8.56931e-262	down	K13993 HSP20 family protein | (RefSeq) heat shock 22 kDa protein, mitochondrial (A)	heat-shock protein 23.2 [Mangifera indica]	RecName: Full=23.6 kDa heat shock protein, mitochondrial; Short=AtHsp23.6; Flags: Precursor;	SubName: Full=Uncharacterized protein {ECO:0000313|EMBL:KDO37070.1};	Molecular chaperone (small heat-shock protein Hsp26/Hsp42)	GO:0005739,mitochondrion; GO:0046686,response to cadmium ion	Hsp20/alpha crystallin family
NS-49869.112464	9.25	8.61	10.59	135.83	115.12	119.4	546.29	437.66	812.67	7030.03	6812.55	7319.61	-3.68573	1.06941e-261	2.25755e-258	down	K06617 raffinose synthase [EC:2.4.1.82] | (RefSeq) probable galactinol--sucrose galactosyltransferase 2 (A)	hypothetical protein CISIN_1g003500mg [Citrus sinensis]	RecName: Full=Probable galactinol--sucrose galactosyltransferase 2; EC=2.4.1.82; AltName: Full=Protein SEED IMBIBITION 2; AltName: Full=Raffinose synthase 2;	SubName: Full=Uncharacterized protein {ECO:0000313|EMBL:KDO53685.1};	--	GO:0009506,plasmodesma; GO:0052692,raffinose alpha-galactosidase activity; GO:0016757,transferase activity, transferring glycosyl groups; GO:0034484,raffinose catabolic process; GO:0080167,response to karrikin; GO:0006979,response to oxidative stress	Raffinose synthase or seed imbibition protein Sip1
NS-49869.109746	244.85	235.56	237.25	8	9.21	9.43	1604.25	1342.26	1967.99	47	61.98	66	4.70988	2.35143e-257	4.856e-254	up	--	hypothetical protein CUMW_078210 [Citrus unshiu]	RecName: Full=LOB domain-containing protein 40; AltName: Full=ASYMMETRIC LEAVES 2-like protein 37; Short=AS2-like protein 37;	SubName: Full=Uncharacterized protein {ECO:0000313|EMBL:GAY43911.1};	--	GO:0009739,response to gibberellin	--
NS-49869.120211	2032.3	2070.53	2096.43	266.76	222.97	210.86	25413.7	22404.5	33657	2955.98	2826.38	2775.17	3.13786	4.34281e-257	8.77766e-254	up	K01568 pyruvate decarboxylase [EC:4.1.1.1] | (RefSeq) hypothetical protein (A)	hypothetical protein COLO4_14501 [Corchorus olitorius]	RecName: Full=Pyruvate decarboxylase 1; Short=AtPDC1; EC=4.1.1.1;	SubName: Full=Uncharacterized protein {ECO:0000313|EMBL:OMO97624.1};	Thiamine pyrophosphate-requiring enzyme	GO:0005829,cytosol; GO:0016020,membrane; GO:0016831,carboxy-lyase activity; GO:0000287,magnesium ion binding; GO:0004737,pyruvate decarboxylase activity; GO:0030976,thiamine pyrophosphate binding; GO:0034059,response to anoxia	Thiamine pyrophosphate enzyme, N-terminal TPP binding domain
NS-49869.109140	1.79	2.11	2.1	73.66	57.82	60.28	72.1	73.09	109.51	2597.93	2331.87	2519.08	-4.98389	2.72887e-254	5.40065e-251	down	K05909 laccase [EC:1.10.3.2] | (RefSeq) hypothetical protein (A)	hypothetical protein CICLE_v10031070mg [Citrus clementina]	RecName: Full=Laccase-5; EC=1.10.3.2; AltName: Full=Benzenediol:oxygen oxidoreductase 5; AltName: Full=Diphenol oxidase 5; AltName: Full=Urishiol oxidase 5; Flags: Precursor;	RecName: Full=Laccase {ECO:0000256|RuleBase:RU361119}; EC=1.10.3.2 {ECO:0000256|RuleBase:RU361119}; AltName: Full=Benzenediol:oxygen oxidoreductase {ECO:0000256|RuleBase:RU361119}; AltName: Full=Diphenol oxidase {ECO:0000256|RuleBase:RU361119}; AltName: Full=Urishiol oxidase {ECO:0000256|RuleBase:RU361119};	Multicopper oxidases	GO:0048046,apoplast; GO:0005507,copper ion binding; GO:0052716,hydroquinone:oxygen oxidoreductase activity; GO:0016722,oxidoreductase activity, oxidizing metal ions; GO:0046274,lignin catabolic process; GO:0046688,response to copper ion	Multicopper oxidase
NS-49869.103715	667.82	691.06	621.91	8640.76	8844.45	7566.47	1255	1157	1379	15435.7	18122.7	16335.2	-3.80397	8.57908e-253	1.66322e-249	down	K01052 lysosomal acid lipase/cholesteryl ester hydrolase [EC:3.1.1.13] | (RefSeq) triacylglycerol lipase 2-like (A)	PREDICTED: triacylglycerol lipase 2-like, partial [Nicotiana tomentosiformis]	RecName: Full=Triacylglycerol lipase 2; EC=3.1.1.3; Flags: Precursor;	SubName: Full=triacylglycerol lipase 2-like {ECO:0000313|RefSeq:XP_016506371.1};	Triglyceride lipase-cholesterol esterase	GO:0005576,extracellular region; GO:0016298,lipase activity; GO:0004806,triglyceride lipase activity; GO:0002213,defense response to insect; GO:0016042,lipid catabolic process	Partial alpha/beta-hydrolase lipase region
NS-49869.70991	423.73	380.98	395.64	18.18	16.72	18.26	1927.72	1514.25	2249.09	75	79	90	4.44171	7.73891e-249	1.47033e-245	up	K05280 flavonoid 3'-monooxygenase [EC:1.14.13.21] | (RefSeq) flavonoid 3'-monooxygenase (A)	flavonoid 3'-hydroxylase, partial [Populus deltoides x Populus tremuloides]	RecName: Full=Flavonoid 3'-monooxygenase; EC=1.14.13.21; AltName: Full=Cytochrome P450 75B1; AltName: Full=Flavonoid 3'-hydroxylase; Short=AtF3'H; AltName: Full=Protein TRANSPARENT TESTA 7;	SubName: Full=Flavonoid 3'-hydroxylase {ECO:0000313|EMBL:AFI25037.1}; Flags: Fragment;	Cytochrome P450 CYP2 subfamily	GO:0005789,endoplasmic reticulum membrane; GO:0016021,integral component of membrane; GO:0016020,membrane; GO:0016711,flavonoid 3'-monooxygenase activity; GO:0020037,heme binding; GO:0005506,iron ion binding; GO:0009813,flavonoid biosynthetic process; GO:0009733,response to auxin; GO:0044550,secondary metabolite biosynthetic process	Cytochrome P450
NS-49869.143525	72.01	70.01	75.33	2.89	2	1.7	2023.12	1696.78	2740.55	71.45	56.57	49.86	5.0635	3.61533e-248	6.73416e-245	up	--	--	--	--	--	--	--
NS-49869.96417	281.8	289.44	287.37	79.62	76.41	79.96	3736.93	3320.25	4896.75	934.9	1026.35	1114.96	1.85364	4.02868e-248	7.35977e-245	up	K12823 ATP-dependent RNA helicase DDX5/DBP2 [EC:3.6.4.13] | (RefSeq) DEAD-box ATP-dependent RNA helicase 40 (A)	PREDICTED: heavy metal-associated isoprenylated plant protein 39 [Beta vulgaris subsp. vulgaris]	RecName: Full=Heavy metal-associated isoprenylated plant protein 39 {ECO:0000303|PubMed:21072340, ECO:0000303|PubMed:23368984}; Short=AtHIP39 {ECO:0000303|PubMed:21072340, ECO:0000303|PubMed:23368984}; Flags: Precursor;	SubName: Full=BnaCnng08700D protein {ECO:0000313|EMBL:CDY38009.1};	Copper chaperone	GO:0005737,cytoplasm; GO:0046914,transition metal ion binding; GO:0046916,cellular transition metal ion homeostasis; GO:0030001,metal ion transport	Heavy-metal-associated domain
NS-49869.134955	55.18	54.53	56.46	6.55	7.66	6.94	2657.94	2263.63	3530.79	276.96	370.35	347.18	2.98063	1.37979e-245	2.4731e-242	up	K15121 solute carrier family 25, member 44 | (RefSeq) hypothetical protein (A)	hypothetical protein CICLE_v10008781mg [Citrus clementina]	RecName: Full=S-adenosylmethionine carrier 1, chloroplastic/mitochondrial; AltName: Full=S-adenosylmethionine transporter 1; Short=AtSAMT1; Flags: Precursor;	SubName: Full=Uncharacterized protein {ECO:0000313|EMBL:ESR66271.1};	Predicted mitochondrial carrier protein	GO:0009507,chloroplast; GO:0009941,chloroplast envelope; GO:0031969,chloroplast membrane; GO:0016021,integral component of membrane; GO:0005743,mitochondrial inner membrane; GO:0005739,mitochondrion; GO:0009536,plastid; GO:0000095,S-adenosyl-L-methionine transmembrane transporter activity; GO:0009658,chloroplast organization; GO:0006839,mitochondrial transport; GO:0015805,S-adenosyl-L-methionine …	Mitochondrial carrier protein
NS-49869.113662	10.23	8.6	7.92	157.99	156.65	147.29	103	75	102	1414	1604	1567	-4.13402	4.97141e-243	8.74563e-240	down	--	--	--	--	--	--	--
NS-49869.105213	244.04	252.8	265	68.03	64.98	66.21	3840.42	3438.51	5370.85	946.08	1033.6	1092.73	1.93013	1.33521e-237	2.30617e-234	up	K17098 annexin D | (RefSeq) annexin D2 (A)	hypothetical protein POPTR_007G092500v3 [Populus trichocarpa]	RecName: Full=Annexin D2; AltName: Full=AnnAt2;	RecName: Full=Annexin {ECO:0000256|RuleBase:RU003540};	Annexin	GO:0048046,apoplast; GO:0005829,cytosol; GO:0016020,membrane; GO:0005634,nucleus; GO:0009579,thylakoid; GO:0005509,calcium ion binding; GO:0005544,calcium-dependent phospholipid binding; GO:0015774,polysaccharide transport; GO:0009409,response to cold; GO:0009408,response to heat; GO:0009651,response to salt stress; GO:0009414,response to water deprivation	Annexin
NS-49869.78522	133.19	154.53	154.12	8.99	10.64	9.18	1892	1898.3	2816	113	153	137	3.92702	1.73676e-235	2.94616e-232	up	--	hypothetical protein CFP56_78239 [Quercus suber]	--	SubName: Full=Uncharacterized protein {ECO:0000313|EnsemblPlants:PGSC0003DMT400095587};	--	--	--
NS-49869.96686	21.29	23.33	21.57	178.72	175.56	190.82	257.75	244.47	335.19	1918.43	2155.78	2433.06	-3.05844	4.66309e-235	7.77149e-232	down	K13993 HSP20 family protein | (RefSeq) hypothetical protein (A)	hypothetical protein CICLE_v10009767mg [Citrus clementina]	RecName: Full=17.6 kDa class II heat shock protein; AltName: Full=17.6 kDa heat shock protein; Short=AtHsp17.6;	SubName: Full=Uncharacterized protein {ECO:0000313|EMBL:ESR66275.1};	Molecular chaperone (small heat-shock protein Hsp26/Hsp42)	GO:0005737,cytoplasm; GO:0009408,response to heat	Hsp20/alpha crystallin family
NS-49869.87103	143.11	114.49	124.89	2.88	3.72	3.4	3628.67	2505	4097.2	64.32	95.06	90	5.25655	6.60143e-234	1.08122e-230	up	K00475 naringenin 3-dioxygenase [EC:1.14.11.9] | (RefSeq) naringenin,2-oxoglutarate 3-dioxygenase (A)	hypothetical protein TSUD_192030 [Trifolium subterraneum]	RecName: Full=Naringenin,2-oxoglutarate 3-dioxygenase; EC=1.14.11.9 {ECO:0000250|UniProtKB:Q7XZQ7}; AltName: Full=FHT; AltName: Full=Flavanone-3-hydroxylase; Short=F3H;	SubName: Full=Flavanone 3-hydroxylase {ECO:0000313|EMBL:AFN70721.1}; EC=1.14.11.9 {ECO:0000313|EMBL:AFN70721.1};	Iron/ascorbate family oxidoreductases	GO:0031418,L-ascorbic acid binding; GO:0046872,metal ion binding; GO:0045486,naringenin 3-dioxygenase activity; GO:0009813,flavonoid biosynthetic process	--
NS-49869.66342	92.05	91.44	87.74	10.04	9.84	11.55	2699.19	2312.81	3332.36	258.93	290.02	353.04	3.11059	4.43052e-231	7.13358e-228	up	--	hypothetical protein CICLE_v10028323mg [Citrus clementina]	RecName: Full=Non-specific lipid transfer protein GPI-anchored 1; Short=AtLTPG-1; Short=Protein LTP-GPI-ANCHORED 1; Flags: Precursor;	SubName: Full=Uncharacterized protein {ECO:0000313|EMBL:ESR36495.1};	--	GO:0031225,anchored component of membrane; GO:0046658,anchored component of plasma membrane; GO:0005783,endoplasmic reticulum; GO:0005576,extracellular region; GO:0005794,Golgi apparatus; GO:0009505,plant-type cell wall; GO:0005886,plasma membrane; GO:0008289,lipid binding; GO:0042335,cuticle development; GO:0050832,defense response to fungus; GO:0006869,lipid transport	--
NS-49869.99939	5.74	6.83	6.2	61.36	62.54	58.55	140.45	144.32	196.15	1321.62	1540.61	1495.26	-3.28653	6.29457e-230	9.96599e-227	down	K13430 serine/threonine-protein kinase PBS1 [EC:2.7.11.1] | (RefSeq) serine/threonine-protein kinase PBS1-like (A)	hypothetical protein CISIN_1g004174mg [Citrus sinensis]	RecName: Full=Proline-rich receptor-like protein kinase PERK10; EC=2.7.11.1; AltName: Full=Proline-rich extensin-like receptor kinase 10; Short=AtPERK10;	SubName: Full=Uncharacterized protein {ECO:0000313|EMBL:KDO80468.1};	--	GO:0016021,integral component of membrane; GO:0005886,plasma membrane; GO:0005524,ATP binding; GO:0019901,protein kinase binding; GO:0004675,transmembrane receptor protein serine/threonine kinase activity; GO:0007166,cell surface receptor signaling pathway; GO:0006468,protein phosphorylation	Protein kinase domain
NS-49869.122669	149.26	165.76	156.21	12.42	14.13	10.87	1900.37	1826	2553.99	140.06	182.37	145.57	3.64401	7.62442e-228	1.18736e-224	up	--	--	--	--	--	--	--
NS-49869.103776	53.93	54.41	55.23	376.61	356.9	374.91	224.98	198.58	286.76	1429.52	1551.56	1701.54	-2.82374	2.3029e-227	3.52849e-224	down	K18696 glycerophosphodiester phosphodiesterase [EC:3.1.4.46] | (RefSeq) glycerophosphodiester phosphodiesterase GDPD3-like (A)	hypothetical protein CRG98_021755 [Punica granatum]	RecName: Full=Glycerophosphodiester phosphodiesterase GDPD3 {ECO:0000305}; EC=3.1.4.46 {ECO:0000250|UniProtKB:Q9SGA2}; AltName: Full=Glycerophosphodiester phosphodiesterase 3 {ECO:0000303|PubMed:21323773}; Short=ATGDPD3 {ECO:0000303|PubMed:21323773};	SubName: Full=Uncharacterized protein {ECO:0000313|EMBL:PKI57852.1};	Predicted starch-binding protein	GO:0005623,cell; GO:0008889,glycerophosphodiester phosphodiesterase activity; GO:0030643,cellular phosphate ion homeostasis; GO:0006071,glycerol metabolic process; GO:0046475,glycerophospholipid catabolic process	Glycerophosphoryl diester phosphodiesterase family
NS-49869.116835	17.37	17.67	20.59	243.98	227.89	202.88	169	149	256	2111	2256	2087	-3.61021	6.12887e-225	9.24156e-222	down	K22759 coiled-coil-helix-coiled-coil-helix domain-containing protein 10 | (RefSeq) uncharacterized protein C6C3.02c-like (A)	uncharacterized protein C6C3.02c-like isoform X2 [Manihot esculenta]	--	SubName: Full=Uncharacterized protein {ECO:0000313|EMBL:OAY23162.1};	Uncharacterized conserved protein	--	CHCH domain
NS-49869.107793	137.3	131.92	150.32	21.97	22.86	21.61	4290.96	3555.54	6086.75	603.6	718.18	703.66	2.66356	8.08966e-218	1.20076e-214	up	K00487 trans-cinnamate 4-monooxygenase [EC:1.14.13.11] | (RefSeq) trans-cinnamate 4-monooxygenase (A)	trans-cinnamate 4-monooxygenase [Jatropha curcas]	RecName: Full=Trans-cinnamate 4-monooxygenase; EC=1.14.13.11; AltName: Full=Cinnamic acid 4-hydroxylase; Short=C4H; Short=CA4H; AltName: Full=Cytochrome P450 73; AltName: Full=Cytochrome P450C4H;	SubName: Full=Uncharacterized protein {ECO:0000313|EMBL:KDP45711.1};	Cytochrome P450 CYP2 subfamily	GO:0020037,heme binding; GO:0005506,iron ion binding; GO:0016710,trans-cinnamate 4-monooxygenase activity	Cytochrome P450
NS-49869.125251	35.25	36.96	37.57	9.4	9.47	9.89	5022.77	4535.26	6970.06	1172.32	1350.61	1460.54	1.94447	1.19113e-217	1.74081e-214	up	K11262 acetyl-CoA carboxylase / biotin carboxylase 1 [EC:6.4.1.2 6.3.4.14 2.1.3.15] | (RefSeq) hypothetical protein (A)	Carboxyl transferase [Corchorus capsularis]	RecName: Full=Acetyl-CoA carboxylase 1; Short=AtACC1; EC=6.4.1.2 {ECO:0000269|PubMed:9008389}; AltName: Full=Protein EMBRYO DEFECTIVE 22; AltName: Full=Protein GURKE; AltName: Full=Protein PASTICCINO 3; Includes: RecName: Full=Biotin carboxylase; EC=6.3.4.14;	SubName: Full=Carboxyl transferase {ECO:0000313|EMBL:OMO85801.1};	Acetyl-CoA carboxylase	GO:0005829,cytosol; GO:0005886,plasma membrane; GO:0003989,acetyl-CoA carboxylase activity; GO:0005524,ATP binding; GO:0004075,biotin carboxylase activity; GO:0046872,metal ion binding; GO:0009793,embryo development ending in seed dormancy; GO:0030497,fatty acid elongation; GO:2001295,malonyl-CoA biosynthetic process; GO:0009933,meristem structural organization; GO:0010072,primary shoot apical me…	Acetyl-CoA carboxylase, central region
NS-49869.130042	13.78	15.06	15.15	67.52	62.22	61.76	645.86	608.34	921.46	2776	2925.33	3008.25	-2.11199	5.6139e-217	8.08027e-214	down	K00688 glycogen phosphorylase [EC:2.4.1.1] | (RefSeq) alpha-glucan phosphorylase 1 isoform X1 (A)	hypothetical protein CUMW_144700 [Citrus unshiu]	RecName: Full=Alpha-1,4 glucan phosphorylase L-1 isozyme, chloroplastic/amyloplastic; EC=2.4.1.1; AltName: Full=Starch phosphorylase L-1; Flags: Precursor;	SubName: Full=Uncharacterized protein {ECO:0000313|EMBL:GAY52795.1};	Glycogen phosphorylase	GO:0009501,amyloplast; GO:0009507,chloroplast; GO:0008184,glycogen phosphorylase activity; GO:0042802,identical protein binding; GO:0102250,linear malto-oligosaccharide phosphorylase activity; GO:0030170,pyridoxal phosphate binding; GO:0102499,SHG alpha-glucan phosphorylase activity; GO:0005975,carbohydrate metabolic process	Carbohydrate phosphorylase
NS-49869.154522	61.74	65.4	70.05	8.66	8.15	7.62	1776.71	1623.28	2610.46	219.11	235.95	228.52	3.01897	4.87496e-216	6.91196e-213	up	K13420 LRR receptor-like serine/threonine-protein kinase FLS2 [EC:2.7.11.1] | (RefSeq) LRR receptor-like serine/threonine-protein kinase FLS2 (A)	epidermis-specific secreted glycoprotein EP1-like [Durio zibethinus]	RecName: Full=EP1-like glycoprotein 4 {ECO:0000305}; AltName: Full=Curculin-like (Mannose-binding) lectin family protein {ECO:0000303|PubMed:23738689}; Flags: Precursor;	SubName: Full=Uncharacterized protein {ECO:0000313|EMBL:CDP01431.1};	--	GO:0005618,cell wall; GO:0005576,extracellular region; GO:0009505,plant-type cell wall; GO:0030246,carbohydrate binding	D-mannose binding lectin
NS-49869.106629	5243.51	5586.1	5518.6	355.21	361.79	329.87	4076.86	3976.42	4689.94	281.61	328.64	320.66	3.68995	6.40704e-216	8.95063e-213	up	K01602 ribulose-bisphosphate carboxylase small chain [EC:4.1.1.39] | (RefSeq) ribulose bisphosphate carboxylase small chain 1B, chloroplastic (A)	PREDICTED: ribulose bisphosphate carboxylase small chain 1B, chloroplastic isoform X1 [Ricinus communis]	RecName: Full=Ribulose bisphosphate carboxylase small chain, chloroplastic; Short=RuBisCO small subunit; EC=4.1.1.39; Flags: Precursor;	RecName: Full=Ribulose bisphosphate carboxylase small chain {ECO:0000256|RuleBase:RU003627}; EC=4.1.1.39 {ECO:0000256|RuleBase:RU003627};	--	GO:0009507,chloroplast; GO:0004497,monooxygenase activity; GO:0016984,ribulose-bisphosphate carboxylase activity; GO:0009853,photorespiration; GO:0019253,reductive pentose-phosphate cycle	Ribulose-1,5-bisphosphate carboxylase small subunit
NS-49869.109909	0.98	0.37	0.5	72.03	67.36	72.33	27.74	9.04	18.37	1798.93	1923.96	2141.39	-6.83987	8.72295e-215	1.20094e-211	down	K01187 alpha-glucosidase [EC:3.2.1.20] | (RefSeq) alpha-glucosidase-like (A)	PREDICTED: alpha-glucosidase-like [Citrus sinensis]	RecName: Full=Alpha-glucosidase; EC=3.2.1.20; AltName: Full=Maltase; Flags: Precursor;	SubName: Full=Uncharacterized protein {ECO:0000313|EMBL:ESR61950.1};	Maltase glucoamylase and related hydrolases, glycosyl hydrolase family 31	GO:0004558,alpha-1,4-glucosidase activity; GO:0030246,carbohydrate binding; GO:0032450,maltose alpha-glucosidase activity	Glycosyl hydrolases family 31
NS-49869.98414	224.56	204.19	226.88	38.56	34.07	33.58	9339.24	7319.96	12244.3	1407.74	1422.11	1452.49	2.63667	1.18976e-214	1.6146e-211	up	K01126 glycerophosphoryl diester phosphodiesterase [EC:3.1.4.46] | (RefSeq) glycerophosphodiester phosphodiesterase GDPD6 (A)	PREDICTED: glycerophosphodiester phosphodiesterase GDPDL3 isoform X2 [Ricinus communis]	RecName: Full=Glycerophosphodiester phosphodiesterase GDPDL3 {ECO:0000305}; EC=3.1.4.46 {ECO:0000250|UniProtKB:Q7Y208}; AltName: Full=Glycerophosphodiester phosphodiesterase-like 3 {ECO:0000303|PubMed:21323773}; Short=ATGDPDL3 {ECO:0000303|PubMed:21323773}; AltName: Full=Glycerophosphodiesterase-like 2 {ECO:0000303|PubMed:18718934}; AltName: Full=Protein MUTANT ROOT HAIR 5 {ECO:0000303|PubMed:163…	SubName: Full=Glycerophosphoryl diester phosphodiesterase, putative {ECO:0000313|EMBL:EEF33338.1};	Glycerophosphoryl diester phosphodiesterase	GO:0031225,anchored component of membrane; GO:0046658,anchored component of plasma membrane; GO:0009505,plant-type cell wall; GO:0005886,plasma membrane; GO:0008889,glycerophosphodiester phosphodiesterase activity; GO:0009932,cell tip growth; GO:0006071,glycerol metabolic process; GO:0010442,guard cell morphogenesis; GO:0006629,lipid metabolic process; GO:0052541,plant-type cell wall cellulose me…	Glycerophosphoryl diester phosphodiesterase family
NS-49869.111179	32.91	27.87	31.64	286.48	270.85	243.61	531.61	389.01	658.45	4088.01	4420.77	4125.56	-3.11553	8.84714e-213	1.18372e-209	down	K13390 (R,S)-reticuline 7-O-methyltransferase [EC:2.1.1.291] | (RefSeq) (R,S)-reticuline 7-O-methyltransferase (A)	desmethylxanthohumol 6'-O-methyltransferase-like [Durio zibethinus]	RecName: Full=(R,S)-reticuline 7-O-methyltransferase {ECO:0000303|PubMed:14675446}; Short=7OMT {ECO:0000303|PubMed:14675446}; EC=2.1.1.291 {ECO:0000269|PubMed:14675446};	SubName: Full=N-acetylserotonin O-methyltransferase {ECO:0000313|EMBL:AIZ00788.1};	Hydroxyindole-O-methyltransferase and related SAM-dependent methyltransferases	GO:0102918,(R)-reticuline 7-O-methyltransferase activity; GO:0102917,(S)-reticuline 7-O-methyltransferase activity; GO:0042802,identical protein binding; GO:0008171,O-methyltransferase activity; GO:0046983,protein dimerization activity; GO:0009821,alkaloid biosynthetic process	O-methyltransferase domain
NS-49869.108885	182.75	202.68	189.53	12.48	15.17	16.27	2288.78	2196.42	3047.48	138.54	192.64	214.45	3.6905	2.56021e-212	3.37791e-209	up	--	PREDICTED: uncharacterized protein LOC104585806 [Nelumbo nucifera]	--	SubName: Full=uncharacterized protein LOC104585806 {ECO:0000313|RefSeq:XP_010241108.1};	--	--	Wound-induced protein
NS-49869.105480	624.03	671.53	610.56	3126.13	3006.06	3045.38	2179.06	2057.91	2629.72	10007.8	11025.2	11678.9	-2.34398	3.06272e-210	3.98557e-207	down	K13390 (R,S)-reticuline 7-O-methyltransferase [EC:2.1.1.291] | (RefSeq) (R,S)-reticuline 7-O-methyltransferase (A)	hypothetical protein CICLE_v10005309mg [Citrus clementina]	RecName: Full=Xanthohumol 4-O-methyltransferase {ECO:0000305}; EC=2.1.1.339 {ECO:0000269|PubMed:18223037}; AltName: Full=O-methyltransferase 2 {ECO:0000303|PubMed:18223037}; Short=HlOMT2 {ECO:0000303|PubMed:18223037};	SubName: Full=Uncharacterized protein {ECO:0000313|EMBL:ESR33636.1};	Hydroxyindole-O-methyltransferase and related SAM-dependent methyltransferases	GO:0008171,O-methyltransferase activity; GO:0046983,protein dimerization activity	O-methyltransferase domain
NS-49869.131066	182.47	186.39	205.68	42.14	40.79	40.95	4788.79	4220.6	6985.63	973.12	1077.29	1121.16	2.21735	2.76059e-209	3.54385e-206	up	K13448 calcium-binding protein CML | (RefSeq) calmodulin-like protein 1 (A)	hypothetical protein CICLE_v10007809mg [Citrus clementina]	RecName: Full=Sodium/calcium exchanger NCL {ECO:0000305}; AltName: Full=Na(+)/Ca(2+)-exchange protein NCL {ECO:0000305}; AltName: Full=Protein NCX-like {ECO:0000303|PubMed:23148213}; Short=AtNCL {ECO:0000303|PubMed:23148213};	SubName: Full=Uncharacterized protein {ECO:0000313|EMBL:GAY55874.1};	--	GO:0016021,integral component of membrane; GO:0016020,membrane; GO:0000325,plant-type vacuole; GO:0005886,plasma membrane; GO:0009506,plasmodesma; GO:0005774,vacuolar membrane; GO:0005773,vacuole; GO:0005509,calcium ion binding; GO:0005432,calcium:sodium antiporter activity; GO:0055074,calcium ion homeostasis; GO:0071472,cellular response to salt stress	Sodium/calcium exchanger protein
NS-49869.95300	1.98	0.99	1.68	136.33	133.86	140.79	23	9.98	25	1407.11	1580.6	1726.3	-6.45162	1.33701e-207	1.69347e-204	down	K01904 4-coumarate--CoA ligase [EC:6.2.1.12] | (RefSeq) 4-coumarate--CoA ligase-like 9 (A)	hypothetical protein POPTR_0017s06220g [Populus trichocarpa]	RecName: Full=4-coumarate--CoA ligase-like 9; EC=6.2.1.-; AltName: Full=4-coumarate--CoA ligase isoform 4; Short=At4CL4;	SubName: Full=Uncharacterized protein {ECO:0000313|EMBL:ERP50714.1};	Acyl-CoA synthetase	GO:0005777,peroxisome; GO:0005524,ATP binding; GO:0004321,fatty-acyl-CoA synthase activity; GO:0016874,ligase activity; GO:0009695,jasmonic acid biosynthetic process; GO:0031408,oxylipin biosynthetic process	AMP-binding enzyme
NS-49869.118836	2.35	2.02	2.09	75.07	72.63	70.71	35	26.08	40.03	989.4	1094.94	1106.32	-5.0874	6.33948e-206	7.92402e-203	down	K13420 LRR receptor-like serine/threonine-protein kinase FLS2 [EC:2.7.11.1] | (RefSeq) LRR receptor-like serine/threonine-protein kinase FLS2 (A)	hypothetical protein CUMW_196220 [Citrus unshiu]	RecName: Full=Probable leucine-rich repeat receptor-like protein kinase At1g35710; EC=2.7.11.1; Flags: Precursor;	SubName: Full=Uncharacterized protein {ECO:0000313|EMBL:GAY59661.1};	--	GO:0016021,integral component of membrane; GO:0005524,ATP binding; GO:0004674,protein serine/threonine kinase activity	Leucine rich repeat
NS-49869.112971	72.07	63.75	61.93	747.76	782.08	783.6	159.5	125.13	163.92	1555.91	1866.07	1965.3	-3.67821	7.47398e-206	9.22076e-203	down	K01179 endoglucanase [EC:3.2.1.4] | (RefSeq) endoglucanase 20-like (A)	endoglucanase-like [Olea europaea var. sylvestris]	RecName: Full=Endoglucanase; EC=3.2.1.4; AltName: Full=Abscission cellulase; AltName: Full=Endo-1,4-beta-glucanase; Flags: Precursor;	RecName: Full=Endoglucanase {ECO:0000256|RuleBase:RU361166}; EC=3.2.1.4 {ECO:0000256|RuleBase:RU361166};	--	GO:0008810,cellulase activity; GO:0030245,cellulose catabolic process; GO:0009835,fruit ripening	Glycosyl hydrolase family 9
NS-49869.67365	969.22	949.94	919.03	29.94	44.67	34.55	3018.82	2602.57	3507.1	85.97	146.98	118.98	4.60735	1.81757e-205	2.21361e-202	up	K01859 chalcone isomerase [EC:5.5.1.6] | (RefSeq) chalcone--flavonone isomerase 1 (A)	chalcone isomerase [Acer x freemanii]	RecName: Full=Chalcone--flavonone isomerase; Short=Chalcone isomerase; EC=5.5.1.6;	RecName: Full=Chalcone-flavonone isomerase family protein {ECO:0000256|RuleBase:RU361158};	--	GO:0045430,chalcone isomerase activity; GO:0009813,flavonoid biosynthetic process	Chalcone-flavanone isomerase
NS-49869.110238	96.77	95.38	86.64	475.62	459.4	470.57	853.48	729.59	974.78	3738.1	4131.43	4399.03	-2.35711	1.41326e-204	1.69942e-201	down	--	senescence associated gene 20 [Herrania umbratica]	RecName: Full=Senescence associated gene 20 {ECO:0000303|PubMed:10444084}; AltName: Full=Protein WOUND-INDUCED 12 {ECO:0000303|PubMed:12857840}; Short=AtWI-12 {ECO:0000303|PubMed:12857840};	SubName: Full=Wound-induced protein, Wun1 {ECO:0000313|EMBL:OMO84939.1};	--	GO:0007568,aging; GO:0010150,leaf senescence; GO:0009620,response to fungus; GO:0002238,response to molecule of fungal origin; GO:0009624,response to nematode; GO:0010193,response to ozone	Wound-induced protein WI12
NS-49869.105247	317.66	329.3	338.94	62.52	68.2	68.98	4176.38	3745.28	5725.34	727.9	908.28	953.8	2.29151	2.7074e-204	3.2149e-201	up	K18857 alcohol dehydrogenase class-P [EC:1.1.1.1] | (RefSeq) alcohol dehydrogenase 1 (A)	hypothetical protein CICLE_v10001382mg [Citrus clementina]	RecName: Full=Alcohol dehydrogenase 1 {ECO:0000303|PubMed:1678286}; EC=1.1.1.1 {ECO:0000269|PubMed:1678286};	SubName: Full=Uncharacterized protein {ECO:0000313|EMBL:ESR47617.1};	Alcohol dehydrogenase, class III	GO:0005737,cytoplasm; GO:0004022,alcohol dehydrogenase (NAD) activity; GO:0008270,zinc ion binding	Alcohol dehydrogenase GroES-like domain
NS-49869.132030	590.98	502.27	567.29	56.78	55.81	46.84	6507.85	4789.61	8003.49	555.08	624.2	544.13	3.37003	9.19047e-202	1.07785e-198	up	K02639 ferredoxin | (RefSeq) ferredoxin (A)	PREDICTED: ferredoxin [Ziziphus jujuba]	RecName: Full=Ferredoxin-2, chloroplastic; Short=AtFd2; Flags: Precursor;	RecName: Full=Ferredoxin {ECO:0000256|RuleBase:RU364001};	--	GO:0009507,chloroplast; GO:0051537,2 iron, 2 sulfur NS binding; GO:0009055,electron transfer activity; GO:0046872,metal ion binding; GO:0009643,photosynthetic acclimation; GO:0009767,photosynthetic electron transport chain	2Fe-2S iron-sulfur NS binding domain
NS-49869.167160	528.48	489.06	474.61	1.59	0.89	3.48	3482.63	2802.63	3960.22	9.4	6	24.47	7.94267	1.3577e-200	1.57287e-197	up	K13082 bifunctional dihydroflavonol 4-reductase/flavanone 4-reductase [EC:1.1.1.219 1.1.1.234] | (RefSeq) dihydroflavonol 4-reductase-like (A)	dihydroflavonol reductase [Rhizophora mangle]	RecName: Full=Bifunctional dihydroflavonol 4-reductase/flavanone 4-reductase; AltName: Full=Dihydroflavonol 4-reductase; Short=DFR; EC=1.1.1.219 {ECO:0000269|PubMed:12667486}; AltName: Full=Dihydrokaempferol 4-reductase; AltName: Full=Flavanone 4-reductase; Short=FNR; EC=1.1.1.234 {ECO:0000269|PubMed:12667486};	SubName: Full=Dihydroflavonol reductase {ECO:0000313|EMBL:ACU28803.1}; EC=1.1.1.219 {ECO:0000313|EMBL:ACU28803.1};	Flavonol reductase/cinnamoyl-CoA reductase	GO:0050662,coenzyme binding; GO:0045552,dihydrokaempferol 4-reductase activity; GO:0047890,flavanone 4-reductase activity; GO:0009813,flavonoid biosynthetic process	3-beta hydroxysteroid dehydrogenase/isomerase family
NS-49869.113642	2.48	2.1	2.42	404.05	435.74	339.82	15.73	11.56	19.41	2301.18	2840.6	2306.31	-7.41622	8.74375e-200	1.00075e-196	down	--	--	--	--	--	--	--
NS-49869.167373	642.42	570.3	618.59	0.28	0.43	0.42	10255.2	7868.23	12719.9	3.99	7	7	10.6326	1.77231e-199	2.00432e-196	up	K00660 chalcone synthase [EC:2.3.1.74] | (RefSeq) chalcone synthase 1-like (A)	PREDICTED: chalcone synthase 1-like [Populus euphratica]	RecName: Full=Chalcone synthase 1; EC=2.3.1.74; AltName: Full=Naringenin-chalcone synthase 1;	SubName: Full=Chalcone synthase {ECO:0000313|EMBL:AGH13332.1}; EC=2.3.1.74 {ECO:0000313|EMBL:AGH13332.1};	--	GO:0016210,naringenin-chalcone synthase activity; GO:0009813,flavonoid biosynthetic process	Chalcone and stilbene synthases, N-terminal domain
NS-49869.174492	129.39	126.41	135.11	8.52	6.21	7.12	1099.64	932.01	1463.48	64.6	53.82	64.15	4.14355	5.27943e-195	5.90029e-192	up	K19791 iron transport multicopper oxidase | (RefSeq) monocopper oxidase-like protein SKU5 (A)	hypothetical protein CICLE_v10004595mg [Citrus clementina]	RecName: Full=Monocopper oxidase-like protein SKS1; Flags: Precursor;	SubName: Full=Uncharacterized protein {ECO:0000313|EMBL:ESR34930.1};	Multicopper oxidases	GO:0031225,anchored component of membrane; GO:0046658,anchored component of plasma membrane; GO:0005886,plasma membrane; GO:0009506,plasmodesma; GO:0005507,copper ion binding; GO:0016722,oxidoreductase activity, oxidizing metal ions	Multicopper oxidase
NS-49869.113388	104.87	128.24	106.8	788.13	739.92	727.21	2090.21	2207.17	2748.72	13850.4	14871.9	15159.7	-2.73218	1.83525e-194	2.02722e-191	down	K00430 peroxidase [EC:1.11.1.7] | (RefSeq) peroxidase 15 (A)	PREDICTED: peroxidase 15 [Citrus sinensis]	RecName: Full=Peroxidase 15 {ECO:0000303|PubMed:17936696}; Short=Prx15 {ECO:0000303|PubMed:17936696}; EC=1.11.1.7; AltName: Full=Anionic peroxidase {ECO:0000303|PubMed:17936696}; Flags: Precursor;	RecName: Full=Peroxidase {ECO:0000256|RuleBase:RU362060, ECO:0000256|SAAS:SAAS00709852}; EC=1.11.1.7 {ECO:0000256|RuleBase:RU362060, ECO:0000256|SAAS:SAAS00709852};	--	GO:0005576,extracellular region; GO:0020037,heme binding; GO:0046872,metal ion binding; GO:0004601,peroxidase activity; GO:0042744,hydrogen peroxide catabolic process; GO:0006979,response to oxidative stress	Peroxidase
NS-49869.80177	87.38	87.59	77.73	4.11	5.53	5.31	2455.15	2122.97	2827.75	101.63	156.22	155.62	4.0732	1.89534e-193	2.06953e-190	up	--	PREDICTED: probable serine/threonine-protein kinase mps1 isoform X1 [Citrus sinensis]	--	SubName: Full=Uncharacterized protein {ECO:0000313|EMBL:KDO61000.1};	--	--	Myb/SANT-like DNA-binding domain
NS-49869.143242	185.4	221.95	204.15	1.06	0.78	1.85	2164.27	2242.85	3056.21	11	9.29	22.73	7.34001	4.07953e-193	4.40385e-190	up	--	hypothetical protein POPTR_0005s13930g [Populus trichocarpa]	--	SubName: Full=Uncharacterized protein {ECO:0000313|EMBL:EEE94234.1};	--	--	--
NS-49869.96334	36.75	35.29	38.56	1.22	1.39	1.25	1125.01	931.64	1528.94	32.81	42.64	39.87	4.83677	5.74742e-193	6.13463e-190	up	K13717 OTU domain-containing protein 3 [EC:3.4.19.12] | (RefSeq) OTU domain-containing protein 3 isoform X1 (A)	JHL03K20.1 protein isoform 1 [Theobroma cacao]	--	SubName: Full=JHL03K20.1 protein isoform 1 {ECO:0000313|EMBL:EOX91492.1};	OTU (ovarian tumor)-like cysteine protease	--	SEC-C motif
NS-49869.79337	97.41	84.82	98.61	0.51	0.64	0.91	2267.49	1704.02	2967.96	10.52	15.1	22.12	7.05979	6.70522e-193	7.07744e-190	up	K09286 EREBP-like factor | (RefSeq) dehydration-responsive element-binding protein 2C (A)	PREDICTED: dehydration-responsive element-binding protein 2D [Citrus sinensis]	RecName: Full=Dehydration-responsive element-binding protein 2D; Short=Protein DREB2D;	SubName: Full=Uncharacterized protein {ECO:0000313|EMBL:ESR48324.1};	--	GO:0005634,nucleus; GO:0003700,DNA-binding transcription factor activity; GO:0043565,sequence-specific DNA binding; GO:0044212,transcription regulatory region DNA binding; GO:0045893,positive regulation of transcription, DNA-templated; GO:0010200,response to chitin; GO:0006351,transcription, DNA-templated	AP2 domain
NS-49869.38876	131.3	139.24	137.08	12.44	15.47	12.94	1354	1244	1809	114	162.26	141	3.2986	2.9101e-191	3.03789e-188	up	K14488 SAUR family protein | (RefSeq) indole-3-acetic acid-induced protein ARG7-like (A)	indole-3-acetic acid-induced protein ARG7-like [Durio zibethinus]	RecName: Full=Indole-3-acetic acid-induced protein ARG7;	SubName: Full=Uncharacterized protein {ECO:0000313|EMBL:GAY33082.1};	--	GO:0009733,response to auxin	Auxin responsive protein
NS-49869.87056	296.8	301.67	262.81	16.85	11.96	13.45	1983.89	1753.3	2225.31	101	82.04	96	4.32435	4.3685e-189	4.51077e-186	up	K03122 transcription initiation factor TFIIA large subunit | (RefSeq) uncharacterized protein LOC114825099 (A)	PREDICTED: uncharacterized protein LOC108202058 [Daucus carota subsp. sativus]	--	SubName: Full=Uncharacterized protein {ECO:0000313|EMBL:KZM83586.1};	--	--	PB1 domain
NS-49869.166078	35.88	37.77	35.98	2.7	3.07	2.91	1001.39	909.4	1300.08	66.37	86.13	84.59	3.6577	1.99526e-187	2.03809e-184	up	K09422 transcription factor MYB, plant | (RefSeq) transcription factor AS1 (A)	transcription factor AS1 [Jatropha curcas]	RecName: Full=Transcription factor AS1 {ECO:0000303|PubMed:11140682}; AltName: Full=Myb-related protein 91 {ECO:0000303|PubMed:9839469}; Short=AtMYB91 {ECO:0000303|PubMed:9839469}; AltName: Full=Protein ASYMMETRIC LEAVES 1 {ECO:0000303|PubMed:11140682}; AltName: Full=Protein PHANTASTICA {ECO:0000303|PubMed:10102816}; Short=AtPHAN {ECO:0000303|PubMed:10102816};	SubName: Full=MYB family protein {ECO:0000313|EMBL:AIT52206.1};	Transcription factor, Myb superfamily	GO:0000793,condensed chromosome; GO:0005730,nucleolus; GO:0005634,nucleus; GO:0003677,DNA binding; GO:0003700,DNA-binding transcription factor activity; GO:0042803,protein homodimerization activity; GO:0000981,DNA-binding transcription factor activity, RNA polymerase II-specific; GO:0043565,sequence-specific DNA binding; GO:0001135,RNA polymerase II transcription regulator recruiting activity; GO…	Myb-like DNA-binding domain
NS-49869.77528	148.28	165.64	145.71	4.8	4.36	3.83	1187.3	1151.24	1485.04	34.31	35.69	32.6	5.11904	2.93483e-185	2.96593e-182	up	--	hypothetical protein CFP56_34369 [Quercus suber]	--	SubName: Full=Uncharacterized protein {ECO:0000313|EMBL:KMS98371.1};	--	--	--
NS-49869.116325	100.77	105.46	100.27	3.42	2.49	2.4	1077.25	976.5	1372.62	32.45	27.04	27.04	5.2133	3.7934e-185	3.79324e-182	up	K14399 polyribonucleotide 5'-hydroxyl-kinase [EC:2.7.1.78] | (RefSeq) Clp1-domain-containing protein (A)	PREDICTED: random slug protein 5 [Solanum lycopersicum]	--	SubName: Full=Uncharacterized protein {ECO:0000313|EnsemblPlants:Solyc02g085300.2.1};	Phosphatidylinositol transfer protein PDR16 and related proteins	--	CRAL/TRIO domain
NS-49869.138278	244.12	266.01	261.61	14.15	15.79	9.9	2176.11	2056.5	2975.58	112.36	143.48	93.56	4.26023	4.0912e-185	4.04841e-182	up	--	haloacid dehalogenase-like hydrolase domain-containing protein 3 [Manihot esculenta]	--	SubName: Full=Uncharacterized protein {ECO:0000313|EMBL:OAY26574.1};	Predicted hydrolase (HAD superfamily)	GO:0016787,hydrolase activity; GO:0008152,metabolic process	HAD-hyrolase-like
NS-49869.139380	61.19	68.08	69.08	6.93	5.35	6.02	1300.53	1249.27	1897.1	129.85	114.57	133.75	3.43983	4.31638e-185	4.2272e-182	up	K10775 phenylalanine ammonia-lyase [EC:4.3.1.24] | (RefSeq) phenylalanine ammonia-lyase (A)	PREDICTED: phenylalanine ammonia-lyase [Citrus sinensis]	RecName: Full=Phenylalanine ammonia-lyase; EC=4.3.1.24; Flags: Fragment;	RecName: Full=Phenylalanine ammonia-lyase {ECO:0000256|RuleBase:RU003955}; EC=4.3.1.24 {ECO:0000256|RuleBase:RU003955};	Phenylalanine and histidine ammonia-lyase	GO:0005737,cytoplasm; GO:0045548,phenylalanine ammonia-lyase activity; GO:0009800,cinnamic acid biosynthetic process; GO:0006559,L-phenylalanine catabolic process	Aromatic amino acid lyase
NS-49869.105945	4.47	4.19	5.02	252.23	264.1	227.64	22	18	31	1124.05	1347.61	1211.17	-5.80583	1.66316e-184	1.61217e-181	down	--	hypothetical protein CUMW_268950 [Citrus unshiu]	--	SubName: Full=Uncharacterized protein {ECO:0000313|EMBL:GAY69047.1};	--	--	--
NS-49869.106749	31.5	27.62	27.72	212.61	230.94	229.38	412.37	312.8	466.16	2464.78	3062.68	3157.99	-2.96496	1.06346e-183	1.02045e-180	down	K00521 ferric-chelate reductase [EC:1.16.1.7] | (RefSeq) ferric reduction oxidase 7, chloroplastic-like (A)	NAM domain-containing protein [Cephalotus follicularis]	RecName: Full=NAC transcription factor 47 {ECO:0000305}; AltName: Full=NAC domain-containing protein 47 {ECO:0000305}; Short=ANAC047 {ECO:0000305}; AltName: Full=Protein SPEEDY HYPONASTIC GROWTH {ECO:0000303|PubMed:24363315};	SubName: Full=NAM domain-containing protein {ECO:0000313|EMBL:GAV86163.1};	--	GO:0005634,nucleus; GO:0003700,DNA-binding transcription factor activity; GO:0043565,sequence-specific DNA binding; GO:0009793,embryo development ending in seed dormancy; GO:0010365,positive regulation of ethylene biosynthetic process; GO:0009413,response to flooding; GO:0006351,transcription, DNA-templated	No apical meristem (NAM) protein
NS-49869.169235	317.89	318.98	330.97	0.84	1.27	0.71	2959.89	2574.9	3935.66	7	12	7	8.40048	1.13837e-183	1.08141e-180	up	K15400 omega-hydroxypalmitate O-feruloyl transferase [EC:2.3.1.188] | (RefSeq) omega-hydroxypalmitate O-feruloyl transferase (A)	PREDICTED: omega-hydroxypalmitate O-feruloyl transferase [Vitis vinifera]	RecName: Full=Omega-hydroxypalmitate O-feruloyl transferase; EC=2.3.1.188; AltName: Full=Omega-hydroxyacid hydroxycinnamoyltransferase; AltName: Full=Protein ALIPHATIC SUBERIN FERULOYL TRANSFERASE;	SubName: Full=Uncharacterized protein {ECO:0000313|EMBL:CCB43342.1};	--	GO:0050734,hydroxycinnamoyltransferase activity; GO:0102406,omega-hydroxypalmitate O-sinapoyl transferase activity; GO:0052325,cell wall pectin biosynthetic process; GO:0010345,suberin biosynthetic process	Transferase family
NS-49869.94583	1444.51	1379.82	1500.86	113.5	116.26	139.73	2344.67	2004	2838.05	177	208	264	3.37393	1.06631e-181	1.00292e-178	up	--	nodulin-related protein 1-like [Hevea brasiliensis]	--	SubName: Full=Uncharacterized protein {ECO:0000313|EMBL:CAN63832.1};	--	--	--
NS-49869.151120	1116.14	944.03	1257.81	3.71	4.59	0.77	3939.59	2923.64	5479.27	12	17	3	8.46246	3.07194e-181	2.861e-178	up	--	fasciclin-like arabinogalactan protein 13 [Carica papaya]	RecName: Full=Fasciclin-like arabinogalactan protein 6; Flags: Precursor;	SubName: Full=Uncharacterized protein {ECO:0000313|EMBL:OAY33990.1};	--	GO:0031225,anchored component of membrane; GO:0005886,plasma membrane	Fasciclin domain
NS-49869.75416	416.65	450.13	565.38	22.47	18.05	19.27	1698.74	1606.19	2866.16	83.45	76.78	85.57	4.51805	4.16989e-181	3.84586e-178	up	--	hypothetical protein CICLE_v10033202mg [Citrus clementina]	--	SubName: Full=Uncharacterized protein {ECO:0000313|EMBL:ESR50007.1};	--	--	--
NS-49869.129222	112.11	119.48	119.4	13.02	14.25	10.69	1798.07	1656.19	2466.93	184.54	230.9	179.77	3.20366	7.0647e-181	6.45306e-178	up	--	PREDICTED: protein enabled homolog [Citrus sinensis]	--	SubName: Full=Uncharacterized protein {ECO:0000313|EMBL:GAY58740.1};	--	--	Protein of unknown function (DUF1635)
NS-49869.121551	18.71	19.02	18.86	117.03	109.64	111.7	196.44	173.04	253.47	1091.83	1170.32	1238.6	-2.59856	8.40536e-181	7.60453e-178	down	K09754 5-O-(4-coumaroyl)-D-quinate 3'-monooxygenase [EC:1.14.14.96] | (RefSeq) cytochrome P450 98A2 (A)	p-coumaryl-CoA 3'-hydroxylase [Populus alba x Populus grandidentata]	RecName: Full=Cytochrome P450 98A3; EC=1.14.-.-; AltName: Full=Protein REDUCED EPIDERMAL FLUORESCENCE 8; AltName: Full=p-coumaroylshikimate/quinate 3'-hydrolxylase; Short=C3'H;	SubName: Full=p-coumaryl-CoA 3'-hydroxylase {ECO:0000313|EMBL:ABY85195.1};	Cytochrome P450 CYP2 subfamily	GO:0005783,endoplasmic reticulum; GO:0016021,integral component of membrane; GO:0043231,intracellular membrane-bounded organelle; GO:0005739,mitochondrion; GO:0005886,plasma membrane; GO:0020037,heme binding; GO:0042802,identical protein binding; GO:0005506,iron ion binding; GO:0004497,monooxygenase activity; GO:0016709,oxidoreductase activity, acting on paired donors, with incorporation or reduc…	Cytochrome P450
NS-49869.119646	169.58	186.79	205.15	12.85	13.55	16.28	2697.42	2567.96	4203.28	180.62	217.89	271.58	3.70495	2.65429e-180	2.37875e-177	up	--	hypothetical protein CICLE_v10009213mg [Citrus clementina]	RecName: Full=B-box domain protein 31 {ECO:0000303|PubMed:19920209}; Short=AtBBX31 {ECO:0000303|PubMed:19920209}; AltName: Full=Microprotein 1B {ECO:0000303|PubMed:27015278};	SubName: Full=Uncharacterized protein {ECO:0000313|EMBL:ESR65268.1};	--	GO:0005634,nucleus; GO:0003700,DNA-binding transcription factor activity; GO:0030674,protein binding, bridging; GO:0008270,zinc ion binding; GO:0007623,circadian rhythm; GO:0009909,regulation of flower development; GO:0006355,regulation of transcription, DNA-templated; GO:0010224,response to UV-B	B-box zinc finger
NS-49869.115773	817.24	788.79	862.04	223.04	204.59	195.28	16381.9	13653.4	22313	3941.84	4135.29	4093.81	1.98727	4.28102e-179	3.80074e-176	up	K00318 proline dehydrogenase [EC:1.5.5.2] | (RefSeq) proline dehydrogenase 2, mitochondrial-like (A)	PREDICTED: proline dehydrogenase 2, mitochondrial-like [Gossypium arboreum]	RecName: Full=Proline dehydrogenase 2, mitochondrial; EC=1.5.5.2; AltName: Full=Osmotic stress-induced proline dehydrogenase; AltName: Full=Proline oxidase; Flags: Precursor;	RecName: Full=Proline dehydrogenase {ECO:0000256|RuleBase:RU364054}; EC=1.5.5.2 {ECO:0000256|RuleBase:RU364054};	Proline oxidase	GO:0005739,mitochondrion; GO:0071949,FAD binding; GO:0004657,proline dehydrogenase activity; GO:0006562,proline catabolic process; GO:0010133,proline catabolic process to glutamate; GO:0006970,response to osmotic stress; GO:0009414,response to water deprivation	Proline dehydrogenase
NS-49869.113909	374.33	375.34	366.85	1648.88	1710.86	1758.47	1158.85	1022.23	1390.93	4707.11	5596.8	6022.18	-2.28648	1.35376e-178	1.19076e-175	down	--	--	--	--	--	--	--
NS-49869.168792	35.89	34.78	34.96	1.24	0.6	0.74	2191.13	1829.32	2773.54	66.18	36.48	46.85	5.3953	1.4085e-177	1.22754e-174	up	K20478 golgin subfamily B member 1 | (RefSeq) uncharacterized protein LOC8281787 (A)	hypothetical protein CISIN_1g003233mg [Citrus sinensis]	--	SubName: Full=Uncharacterized protein {ECO:0000313|EMBL:KDO55159.1};	FOG: Low-complexity	--	--
NS-49869.115843	2.67	1.41	2.62	518.42	412.8	444.52	13	6	16	2284.62	2082.96	2339	-7.69684	1.58357e-177	1.36757e-174	down	--	--	--	--	--	--	--
NS-49869.124758	143.61	140.73	155.2	6.27	9.3	8.06	4602.2	3889.25	6445.14	176.52	299.47	269.08	4.217	1.36564e-176	1.16874e-173	up	K22419 Delta4-3-oxosteroid 5beta-reductase [EC:1.3.1.3] | (RefSeq) hypothetical protein (A)	hypothetical protein CICLE_v10001388mg [Citrus clementina]	RecName: Full=3-oxo-Delta(4,5)-steroid 5-beta-reductase; EC=1.3.1.3 {ECO:0000269|PubMed:19166903, ECO:0000269|PubMed:20598327, ECO:0000269|PubMed:22357344}; AltName: Full=Delta(4)-3-oxosteroid 5-beta-reductase; AltName: Full=Delta-4,5-steroid 5-beta-reductase; Short=At5beta-StR; AltName: Full=Progesterone 5-beta-reductase; Short=5beta-POR; AltName: Full=Protein VEIN PATTERNING 1;	SubName: Full=Uncharacterized protein {ECO:0000313|EMBL:ESR46347.1};	--	GO:0005829,cytosol; GO:0047787,delta4-3-oxosteroid 5beta-reductase activity; GO:0035671,enone reductase activity; GO:0009611,response to wounding; GO:0008202,steroid metabolic process; GO:0010051,xylem and phloem pattern formation	NAD dependent epimerase/dehydratase family
NS-49869.139618	4136.32	4581.94	5379.45	246.16	253.19	320.09	8538.63	8404.29	13206.1	479.93	566.12	753.05	3.95906	2.96619e-176	2.51586e-173	up	--	--	--	--	--	--	--
NS-49869.118999	230.24	217.06	250.85	10.82	12.56	12.72	1025.7	845.09	1395.15	43.74	58.14	61.48	4.21182	3.55111e-176	2.98532e-173	up	--	--	--	--	--	--	--
NS-49869.81675	205.92	208.16	209.99	2.24	1.76	4.28	2388.25	2089.93	3122.95	23	20.71	52.27	6.20757	1.67412e-175	1.39504e-172	up	--	hypothetical protein POPTR_0005s13930g [Populus trichocarpa]	--	SubName: Full=Uncharacterized protein {ECO:0000313|EMBL:EEE94234.1};	--	--	--
NS-49869.114607	741.27	784.94	805.38	161.55	178.65	176.55	7658.45	7025.52	10648.2	1483.23	1876.55	1926.59	2.15521	8.63058e-175	7.12931e-172	up	--	Pectinesterase inhibitor [Corchorus olitorius]	RecName: Full=Cell wall / vacuolar inhibitor of fructosidase 1; Short=AtC/VIF1; Flags: Precursor;	SubName: Full=Pectinesterase inhibitor {ECO:0000313|EMBL:OMO58512.1};	--	GO:0005618,cell wall; GO:0005773,vacuole; GO:0004857,enzyme inhibitor activity; GO:0043086,negative regulation of catalytic activity	Plant invertase/pectin methylesterase inhibitor
NS-49869.142200	126.36	122.78	119.35	1.98	2.72	4.06	1420.09	1194.78	1719.07	19.77	31	48.07	5.35655	2.56593e-173	2.10132e-170	up	K03676 glutaredoxin 3 | (RefSeq) glutaredoxin-C9 (A)	PREDICTED: glutaredoxin-C9-like [Populus euphratica]	RecName: Full=Glutaredoxin-C9; Short=AtGrxC9; AltName: Full=Protein ROXY 19;	SubName: Full=glutaredoxin-C9-like {ECO:0000313|RefSeq:XP_016479725.1};	Glutaredoxin and related proteins	GO:0005737,cytoplasm; GO:0005634,nucleus; GO:0009055,electron transfer activity; GO:0015035,protein disulfide oxidoreductase activity; GO:0045454,cell redox homeostasis; GO:0009867,jasmonic acid mediated signaling pathway; GO:0009751,response to salicylic acid; GO:0009863,salicylic acid mediated signaling pathway	Glutaredoxin
NS-49869.106598	3.16	4.06	3.58	28.35	28.85	28.13	145.47	160.86	213.57	1144.48	1332	1345.59	-2.98031	9.73635e-173	7.90525e-170	down	--	hypothetical protein CICLE_v10016392mg [Citrus clementina]	--	SubName: Full=Uncharacterized protein {ECO:0000313|EMBL:ESR61480.1};	--	--	Ceramidase
NS-49869.113681	17	10.44	14.19	629.23	693.43	861.99	148.37	78.98	157.89	4893.43	6170.57	7973.84	-5.73351	1.00825e-172	8.11695e-170	down	K03231 elongation factor 1-alpha | (RefSeq) elongation factor 1-alpha-like (A)	hypothetical protein OsI_10238 [Oryza sativa Indica Group]	RecName: Full=Elongation factor 1-alpha; Short=EF-1-alpha;	SubName: Full=Uncharacterized protein {ECO:0000313|EnsemblPlants:HORVU4Hr1G056820.2};	Translation elongation factor EF-1 alpha/Tu	GO:0005737,cytoplasm; GO:0005622,intracellular; GO:0005525,GTP binding; GO:0003924,GTPase activity; GO:0003746,translation elongation factor activity	Elongation factor Tu GTP binding domain
NS-49869.90102	1.87	1.65	2.34	37.47	32.74	32	75.61	57.64	123.19	1331.88	1330.91	1347.77	-4.09	2.20429e-172	1.75965e-169	down	K14638 solute carrier family 15 (peptide/histidine transporter), member 3/4 | (RefSeq) protein NRT1/ PTR FAMILY 1.2 (A)	PREDICTED: protein NRT1/ PTR FAMILY 1.2 [Theobroma cacao]	RecName: Full=Protein NRT1/ PTR FAMILY 1.2; Short=AtNPF1.2; AltName: Full=Nitrate transporter 1.11;	SubName: Full=Major facilitator superfamily protein {ECO:0000313|EMBL:EOY26840.1};	H+/oligopeptide symporter	GO:0016021,integral component of membrane; GO:0005886,plasma membrane; GO:0080054,low-affinity nitrate transmembrane transporter activity; GO:0015706,nitrate transport	POT family
NS-49869.108767	259.74	248.5	262.57	71.31	73.71	72.53	4072.76	3367.82	5302.04	988.09	1168.29	1192.84	1.81955	2.40419e-172	1.90324e-169	up	K09286 EREBP-like factor | (RefSeq) ethylene-responsive transcription factor RAP2-12 (A)	PREDICTED: ethylene-responsive transcription factor RAP2-12 isoform X2 [Citrus sinensis]	RecName: Full=Ethylene-responsive transcription factor RAP2-2; Short=AtRAP2.2; AltName: Full=Protein RELATED TO APETALA2 2;	SubName: Full=Uncharacterized protein {ECO:0000313|EMBL:ESR40019.1};	--	GO:0005634,nucleus; GO:0003677,DNA binding; GO:0003700,DNA-binding transcription factor activity; GO:0009873,ethylene-activated signaling pathway; GO:0010468,regulation of gene expression; GO:0001666,response to hypoxia; GO:0006351,transcription, DNA-templated	AP2 domain
NS-49869.117553	114.1	87.66	98.82	4.66	3.89	4.63	2554.58	1694.15	2859.66	91.91	87.64	108.36	4.51518	3.01387e-171	2.36617e-168	up	--	uncharacterized protein LOC18777156 [Prunus persica]	RecName: Full=Uncharacterized protein At1g01500;	SubName: Full=Uncharacterized protein {ECO:0000313|EMBL:ONI07586.1};	--	GO:0016021,integral component of membrane	--
NS-49869.103344	14.46	12	11.77	124.12	114.65	120.89	160.86	115.6	167.79	1225.68	1295.26	1418.47	-3.24706	1.30258e-170	1.01426e-167	down	K13065 shikimate O-hydroxycinnamoyltransferase [EC:2.3.1.133] | (RefSeq) shikimate O-hydroxycinnamoyltransferase-like (A)	shikimate O-hydroxycinnamoyltransferase-like [Manihot esculenta]	RecName: Full=Shikimate O-hydroxycinnamoyltransferase; EC=2.3.1.133; AltName: Full=Hydroxycinnamoyl transferase; AltName: Full=Hydroxycinnamoyl-Coenzyme A shikimate/quinate hydroxycinnamoyltransferase;	SubName: Full=Uncharacterized protein {ECO:0000313|EMBL:OAY37013.1};	--	GO:0005737,cytoplasm; GO:0005829,cytosol; GO:0016020,membrane; GO:0047205,quinate O-hydroxycinnamoyltransferase activity; GO:0047172,shikimate O-hydroxycinnamoyltransferase activity; GO:0010252,auxin homeostasis; GO:0071555,cell wall organization; GO:0009809,lignin biosynthetic process; GO:0009963,positive regulation of flavonoid biosynthetic process	Transferase family
NS-49869.102534	32.27	37.44	34.7	152.8	156	148.38	478.6	479.98	662.25	2003.73	2339.88	2309.77	-2.13988	5.71479e-170	4.41367e-167	down	--	protein HEAT-STRESS-ASSOCIATED 32 [Durio zibethinus]	RecName: Full=Protein HEAT-STRESS-ASSOCIATED 32 {ECO:0000303|PubMed:16500991}; Short=Heat-stress-associated 32-kDa protein {ECO:0000303|PubMed:16500991};	SubName: Full=Uncharacterized protein {ECO:0000313|EMBL:OWM77634.1};	--	GO:0003824,catalytic activity; GO:0010286,heat acclimation; GO:0010608,posttranscriptional regulation of gene expression; GO:0009408,response to heat	(2R)-phospho-3-sulfolactate synthase (ComA)
NS-49869.121936	12.81	13.86	17.22	180.97	154.82	171.7	187.08	175.03	323.53	2337.26	2287.2	2632.52	-3.52979	1.55029e-169	1.18767e-166	down	K14190 GDP-L-galactose phosphorylase [EC:2.7.7.69] | (RefSeq) GDP-L-galactose phosphorylase 1 (A)	PREDICTED: GDP-L-galactose phosphorylase 1 [Prunus mume]	RecName: Full=GDP-L-galactose phosphorylase 1; EC=2.7.7.69; AltName: Full=Protein VITAMIN C DEFECTIVE 2;	SubName: Full=Uncharacterized protein {ECO:0000313|EMBL:EMJ12827.1};	Predicted hydrolase (HIT family)	GO:0005737,cytoplasm; GO:0005634,nucleus; GO:0010475,galactose-1-phosphate guanylyltransferase (GDP) activity; GO:0080048,GDP-D-glucose phosphorylase activity; GO:0010472,GDP-galactose:glucose-1-phosphate guanylyltransferase activity; GO:0010471,GDP-galactose:mannose-1-phosphate guanylyltransferase activity; GO:0010473,GDP-galactose:myoinositol-1-phosphate guanylyltransferase activity; GO:0080047…	Domain of unknown function (DUF4922)
NS-49869.89983	103.52	93.28	100.73	5.33	3.78	5.55	1333.59	1039.64	1666.72	60.88	49.39	75.18	4.33889	1.04752e-168	7.96081e-166	up	K10775 phenylalanine ammonia-lyase [EC:4.3.1.24] | (RefSeq) PAL2; phenylalanine ammonia-lyase (A)	PREDICTED: phenylalanine ammonia-lyase [Vitis vinifera]	RecName: Full=Phenylalanine ammonia-lyase 1; EC=4.3.1.24;	RecName: Full=Phenylalanine ammonia-lyase {ECO:0000256|RuleBase:RU003955}; EC=4.3.1.24 {ECO:0000256|RuleBase:RU003955};	Phenylalanine and histidine ammonia-lyase	GO:0005737,cytoplasm; GO:0045548,phenylalanine ammonia-lyase activity; GO:0009800,cinnamic acid biosynthetic process; GO:0006559,L-phenylalanine catabolic process	Aromatic amino acid lyase
NS-49869.121712	10.3	10.27	11.11	94	81.23	77.94	199.7	171.87	277.95	1606.94	1588.2	1580.55	-2.99285	1.53831e-168	1.15978e-165	down	K00939 adenylate kinase [EC:2.7.4.3] | (RefSeq) adenylate kinase, chloroplastic (A)	hypothetical protein POPTR_013G103400v3 [Populus trichocarpa]	RecName: Full=Adenylate kinase 2, chloroplastic; Short=AK 2; EC=2.7.4.3; AltName: Full=ATP-AMP transphosphorylase 2; AltName: Full=ATP:AMP phosphotransferase; AltName: Full=Adenylate monophosphate kinase 2; Short=AMK2; Flags: Precursor;	SubName: Full=Uncharacterized protein {ECO:0000313|EMBL:ERP53933.1};	Adenylate kinase	GO:0009507,chloroplast; GO:0009570,chloroplast stroma; GO:0004017,adenylate kinase activity; GO:0005524,ATP binding; GO:2000505,NA	Adenylate kinase
NS-49869.53458	909.64	898.99	951.08	65.75	89.31	80.87	4481.98	3865.44	5874.92	293	455.73	430.27	3.49228	6.01078e-168	4.49607e-165	up	K01859 chalcone isomerase [EC:5.5.1.6] | (RefSeq) hypothetical protein (A)	chalcone isomerase [Acer x freemanii]	RecName: Full=Chalcone--flavonone isomerase; Short=Chalcone isomerase; EC=5.5.1.6;	RecName: Full=Chalcone-flavonone isomerase family protein {ECO:0000256|RuleBase:RU361158};	--	GO:0045430,chalcone isomerase activity; GO:0009813,flavonoid biosynthetic process	Chalcone-flavanone isomerase
NS-49869.88902	41.79	43.54	45.71	3.8	4.16	3.72	912.64	821.01	1290.21	73.19	91.62	85	3.48511	7.12566e-167	5.28836e-164	up	--	GRAM domain-containing protein [Cephalotus follicularis]	RecName: Full=GEM-like protein 1; AltName: Full=Forming homology-interacting protein 1; Short=FH-interacting protein 1;	SubName: Full=GRAM domain-containing protein {ECO:0000313|EMBL:GAV66804.1};	--	--	GRAM domain
NS-49869.110203	1.83	1.18	1.16	195.01	198.4	167.07	16	9	13	1523	1773	1552	-7.10128	1.44705e-164	1.06561e-161	down	K01904 4-coumarate--CoA ligase [EC:6.2.1.12] | (RefSeq) 4-coumarate--CoA ligase-like 9 (A)	AMP-dependent synthetase and ligase family protein isoform 2 [Theobroma cacao]	RecName: Full=4-coumarate--CoA ligase-like 9; EC=6.2.1.-; AltName: Full=4-coumarate--CoA ligase isoform 4; Short=At4CL4;	SubName: Full=AMP-dependent synthetase and ligase family protein isoform 2 {ECO:0000313|EMBL:EOY02705.1};	Acyl-CoA synthetase	GO:0005777,peroxisome; GO:0005524,ATP binding; GO:0004321,fatty-acyl-CoA synthase activity; GO:0016874,ligase activity; GO:0009695,jasmonic acid biosynthetic process; GO:0031408,oxylipin biosynthetic process	AMP-binding enzyme
NS-49869.148309	99.2	117.4	113.18	7.15	6.81	7.5	951.79	976.34	1387.61	61	66.56	76.17	3.9179	6.66849e-164	4.87292e-161	up	--	--	--	--	--	--	--
NS-49869.73605	67.48	84.55	85.79	3.54	4.1	4.44	1470	1590	2415	68	90	101	4.2916	2.96654e-163	2.15122e-160	up	K03671 thioredoxin 1 | (RefSeq) thioredoxin-like protein CXXS1 (A)	hypothetical protein SOVF_202990 [Spinacia oleracea]	RecName: Full=Thioredoxin-like protein CXXS1; Short=AtCXXS1; AltName: Full=Mono-cysteine thioredoxin 1;	SubName: Full=Uncharacterized protein {ECO:0000313|EMBL:KNA04080.1};	Thioredoxin	GO:0005829,cytosol; GO:0016671,oxidoreductase activity, acting on a sulfur group of donors, disulfide as acceptor; GO:0003756,protein disulfide isomerase activity; GO:0015035,protein disulfide oxidoreductase activity; GO:0047134,protein-disulfide reductase activity; GO:0004791,thioredoxin-disulfide reductase activity; GO:0045454,cell redox homeostasis; GO:0034599,cellular response to oxidative st…	Thioredoxin
NS-49869.184355	303.86	306.11	331.39	5.07	3.69	2.57	1181.5	1042.54	1598.43	18	15	10.89	6.33083	1.35739e-161	9.76869e-159	up	K10398 kinesin family member 11 | (RefSeq) hypothetical protein (A)	PREDICTED: zinc finger BED domain-containing protein RICESLEEPER 2-like [Lupinus angustifolius]	RecName: Full=Putative AC transposase; AltName: Full=ORFA;	SubName: Full=BED zinc finger {ECO:0000313|EMBL:JAV45013.1}; Flags: Fragment;	Tam3-transposase (Ac family)	GO:0003677,DNA binding; GO:0046983,protein dimerization activity; GO:0006310,DNA recombination; GO:0032196,transposition	hAT family C-terminal dimerisation region
NS-49869.102160	81.68	74.64	78.92	13.29	13.26	13.44	1683.63	1328.39	2100.96	241.43	275.57	289.57	2.55565	1.78147e-161	1.27242e-158	up	--	hypothetical protein CUMW_063730 [Citrus unshiu]	RecName: Full=Fasciclin-like arabinogalactan protein 10; Flags: Precursor;	SubName: Full=Uncharacterized protein {ECO:0000313|EMBL:GAY42022.1};	--	GO:0031225,anchored component of membrane; GO:0046658,anchored component of plasma membrane; GO:0005886,plasma membrane	Fasciclin domain
NS-49869.103865	528.12	472.3	542.75	46.47	48.36	35.51	10716.2	8275.05	14222.3	831.2	989.37	753.5	3.56771	7.26163e-159	5.14795e-156	up	K13420 LRR receptor-like serine/threonine-protein kinase FLS2 [EC:2.7.11.1] | (RefSeq) LRR receptor-like serine/threonine-protein kinase FLS2 (A)	leucine-rich repeat extensin-like protein 4, partial [Herrania umbratica]	RecName: Full=Leucine-rich repeat extensin-like protein 4; Short=AtLRX4; Short=LRR/EXTENSIN4; AltName: Full=Cell wall hydroxyproline-rich glycoprotein; Flags: Precursor;	SubName: Full=Uncharacterized protein {ECO:0000313|EMBL:ERP48250.1}; Flags: Fragment;	--	GO:0005618,cell wall; GO:0005576,extracellular region; GO:0009505,plant-type cell wall; GO:0009506,plasmodesma; GO:0005199,structural constituent of cell wall; GO:0071555,cell wall organization	Leucine Rich repeats (2 copies)
NS-49869.80584	278.57	306.78	368.23	8.31	4.46	7.52	3704.62	3529.09	6292.77	97.81	60.01	105.13	5.55009	8.58989e-159	6.04448e-156	up	K09286 EREBP-like factor | (RefSeq) ethylene-responsive transcription factor ERF071-like (A)	PREDICTED: ethylene-responsive transcription factor ERF071-like isoform X1 [Gossypium raimondii]	RecName: Full=Ethylene-responsive transcription factor ERF071;	SubName: Full=Uncharacterized protein {ECO:0000313|EMBL:KJB24383.1};	--	GO:0005634,nucleus; GO:0003677,DNA binding; GO:0003700,DNA-binding transcription factor activity; GO:0009873,ethylene-activated signaling pathway; GO:2000280,regulation of root development; GO:0034059,response to anoxia; GO:0006351,transcription, DNA-templated	AP2 domain
NS-49869.114682	141.01	142.78	116.57	1739.62	1425.87	1419.02	457.82	407.4	464.84	5195.79	4879.75	5081.43	-3.59779	1.45063e-156	1.01327e-153	down	--	s-norcoclaurine synthase 2 [Quercus suber]	--	SubName: Full=S-norcoclaurine synthase 2-like {ECO:0000313|RefSeq:XP_018828970.1};	--	--	Pathogenesis-related protein Bet v I family
NS-49869.104432	3.67	1.79	3.01	129.35	126.39	129.42	26	11	27	820	917	977	-5.51411	1.96733e-156	1.36415e-153	down	K02974 small subunit ribosomal protein S24e | (RefSeq) 40S ribosomal protein S24-1-like (A)	PREDICTED: 40S ribosomal protein S24-1-like [Gossypium hirsutum]	RecName: Full=40S ribosomal protein S24-1;	RecName: Full=40S ribosomal protein S24 {ECO:0000256|RuleBase:RU004383};	40S ribosomal protein S24	GO:0009507,chloroplast; GO:0005829,cytosol; GO:0022626,cytosolic ribosome; GO:0022627,cytosolic small ribosomal subunit; GO:0016020,membrane; GO:0005730,nucleolus; GO:0005886,plasma membrane; GO:0042788,polysomal ribosome; GO:0005774,vacuolar membrane; GO:0003729,mRNA binding; GO:0003735,structural constituent of ribosome; GO:0000462,maturation of SSU-rRNA from tricistronic rRNA transcript (SSU-r…	Ribosomal protein S24e
NS-49869.117680	735.41	705.65	730.54	37.4	53.68	38.02	5499.42	4583.11	6941.5	250.08	410.74	302.66	4.04088	1.23514e-155	8.50241e-153	up	K01051 pectinesterase [EC:3.1.1.11] | (RefSeq) hypothetical protein (A)	PREDICTED: 21 kDa protein [Fragaria vesca subsp. vesca]	RecName: Full=21 kDa protein; AltName: Full=1.2 protein; Flags: Precursor;	SubName: Full=Uncharacterized protein {ECO:0000313|EMBL:GAY41377.1};	--	GO:0004857,enzyme inhibitor activity	Plant invertase/pectin methylesterase inhibitor
NS-49869.113027	96.9	87.67	105.49	4.3	4.36	4.9	1067.02	836.03	1488.29	42.02	48.72	56.91	4.39859	1.5597e-155	1.06594e-152	up	K19791 iron transport multicopper oxidase | (RefSeq) L-ascorbate oxidase homolog (A)	hypothetical protein CICLE_v10028140mg [Citrus clementina]	RecName: Full=L-ascorbate oxidase homolog; EC=1.10.3.-; Flags: Precursor;	SubName: Full=Uncharacterized protein {ECO:0000313|EMBL:ESR35729.1};	Multicopper oxidases	GO:0005576,extracellular region; GO:0005507,copper ion binding; GO:0016491,oxidoreductase activity	Multicopper oxidase
NS-49869.114388	184.28	179.15	202.68	47.83	46.5	48.36	7977.52	6684.68	11387.5	1817.16	2020.1	2177	1.99673	7.02441e-155	4.76636e-152	up	K20557 transcription factor VIP1 | (RefSeq) transcription factor VIP1 (A)	PREDICTED: uncharacterized protein LOC102624958 [Citrus sinensis]	RecName: Full=Transcription factor RF2b;	SubName: Full=Uncharacterized protein {ECO:0000313|EMBL:KDO42321.1};	--	GO:0005634,nucleus; GO:0003677,DNA binding; GO:0003700,DNA-binding transcription factor activity; GO:0006351,transcription, DNA-templated	bZIP transcription factor
NS-49869.118939	5.02	3.52	4.62	78.07	79.24	72.59	55.26	33.59	65.12	763.24	886.26	843.23	-4.12644	4.15643e-154	2.80031e-151	down	K13993 HSP20 family protein | (RefSeq) 17.3 kDa class I heat shock protein-like (A)	hypothetical protein CISIN_1g037294mg [Citrus sinensis]	RecName: Full=17.3 kDa class I heat shock protein; AltName: Full=HSP 17.3;	SubName: Full=Uncharacterized protein {ECO:0000313|EMBL:KDO69245.1};	Molecular chaperone (small heat-shock protein Hsp26/Hsp42)	GO:0005737,cytoplasm	Hsp20/alpha crystallin family
NS-49869.122388	428.88	454.55	462.68	1.24	2.07	0.63	2356.28	2176.19	3199.8	6.15	11.73	3.69	8.35094	7.93101e-154	5.30573e-151	up	--	--	--	--	--	--	--
NS-49869.88166	106.22	101.37	100.43	25.23	24.35	21.35	5814.73	4781.56	7141.8	1211.13	1336.37	1214.21	2.1308	1.42975e-153	9.49796e-151	up	K13711 phosphatidylinositol 4-kinase type 2 [EC:2.7.1.67] | (RefSeq) hypothetical protein (A)	hypothetical protein CICLE_v10030931mg [Citrus clementina]	RecName: Full=Phosphatidylinositol 4-kinase gamma 7; Short=AtPI4Kgamma7; Short=PI-4Kgamma7; Short=PI4K gamma 7; EC=2.7.1.67; AltName: Full=Ubiquitin-like domain kinase gamma 7; Short=UbDK gamma 7;	SubName: Full=Uncharacterized protein {ECO:0000313|EMBL:ESR51083.1};	Phosphatidylinositol 4-kinase	GO:0004430,1-phosphatidylinositol 4-kinase activity; GO:0005524,ATP binding; GO:0046854,phosphatidylinositol phosphorylation; GO:0046777,protein autophosphorylation	Phosphatidylinositol 3- and 4-kinase
NS-49869.105860	744.35	780.62	883.96	112.94	129.92	126.37	6930.71	6301.35	10511.4	936.17	1232.21	1245.58	2.68299	1.04388e-152	6.88639e-150	up	--	PREDICTED: uncharacterized protein LOC102629142 [Citrus sinensis]	--	SubName: Full=Uncharacterized protein {ECO:0000313|EMBL:GAY41894.1};	--	--	--
NS-49869.116119	83.18	92.4	96.39	19.36	17.9	16.93	2190.76	2099.68	3285.74	448.66	474.29	465.11	2.33279	3.51586e-152	2.3034e-149	up	K04498 E1A/CREB-binding protein [EC:2.3.1.48] | (RefSeq) histone acetyltransferase HAC2-like (A)	PREDICTED: BI1-like protein [Theobroma cacao]	RecName: Full=Protein LIFEGUARD 4 {ECO:0000303|PubMed:23888068}; Short=AtLFG4 {ECO:0000303|PubMed:23888068};	SubName: Full=Bax inhibitor-1 family protein {ECO:0000313|EMBL:EOX94672.1};	N-methyl-D-aspartate receptor glutamate-binding subunit	GO:0016021,integral component of membrane	Inhibitor of apoptosis-promoting Bax1
NS-49869.125675	10.05	9.2	9.77	70.87	62.4	62.82	180.79	142.86	226.63	1124.84	1132.78	1182.97	-2.75302	7.6357e-152	4.96822e-149	down	K05658 ATP-binding cassette, subfamily B (MDR/TAP), member 1 [EC:7.6.2.2] | (RefSeq) ABC transporter B family member 15-like (A)	hypothetical protein POPTR_0018s13190g [Populus trichocarpa]	RecName: Full=ABC transporter I family member 17; Short=ABC transporter ABCI.17; Short=AtABCI17; AltName: Full=MRP-related protein 1; AltName: Full=Non-intrinsic ABC protein 3;	SubName: Full=Uncharacterized protein {ECO:0000313|EMBL:EEF03792.2};	Multidrug/pheromone exporter, ABC superfamily	GO:0005886,plasma membrane; GO:0005774,vacuolar membrane; GO:0005524,ATP binding; GO:0016887,ATPase activity; GO:0005315,inorganic phosphate transmembrane transporter activity; GO:0005215,transporter activity; GO:0035435,phosphate ion transmembrane transport	ABC transporter
NS-49869.126851	6.55	7.74	6.45	52.62	50.69	51.73	122.85	125.37	155.88	870	958.57	1014.6	-2.91518	3.26204e-151	2.10803e-148	down	K00430 peroxidase [EC:1.11.1.7] | (RefSeq) peroxidase N1-like (A)	hypothetical protein CISIN_1g004174mg [Citrus sinensis]	RecName: Full=Probable receptor-like serine/threonine-protein kinase At5g57670; EC=2.7.11.1;	SubName: Full=Uncharacterized protein {ECO:0000313|EMBL:KDO80473.1};	--	GO:0005886,plasma membrane; GO:0005524,ATP binding; GO:0004675,transmembrane receptor protein serine/threonine kinase activity; GO:0007166,cell surface receptor signaling pathway; GO:0006468,protein phosphorylation	Universal stress protein family
NS-49869.174109	95.53	113.02	108.12	1.6	1.77	2.78	1008.67	1033.62	1461.42	15	19	31	5.65049	3.44041e-151	2.20828e-148	up	K03327 multidrug resistance protein, MATE family | (RefSeq) hypothetical protein (A)	hypothetical protein CISIN_1g043161mg [Citrus sinensis]	RecName: Full=Protein DETOXIFICATION 35 {ECO:0000303|PubMed:11739388}; Short=AtDTX35 {ECO:0000303|PubMed:11739388}; AltName: Full=Multidrug and toxic compound extrusion protein 35 {ECO:0000305}; Short=MATE protein 35 {ECO:0000305}; AltName: Full=Protein DETOXIFYING EFFLUX CARRIER 35 {ECO:0000303|PubMed:19995827}; Short=Protein DTX5 {ECO:0000303|PubMed:19995827}; AltName: Full=Protein FLOWER FLAVO…	SubName: Full=Uncharacterized protein {ECO:0000313|EMBL:KDO56754.1};	Uncharacterized membrane protein, predicted efflux pump	GO:0016021,integral component of membrane; GO:0005774,vacuolar membrane; GO:0005773,vacuole; GO:0015297,antiporter activity; GO:0015238,drug transmembrane transporter activity; GO:0009813,flavonoid biosynthetic process	MatE
NS-49869.109302	3960.39	3716.11	3912	138.59	206.61	178.95	4476.81	3801.29	4988.29	154.87	264.82	243.77	4.23848	1.06359e-150	6.78098e-148	up	K13993 HSP20 family protein | (RefSeq) 17.4 kDa class I heat shock protein-like (A)	HSP20 domain-containing protein [Cephalotus follicularis]	RecName: Full=18.1 kDa class I heat shock protein; AltName: Full=18.1 kDa heat shock protein; Short=AtHsp18.1;	SubName: Full=HSP20 domain-containing protein {ECO:0000313|EMBL:GAV57915.1};	Molecular chaperone (small heat-shock protein Hsp26/Hsp42)	GO:0005737,cytoplasm; GO:0010286,heat acclimation; GO:0009408,response to heat; GO:0009644,response to high light intensity; GO:0042542,response to hydrogen peroxide	Hsp20/alpha crystallin family
NS-49869.110689	2.86	1.42	2.77	86.83	87.07	97.48	44.73	19.17	55.77	1200.32	1376.81	1599.42	-5.23955	1.22035e-150	7.72855e-148	down	K03232 elongation factor 1-beta | (RefSeq) elongation factor 1-beta (A)	hypothetical protein POPTR_009G018600v3 [Populus trichocarpa]	RecName: Full=Elongation factor 1-delta 2; Short=EF-1-delta 2; AltName: Full=Elongation factor 1B-beta 2; AltName: Full=eEF-1B beta 2;	SubName: Full=Uncharacterized protein {ECO:0000313|EMBL:KDP34528.1};	Elongation factor 1 beta/delta chain	GO:0005829,cytosol; GO:0005853,eukaryotic translation elongation factor 1 complex; GO:0003746,translation elongation factor activity	EF-1 guanine nucleotide exchange domain
NS-49869.117534	62.71	69.07	84.93	2.12	2.33	2.93	1646.88	1565.18	2886.54	48.98	61.64	80.35	4.86935	1.74678e-150	1.09892e-147	up	K19791 iron transport multicopper oxidase | (RefSeq) L-ascorbate oxidase homolog (A)	hypothetical protein CUMW_094250 [Citrus unshiu]	RecName: Full=L-ascorbate oxidase homolog; EC=1.10.3.-; Flags: Precursor;	SubName: Full=Uncharacterized protein {ECO:0000313|EMBL:GAY46085.1};	Multicopper oxidases	GO:0005576,extracellular region; GO:0005507,copper ion binding; GO:0016491,oxidoreductase activity	Multicopper oxidase
NS-49869.76252	91.4	94.5	92.13	3.33	2.35	3.31	818.21	733.66	1052.39	26.54	21.44	31.42	4.93939	3.02513e-150	1.88231e-147	up	--	--	--	--	--	--	--
NS-49869.128702	305.21	277.25	317.93	4.48	7.54	8.54	4895.29	3843.1	6568.8	63.52	122.25	143.61	5.43299	3.03163e-150	1.88231e-147	up	K07735 putative transcriptional regulator | (RefSeq) hypothetical protein (A)	hypothetical protein CICLE_v10012318mg [Citrus clementina]	--	SubName: Full=Uncharacterized protein {ECO:0000313|EMBL:ESR44499.1};	--	--	Uncharacterized ACR, COG1678
NS-49869.112070	17.38	16.89	19.67	94.22	84.3	84.67	679.59	569.11	997.75	3234.1	3308.95	3443.88	-2.27396	1.71355e-149	1.05701e-146	down	K01689 enolase [EC:4.2.1.11] | (RefSeq) hypothetical protein (A)	hypothetical protein CICLE_v10020008mg [Citrus clementina]	RecName: Full=Enolase 1, chloroplastic; EC=4.2.1.11; AltName: Full=2-phospho-D-glycerate hydro-lyase 1; AltName: Full=2-phosphoglycerate dehydratase 1; Flags: Precursor;	SubName: Full=Uncharacterized protein {ECO:0000313|EMBL:ESR54104.1};	Enolase	GO:0009507,chloroplast; GO:0009570,chloroplast stroma; GO:0000015,phosphopyruvate hydratase complex; GO:0000287,magnesium ion binding; GO:0004634,phosphopyruvate hydratase activity; GO:0006096,glycolytic process; GO:0009735,response to cytokinin; GO:0010090,trichome morphogenesis	Enolase, C-terminal TIM barrel domain
NS-49869.109008	6.87	6.78	6.14	36.58	33.31	31.34	526.67	447.35	612.15	2456.11	2556.69	2492.22	-2.34415	2.73105e-149	1.6738e-146	down	K08869 aarF domain-containing kinase | (RefSeq) uncharacterized aarF domain-containing protein kinase At5g05200, chloroplastic (A)	uncharacterized aarF domain-containing protein kinase At5g05200, chloroplastic [Herrania umbratica]	RecName: Full=Uncharacterized aarF domain-containing protein kinase At5g05200, chloroplastic; EC=2.7.-.-; Flags: Precursor;	SubName: Full=Uncharacterized protein {ECO:0000313|EMBL:KDO67562.1};	Predicted unusual protein kinase	GO:0009507,chloroplast; GO:0010287,plastoglobule; GO:0005524,ATP binding; GO:0016301,kinase activity	ABC1 family
NS-49869.128176	104.01	113.21	135.22	10.57	11.8	10.9	2458.42	2309.49	4132.98	220.03	280.75	269.02	3.40424	1.16253e-148	7.0792e-146	up	K09184 GATA-binding protein, other eukaryote | (RefSeq) GATA transcription factor 8 (A)	hypothetical protein CICLE_v10032018mg [Citrus clementina]	RecName: Full=GATA transcription factor 8;	RecName: Full=GATA transcription factor {ECO:0000256|PIRNR:PIRNR016992};	GATA-4/5/6 transcription factors	GO:0005634,nucleus; GO:0005667,transcription factor complex; GO:0003682,chromatin binding; GO:0003700,DNA-binding transcription factor activity; GO:0000977,RNA polymerase II regulatory region sequence-specific DNA binding; GO:0001085,RNA polymerase II transcription factor binding; GO:0001228,DNA-binding transcription activator activity, RNA polymerase II-specific; GO:0008270,zinc ion binding; GO:…	GATA zinc finger
NS-49869.63613	108.87	126.64	123.47	10.01	10.79	8.09	1046.61	1055.26	1516.89	85.6	105.59	82.3	3.61577	1.53546e-148	9.29063e-146	up	K03549 KUP system potassium uptake protein | (RefSeq) potassium transporter 11-like (A)	potassium transporter 11 [Quercus suber]	RecName: Full=Potassium transporter 10; Short=AtPOT10;	SubName: Full=Uncharacterized protein {ECO:0000313|EMBL:OAY21890.1};	--	GO:0016021,integral component of membrane; GO:0016020,membrane; GO:0005886,plasma membrane; GO:0015079,potassium ion transmembrane transporter activity	--
NS-49869.136201	512.95	500.21	682.94	27.23	23.34	20.26	1164	1006	1857	58	57	52	4.45987	5.82831e-148	3.50422e-145	up	--	--	--	--	--	--	--
NS-49869.146767	68.13	74.56	80.54	1.63	3.15	2.37	1302.63	1231.16	1987.48	27.57	60.77	47.48	4.94359	1.62373e-147	9.70114e-145	up	--	PREDICTED: uncharacterized protein LOC100249546 [Vitis vinifera]	--	SubName: Full=Uncharacterized protein {ECO:0000313|EMBL:ESR52417.1};	--	--	--
NS-49869.113270	78.52	73.51	80.9	3.97	2.44	2.44	959.66	777.54	1268.94	43.02	30.21	31.41	4.73649	1.20469e-146	7.15252e-144	up	K01052 lysosomal acid lipase/cholesteryl ester hydrolase [EC:3.1.1.13] | (RefSeq) triacylglycerol lipase 2 (A)	hypothetical protein CICLE_v10015421mg [Citrus clementina]	RecName: Full=Triacylglycerol lipase 2; EC=3.1.1.3; Flags: Precursor;	RecName: Full=Lipase {ECO:0000256|PIRNR:PIRNR000862};	Triglyceride lipase-cholesterol esterase	GO:0005576,extracellular region; GO:0016298,lipase activity; GO:0004806,triglyceride lipase activity; GO:0002213,defense response to insect; GO:0016042,lipid catabolic process	--
NS-49869.110833	298.51	252.78	249.05	2133.74	2391.3	2376.78	1109.98	823.94	1146.13	7253.57	9312.19	9672.23	-3.1793	1.33992e-146	7.90603e-144	down	K11187 peroxiredoxin 5, atypical 2-Cys peroxiredoxin [EC:1.11.1.15] | (RefSeq) hypothetical protein (A)	hypothetical protein CDL15_Pgr015471 [Punica granatum]	RecName: Full=Peroxiredoxin-2 {ECO:0000305}; Short=Prx; EC=1.11.1.15 {ECO:0000269|PubMed:11706208, ECO:0000269|PubMed:15032877}; AltName: Full=1-Cys D-peroxiredoxin {ECO:0000303|PubMed:16916801}; AltName: Full=Peroxiredoxin II {ECO:0000303|PubMed:15032877}; AltName: Full=Thioredoxin peroxidase;	SubName: Full=Uncharacterized protein {ECO:0000313|EMBL:OWM66045.1};	Alkyl hydroperoxide reductase/peroxiredoxin	GO:0005623,cell; GO:0004601,peroxidase activity; GO:0051920,peroxiredoxin activity; GO:0045454,cell redox homeostasis	Redoxin
NS-49869.105245	52.58	55.32	57.22	11.65	12.11	11.61	1268.56	1151.9	1785.4	247.53	294.24	292.48	2.22433	9.09199e-146	5.3315e-143	up	K03549 KUP system potassium uptake protein | (RefSeq) putative potassium transporter 12 (A)	Hypothetical protein [Arabidopsis thaliana]	RecName: Full=Retrovirus-related Pol polyprotein from transposon RE2; AltName: Full=Retro element 2 {ECO:0000303|PubMed:10689195}; Short=AtRE2 {ECO:0000303|PubMed:10689195}; Includes: RecName: Full=Protease RE2; EC=3.4.23.-; Includes: RecName: Full=Reverse transcriptase RE2; EC=2.7.7.49; Includes: RecName: Full=Endonuclease RE2;	SubName: Full=T28P6.8 protein {ECO:0000313|EMBL:AAD50001.1};	FOG: Transposon-encoded proteins with TYA, reverse transcriptase, integrase domains in various combinations	GO:0004190,aspartic-type endopeptidase activity; GO:0004519,endonuclease activity; GO:0046872,metal ion binding; GO:0003676,nucleic acid binding; GO:0003964,RNA-directed DNA polymerase activity; GO:0015074,DNA integration; GO:0006310,DNA recombination	Reverse transcriptase (RNA-dependent DNA polymerase)
NS-49869.94260	2.07	3.17	3.04	41.24	40.59	42.31	46.39	61.32	88.15	815.31	917.69	992.12	-3.91307	3.09086e-145	1.80135e-142	down	K22696 protein-lysine N-methyltransferase EEF2KMT [EC:2.1.1.-] | (RefSeq) branched-chain-amino-acid aminotransferase-like protein 1 isoform X1 (A)	PREDICTED: branched-chain-amino-acid aminotransferase-like protein 1 [Gossypium hirsutum]	RecName: Full=Branched-chain-amino-acid aminotransferase-like protein 1; Short=Atbcat-like;	SubName: Full=Branched-chain-amino-acid aminotransferase-like protein 1 {ECO:0000313|EMBL:JAU23311.1}; Flags: Fragment;	Branched chain aminotransferase BCAT1, pyridoxal phosphate enzymes type IV superfamily	GO:0003824,catalytic activity; GO:0008152,metabolic process	--
NS-49869.169791	104.54	105.51	114.1	13.11	11.09	12.34	841.04	736.77	1168.5	94.15	91.18	105.43	3.13072	3.32623e-144	1.9267e-141	up	K05658 ATP-binding cassette, subfamily B (MDR/TAP), member 1 [EC:7.6.2.2] | (RefSeq) uncharacterized protein LOC111781709 (A)	Oxoglutarate/iron-dependent dioxygenase [Corchorus olitorius]	RecName: Full=Protein SRG1; Short=AtSRG1; AltName: Full=Protein SENESCENCE-RELATED GENE 1;	SubName: Full=Oxoglutarate/iron-dependent dioxygenase {ECO:0000313|EMBL:OMO80259.1};	Iron/ascorbate family oxidoreductases	GO:0046872,metal ion binding; GO:0016682,oxidoreductase activity, acting on diphenols and related substances as donors, oxygen as acceptor; GO:0010150,leaf senescence	2OG-Fe(II) oxygenase superfamily
NS-49869.147085	392.11	437.2	467.19	82.29	79.19	79.25	1376.62	1346.89	2023.69	264.81	291.92	305.48	2.35171	7.94481e-143	4.57409e-140	up	K02964 small subunit ribosomal protein S18e | (RefSeq) 40S ribosomal protein S18-like (A)	40S ribosomal protein S18-like [Cajanus cajan]	RecName: Full=40S ribosomal protein S18;	SubName: Full=Uncharacterized protein {ECO:0000313|EMBL:KRG91660.1, ECO:0000313|EnsemblPlants:GLYMA20G30730.1};	Ribosomal protein S18	GO:0005618,cell wall; GO:0005829,cytosol; GO:0022626,cytosolic ribosome; GO:0022627,cytosolic small ribosomal subunit; GO:0016020,membrane; GO:0005730,nucleolus; GO:0005886,plasma membrane; GO:0009506,plasmodesma; GO:0005840,ribosome; GO:0015935,small ribosomal subunit; GO:0005774,vacuolar membrane; GO:0005773,vacuole; GO:0003729,mRNA binding; GO:0019843,rRNA binding; GO:0003735,structural consti…	Ribosomal protein S13/S18
NS-49869.82184	596.56	629.15	632.14	22.58	23.32	35.42	1712	1591	2210.99	60	71	113	4.40566	8.22813e-143	4.70867e-140	up	--	PREDICTED: uncharacterized protein LOC104585808 [Nelumbo nucifera]	--	SubName: Full=uncharacterized protein LOC104585808 {ECO:0000313|RefSeq:XP_010241110.1};	--	--	Wound-induced protein
NS-49869.109902	0.42	0.82	0.91	42.76	41.97	33.22	15.56	25.87	43.27	1379.61	1548.31	1270.11	-5.74906	8.32654e-143	4.73646e-140	down	--	hypothetical protein CUMW_103220 [Citrus unshiu]	RecName: Full=Proline transporter 1; Short=AtPROT1;	SubName: Full=Uncharacterized protein {ECO:0000313|EMBL:GAY47258.1};	Amino acid transporters	GO:0016021,integral component of membrane; GO:0005886,plasma membrane; GO:0015193,L-proline transmembrane transporter activity; GO:0015824,proline transport	Transmembrane amino acid transporter protein
NS-49869.124238	9.43	10.65	9.88	55.25	56.98	53.86	187.17	182.56	253.18	967.36	1140.95	1118.6	-2.47601	1.27702e-142	7.22093e-140	down	K05605 3-hydroxyisobutyryl-CoA hydrolase [EC:3.1.2.4] | (RefSeq) 3-hydroxyisobutyryl-CoA hydrolase-like protein 3, mitochondrial isoform X1 (A)	PREDICTED: 3-hydroxyisobutyryl-CoA hydrolase-like protein 3, mitochondrial isoform X3 [Juglans regia]	RecName: Full=3-hydroxyisobutyryl-CoA hydrolase-like protein 3, mitochondrial; EC=3.1.2.-; Flags: Precursor;	SubName: Full=3-hydroxyisobutyryl-CoA hydrolase-like protein 3, mitochondrial isoform X3 {ECO:0000313|RefSeq:XP_018838097.1};	Enoyl-CoA hydratase	GO:0005829,cytosol; GO:0005739,mitochondrion; GO:0003860,3-hydroxyisobutyryl-CoA hydrolase activity	Enoyl-CoA hydratase/isomerase
NS-49869.73951	203.5	225.14	215.18	2.03	3.36	3.22	995	960.74	1318.56	9	17	17	6.152	1.87929e-142	1.05636e-139	up	--	PREDICTED: uncharacterized protein LOC104585806 [Nelumbo nucifera]	--	SubName: Full=uncharacterized protein LOC104585806 {ECO:0000313|RefSeq:XP_010241108.1};	--	--	Wound-induced protein
NS-49869.145332	174.71	185.36	180.6	5.15	7.56	8.62	824.53	763.86	1066.65	22	37	44	4.59121	2.04996e-142	1.14552e-139	up	--	--	--	--	--	--	--
NS-49869.153548	137.3	137.84	128.8	0.51	0.88	0.88	1628.64	1415.28	1959.94	5.38	10.57	10.96	7.43671	2.85983e-142	1.58873e-139	up	K13448 calcium-binding protein CML | (RefSeq) calcium-binding protein CML24 (A)	PREDICTED: probable calcium-binding protein CML23 [Populus euphratica]	RecName: Full=Probable calcium-binding protein CML23; AltName: Full=Calmodulin-like protein 23;	SubName: Full=Uncharacterized protein {ECO:0000313|EMBL:EEE98380.2};	Calmodulin and related proteins (EF-Hand superfamily)	GO:0005509,calcium ion binding; GO:0009909,regulation of flower development; GO:0080164,regulation of nitric oxide metabolic process	EF hand
NS-49869.114562	369.02	364.37	391.29	136.73	125	131.62	8924.36	7604.76	12239.1	2911.03	3043.57	3322.96	1.5186	5.40238e-142	2.98375e-139	up	K00294 1-pyrroline-5-carboxylate dehydrogenase [EC:1.2.1.88] | (RefSeq) delta-1-pyrroline-5-carboxylate dehydrogenase 12A1, mitochondrial (A)	PREDICTED: delta-1-pyrroline-5-carboxylate dehydrogenase 12A1, mitochondrial isoform X1 [Citrus sinensis]	RecName: Full=Delta-1-pyrroline-5-carboxylate dehydrogenase 12A1, mitochondrial; Short=AtP5CDH; Short=P5C dehydrogenase; EC=1.2.1.88; AltName: Full=Aldehyde dehydrogenase family 12 member A1; AltName: Full=L-glutamate gamma-semialdehyde dehydrogenase; Flags: Precursor;	SubName: Full=Uncharacterized protein {ECO:0000313|EMBL:ESR52883.1};	Aldehyde dehydrogenase	GO:0009507,chloroplast; GO:0005759,mitochondrial matrix; GO:0005739,mitochondrion; GO:0003842,1-pyrroline-5-carboxylate dehydrogenase activity; GO:0050897,cobalt ion binding; GO:0008270,zinc ion binding; GO:0010133,proline catabolic process to glutamate; GO:0006560,proline metabolic process; GO:0072593,reactive oxygen species metabolic process; GO:0009651,response to salt stress	Aldehyde dehydrogenase family
NS-49869.169830	290.03	236.5	242.34	9.92	11.49	11.92	1489.31	1059.18	1562.61	46	61	66	4.4755	2.82258e-141	1.5499e-138	up	K00475 naringenin 3-dioxygenase [EC:1.14.11.9] | (RefSeq) naringenin,2-oxoglutarate 3-dioxygenase isoform X1 (A)	flavanone-3-hydroxylase [Dimocarpus longan]	RecName: Full=Naringenin,2-oxoglutarate 3-dioxygenase; EC=1.14.11.9 {ECO:0000250|UniProtKB:Q7XZQ7}; AltName: Full=FHT; AltName: Full=Flavanone-3-hydroxylase; Short=F3H; Flags: Fragment;	SubName: Full=Flavanone-3-hydroxylase {ECO:0000313|EMBL:ABO48521.1};	Iron/ascorbate family oxidoreductases	GO:0031418,L-ascorbic acid binding; GO:0046872,metal ion binding; GO:0045486,naringenin 3-dioxygenase activity; GO:0009813,flavonoid biosynthetic process	2OG-Fe(II) oxygenase superfamily
NS-49869.103676	6.25	14.09	12.19	557.08	444.52	446.9	25.25	49.83	61.18	2050.16	1873.72	1967.16	-5.54921	3.56288e-141	1.94517e-138	down	K00522 ferritin heavy chain [EC:1.16.3.2] | (RefSeq) ferritin-3, chloroplastic (A)	hypothetical protein CISIN_1g023956mg [Citrus sinensis]	RecName: Full=Ferritin-3, chloroplastic; EC=1.16.3.1; AltName: Full=SFerH-3; Flags: Precursor;	RecName: Full=Ferritin {ECO:0000256|RuleBase:RU361145}; EC=1.16.3.1 {ECO:0000256|RuleBase:RU361145};	Ferritin	GO:0009507,chloroplast; GO:0005737,cytoplasm; GO:0008199,ferric iron binding; GO:0004322,ferroxidase activity; GO:0005506,iron ion binding; GO:0006880,intracellular sequestering of iron ion; GO:0006826,iron ion transport	Ferritin-like domain
NS-49869.121933	114.39	111.16	122.97	27.59	25.56	23.18	2688.59	2254.98	3737.23	570.94	604.92	569	2.19596	1.12522e-140	6.10805e-138	up	--	PREDICTED: uncharacterized protein LOC107409574 [Ziziphus jujuba]	--	SubName: Full=Uncharacterized protein {ECO:0000313|EMBL:PKI42652.1};	--	--	--
NS-49869.100245	127.83	123.17	144.3	23.02	24.96	24.4	3886.21	3229.62	5683.31	615.16	762.79	772.92	2.45325	2.28548e-140	1.23359e-137	up	--	hypothetical protein CICLE_v10030866mg [Citrus clementina]	RecName: Full=DUF724 domain-containing protein 3 {ECO:0000305}; Short=AtDUF3 {ECO:0000303|PubMed:19795213};	SubName: Full=Uncharacterized protein {ECO:0000313|EMBL:ESR50925.1};	--	GO:0005773,vacuole; GO:0042803,protein homodimerization activity; GO:0040008,regulation of growth	Agenet domain
NS-49869.74184	921.41	838.72	965.37	47.36	58.45	69.2	7343	5802	9791	337	476	586	3.92994	6.265e-140	3.36243e-137	up	K03686 molecular chaperone DnaJ | (RefSeq) uncharacterized protein LOC107618490 (A)	hypothetical protein CICLE_v10002683mg [Citrus clementina]	RecName: Full=Chaperone protein dnaJ 11, chloroplastic; Short=AtDjC11; Short=AtJ11; Flags: Precursor;	SubName: Full=Uncharacterized protein {ECO:0000313|EMBL:ESR48431.1};	Molecular chaperone (DnaJ superfamily)	GO:0009507,chloroplast; GO:0009570,chloroplast stroma; GO:0005634,nucleus; GO:0009536,plastid	DnaJ domain
NS-49869.80180	37.42	43.25	50.22	1.46	1.7	1.66	1045.01	1041.85	1815.85	35.75	47.89	48.47	4.76065	1.55686e-139	8.30875e-137	up	--	uncharacterized protein LOC110668938 [Hevea brasiliensis]	--	SubName: Full=Uncharacterized protein {ECO:0000313|EMBL:OAY42823.1};	--	--	Myb/SANT-like DNA-binding domain
NS-49869.167626	201.27	228.42	221.63	1.86	0.59	1.94	1330.17	1312.67	1854.75	11	4	13.7	7.17297	1.31744e-138	6.99173e-136	up	K13082 bifunctional dihydroflavonol 4-reductase/flavanone 4-reductase [EC:1.1.1.219 1.1.1.234] | (RefSeq) hypothetical protein (A)	dihydroflavonol-4-reductase [Citrus sinensis]	RecName: Full=Dihydroflavonol 4-reductase; Short=DFR; EC=1.1.1.219 {ECO:0000250|UniProtKB:Q9XES5}; AltName: Full=Dihydrokaempferol 4-reductase; AltName: Full=Flavanone 4-reductase; Short=FNR; EC=1.1.1.234 {ECO:0000250|UniProtKB:Q9XES5};	SubName: Full=Uncharacterized protein {ECO:0000313|EMBL:ESR48272.1};	Flavonol reductase/cinnamoyl-CoA reductase	GO:0050662,coenzyme binding; GO:0045552,dihydrokaempferol 4-reductase activity; GO:0047890,flavanone 4-reductase activity; GO:0009718,anthocyanin-containing compound biosynthetic process	--
NS-49869.104970	73.41	71.94	79.4	3.96	2.24	3.86	1431.3	1211.27	1998.37	68.16	44.09	78.8	4.48438	1.77196e-138	9.35161e-136	up	K01610 phosphoenolpyruvate carboxykinase (ATP) [EC:4.1.1.49] | (RefSeq) phosphoenolpyruvate carboxykinase [ATP]-like (A)	hypothetical protein CICLE_v10025088mg [Citrus clementina]	RecName: Full=Phosphoenolpyruvate carboxykinase (ATP); Short=PEP carboxykinase; Short=PEPCK; EC=4.1.1.49;	SubName: Full=Uncharacterized protein {ECO:0000313|EMBL:ESR39434.1};	--	GO:0005829,cytosol; GO:0016020,membrane; GO:0005730,nucleolus; GO:0005634,nucleus; GO:0005524,ATP binding; GO:0004612,phosphoenolpyruvate carboxykinase (ATP) activity; GO:0016036,cellular response to phosphate starvation; GO:0009817,defense response to fungus, incompatible interaction; GO:0006094,gluconeogenesis; GO:0046686,response to cadmium ion	Phosphoenolpyruvate carboxykinase
NS-49869.94581	1794.07	1693.65	1944.14	88.51	74.2	58.34	921.99	806.64	1060.09	48	46	39	4.29401	2.29484e-136	1.20443e-133	up	K13993 HSP20 family protein | (RefSeq) hypothetical protein (A)	heat-shock protein 17.6 [Mangifera indica]	RecName: Full=18.2 kDa class I heat shock protein;	SubName: Full=Heat-shock protein 17.6 {ECO:0000313|EMBL:AJA79008.1};	Molecular chaperone (small heat-shock protein Hsp26/Hsp42)	GO:0005737,cytoplasm	--
NS-49869.114163	1505.62	1443.75	1683.62	5559.7	5552.32	6067.99	3896.12	3300.11	5272.17	13396.6	15336.9	17582.7	-2.00183	2.8152e-136	1.46941e-133	down	K09872 aquaporin PIP | (RefSeq) PIP1; probable aquaporin PIP-type 7a (A)	aquaporin, partial [Trifolium pratense]	RecName: Full=Aquaporin PIP1-3; Short=AtPIP1;3; AltName: Full=Plasma membrane intrinsic protein 1c; Short=PIP1c; AltName: Full=Transmembrane protein B; Short=TMP-B;	SubName: Full=Plasma membrane intrinsic protein {ECO:0000313|EMBL:ACX37447.1}; Flags: Fragment;	Aquaporin (major intrinsic protein family)	GO:0009507,chloroplast; GO:0005887,integral component of plasma membrane; GO:0016020,membrane; GO:0005886,plasma membrane; GO:0015250,water channel activity; GO:0034220,ion transmembrane transport; GO:0009414,response to water deprivation; GO:0006833,water transport	Major intrinsic protein
NS-49869.149124	75.45	81.24	84.98	4.05	3.65	5.72	2331.01	2164.49	3401.18	110.03	113.48	184.05	4.17102	6.60552e-136	3.42895e-133	up	K22683 aspartyl protease family protein [EC:3.4.23.-] | (RefSeq) aspartyl protease family protein 2 (A)	PREDICTED: basic 7S globulin-like [Juglans regia]	RecName: Full=Basic 7S globulin 2; AltName: Full=SBg7S; Short=Bg; Contains: RecName: Full=Basic 7S globulin 2 high kDa subunit; Contains: RecName: Full=Basic 7S globulin 2 low kDa subunit; Flags: Precursor;	SubName: Full=basic 7S globulin-like {ECO:0000313|RefSeq:XP_018847416.1};	Aspartyl protease	GO:0004190,aspartic-type endopeptidase activity; GO:0045735,nutrient reservoir activity; GO:0030163,protein catabolic process; GO:0006508,proteolysis	Xylanase inhibitor N-terminal
NS-49869.118809	1230.08	1258.12	1357.9	387.42	361.85	330.54	2448	2227	3204	730	782	752	1.69367	7.31365e-136	3.77591e-133	up	K01568 pyruvate decarboxylase [EC:4.1.1.1] | (RefSeq) pyruvate decarboxylase 2 (A)	PREDICTED: pyruvate decarboxylase 2 [Vigna angularis]	RecName: Full=Pyruvate decarboxylase 1; Short=PDC; EC=4.1.1.1; Flags: Fragment;	SubName: Full=Uncharacterized protein {ECO:0000313|EMBL:BAT84060.1};	Thiamine pyrophosphate-requiring enzyme	GO:0000287,magnesium ion binding; GO:0004737,pyruvate decarboxylase activity; GO:0030976,thiamine pyrophosphate binding	--
NS-49869.121188	103	102.69	113.4	22.88	20.34	21.14	1360	1173	1924	267.5	272	293.5	2.30192	7.71548e-136	3.96183e-133	up	--	hypothetical protein TorRG33x02_307100 [Trema orientalis]	--	SubName: Full=Uncharacterized protein {ECO:0000313|EMBL:EXB39325.1};	--	--	--
NS-49869.113322	17.91	18.37	16.91	63.29	62.96	64.62	557.91	493.57	682.53	1733.23	1971.93	2097.58	-1.84123	2.57627e-135	1.31578e-132	down	K07760 cyclin-dependent kinase [EC:2.7.11.22] | (RefSeq) hypothetical protein (A)	hypothetical protein CICLE_v10012202mg [Citrus clementina]	RecName: Full=Cyclin-dependent kinase B1-2; Short=CDKB1;2; EC=2.7.11.22; EC=2.7.11.23;	SubName: Full=Uncharacterized protein {ECO:0000313|EMBL:ESR42904.1};	Protein kinase PCTAIRE and related kinases	GO:0000307,cyclin-dependent protein kinase holoenzyme complex; GO:0005737,cytoplasm; GO:0005634,nucleus; GO:0005524,ATP binding; GO:0004693,cyclin-dependent protein serine/threonine kinase activity; GO:0004674,protein serine/threonine kinase activity; GO:0008353,RNA polymerase II CTD heptapeptide repeat kinase activity; GO:0000082,G1/S transition of mitotic cell cycle; GO:0010444,guard mother cel…	Protein kinase domain
NS-49869.186344	17.92	15.65	12.7	171.26	175.51	157.27	429.37	323.57	393.63	3612.45	4233.75	3933.57	-3.44449	1.78616e-134	9.07371e-132	down	--	PREDICTED: non-specific lipid-transfer protein 2-like [Gossypium arboreum]	RecName: Full=Non-specific lipid-transfer protein 2; Short=LTP 2;	SubName: Full=Putative non-specific lipid-transfer protein 2-like {ECO:0000313|EMBL:JAP12123.1};	--	GO:0008289,lipid binding; GO:0006869,lipid transport	--
NS-49869.117402	0.2	0.32	0.43	18.28	18.25	17.69	9.25	12.77	25.58	734.85	838.94	842.49	-5.76534	2.64961e-134	1.33884e-131	down	K14638 solute carrier family 15 (peptide/histidine transporter), member 3/4 | (RefSeq) protein NRT1/ PTR FAMILY 4.6 (A)	PREDICTED: protein NRT1/ PTR FAMILY 4.6 isoform X1 [Citrus sinensis]	RecName: Full=Protein NRT1/ PTR FAMILY 4.6; Short=AtNPF4.6; AltName: Full=Nitrate transporter 1.2; AltName: Full=Nitrate transporter NTL1; AltName: Full=Protein ABA-IMPORTING TRANSPORTER 1;	SubName: Full=Uncharacterized protein {ECO:0000313|EMBL:KDO76043.1};	H+/oligopeptide symporter	GO:0016021,integral component of membrane; GO:0005886,plasma membrane; GO:0090440,abscisic acid transmembrane transporter activity; GO:0015293,symporter activity; GO:0080168,abscisic acid transport; GO:0042128,nitrate assimilation; GO:0010119,regulation of stomatal movement; GO:0009624,response to nematode	POT family
NS-49869.175170	210.22	242.39	210.24	27.67	29.14	28.35	1293.93	1298.38	1635.21	153	184.45	186.85	2.921	4.78296e-134	2.40403e-131	up	K20617 cytochrome P450 family 71 subfamily A | (RefSeq) cytochrome P450 71A9-like (A)	Cytochrome P450 [Corchorus capsularis]	RecName: Full=Cytochrome P450 71B36; EC=1.14.-.-;	SubName: Full=Cytochrome P450 {ECO:0000313|EMBL:OMO60288.1};	Cytochrome P450 CYP2 subfamily	GO:0016021,integral component of membrane; GO:0016020,membrane; GO:0020037,heme binding; GO:0005506,iron ion binding; GO:0016709,oxidoreductase activity, acting on paired donors, with incorporation or reduction of molecular oxygen, NAD(P)H as one donor, and incorporation of one atom of oxygen; GO:0044550,secondary metabolite biosynthetic process	Cytochrome P450
NS-49869.82846	224.06	230.9	229.45	3.65	4.16	3.05	875.47	790.14	1112.35	13	17	13	5.91161	7.32527e-134	3.66248e-131	up	--	--	--	--	--	--	--
NS-49869.73707	164.77	174.07	197.67	21.19	20.86	23.61	1126.31	1034.3	1712.67	129.79	146.26	172.26	2.99543	1.64989e-133	8.20589e-131	up	--	WI12 domain-containing protein, partial [Cephalotus follicularis]	RecName: Full=Wound-induced protein 1;	SubName: Full=WI12 domain-containing protein {ECO:0000313|EMBL:GAV62460.1}; Flags: Fragment;	--	--	Wound-induced protein WI12
NS-49869.130108	6124.69	6574.55	7142.51	499.64	582.49	668.11	9609.04	9239.05	13015.4	755.07	1009.88	1223.95	3.32159	2.22284e-133	1.0998e-130	up	--	--	--	--	--	--	--
NS-49869.109634	2.24	2.66	2.52	32.15	29.75	30.59	47.14	48.43	68.7	597.39	632.29	674.28	-3.64371	2.00852e-131	9.8861e-129	down	K11253 histone H3 | (RefSeq) histone H3.3-like (A)	histone H3 type 1, partial [Tetrabaena socialis]	RecName: Full=Histone H3.3; Flags: Fragment;	SubName: Full=Uncharacterized protein {ECO:0000313|EnsemblPlants:Bra006084.1-P};	Histones H3 and H4	GO:0000786,nucleosome; GO:0005634,nucleus; GO:0003677,DNA binding; GO:0046982,protein heterodimerization activity	Core histone H2A/H2B/H3/H4
NS-49869.103495	47.11	46.42	53.54	1.07	2.11	1.62	1172.35	996.85	1723.61	23.34	52.93	42.05	4.92905	3.12997e-131	1.53265e-128	up	K15283 solute carrier family 35, member E1 | (RefSeq) triose phosphate/phosphate translocator, chloroplastic (A)	PREDICTED: triose phosphate/phosphate translocator, chloroplastic isoform X2 [Gossypium arboreum]	RecName: Full=Triose phosphate/phosphate translocator, chloroplastic; Short=cTPT; AltName: Full=E29; AltName: Full=p36; Flags: Precursor;	SubName: Full=Uncharacterized protein {ECO:0000313|EMBL:KNA24174.1};	Glucose-6-phosphate/phosphate and phosphoenolpyruvate/phosphate antiporter	GO:0031969,chloroplast membrane; GO:0016021,integral component of membrane; GO:0022857,transmembrane transporter activity	Triose-phosphate Transporter family
NS-49869.97119	3.4	2.19	1.53	252.69	277.69	228.47	16	9	9	1076	1354	1162	-6.82201	4.51742e-131	2.2007e-128	down	K13993 HSP20 family protein | (RefSeq) 16.9 kDa class I heat shock protein 1-like (A)	unnamed protein product [Coffea canephora]	RecName: Full=22.0 kDa class IV heat shock protein; Flags: Precursor;	SubName: Full=Uncharacterized protein {ECO:0000313|EMBL:CDO97663.1};	Molecular chaperone (small heat-shock protein Hsp26/Hsp42)	GO:0005788,endoplasmic reticulum lumen	--
NS-49869.117706	2071.3	2355.7	2722.91	195.51	234.92	247.21	8249.49	8214.31	13468.6	709.83	976.93	1073.65	3.32577	2.89177e-130	1.40156e-127	up	K00789 S-adenosylmethionine synthetase [EC:2.5.1.6] | (RefSeq) hypothetical protein (A)	S-adenosylmethionine synthase, partial [Nicotiana tabacum]	RecName: Full=S-adenosylmethionine synthase 1; Short=AdoMet synthase 1; EC=2.5.1.6 {ECO:0000250|UniProtKB:Q96551}; AltName: Full=Methionine adenosyltransferase 1; Short=MAT 1;	SubName: Full=S-adenosylmethionine synthase {ECO:0000313|EMBL:BAA21726.1}; Flags: Fragment;	S-adenosylmethionine synthetase	GO:0005829,cytosol; GO:0005524,ATP binding; GO:0046872,metal ion binding; GO:0004478,methionine adenosyltransferase activity; GO:0006730,one-carbon metabolic process; GO:0006556,S-adenosylmethionine biosynthetic process	S-adenosylmethionine synthetase, N-terminal domain
NS-49869.129084	470.37	456.66	504.28	79.61	77.58	93.14	9473.15	7941.67	13114.8	1413.52	1575.47	1961.68	2.51317	1.1948e-129	5.76149e-127	up	K19996 phosphatidylinositol transfer protein SFH5 | (RefSeq) hypothetical protein (A)	hypothetical protein CUMW_045650 [Citrus unshiu]	RecName: Full=Patellin-3;	SubName: Full=Uncharacterized protein {ECO:0000313|EMBL:GAY39604.1};	Phosphatidylinositol transfer protein SEC14 and related proteins	GO:0005737,cytoplasm; GO:0005886,plasma membrane; GO:0008289,lipid binding; GO:0007049,cell cycle; GO:0051301,cell division	CRAL/TRIO domain
NS-49869.117720	97.72	100.81	101.63	32.95	33.77	35.3	3257.18	2897.49	4390.85	965.05	1131.13	1225.35	1.5611	1.88508e-128	9.04421e-126	up	K00831 phosphoserine aminotransferase [EC:2.6.1.52] | (RefSeq) phosphoserine aminotransferase 2, chloroplastic-like (A)	PREDICTED: phosphoserine aminotransferase 2, chloroplastic-like [Citrus sinensis]	RecName: Full=Phosphoserine aminotransferase 2, chloroplastic; Short=AtPSAT2; EC=2.6.1.52; Flags: Precursor;	RecName: Full=Phosphoserine aminotransferase {ECO:0000256|RuleBase:RU004505}; EC=2.6.1.52 {ECO:0000256|RuleBase:RU004505};	Phosphoserine aminotransferase	GO:0009507,chloroplast; GO:0009570,chloroplast stroma; GO:0009534,chloroplast thylakoid; GO:0004648,O-phospho-L-serine:2-oxoglutarate aminotransferase activity; GO:0006564,L-serine biosynthetic process; GO:0046686,response to cadmium ion	Aminotransferase class-V
NS-49869.114801	487.7	467.38	439.23	4813.47	5410	6402.24	6965.08	5771.85	8068.75	60813.3	78184.2	96030.5	-3.58517	2.95297e-128	1.40965e-125	down	K24028 salicylic acid 3-hydroxylase [EC:1.14.11.-] | (RefSeq) 2-oxoacid-dependent dioxygenase (A)	PREDICTED: protein DOWNY MILDEW RESISTANCE 6-like [Nicotiana attenuata]	RecName: Full=Flavanone 3-dioxygenase 2 {ECO:0000305}; EC=1.14.11.9 {ECO:0000269|PubMed:18413994}; AltName: Full=Flavanone 3-beta-hydroxylase 2 {ECO:0000305}; AltName: Full=Flavanone 3-hydroxylase 2 {ECO:0000303|PubMed:18413994}; Short=OsF3H-2 {ECO:0000303|PubMed:18413994};	SubName: Full=flavonol synthase/flavanone 3-hydroxylase-like {ECO:0000313|RefSeq:XP_009785264.1};	Iron/ascorbate family oxidoreductases	GO:0031418,L-ascorbic acid binding; GO:0046872,metal ion binding; GO:0045486,naringenin 3-dioxygenase activity; GO:0009813,flavonoid biosynthetic process	2OG-Fe(II) oxygenase superfamily
NS-49869.114755	66.59	59.47	61.01	327.15	314.81	365.58	2106.32	1622.29	2500.61	9095.02	10008.2	12046.1	-2.4238	5.31088e-128	2.52256e-125	down	K10528 hydroperoxide lyase [EC:4.1.2.-] | (RefSeq) hypothetical protein (A)	hypothetical protein CUMW_230240 [Citrus unshiu]	RecName: Full=Fatty acid hydroperoxide lyase, chloroplastic {ECO:0000303|PubMed:10859201}; Short=LeHPL {ECO:0000303|PubMed:10859201}; EC=4.2.99.- {ECO:0000305}; AltName: Full=Cytochrome P450 74B {ECO:0000305};	SubName: Full=Uncharacterized protein {ECO:0000313|EMBL:GAY64014.1};	--	GO:0009941,chloroplast envelope; GO:0009707,chloroplast outer membrane; GO:0016021,integral component of membrane; GO:0020037,heme binding; GO:0005506,iron ion binding; GO:0016829,lyase activity; GO:0004497,monooxygenase activity; GO:0016705,oxidoreductase activity, acting on paired donors, with incorporation or reduction of molecular oxygen; GO:0006952,defense response; GO:0031408,oxylipin biosy…	Cytochrome P450
NS-49869.117022	12.21	15.55	13.7	150.85	153.3	193.7	289.77	318.43	420.46	3151.86	3663.26	4799.3	-3.59021	7.64408e-128	3.61272e-125	down	K04564 superoxide dismutase, Fe-Mn family [EC:1.15.1.1] | (RefSeq) superoxide dismutase [Fe] 2, chloroplastic-like (A)	iron superoxide dismutase, partial [Litchi chinensis]	RecName: Full=Superoxide dismutase [Fe] 2, chloroplastic; EC=1.15.1.1; AltName: Full=Protein ALBINO OR PALE GREEN 8; AltName: Full=Protein FE SUPEROXIDE DISMUTASE 2; Flags: Precursor;	SubName: Full=Iron superoxide dismutase {ECO:0000313|EMBL:AEY78486.2}; Flags: Fragment;	Manganese superoxide dismutase	GO:0009507,chloroplast; GO:0042644,chloroplast nucleoid; GO:0009534,chloroplast thylakoid; GO:0009295,nucleoid; GO:0009579,thylakoid; GO:0046872,metal ion binding; GO:0004784,superoxide dismutase activity; GO:0055114,oxidation-reduction process; GO:0009411,response to UV	Iron/manganese superoxide dismutases, C-terminal domain
NS-49869.102404	2.2	2.57	1.84	123.54	132.16	159.52	17.99	18.29	19.22	903.63	1106.14	1388.32	-6.03837	1.33174e-127	6.26286e-125	down	--	--	--	--	--	--	--
NS-49869.96857	117.99	119.75	114.91	12.19	10.88	10.65	715.14	631.74	879.58	66.42	67.85	69.13	3.35476	3.36267e-127	1.5736e-124	up	--	--	--	--	--	--	--
NS-49869.114506	73.58	67.32	69.36	263.08	268.81	285.2	3038.01	2395.92	3715.62	9534.71	11140.2	12247.5	-1.95059	3.44366e-127	1.6036e-124	down	K17609 nucleoredoxin [EC:1.8.1.8] | (RefSeq) probable nucleoredoxin 2 (A)	PREDICTED: probable nucleoredoxin 2 isoform X2 [Ricinus communis]	RecName: Full=Probable nucleoredoxin 2; Short=OsNrx2; EC=1.8.1.8;	SubName: Full=Uncharacterized protein {ECO:0000313|EMBL:CCB45415.1};	Thioredoxin, nucleoredoxin and related proteins	GO:0005737,cytoplasm; GO:0047134,protein-disulfide reductase activity; GO:0004791,thioredoxin-disulfide reductase activity; GO:0045454,cell redox homeostasis	Thioredoxin-like
NS-49869.104075	6.79	6.41	7.53	425.62	574.99	867.4	81.87	66.89	116.47	4547.55	7028.06	11009.1	-6.50963	3.5821e-127	1.65993e-124	down	--	--	--	--	--	--	--
NS-49869.115733	54.19	56.76	56.87	361.07	287.32	297.91	413.45	376	551.53	2462	2242	2417.99	-2.52037	1.74688e-126	8.05568e-124	down	--	--	--	--	--	--	--
NS-49869.141699	170.28	147.35	184.72	24.86	20.25	21.74	5263.83	3928.31	7397.94	675.56	629.28	700.14	2.91818	2.91833e-126	1.33928e-123	up	K19791 iron transport multicopper oxidase | (RefSeq) L-ascorbate oxidase homolog (A)	PREDICTED: L-ascorbate oxidase homolog isoform X2 [Citrus sinensis]	RecName: Full=L-ascorbate oxidase homolog; EC=1.10.3.-; Flags: Precursor;	SubName: Full=Uncharacterized protein {ECO:0000313|EMBL:ESR60820.1};	Multicopper oxidases	GO:0005576,extracellular region; GO:0005507,copper ion binding; GO:0016491,oxidoreductase activity	Multicopper oxidase
NS-49869.118326	500.55	509.39	437.1	12.92	21.03	20.82	7886.45	6936.78	8869.6	179.91	334.94	344.04	4.7112	3.04055e-126	1.38865e-123	up	--	--	--	--	--	--	--
NS-49869.78148	92.58	103.21	101.18	3.15	2.5	2.85	667.82	646.83	926.5	20.31	18.45	21.93	5.11782	4.57762e-126	2.08065e-123	up	--	hypothetical protein CDL15_Pgr018728 [Punica granatum]	--	SubName: Full=Uncharacterized protein {ECO:0000313|EMBL:OWM64157.1};	--	--	--
NS-49869.101526	1225.13	1160.55	1123.29	44.84	45.33	50.04	1202.01	1035	1228	44	51	60	4.4028	5.63095e-126	2.54723e-123	up	--	--	--	--	--	--	--
NS-49869.122173	925.32	891.15	945.47	26.14	23.83	41.39	7304.26	6106.7	9496	184.27	192.27	347.26	4.88803	1.35854e-125	6.11638e-123	up	K05770 translocator protein | (RefSeq) translocator protein homolog (A)	hypothetical protein JCGZ_13908 [Jatropha curcas]	RecName: Full=Translocator protein homolog; Short=AtTSPO;	SubName: Full=Uncharacterized protein {ECO:0000313|EMBL:KDP28137.1};	--	GO:0031969,chloroplast membrane; GO:0005783,endoplasmic reticulum; GO:0005789,endoplasmic reticulum membrane; GO:0005794,Golgi apparatus; GO:0000139,Golgi membrane; GO:0005795,Golgi stack; GO:0016021,integral component of membrane; GO:0016020,membrane; GO:0020037,heme binding; GO:0006778,porphyrin-containing compound metabolic process; GO:0009737,response to abscisic acid; GO:0006970,response to …	TspO/MBR family
NS-49869.182027	36.3	38.99	39.1	120.9	125.66	119.32	596.65	553.79	828.05	1755.15	2086.61	2055.72	-1.68184	8.63918e-124	3.87117e-121	down	K09753 cinnamoyl-CoA reductase [EC:1.2.1.44] | (RefSeq) cinnamoyl-CoA reductase 1-like (A)	hypothetical protein CICLE_v10001868mg [Citrus clementina]	RecName: Full=Cinnamoyl-CoA reductase 1 {ECO:0000305}; Short=OsCCR1 {ECO:0000303|PubMed:16380417}; EC=1.2.1.44 {ECO:0000269|PubMed:16380417};	SubName: Full=Uncharacterized protein {ECO:0000313|EMBL:ESR46469.1};	Flavonol reductase/cinnamoyl-CoA reductase	GO:0005737,cytoplasm; GO:0016621,cinnamoyl-CoA reductase activity; GO:0050662,coenzyme binding; GO:0006952,defense response; GO:0009809,lignin biosynthetic process	NAD dependent epimerase/dehydratase family
NS-49869.130436	27.77	31.15	29.18	197.05	167.73	199.3	225	219	301	1425	1388	1715	-2.70577	9.8672e-124	4.40068e-121	down	K03146 thiamine thiazole synthase | (RefSeq) thiamine thiazole synthase, chloroplastic-like (A)	thiamine thiazole synthase, chloroplastic-like [Brassica napus]	RecName: Full=Thiamine thiazole synthase, chloroplastic {ECO:0000255|HAMAP-Rule:MF_03158}; AltName: Full=Thiazole biosynthetic enzyme {ECO:0000255|HAMAP-Rule:MF_03158}; Flags: Precursor;	RecName: Full=Thiamine thiazole synthase, chloroplastic {ECO:0000256|HAMAP-Rule:MF_03158}; AltName: Full=Thiazole biosynthetic enzyme {ECO:0000256|HAMAP-Rule:MF_03158};	Protein involved in thiamine biosynthesis and DNA damage tolerance	GO:0009507,chloroplast; GO:0046872,metal ion binding; GO:0006950,response to stress; GO:0009228,thiamine biosynthetic process	Thi4 family
NS-49869.113454	389.17	395.6	459.83	106.57	97.84	99.28	7087.6	6223.59	10803.4	1712.68	1798.29	1892.89	2.0334	1.16669e-123	5.17902e-121	up	K15015 solute carrier family 32 (vesicular inhibitory amino acid transporter) | (RefSeq) hypothetical protein (A)	hypothetical protein CUMW_247120 [Citrus unshiu]	RecName: Full=Amino acid transporter AVT1A {ECO:0000305}; Short=AtAvt1A {ECO:0000303|PubMed:27925655};	SubName: Full=Uncharacterized protein {ECO:0000313|EMBL:GAY66235.1};	Amino acid transporters	GO:0016021,integral component of membrane; GO:0005774,vacuolar membrane; GO:0015171,amino acid transmembrane transporter activity; GO:0003333,amino acid transmembrane transport	Transmembrane amino acid transporter protein
NS-49869.109240	2.97	2.23	4.08	137.69	113.94	106.58	22.5	14.65	39.29	932.01	882.66	858.82	-5.26519	1.44696e-123	6.39327e-121	down	--	putative phosphatidylglycerol/phosphatidylinositol transfer protein DDB_G0282179 isoform X1 [Hevea brasiliensis]	--	SubName: Full=MD-2-related lipid recognition domain-containing protein / ML domain-containing protein {ECO:0000313|EMBL:EOY08521.1};	Uncharacterized conserved protein, contains ML domain	GO:0005622,intracellular; GO:0032366,intracellular sterol transport	ML domain
NS-49869.109041	66.11	67.3	81.76	1.11	1.87	1.34	891.61	785.1	1417.28	13.27	25.59	19.06	5.61263	3.05741e-123	1.34464e-120	up	K06689 ubiquitin-conjugating enzyme E2 D [EC:2.3.2.23] | (RefSeq) ubiquitin-conjugating enzyme E2-17 kDa-like (A)	hypothetical protein GLYMA_19G2530001, partial [Glycine max]	RecName: Full=Ubiquitin-conjugating enzyme E2-17 kDa; EC=2.3.2.23; AltName: Full=E2 ubiquitin-conjugating enzyme; AltName: Full=Ubiquitin carrier protein; AltName: Full=Ubiquitin-protein ligase;	SubName: Full=Uncharacterized protein {ECO:0000313|EMBL:KRG97124.1}; Flags: Fragment;	Ubiquitin-protein ligase	GO:0005524,ATP binding; GO:0016740,transferase activity; GO:0016567,protein ubiquitination	Ubiquitin-conjugating enzyme
NS-49869.113186	5.06	5.18	5.23	62.8	69.3	78.65	79.76	70.54	106.14	874.36	1103.67	1299.69	-3.77199	5.4775e-123	2.39788e-120	down	K02974 small subunit ribosomal protein S24e | (RefSeq) hypothetical protein (A)	hypothetical protein CICLE_v10022807mg [Citrus clementina]	RecName: Full=40S ribosomal protein S24-2;	RecName: Full=40S ribosomal protein S24 {ECO:0000256|RuleBase:RU004383};	40S ribosomal protein S24	GO:0005618,cell wall; GO:0022626,cytosolic ribosome; GO:0022627,cytosolic small ribosomal subunit; GO:0016020,membrane; GO:0042788,polysomal ribosome; GO:0003735,structural constituent of ribosome; GO:0000462,maturation of SSU-rRNA from tricistronic rRNA transcript (SSU-rRNA, 5.8S rRNA, LSU-rRNA); GO:0006412,translation	Ribosomal protein S24e
NS-49869.109613	4.6	5.08	6.78	75.77	82.62	91.39	155.48	147.96	297.05	2249.17	2804.51	3215.01	-3.91375	1.83136e-122	7.98036e-120	down	K19893 glucan endo-1,3-beta-glucosidase 5/6 [EC:3.2.1.39] | (RefSeq) hypothetical protein (A)	hypothetical protein CISIN_1g010789mg [Citrus sinensis]	RecName: Full=Glucan endo-1,3-beta-glucosidase 5; EC=3.2.1.39; AltName: Full=(1->3)-beta-glucan endohydrolase 5; Short=(1->3)-beta-glucanase 5; AltName: Full=Beta-1,3-endoglucanase 5; Short=Beta-1,3-glucanase 5; Flags: Precursor;	SubName: Full=Uncharacterized protein {ECO:0000313|EMBL:KDO67128.1};	--	GO:0031225,anchored component of membrane; GO:0046658,anchored component of plasma membrane; GO:0009505,plant-type cell wall; GO:0005886,plasma membrane; GO:0009506,plasmodesma; GO:0005773,vacuole; GO:0042973,glucan endo-1,3-beta-D-glucosidase activity; GO:0004553,hydrolase activity, hydrolyzing O-glycosyl compounds; GO:0030247,polysaccharide binding; GO:0005975,carbohydrate metabolic process; GO…	Glycosyl hydrolases family 17
NS-49869.100554	72.64	72.77	78.13	698.16	817.94	767.91	76.03	69.1	91.64	727	976.82	976	-3.59489	6.21975e-122	2.69795e-119	down	K04079 molecular chaperone HtpG | (RefSeq) hypothetical protein (A)	hypothetical protein CUMW_042330 [Citrus unshiu]	RecName: Full=Heat shock protein 83;	SubName: Full=Uncharacterized protein {ECO:0000313|EMBL:GAY39173.1};	Molecular chaperone (HSP90 family)	GO:0005737,cytoplasm; GO:0005524,ATP binding; GO:0051082,unfolded protein binding; GO:0006457,protein folding; GO:0006950,response to stress	--
NS-49869.137371	1.2	1.16	1.12	45.58	31.3	30.38	51.86	42.96	62.83	1723.36	1353.55	1361.08	-4.92908	6.41673e-122	2.77074e-119	down	K15283 solute carrier family 35, member E1 | (RefSeq) triose phosphate/phosphate translocator, chloroplastic-like (A)	hypothetical protein CUMW_080330 [Citrus unshiu]	RecName: Full=Triose phosphate/phosphate translocator, chloroplastic; Short=cTPT; AltName: Full=E29; AltName: Full=p36; Flags: Precursor;	SubName: Full=Uncharacterized protein {ECO:0000313|EMBL:GAY44185.1};	Glucose-6-phosphate/phosphate and phosphoenolpyruvate/phosphate antiporter	GO:0031969,chloroplast membrane; GO:0016021,integral component of membrane; GO:0022857,transmembrane transporter activity	Triose-phosphate Transporter family
NS-49869.123325	2.21	2.18	1.52	52.52	63.14	73.36	64.46	54.73	57.25	1345.45	1849.79	2227.86	-5.01628	6.71601e-122	2.88685e-119	down	K03065 26S proteasome regulatory subunit T5 | (RefSeq) 26S protease regulatory subunit 6A homolog (A)	PREDICTED: 26S protease regulatory subunit 6A homolog [Lupinus angustifolius]	RecName: Full=26S proteasome regulatory subunit 6A homolog A; AltName: Full=26S proteasome AAA-ATPase subunit RPT5a; AltName: Full=Proteasome 26S subunit 6A homolog A; AltName: Full=Regulatory particle triple-A ATPase subunit 5a; AltName: Full=Tat-binding protein 1 homolog A; Short=TBP-1 homolog A;	SubName: Full=Uncharacterized protein {ECO:0000313|EMBL:GAY57448.1};	26S proteasome regulatory complex, ATPase RPT5	GO:0005737,cytoplasm; GO:0005829,cytosol; GO:0031597,cytosolic proteasome complex; GO:0031595,nuclear proteasome complex; GO:0005634,nucleus; GO:0000502,proteasome complex; GO:0005524,ATP binding; GO:0036402,proteasome-activating ATPase activity; GO:0017025,TBP-class protein binding; GO:0009553,embryo sac development; GO:0009555,pollen development; GO:0045899,positive regulation of RNA polymerase…	ATPase family associated with various cellular activities (AAA)
NS-49869.111905	56.64	52.17	58.55	5.7	5.14	7.05	3242.01	2572.71	4354.43	286.27	295.03	419.38	3.23418	7.44692e-122	3.18661e-119	up	K06617 raffinose synthase [EC:2.4.1.82] | (RefSeq) hypothetical protein (A)	hypothetical protein CUMW_028860 [Citrus unshiu]	RecName: Full=Probable galactinol--sucrose galactosyltransferase 6; EC=2.4.1.82; AltName: Full=Protein DARK INDUCIBLE 10; AltName: Full=Raffinose synthase 6;	SubName: Full=Uncharacterized protein {ECO:0000313|EMBL:GAY37423.1};	--	GO:0047274,galactinol-sucrose galactosyltransferase activity; GO:0005975,carbohydrate metabolic process	Raffinose synthase or seed imbibition protein Sip1
NS-49869.82934	23.22	24.3	26.02	3.22	2.26	2.79	1043.18	941.16	1517.77	127.05	102.1	130.49	3.16782	1.15909e-121	4.93762e-119	up	K12349 neutral ceramidase [EC:3.5.1.23] | (RefSeq) neutral ceramidase-like (A)	PREDICTED: uncharacterized protein LOC104895554 isoform X1 [Beta vulgaris subsp. vulgaris]	RecName: Full=Uncharacterized mitochondrial protein AtMg00860; AltName: Full=ORF158;	SubName: Full=Ty3/gypsy retrotransposon protein {ECO:0000313|EMBL:AFK13856.1};	FOG: Transposon-encoded proteins with TYA, reverse transcriptase, integrase domains in various combinations	GO:0005739,mitochondrion	RNase H-like domain found in reverse transcriptase
NS-49869.81804	87.83	77.92	88.9	0.62	0.94	1.95	1287.47	987.63	1676.82	8.01	14	30	6.14027	1.50323e-121	6.37505e-119	up	K03921 acyl-[acyl-carrier-protein] desaturase [EC:1.14.19.2 1.14.19.11 1.14.19.26] | (RefSeq) acyl-[acyl-carrier-protein] desaturase 6, chloroplastic (A)	PREDICTED: acyl-[acyl-carrier-protein]	RecName: Full=Stearoyl-[acyl-carrier-protein] 9-desaturase 6, chloroplastic; Short=Stearoyl-ACP desaturase 6; EC=1.14.19.2 {ECO:0000250|UniProtKB:P22337}; AltName: Full=Acyl-[acyl-carrier-protein] desaturase 6; Flags: Precursor;	RecName: Full=Acyl-[acyl-carrier-protein] desaturase {ECO:0000256|RuleBase:RU000582}; EC=1.14.19.- {ECO:0000256|RuleBase:RU000582};	--	GO:0009507,chloroplast; GO:0016020,membrane; GO:0045300,acyl-[acyl-carrier-protein] desaturase activity; GO:0046872,metal ion binding; GO:0102786,stearoyl-[acp] desaturase activity; GO:0006633,fatty acid biosynthetic process	Fatty acid desaturase
NS-49869.120949	21.12	20.94	20.3	88.43	91.48	99.91	601	514	748	2213	2618	2964	-2.16378	2.33118e-121	9.84234e-119	down	--	hypothetical protein CICLE_v10030851mg [Citrus clementina]	RecName: Full=Uncharacterized protein ycf45; AltName: Full=ORF565;	SubName: Full=Uncharacterized protein {ECO:0000313|EMBL:ESR49753.1};	--	GO:0009507,chloroplast; GO:0005524,ATP binding; GO:0003676,nucleic acid binding	NTPase
NS-49869.53236	153.25	169.38	165.48	2.77	1.29	1.24	923	888	1258.53	15	8	8	6.52421	3.42837e-121	1.44107e-118	up	K03188 urease accessory protein | (RefSeq) uncharacterized protein LOC108224146 isoform X1 (A)	hypothetical protein CICLE_v10005617mg [Citrus clementina]	RecName: Full=F-box protein PP2-B11; AltName: Full=Protein PHLOEM PROTEIN 2-LIKE B11; Short=AtPP2-B11; AltName: Full=SKP1-interacting partner 12;	SubName: Full=Uncharacterized protein {ECO:0000313|EMBL:ESR34100.1};	--	GO:0005634,nucleus; GO:0030246,carbohydrate binding; GO:0016567,protein ubiquitination	Phloem protein 2
NS-49869.105969	43.62	44.06	48.39	163.24	169.26	153.41	703.8	614.3	1005.75	2326.73	2759.45	2595.07	-1.83855	3.56411e-121	1.49153e-118	down	K17839 polyamine oxidase [EC:1.5.3.17 1.5.3.-] | (RefSeq) probable polyamine oxidase 2 (A)	Amine oxidase [Trema orientalis]	RecName: Full=Probable polyamine oxidase 2; Short=AtPAO2; EC=1.5.3.-; AltName: Full=Amine oxidase 1;	SubName: Full=Flavin amine oxidase {ECO:0000313|EMBL:OMO49622.1};	Amine oxidase	GO:0005777,peroxisome; GO:0046592,polyamine oxidase activity; GO:0006598,polyamine catabolic process	Flavin containing amine oxidoreductase
NS-49869.89842	45.79	43.1	48.14	3.38	2.32	3.63	953.42	774.78	1294.54	62	48.72	79	3.87629	3.88845e-121	1.62012e-118	up	K20606 mitogen-activated protein kinase kinase kinase ANP1 [EC:2.7.11.25] | (RefSeq) receptor-like serine/threonine-protein kinase SD1-7 isoform X1 (A)	hypothetical protein CICLE_v10014208mg [Citrus clementina]	RecName: Full=G-type lectin S-receptor-like serine/threonine-protein kinase At4g03230; EC=2.7.11.1; Flags: Precursor;	SubName: Full=Uncharacterized protein {ECO:0000313|EMBL:ESR60670.1};	--	GO:0016021,integral component of membrane; GO:0005886,plasma membrane; GO:0005524,ATP binding; GO:0005516,calmodulin binding; GO:0030246,carbohydrate binding; GO:0004674,protein serine/threonine kinase activity; GO:0006468,protein phosphorylation; GO:0048544,recognition of pollen	Protein tyrosine kinase
NS-49869.147038	149.1	158.09	198.96	2.89	2.53	4.95	1743.29	1600.06	2983.5	29.97	30	61	5.58328	5.86477e-121	2.43288e-118	up	K09286 EREBP-like factor | (RefSeq) ethylene-responsive transcription factor ERF071 (A)	PREDICTED: ethylene-responsive transcription factor ERF071 [Ziziphus jujuba]	RecName: Full=Ethylene-responsive transcription factor ERF071;	SubName: Full=Uncharacterized protein {ECO:0000313|EMBL:KJB24383.1};	--	GO:0005634,nucleus; GO:0003677,DNA binding; GO:0003700,DNA-binding transcription factor activity; GO:0009873,ethylene-activated signaling pathway; GO:2000280,regulation of root development; GO:0034059,response to anoxia; GO:0006351,transcription, DNA-templated	AP2 domain
NS-49869.113511	182.41	185.58	190.24	49.23	42.36	50.29	3053.17	2684.12	4104.03	727.78	716.26	882.22	1.97248	1.02435e-120	4.23081e-118	up	K15306 Ran-binding protein 1 | (RefSeq) ran-binding protein 1 homolog a-like (A)	Ran-binding protein 1-b-like protein [Morus notabilis]	RecName: Full=Ran-binding protein 1 homolog c;	SubName: Full=Ran-binding protein 1-b-like protein {ECO:0000313|EMBL:EXB94096.1};	Ran-binding protein RANBP1 and related RanBD domain proteins	GO:0005737,cytoplasm; GO:0005643,nuclear pore; GO:0005634,nucleus; GO:0008536,Ran GTPase binding; GO:0000082,G1/S transition of mitotic cell cycle; GO:0051028,mRNA transport; GO:0043547,positive regulation of GTPase activity; GO:0000060,protein import into nucleus, translocation; GO:0006405,RNA export from nucleus; GO:0007051,spindle organization; GO:0006511,ubiquitin-dependent protein catabolic …	RanBP1 domain
NS-49869.82098	95.1	102.57	101.15	15.82	16.4	16.16	765.11	716.2	1035.9	113.59	134.78	138.11	2.59699	1.40992e-120	5.79812e-118	up	--	--	--	--	--	--	--
NS-49869.111480	4.42	6.85	9.06	249.69	212.49	210.43	80.98	108.41	214.11	4037.36	3929.83	4036.87	-5.04628	1.67788e-120	6.87032e-118	down	K00588 caffeoyl-CoA O-methyltransferase [EC:2.1.1.104] | (RefSeq) CCOAMT, CCOAOMT; caffeoyl-CoA O-methyltransferase (A)	unnamed protein product, partial [Vitis vinifera]	RecName: Full=Caffeoyl-CoA O-methyltransferase; EC=2.1.1.104; AltName: Full=Trans-caffeoyl-CoA 3-O-methyltransferase; Short=CCOAMT; Short=CCOAOMT;	SubName: Full=Uncharacterized protein {ECO:0000313|EMBL:CBI32387.3};	O-methyltransferase	GO:0042409,caffeoyl-CoA O-methyltransferase activity; GO:0046872,metal ion binding; GO:0009809,lignin biosynthetic process	O-methyltransferase
NS-49869.123456	1.15	2.02	0.95	48.18	50.28	52.97	45.6	69.27	49.11	1679.18	2003.88	2187.62	-5.22214	3.26892e-120	1.33277e-117	down	K15015 solute carrier family 32 (vesicular inhibitory amino acid transporter) | (RefSeq) vacuolar amino acid transporter 1-like (A)	hypothetical protein CUMW_103220 [Citrus unshiu]	RecName: Full=Probable proline transporter 2;	SubName: Full=Uncharacterized protein {ECO:0000313|EMBL:GAY47258.1};	Amino acid transporters	GO:0016021,integral component of membrane; GO:0005886,plasma membrane; GO:0015171,amino acid transmembrane transporter activity; GO:0003333,amino acid transmembrane transport	Transmembrane amino acid transporter protein
NS-49869.114819	0	0.13	0.2	126.07	129.4	152.69	0	3.6	8.46	3617.25	4245.86	5192.45	-10.1921	6.75596e-120	2.74269e-117	down	K01051 pectinesterase [EC:3.1.1.11] | (RefSeq) pectinesterase (A)	pectinesterase [Durio zibethinus]	RecName: Full=Pectinesterase/pectinesterase inhibitor; Includes: RecName: Full=Pectinesterase inhibitor; AltName: Full=Pectin methylesterase inhibitor; Includes: RecName: Full=Pectinesterase; Short=PE; EC=3.1.1.11; AltName: Full=Pectin methylesterase; Flags: Precursor;	SubName: Full=Uncharacterized protein {ECO:0000313|EMBL:GAY34174.1};	--	GO:0005618,cell wall; GO:0005576,extracellular region; GO:0045330,aspartyl esterase activity; GO:0004857,enzyme inhibitor activity; GO:0030599,pectinesterase activity; GO:0042545,cell wall modification; GO:0045490,pectin catabolic process	Pectinesterase
NS-49869.117437	220	230.42	263.47	55.79	48.07	48.81	8842.24	7982.99	13738.7	1968.4	1939.58	2040.78	2.23434	8.09281e-120	3.27142e-117	up	K02183 calmodulin | (RefSeq) probable calcium-binding protein CML45 (A)	hypothetical protein CICLE_v10007809mg [Citrus clementina]	RecName: Full=Sodium/calcium exchanger NCL {ECO:0000305}; AltName: Full=Na(+)/Ca(2+)-exchange protein NCL {ECO:0000305}; AltName: Full=Protein NCX-like {ECO:0000303|PubMed:23148213}; Short=AtNCL {ECO:0000303|PubMed:23148213};	SubName: Full=Uncharacterized protein {ECO:0000313|EMBL:GAY55874.1};	--	GO:0016021,integral component of membrane; GO:0016020,membrane; GO:0000325,plant-type vacuole; GO:0005886,plasma membrane; GO:0009506,plasmodesma; GO:0005774,vacuolar membrane; GO:0005773,vacuole; GO:0005509,calcium ion binding; GO:0005432,calcium:sodium antiporter activity; GO:0055074,calcium ion homeostasis; GO:0071472,cellular response to salt stress	Sodium/calcium exchanger protein
NS-49869.99220	78.06	81.25	88.53	3.47	3.82	1.92	774	698.18	1122.46	30.59	38.55	20.16	4.73126	1.09657e-119	4.41397e-117	up	--	LOB domain-containing protein 41-like [Manihot esculenta]	RecName: Full=LOB domain-containing protein 41; AltName: Full=ASYMMETRIC LEAVES 2-like protein 38; Short=AS2-like protein 38;	SubName: Full=Uncharacterized protein {ECO:0000313|EMBL:OAY57072.1};	--	GO:0006355,regulation of transcription, DNA-templated	Lateral organ boundaries (LOB) domain
NS-49869.116578	106.36	106.3	114.15	9.45	7.9	7.44	602.45	524.49	814.75	48.18	46.13	45.23	3.69226	2.35969e-119	9.45827e-117	up	K10599 pre-mRNA-processing factor 19 [EC:2.3.2.27] | (RefSeq) pre-mRNA-processing factor 19 homolog 1-like (A)	hypothetical protein VITISV_037044 [Vitis vinifera]	RecName: Full=Pre-mRNA-processing factor 19 homolog 1 {ECO:0000305}; EC=2.3.2.- {ECO:0000250|UniProtKB:O22785}; AltName: Full=MOS4-associated complex protein 3A; Short=MAC protein 3A; AltName: Full=Plant U-box protein 59; AltName: Full=U-box domain-containing protein 59;	SubName: Full=Uncharacterized protein {ECO:0000313|EMBL:CAN74845.1};	mRNA splicing factor	GO:0005730,nucleolus; GO:0005634,nucleus; GO:0000974,Prp19 complex; GO:0071006,U2-type catalytic step 1 spliceosome; GO:0016874,ligase activity; GO:0061630,ubiquitin protein ligase activity; GO:0004842,ubiquitin-protein transferase activity; GO:0042742,defense response to bacterium; GO:0006281,DNA repair; GO:0000349,generation of catalytic spliceosome for first transesterification step; GO:004508…	WD domain, G-beta repeat
NS-49869.106674	3.14	2.19	2.62	63.52	68.56	73.03	33.22	20.09	35.41	596.79	736.96	815.53	-4.71249	3.83074e-119	1.52901e-116	down	--	nodulin-related protein 1-like [Hevea brasiliensis]	--	SubName: Full=Uncharacterized protein {ECO:0000313|EMBL:CAN63832.1};	--	--	--
NS-49869.68875	96.19	88.47	98.32	2.94	1.4	3.15	806.58	643.63	1050.44	22	12	28	5.22126	1.49426e-118	5.93929e-116	up	--	PREDICTED: kelch repeat-containing protein At3g27220-like isoform X2 [Citrus sinensis]	RecName: Full=Kelch repeat-containing protein At3g27220;	SubName: Full=Uncharacterized protein {ECO:0000313|EMBL:ESR60379.1};	FOG: Kelch repeat	GO:0005737,cytoplasm; GO:0005768,endosome; GO:0005794,Golgi apparatus; GO:0016021,integral component of membrane; GO:0019005,SCF ubiquitin ligase complex; GO:0005802,trans-Golgi network; GO:0031625,ubiquitin protein ligase binding; GO:0009061,anaerobic respiration; GO:0043161,proteasome-mediated ubiquitin-dependent protein catabolic process; GO:0042787,NA; GO:0030162,regulation of proteolysis	Kelch motif
NS-49869.111838	286.94	242.87	263.1	16.83	23.62	22.52	4634.72	3390.31	5474.79	240.17	385.55	381.42	3.64567	2.23579e-118	8.84964e-116	up	--	ADR11, partial [Glycine max]	RecName: Full=pEARLI1-like lipid transfer protein 1; AltName: Full=Protein AZELAIC ACID INDUCED 1; Flags: Precursor;	SubName: Full=ADR11 protein {ECO:0000313|EMBL:CAA49341.1}; Flags: Fragment;	--	GO:0048046,apoplast; GO:0005618,cell wall; GO:0009707,chloroplast outer membrane; GO:0005783,endoplasmic reticulum; GO:0009506,plasmodesma; GO:0043621,protein self-association; GO:0070417,cellular response to cold; GO:0009631,cold acclimation; GO:0050832,defense response to fungus; GO:0009682,induced systemic resistance; GO:0009626,plant-type hypersensitive response; GO:0009627,systemic acquired …	Hydrophobic seed protein
NS-49869.104553	34.24	26.29	32.51	219.47	220.11	239.91	402.24	267.34	489.85	2286.93	2623.93	2969.88	-2.87834	1.56149e-117	6.15498e-115	down	K07426 cytochrome P450 family 4 subfamily B polypeptide 1 [EC:1.14.14.1] | (RefSeq) cytochrome P450 CYP72A219-like (A)	Secologanin synthase [Morus notabilis]	RecName: Full=Cytochrome P450 72A14; EC=1.14.-.-;	SubName: Full=Secologanin synthase {ECO:0000313|EMBL:EXB52089.1};	Cytochrome P450 CYP4/CYP19/CYP26 subfamilies	GO:0016021,integral component of membrane; GO:0020037,heme binding; GO:0005506,iron ion binding; GO:0004497,monooxygenase activity; GO:0016705,oxidoreductase activity, acting on paired donors, with incorporation or reduction of molecular oxygen	Cytochrome P450
NS-49869.110949	174.43	154.85	182.15	19.99	13.91	17.93	9588.19	7334.35	13007.2	963.38	766.69	1023.63	3.31606	2.13009e-117	8.36156e-115	up	K13711 phosphatidylinositol 4-kinase type 2 [EC:2.7.1.67] | (RefSeq) hypothetical protein (A)	hypothetical protein CICLE_v10030931mg [Citrus clementina]	RecName: Full=Phosphatidylinositol 4-kinase gamma 7; Short=AtPI4Kgamma7; Short=PI-4Kgamma7; Short=PI4K gamma 7; EC=2.7.1.67; AltName: Full=Ubiquitin-like domain kinase gamma 7; Short=UbDK gamma 7;	SubName: Full=Uncharacterized protein {ECO:0000313|EMBL:ESR51083.1};	Phosphatidylinositol 4-kinase	GO:0004430,1-phosphatidylinositol 4-kinase activity; GO:0005524,ATP binding; GO:0046854,phosphatidylinositol phosphorylation; GO:0046777,protein autophosphorylation	Phosphatidylinositol 3- and 4-kinase
NS-49869.65882	46.05	50.41	48.8	11.31	11.01	11.71	1051.12	993.16	1439.99	227.37	253.06	279.06	2.09401	6.62457e-117	2.58974e-114	up	K09338 homeobox-leucine zipper protein | (RefSeq) homeobox-leucine zipper protein ATHB-12-like (A)	homeobox-leucine zipper protein ATHB-12-like [Hevea brasiliensis]	RecName: Full=Homeobox-leucine zipper protein ATHB-12; AltName: Full=HD-ZIP protein ATHB-12; AltName: Full=Homeodomain transcription factor ATHB-12;	SubName: Full=Uncharacterized protein {ECO:0000313|EMBL:OAY48960.1};	Transcription factor HEX, contains HOX and HALZ domains	GO:0005634,nucleus; GO:0003700,DNA-binding transcription factor activity; GO:0043565,sequence-specific DNA binding; GO:0007275,multicellular organism development; GO:0045893,positive regulation of transcription, DNA-templated; GO:0009737,response to abscisic acid; GO:0006970,response to osmotic stress; GO:0009615,response to virus; GO:0009414,response to water deprivation; GO:0006351,transcriptio…	Homeodomain
NS-49869.116029	4.89	10.84	6.8	256.06	278.65	290.42	15.34	29.88	26.11	739.43	922.08	1005.94	-5.3199	2.43379e-116	9.47541e-114	down	K19882 O-palmitoleoyl-L-serine hydrolase [EC:3.1.1.98] | (RefSeq) pectin acetylesterase 8-like isoform X1 (A)	PAE [Litchi chinensis]	RecName: Full=Pectin acetylesterase 8 {ECO:0000303|PubMed:25115560}; EC=3.1.1.- {ECO:0000305}; Flags: Precursor;	RecName: Full=Pectin acetylesterase {ECO:0000256|RuleBase:RU363114}; EC=3.1.1.- {ECO:0000256|RuleBase:RU363114};	Pectin acetylesterase and similar proteins	GO:0005576,extracellular region; GO:0009505,plant-type cell wall; GO:0052793,pectin acetylesterase activity; GO:0071555,cell wall organization	Pectinacetylesterase
NS-49869.115248	12.15	12.78	11.2	128.96	155.81	164.95	115.44	105.22	135.92	1090.23	1507.19	1658.07	-3.66726	2.80046e-116	1.08585e-113	down	--	PREDICTED: mini zinc finger protein 2 isoform X1 [Citrus sinensis]	RecName: Full=Mini zinc finger protein 2; Short=AtMIF2;	SubName: Full=Uncharacterized protein {ECO:0000313|EMBL:GAY52706.1};	--	GO:0005737,cytoplasm; GO:0005634,nucleus; GO:0003677,DNA binding; GO:0046872,metal ion binding; GO:0042803,protein homodimerization activity; GO:0007275,multicellular organism development; GO:0006355,regulation of transcription, DNA-templated; GO:0006351,transcription, DNA-templated	ZF-HD protein dimerisation region
NS-49869.103887	36.97	39.59	41.99	3.62	4.84	4.57	984.99	910.04	1447.85	84.84	129.86	127.05	3.17939	5.93347e-116	2.29128e-113	up	K15172 transcription elongation factor SPT5 | (RefSeq) hypothetical protein (A)	zinc finger CCCH domain-containing protein 23 [Herrania umbratica]	RecName: Full=Zinc finger CCCH domain-containing protein 20; Short=AtC3H20;	SubName: Full=Zinc finger C-x8-C-x5-C-x3-H type family protein, putative {ECO:0000313|EMBL:EOY29839.1};	CCCH-type Zn-finger protein	GO:0005886,plasma membrane; GO:0003677,DNA binding; GO:0003700,DNA-binding transcription factor activity; GO:0046872,metal ion binding; GO:0006355,regulation of transcription, DNA-templated; GO:0006979,response to oxidative stress	CCCH-type zinc finger
NS-49869.95486	9.76	11.04	11.21	1.1	0.97	1.07	646.12	630.16	965.1	63.62	64.38	73.64	3.35978	9.94592e-116	3.82519e-113	up	--	Uncharacterized protein TCM_037740 isoform 4 [Theobroma cacao]	--	SubName: Full=Uncharacterized protein isoform 4 {ECO:0000313|EMBL:EOY30583.1};	--	GO:0016021,integral component of membrane	--
NS-49869.76411	423.33	399.22	470.71	60.43	57.95	71.86	3813.68	3118.7	5411.83	484.92	532.12	685.82	2.74182	1.16969e-115	4.48049e-113	up	K00318 proline dehydrogenase [EC:1.5.-.-] | (RefSeq) proline dehydrogenase 2, mitochondrial-like (A)	proline dehydrogenase 2, mitochondrial-like [Durio zibethinus]	RecName: Full=Proline dehydrogenase 1, mitochondrial; EC=1.5.5.2; AltName: Full=Osmotic stress-induced proline dehydrogenase; AltName: Full=Proline oxidase; AltName: Full=Protein EARLY RESPONSIVE TO DEHYDRATION 5; Flags: Precursor;	RecName: Full=Proline dehydrogenase {ECO:0000256|RuleBase:RU364054}; EC=1.5.5.2 {ECO:0000256|RuleBase:RU364054};	Proline oxidase	GO:0005739,mitochondrion; GO:0071949,FAD binding; GO:0004657,proline dehydrogenase activity; GO:0042742,defense response to bacterium; GO:0010133,proline catabolic process to glutamate; GO:0006979,response to oxidative stress; GO:0009414,response to water deprivation	--
NS-49869.83365	52.65	67.22	67.41	1.28	1.66	2.46	1165.81	1284.79	1929.15	24.99	37.12	57	5.09756	2.75279e-115	1.05022e-112	up	K05933 aminocyclopropanecarboxylate oxidase [EC:1.14.17.4] | (RefSeq) 1-aminocyclopropane-1-carboxylate oxidase 1 (A)	1-aminocyclopropane-1-carboxylate oxidase 1 [Durio zibethinus]	RecName: Full=1-aminocyclopropane-1-carboxylate oxidase 1; Short=ACC oxidase 1; Short=AtACO1; EC=1.14.17.4;	SubName: Full=1-aminocyclopropane-1-carboxylate oxidase, putative {ECO:0000313|EMBL:EEF48098.1}; EC=1.14.17.4 {ECO:0000313|EMBL:EEF48098.1};	Iron/ascorbate family oxidoreductases	GO:0009815,1-aminocyclopropane-1-carboxylate oxidase activity; GO:0031418,L-ascorbic acid binding; GO:0046872,metal ion binding; GO:0071398,cellular response to fatty acid; GO:0071281,cellular response to iron ion; GO:0071732,cellular response to nitric oxide; GO:0051365,cellular response to potassium ion starvation; GO:0006952,defense response; GO:0009693,ethylene biosynthetic process	2OG-Fe(II) oxygenase superfamily
NS-49869.98563	17.72	18.39	19.39	57.82	53.66	55.71	628.89	562.7	892.16	1802.27	1912.72	2057.77	-1.58139	3.90399e-115	1.48345e-112	down	K23810 (E)-8-carboxylinalool synthase [EC:1.14.14.-] | (RefSeq) GFH2; ripening-related P-450 enzyme-like (A)	hypothetical protein CICLE_v10019826mg [Citrus clementina]	RecName: Full=Geraniol 8-hydroxylase; EC=1.14.13.152; AltName: Full=Cytochrome P450 76B6; AltName: Full=Geraniol 10-hydroxylase; Short=CrG10H;	SubName: Full=Uncharacterized protein {ECO:0000313|EMBL:ESR53704.1};	Cytochrome P450 CYP2 subfamily	GO:0005789,endoplasmic reticulum membrane; GO:0016021,integral component of membrane; GO:0102811,geraniol 10-hydroxylase activity; GO:0020037,heme binding; GO:0005506,iron ion binding; GO:0016709,oxidoreductase activity, acting on paired donors, with incorporation or reduction of molecular oxygen, NAD(P)H as one donor, and incorporation of one atom of oxygen; GO:0016099,monoterpenoid biosynthetic…	Cytochrome P450
NS-49869.105946	251.9	255.72	246.43	1309.73	1521.05	1620.37	1917	1690	2384	8908.95	11840.4	13119.8	-2.59124	4.54039e-115	1.7184e-112	down	--	hypothetical protein CUMW_268950 [Citrus unshiu]	--	SubName: Full=Uncharacterized protein {ECO:0000313|EMBL:GAY69047.1};	--	--	--
NS-49869.49692	110.22	114.77	117.63	19.36	18.99	21.79	861.69	779.04	1169.86	135.23	151.79	181.08	2.48075	8.55349e-115	3.22439e-112	up	--	--	--	--	--	--	--
NS-49869.80915	294.32	322.67	321.89	5.58	10.98	10.39	4292.32	4068.7	6040.13	71.99	162	159.06	5.10423	1.13484e-114	4.26107e-112	up	--	hypothetical protein CISIN_1g018800mg [Citrus sinensis]	RecName: Full=Probable inactive poly [ADP-ribose] polymerase SRO5; AltName: Full=Protein SIMILAR TO RCD ONE 5;	SubName: Full=Uncharacterized protein {ECO:0000313|EMBL:KDO69658.1};	--	GO:0005739,mitochondrion; GO:0016363,nuclear matrix; GO:0003950,NAD+ ADP-ribosyltransferase activity; GO:0007275,multicellular organism development; GO:0072593,reactive oxygen species metabolic process; GO:0009651,response to salt stress	Poly(ADP-ribose) polymerase catalytic domain
NS-49869.117546	115.75	116.81	121.72	15.97	10.55	13.31	4415.91	3841.76	6023.38	535.11	404.31	528.49	3.16487	1.28581e-114	4.80892e-112	up	K14638 solute carrier family 15 (peptide/histidine transporter), member 3/4 | (RefSeq) hypothetical protein (A)	hypothetical protein CICLE_v10011381mg [Citrus clementina]	RecName: Full=Protein NRT1/ PTR FAMILY 8.1; Short=AtNPF8.1; AltName: Full=Peptide transporter PTR1;	SubName: Full=Uncharacterized protein {ECO:0000313|EMBL:ESR42547.1};	H+/oligopeptide symporter	GO:0016021,integral component of membrane; GO:0005886,plasma membrane; GO:0009506,plasmodesma; GO:0042936,NA; GO:0022857,transmembrane transporter activity; GO:0042937,tripeptide transmembrane transporter activity; GO:0042938,dipeptide transport; GO:0006807,nitrogen compound metabolic process; GO:0015031,protein transport; GO:0042939,tripeptide transport	POT family
NS-49869.96574	482.74	572.15	569.98	35.86	29.85	27.71	705.4	750.49	961.26	50.75	48.46	47.59	3.9407	1.46491e-114	5.4573e-112	up	--	uncharacterized protein LOC110630731 [Manihot esculenta]	--	SubName: Full=Uncharacterized protein {ECO:0000313|EMBL:OAY30146.1};	--	--	--
NS-49869.98353	3.82	2.9	2.56	37.23	38.21	39.52	134.68	88.19	117.24	1154.18	1354.88	1452.15	-3.63114	1.83078e-114	6.79361e-112	down	K13754 solute carrier family 24 (sodium/potassium/calcium exchanger), member 6 | (RefSeq) cation/calcium exchanger 2-like (A)	cation/calcium exchanger 2-like [Hevea brasiliensis]	RecName: Full=Cation/calcium exchanger 2; AltName: Full=Protein CATION EXCHANGER 8;	SubName: Full=Uncharacterized protein {ECO:0000313|EMBL:OAY41879.1};	K+-dependent Na+:Ca2+ antiporter	GO:0016021,integral component of membrane; GO:0015297,antiporter activity; GO:0006813,potassium ion transport; GO:0006814,sodium ion transport	Sodium/calcium exchanger protein
NS-49869.105433	228.56	229.15	240.85	549.34	570.07	544.6	2780.38	2412.49	3759.91	5923.92	7032.55	6976.04	-1.26357	2.78163e-114	1.02819e-111	down	K01759 lactoylglutathione lyase [EC:4.4.1.5] | (RefSeq) putative lactoylglutathione lyase (A)	hypothetical protein CRG98_022255 [Punica granatum]	RecName: Full=Lactoylglutathione lyase GLX1 {ECO:0000303|PubMed:17404219}; EC=4.4.1.5 {ECO:0000250|UniProtKB:Q04760}; AltName: Full=Glyoxalase I {ECO:0000303|PubMed:17404219}; Short=AtGLX1 {ECO:0000303|PubMed:17404219}; Short=GlyI {ECO:0000303|PubMed:17404219};	SubName: Full=Uncharacterized protein {ECO:0000313|EMBL:PKI57410.1};	Predicted glyoxalase	GO:0009941,chloroplast envelope; GO:0005829,cytosol; GO:0005777,peroxisome; GO:0005886,plasma membrane; GO:0005773,vacuole; GO:0051213,dioxygenase activity; GO:0004462,lactoylglutathione lyase activity; GO:0046872,metal ion binding; GO:0019243,methylglyoxal catabolic process to D-lactate via S-lactoyl-glutathione; GO:0046686,response to cadmium ion	Glyoxalase/Bleomycin resistance protein/Dioxygenase superfamily
NS-49869.94649	989.64	952.85	1060.04	240.05	202.51	240.54	2802.77	2378.66	3655.78	629.86	609	758	2.03771	3.27429e-114	1.2056e-111	up	K00134 glyceraldehyde 3-phosphate dehydrogenase [EC:1.2.1.12] | (RefSeq) glyceraldehyde-3-phosphate dehydrogenase GAPC1, cytosolic isoform X1 (A)	hypothetical protein POPTR_008G179300v3 [Populus trichocarpa]	RecName: Full=Glyceraldehyde-3-phosphate dehydrogenase, cytosolic; EC=1.2.1.12;	RecName: Full=Glyceraldehyde-3-phosphate dehydrogenase {ECO:0000256|RuleBase:RU361160}; EC=1.2.1.- {ECO:0000256|RuleBase:RU361160};	Glyceraldehyde 3-phosphate dehydrogenase	GO:0005737,cytoplasm; GO:0004365,glyceraldehyde-3-phosphate dehydrogenase (NAD+) (phosphorylating) activity; GO:0051287,NAD binding; GO:0050661,NADP binding; GO:0006006,glucose metabolic process; GO:0006096,glycolytic process	Glyceraldehyde 3-phosphate dehydrogenase, C-terminal domain
NS-49869.115039	136.76	142.02	154.3	39.61	37.93	36.29	1394.84	1254.96	2013.4	359.08	393.41	391.07	1.91375	3.60106e-114	1.3208e-111	up	--	--	--	--	--	--	--
NS-49869.108843	45.84	52.26	48.47	231.66	245.78	269.39	533.36	526.35	723.21	2391	2902.03	3303.28	-2.36627	5.87262e-114	2.14567e-111	down	--	PREDICTED: uncharacterized protein LOC8259271 [Ricinus communis]	--	SubName: Full=Uncharacterized protein {ECO:0000313|EMBL:EEF44575.1};	--	GO:0016021,integral component of membrane	Uncharacterized protein family, UPF0114
NS-49869.122744	57.63	64.94	72.48	10.21	9.78	9.4	1276.04	1241.37	2074.23	199.25	218.17	217.39	2.73397	1.48385e-113	5.40077e-111	up	K09838 zeaxanthin epoxidase [EC:1.14.15.21] | (RefSeq) zeaxanthin epoxidase, chloroplastic-like (A)	uncharacterized protein LOC110774499 [Prunus avium]	RecName: Full=Monooxygenase 3 {ECO:0000303|PubMed:10216258}; Short=AtMO3 {ECO:0000303|PubMed:10216258}; EC=1.14.13.-;	SubName: Full=Uncharacterized protein {ECO:0000313|EMBL:OAY31523.1};	Kynurenine 3-monooxygenase and related flavoprotein monooxygenases	GO:0071949,FAD binding; GO:0004497,monooxygenase activity; GO:0044550,secondary metabolite biosynthetic process	FAD binding domain
NS-49869.119143	0.93	0.34	0.47	46.31	63.45	55.02	42.43	13.47	27.71	1855.27	2906.28	2611.15	-6.5657	1.5112e-113	5.47933e-111	down	K15015 solute carrier family 32 (vesicular inhibitory amino acid transporter) | (RefSeq) vacuolar amino acid transporter 1-like (A)	hypothetical protein CUMW_103220 [Citrus unshiu]	RecName: Full=Proline transporter 1; Short=AtPROT1;	SubName: Full=Uncharacterized protein {ECO:0000313|EMBL:GAY47258.1};	Amino acid transporters	GO:0016021,integral component of membrane; GO:0005886,plasma membrane; GO:0015193,L-proline transmembrane transporter activity; GO:0015824,proline transport	Transmembrane amino acid transporter protein
NS-49869.113050	86.05	85.31	91.4	233.46	238.93	241.59	1559.01	1335.1	2136.02	3732.53	4369.05	4582.73	-1.44424	2.88635e-113	1.04255e-110	down	K07025 putative hydrolase of the HAD superfamily | (RefSeq) uncharacterized protein LOC109816618 (A)	uncharacterized protein LOC109816618 [Cajanus cajan]	--	SubName: Full=Uncharacterized protein C24B11.05 {ECO:0000313|EMBL:KYP44889.1};	Haloacid dehalogenase-like hydrolase	GO:0016787,hydrolase activity; GO:0008152,metabolic process	Haloacid dehalogenase-like hydrolase
NS-49869.117327	22.93	26.51	22.08	111.21	116.37	120.37	436.16	435.6	542.11	1866.27	2233.41	2396.36	-2.28973	4.36758e-113	1.5716e-110	down	K23678 solute carrier family 66 (lysosomal lysine-arginine transporter), member 1 | (RefSeq) hypothetical protein (A)	hypothetical protein CICLE_v10025820mg [Citrus clementina]	--	SubName: Full=Uncharacterized protein {ECO:0000313|EMBL:ESR38992.1};	Predicted membrane protein	GO:0016021,integral component of membrane	PQ loop repeat
NS-49869.104165	40.63	39.73	42.57	11.73	12.4	11.59	1760.64	1483.61	2394.05	445.92	539.26	521.98	1.79204	1.04658e-112	3.75175e-110	up	--	hypothetical protein CISIN_1g039741mg [Citrus sinensis]	--	SubName: Full=Uncharacterized protein {ECO:0000313|EMBL:KDO67977.1};	--	--	--
NS-49869.104911	58.32	52.97	58.13	8.05	7.94	9.34	1154.71	905.71	1486.13	140.46	158.48	193.49	2.74323	1.09197e-112	3.89972e-110	up	K00942 guanylate kinase [EC:2.7.4.8] | (RefSeq) guanylate kinase 2-like (A)	PREDICTED: guanylate kinase 2-like [Citrus sinensis]	RecName: Full=Guanylate kinase 2; Short=AtGK2; EC=2.7.4.8; AltName: Full=GMP kinase 2;	SubName: Full=Uncharacterized protein {ECO:0000313|EMBL:KDO53703.1};	Guanylate kinase	GO:0005829,cytosol; GO:0005524,ATP binding; GO:0004385,guanylate kinase activity; GO:0048229,gametophyte development; GO:0048638,regulation of developmental growth	Guanylate kinase
NS-49869.115162	1.65	1.17	0.81	51.75	56.42	53.18	21.53	13.25	13.64	599.14	747.11	731.13	-5.50106	1.21308e-112	4.31602e-110	down	K07342 protein transport protein SEC61 subunit gamma and related proteins | (RefSeq) protein transport protein Sec61 subunit gamma-like (A)	protein transport protein Sec61 subunit gamma isoform X3 [Ananas comosus]	RecName: Full=Protein transport protein Sec61 subunit gamma;	SubName: Full=protein transport protein Sec61 subunit gamma-like {ECO:0000313|RefSeq:XP_008779642.1, ECO:0000313|RefSeq:XP_008779648.1};	Preprotein translocase, gamma subunit	GO:0005789,endoplasmic reticulum membrane; GO:0016021,integral component of membrane; GO:0015450,P-P-bond-hydrolysis-driven protein transmembrane transporter activity; GO:0006605,protein targeting	SecE/Sec61-gamma subunits of protein translocation complex
NS-49869.113452	10.83	12.19	14.01	163.77	145.28	130.05	56	55	91	765	777	725	-3.60646	1.26316e-112	4.47742e-110	down	--	PREDICTED: probable L-type lectin-domain containing receptor kinase II.1 [Citrus sinensis]	--	SubName: Full=Uncharacterized protein {ECO:0000313|EMBL:GAY52082.1};	--	--	--
NS-49869.155104	28.4	28.12	29.4	1.71	2.52	2.6	992.72	847.52	1332.25	52.39	88.56	94.55	3.64542	1.30346e-112	4.60309e-110	up	--	transcription factor bHLH148-like [Carica papaya]	RecName: Full=Transcription factor bHLH147; AltName: Full=ATBS1 interacting factor 3; AltName: Full=Basic helix-loop-helix protein 147; Short=AtbHLH147; Short=bHLH 147; AltName: Full=Transcription factor EN 142; AltName: Full=bHLH transcription factor bHLH147;	SubName: Full=Transcription factor protein {ECO:0000313|EMBL:KHG30372.1};	--	GO:0005634,nucleus; GO:0003677,DNA binding; GO:0003700,DNA-binding transcription factor activity; GO:0046983,protein dimerization activity; GO:0006355,regulation of transcription, DNA-templated; GO:0006351,transcription, DNA-templated	--
NS-49869.70775	133.57	121.54	122.93	33.63	31.94	31.66	2061.6	1621.52	2442.96	458.83	498.45	512.58	1.95508	1.57757e-112	5.55046e-110	up	--	ADR11, partial [Glycine max]	RecName: Full=pEARLI1-like lipid transfer protein 1; AltName: Full=Protein AZELAIC ACID INDUCED 1; Flags: Precursor;	SubName: Full=ADR11 protein {ECO:0000313|EMBL:CAA49341.1}; Flags: Fragment;	--	GO:0048046,apoplast; GO:0005618,cell wall; GO:0009707,chloroplast outer membrane; GO:0005783,endoplasmic reticulum; GO:0009506,plasmodesma; GO:0043621,protein self-association; GO:0070417,cellular response to cold; GO:0009631,cold acclimation; GO:0050832,defense response to fungus; GO:0009682,induced systemic resistance; GO:0009626,plant-type hypersensitive response; GO:0009627,systemic acquired …	Hydrophobic seed protein
NS-49869.108506	438.51	444.03	461.51	157.43	159.32	167.43	3287.48	2891.12	4396.55	1055.23	1222.16	1336.04	1.44353	2.32659e-112	8.1556e-110	up	K03686 molecular chaperone DnaJ | (RefSeq) uncharacterized protein LOC111880574 (A)	hypothetical protein CICLE_v10009810mg [Citrus clementina]	RecName: Full=Chaperone protein dnaJ 11, chloroplastic; Short=AtDjC11; Short=AtJ11; Flags: Precursor;	SubName: Full=Uncharacterized protein {ECO:0000313|EMBL:ESR65962.1};	Molecular chaperone (DnaJ superfamily)	GO:0009507,chloroplast; GO:0009570,chloroplast stroma; GO:0005634,nucleus; GO:0009536,plastid	DnaJ domain
NS-49869.112199	2.42	5.86	2.21	238.8	256.57	233.63	8	17	8.96	725.06	892.57	850.29	-6.27513	2.6019e-112	9.08715e-110	down	K13390 (R,S)-reticuline 7-O-methyltransferase [EC:2.1.1.291] | (RefSeq) (R,S)-reticuline 7-O-methyltransferase (A)	caffeic acid 3-O-methyltransferase-like 24 [Populus tomentosa]	RecName: Full=(R,S)-reticuline 7-O-methyltransferase {ECO:0000303|PubMed:14675446}; Short=7OMT {ECO:0000303|PubMed:14675446}; EC=2.1.1.291 {ECO:0000269|PubMed:14675446};	SubName: Full=Caffeic acid 3-O-methyltransferase-like 24 {ECO:0000313|EMBL:APR64234.1};	Hydroxyindole-O-methyltransferase and related SAM-dependent methyltransferases	GO:0102918,(R)-reticuline 7-O-methyltransferase activity; GO:0102917,(S)-reticuline 7-O-methyltransferase activity; GO:0042802,identical protein binding; GO:0008171,O-methyltransferase activity; GO:0046983,protein dimerization activity; GO:0009821,alkaloid biosynthetic process	Dimerisation domain
NS-49869.108920	20.73	13.56	16.98	323.43	248.45	260.15	100.59	57.43	103.24	1419.97	1248.96	1363.8	-4.06483	3.40315e-112	1.1842e-109	down	--	mlp-like protein 328 [Quercus suber]	--	SubName: Full=Uncharacterized protein {ECO:0000313|EMBL:KDP38071.1};	--	GO:0006952,defense response; GO:0009607,response to biotic stimulus	Pathogenesis-related protein Bet v I family
NS-49869.134396	9.7	10.37	8.49	199.16	166.45	151.75	42.13	39.35	45.94	785.56	751.89	715.43	-4.25283	3.8245e-112	1.32596e-109	down	--	--	--	--	--	--	--
NS-49869.114947	72.55	78.39	75.98	1.53	1.92	3.42	1012.8	946.34	1363.92	18.85	27.1	50.15	5.01795	7.27782e-112	2.51405e-109	up	K02692 photosystem I subunit II | (RefSeq) photosystem I reaction center subunit II, chloroplastic-like (A)	photosystem I reaction center subunit II, chloroplastic-like [Hevea brasiliensis]	RecName: Full=Photosystem I reaction center subunit II-2, chloroplastic; AltName: Full=Photosystem I 20 kDa subunit 2; Short=PSI-D2; Flags: Precursor;	SubName: Full=PSI reaction center subunit II {ECO:0000313|EMBL:BAF80479.1};	--	GO:0009507,chloroplast; GO:0009941,chloroplast envelope; GO:0009534,chloroplast thylakoid; GO:0009535,chloroplast thylakoid membrane; GO:0016020,membrane; GO:0009538,photosystem I reaction center; GO:0009579,thylakoid; GO:0019904,protein domain specific binding; GO:0015979,photosynthesis	PsaD
NS-49869.91619	223.48	212.45	231.26	74.8	66.1	65.49	3162.09	2599.42	4208.5	936.31	946.53	973.29	1.68822	2.90753e-111	1.00074e-108	up	K07375 tubulin beta | (RefSeq) hypothetical protein (A)	hypothetical protein CICLE_v10004755mg [Citrus clementina]	RecName: Full=Tubulin beta-8 chain; AltName: Full=Beta-8-tubulin;	RecName: Full=Tubulin beta chain {ECO:0000256|RuleBase:RU000352};	Beta tubulin	GO:0005794,Golgi apparatus; GO:0016020,membrane; GO:0005874,microtubule; GO:0045298,tubulin complex; GO:0005525,GTP binding; GO:0003924,GTPase activity; GO:0005200,structural constituent of cytoskeleton; GO:0007017,microtubule-based process; GO:0009651,response to salt stress	Tubulin/FtsZ family, GTPase domain
NS-49869.142954	25699.2	24106.9	29113.2	4342.88	4455.53	4222.88	3168.75	2843.65	3623.23	630.36	729.3	761.77	2.09516	9.47247e-111	3.24855e-108	up	--	--	--	--	--	--	--
NS-49869.109258	222.93	318.95	242.72	6382.95	6554.86	4825.02	30	41	33	1005	1165	944	-4.98957	2.28982e-110	7.82458e-108	down	--	--	--	--	--	--	--
NS-49869.107572	37.05	35.08	34.73	6.31	7.24	7.17	1353.39	1104.71	1645.2	202.32	265.59	272.72	2.36878	9.01969e-110	3.07109e-107	up	K04564 superoxide dismutase, Fe-Mn family [EC:1.15.1.1] | (RefSeq) superoxide dismutase [Mn] 1, mitochondrial (A)	manganese superoxide dismutase, partial [Litchi chinensis]	RecName: Full=Superoxide dismutase [Mn], mitochondrial; EC=1.15.1.1; Flags: Precursor;	RecName: Full=Superoxide dismutase {ECO:0000256|RuleBase:RU000414}; EC=1.15.1.1 {ECO:0000256|RuleBase:RU000414}; Flags: Fragment;	Manganese superoxide dismutase	GO:0005759,mitochondrial matrix; GO:0046872,metal ion binding; GO:0004784,superoxide dismutase activity	Iron/manganese superoxide dismutases, alpha-hairpin domain
NS-49869.86094	29.72	26.46	29.32	2.88	1.94	2.37	886.59	680.86	1133.08	75.6	58.31	73.71	3.58218	1.52134e-109	5.16148e-107	up	--	hypothetical protein CICLE_v10028323mg [Citrus clementina]	RecName: Full=Non-specific lipid transfer protein GPI-anchored 1; Short=AtLTPG-1; Short=Protein LTP-GPI-ANCHORED 1; Flags: Precursor;	SubName: Full=Uncharacterized protein {ECO:0000313|EMBL:ESR36495.1};	--	GO:0031225,anchored component of membrane; GO:0046658,anchored component of plasma membrane; GO:0005783,endoplasmic reticulum; GO:0005576,extracellular region; GO:0005794,Golgi apparatus; GO:0009505,plant-type cell wall; GO:0005886,plasma membrane; GO:0008289,lipid binding; GO:0042335,cuticle development; GO:0050832,defense response to fungus; GO:0006869,lipid transport	--
NS-49869.111539	177.82	177.36	150.3	23.37	23.3	23.09	1450.73	1255.79	1561.36	170.16	194.13	200.05	2.83349	2.15884e-109	7.29826e-107	up	--	--	--	--	--	--	--
NS-49869.98924	70.63	75.84	82.85	8.65	7.99	8.91	651	606	975	71	75	87	3.14517	2.72357e-109	9.17476e-107	up	K15382 solute carrier family 50 (sugar transporter) | (RefSeq) bidirectional sugar transporter SWEET17-like (A)	hypothetical protein CISIN_1g037224mg [Citrus sinensis]	RecName: Full=Serine/threonine receptor-like kinase NFP {ECO:0000303|PubMed:16723404}; Short=RLK NFP {ECO:0000303|PubMed:16723404}; AltName: Full=Nod factor perception protein {ECO:0000303|PubMed:12753588}; EC=2.7.10.- {ECO:0000255|PROSITE-ProRule:PRU00159}; AltName: Full=Nod-factor receptor 5; Flags: Precursor;	SubName: Full=Uncharacterized protein {ECO:0000313|EMBL:KDO53931.1};	--	GO:0016021,integral component of membrane; GO:0005886,plasma membrane; GO:0005775,vacuolar lumen; GO:0005524,ATP binding; GO:0004713,protein tyrosine kinase activity; GO:0006952,defense response; GO:0009877,nodulation; GO:1902290,positive regulation of defense response to oomycetes; GO:0006486,protein glycosylation; GO:1900150,regulation of defense response to fungus; GO:0002237,response to molec…	LysM domain
NS-49869.120063	31.2	29.42	29.43	6.04	7.09	6.7	2468.09	2004.23	3027.31	418.45	561.52	549.62	2.19221	3.16689e-109	1.06304e-106	up	K13466 EIX receptor 1/2 | (RefSeq) receptor-like protein 12 (A)	hypothetical protein CICLE_v10010939mg [Citrus clementina]	RecName: Full=Receptor like protein 7 {ECO:0000303|PubMed:18434605}; Short=AtRLP7 {ECO:0000303|PubMed:18434605}; Flags: Precursor;	SubName: Full=Uncharacterized protein {ECO:0000313|EMBL:ESR42687.1};	FOG: Leucine rich repeat	GO:0016021,integral component of membrane	Leucine rich repeat
NS-49869.125360	587.26	637.91	624.89	20.79	27.06	37.3	1807	1727	2354	59	88	127	4.33902	3.27474e-109	1.09538e-106	up	K15404 aldehyde decarbonylase [EC:4.1.99.5] | (RefSeq) CER1-1; hypothetical protein (A)	FA_hydroxylase domain-containing protein/Wax2_C domain-containing protein [Cephalotus follicularis]	RecName: Full=Protein ECERIFERUM 3; AltName: Full=Protein FACELESS POLLEN 1; AltName: Full=Protein WAX2; AltName: Full=Protein YORE-YORE;	SubName: Full=FA_hydroxylase domain-containing protein/Wax2_C domain-containing protein {ECO:0000313|EMBL:GAV69387.1};	--	GO:0005789,endoplasmic reticulum membrane; GO:0016021,integral component of membrane; GO:0016020,membrane; GO:0005886,plasma membrane; GO:0005506,iron ion binding; GO:0016491,oxidoreductase activity; GO:0043447,alkane biosynthetic process; GO:0042335,cuticle development; GO:0006723,cuticle hydrocarbon biosynthetic process; GO:0008610,lipid biosynthetic process; GO:0006629,lipid metabolic process;…	--
NS-49869.120163	20.73	20.7	22.5	4.11	4.29	4.65	1175.2	1011.18	1657.01	204.09	243.92	273.71	2.29989	5.72004e-109	1.9066e-106	up	K00895 diphosphate-dependent phosphofructokinase [EC:2.7.1.90] | (RefSeq) pyrophosphate--fructose 6-phosphate 1-phosphotransferase subunit alpha (A)	pyrophosphate--fructose 6-phosphate 1-phosphotransferase subunit alpha [Momordica charantia]	RecName: Full=Pyrophosphate--fructose 6-phosphate 1-phosphotransferase subunit alpha {ECO:0000255|HAMAP-Rule:MF_03185}; Short=PFP {ECO:0000255|HAMAP-Rule:MF_03185}; AltName: Full=6-phosphofructokinase, pyrophosphate dependent {ECO:0000255|HAMAP-Rule:MF_03185}; AltName: Full=PPi-PFK {ECO:0000255|HAMAP-Rule:MF_03185}; AltName: Full=Pyrophosphate-dependent 6-phosphofructose-1-kinase {ECO:0000255|HAM…	RecName: Full=Pyrophosphate--fructose 6-phosphate 1-phosphotransferase subunit alpha {ECO:0000256|HAMAP-Rule:MF_03185}; Short=PFP {ECO:0000256|HAMAP-Rule:MF_03185}; AltName: Full=6-phosphofructokinase, pyrophosphate dependent {ECO:0000256|HAMAP-Rule:MF_03185}; AltName: Full=PPi-PFK {ECO:0000256|HAMAP-Rule:MF_03185}; AltName: Full=Pyrophosphate-dependent 6-phosphofructose-1-kinase {ECO:0000256|HAM…	Pyrophosphate-dependent phosphofructo-1-kinase	GO:0005737,cytoplasm; GO:0003872,6-phosphofructokinase activity; GO:0005524,ATP binding; GO:0047334,diphosphate-fructose-6-phosphate 1-phosphotransferase activity; GO:0046872,metal ion binding	Phosphofructokinase
NS-49869.105562	207.05	208.18	206.57	27.38	33.65	35.57	7730.8	6701.19	10003.1	897.85	1261.75	1382.08	2.68947	8.86047e-109	2.94304e-106	up	K07198 5'-AMP-activated protein kinase, catalytic alpha subunit [EC:2.7.11.11] | (RefSeq) CBL-interacting serine/threonine-protein kinase 5 (A)	hypothetical protein COLO4_18942 [Corchorus olitorius]	RecName: Full=CBL-interacting serine/threonine-protein kinase 25; EC=2.7.11.1; AltName: Full=SNF1-related kinase 3.25; AltName: Full=SOS2-like protein kinase PKS25;	RecName: Full=Non-specific serine/threonine protein kinase {ECO:0000256|SAAS:SAAS00351747}; EC=2.7.11.1 {ECO:0000256|SAAS:SAAS00351747};	Serine/threonine protein kinase	GO:0005622,intracellular; GO:0005524,ATP binding; GO:0004674,protein serine/threonine kinase activity; GO:0050832,defense response to fungus; GO:0035556,intracellular signal transduction; GO:0018105,peptidyl-serine phosphorylation; GO:0018107,peptidyl-threonine phosphorylation	Protein kinase domain
NS-49869.95688	100.2	90.54	112.02	12.43	10.94	13.06	1251.13	978.25	1795.74	137.58	138.5	171.57	3.04369	1.02372e-108	3.38849e-106	up	--	hypothetical protein CICLE_v10006032mg [Citrus clementina]	RecName: Full=Cell wall / vacuolar inhibitor of fructosidase 1; Short=AtC/VIF1; Flags: Precursor;	SubName: Full=Uncharacterized protein {ECO:0000313|EMBL:GAY35661.1};	--	GO:0005618,cell wall; GO:0005773,vacuole; GO:0004857,enzyme inhibitor activity; GO:0043086,negative regulation of catalytic activity	Plant invertase/pectin methylesterase inhibitor
NS-49869.121689	1417.39	1209.72	1511.07	102.35	102.74	82.6	764.54	603.91	867.52	58.03	66.61	57.7	3.51125	1.87513e-108	6.18505e-106	up	--	--	--	--	--	--	--
NS-49869.115176	18.25	16.05	16.74	62.43	57.32	59.43	970.54	735.48	1155.89	2911.49	3056.65	3283.3	-1.8001	3.32399e-108	1.09261e-105	down	--	PREDICTED: uncharacterized protein LOC102631154 [Citrus sinensis]	RecName: Full=Probable WRKY transcription factor 19; AltName: Full=WRKY DNA-binding protein 19;	SubName: Full=Uncharacterized protein {ECO:0000313|EMBL:GAY39216.1};	--	GO:0009941,chloroplast envelope; GO:0005634,nucleus; GO:0043531,ADP binding; GO:0005524,ATP binding; GO:0003700,DNA-binding transcription factor activity; GO:0004674,protein serine/threonine kinase activity; GO:0043565,sequence-specific DNA binding; GO:0006952,defense response; GO:0006351,transcription, DNA-templated	--
NS-49869.144510	32.3	38.81	41.93	1.2	1.15	1.58	666.41	691.42	1117.45	21.75	24.01	34.18	4.83309	3.51852e-108	1.15257e-105	up	K10712 cysteamine dioxygenase [EC:1.13.11.19] | (RefSeq) plant cysteine oxidase 1-like (A)	hypothetical protein CICLE_v10021575mg [Citrus clementina]	RecName: Full=Plant cysteine oxidase 2 {ECO:0000303|PubMed:24599061}; EC=1.13.11.20;	SubName: Full=Uncharacterized protein {ECO:0000313|EMBL:ESR56725.1};	Uncharacterized conserved protein	GO:0005829,cytosol; GO:0005634,nucleus; GO:0017172,cysteine dioxygenase activity; GO:0046872,metal ion binding; GO:0070483,detection of hypoxia; GO:0018171,peptidyl-cysteine oxidation; GO:0001666,response to hypoxia	PCO_ADO
NS-49869.54541	63.53	71.03	80.76	8.41	9.11	9.49	1155.9	1116.24	1895.41	134.94	167.23	180.8	2.98888	6.63623e-108	2.16638e-105	up	K13201 nucleolysin TIA-1/TIAR | (RefSeq) RNA-binding domain-containing protein (A)	hypothetical protein CICLE_v10001214mg [Citrus clementina]	RecName: Full=Polyadenylate-binding protein RBP47; Short=Poly(A)-binding protein RBP47; AltName: Full=RNA-binding protein 47; Short=NplRBP47;	SubName: Full=Uncharacterized protein {ECO:0000313|EMBL:ESR48064.1};	FOG: RRM domain	GO:0010494,cytoplasmic stress granule; GO:0005634,nucleus; GO:0008143,poly(A) binding; GO:0034605,cellular response to heat; GO:0006397,mRNA processing	RNA recognition motif. (a.k.a. RRM, RBD, or RNP domain)
NS-49869.155311	155.15	141.22	159.96	26.69	26.63	24.61	911	722	1185	141	161	155	2.51182	8.91134e-108	2.89911e-105	up	K15400 omega-hydroxypalmitate O-feruloyl transferase [EC:2.3.1.188] | (RefSeq) omega-hydroxypalmitate O-feruloyl transferase-like (A)	hypothetical protein CUMW_071480 [Citrus unshiu]	RecName: Full=Omega-hydroxypalmitate O-feruloyl transferase; EC=2.3.1.188; AltName: Full=Omega-hydroxyacid hydroxycinnamoyltransferase; AltName: Full=Protein ALIPHATIC SUBERIN FERULOYL TRANSFERASE;	SubName: Full=Uncharacterized protein {ECO:0000313|EMBL:GAY43033.1};	--	GO:0050734,hydroxycinnamoyltransferase activity; GO:0102406,omega-hydroxypalmitate O-sinapoyl transferase activity; GO:0052325,cell wall pectin biosynthetic process; GO:0010345,suberin biosynthetic process	Transferase family
NS-49869.108088	61.52	63.02	61.91	182.01	166.21	165.48	687.96	610.2	887.24	1806.33	1887.18	1951.46	-1.47526	1.02e-107	3.30701e-105	down	K14709 solute carrier family 39 (zinc transporter), member 1/2/3 | (RefSeq) hypothetical protein (A)	hypothetical protein CUMW_181050 [Citrus unshiu]	RecName: Full=Fe(2+) transport protein 3, chloroplastic; AltName: Full=Fe(II) transport protein 3; AltName: Full=Iron-regulated transporter 3; Flags: Precursor;	SubName: Full=Uncharacterized protein {ECO:0000313|EMBL:GAY57646.1};	Fe2+/Zn2+ regulated transporter	GO:0009535,chloroplast thylakoid membrane; GO:0016021,integral component of membrane; GO:0005886,plasma membrane; GO:0005774,vacuolar membrane; GO:0005381,iron ion transmembrane transporter activity; GO:0005385,zinc ion transmembrane transporter activity; GO:0055072,iron ion homeostasis; GO:0006826,iron ion transport; GO:0009624,response to nematode; GO:0006829,zinc ion transport	ZIP Zinc transporter
NS-49869.109141	0.1	0.23	0.56	41.78	36.72	43.86	3.9	7.91	29.49	1486.46	1493.94	1849.37	-7.02881	1.14581e-107	3.70229e-105	down	K05909 laccase [EC:1.10.3.2] | (RefSeq) hypothetical protein (A)	hypothetical protein CICLE_v10031070mg [Citrus clementina]	RecName: Full=Laccase-5; EC=1.10.3.2; AltName: Full=Benzenediol:oxygen oxidoreductase 5; AltName: Full=Diphenol oxidase 5; AltName: Full=Urishiol oxidase 5; Flags: Precursor;	RecName: Full=Laccase {ECO:0000256|RuleBase:RU361119}; EC=1.10.3.2 {ECO:0000256|RuleBase:RU361119}; AltName: Full=Benzenediol:oxygen oxidoreductase {ECO:0000256|RuleBase:RU361119}; AltName: Full=Diphenol oxidase {ECO:0000256|RuleBase:RU361119}; AltName: Full=Urishiol oxidase {ECO:0000256|RuleBase:RU361119};	Multicopper oxidases	GO:0048046,apoplast; GO:0005507,copper ion binding; GO:0052716,hydroquinone:oxygen oxidoreductase activity; GO:0016722,oxidoreductase activity, oxidizing metal ions; GO:0046274,lignin catabolic process; GO:0046688,response to copper ion	Multicopper oxidase
NS-49869.103864	266.46	236	278.04	20.05	11.53	15.36	5421.76	4146.51	7306.44	359.61	236.47	326.88	4.06177	2.29851e-107	7.40168e-105	up	K13420 LRR receptor-like serine/threonine-protein kinase FLS2 [EC:2.7.11.1] | (RefSeq) LRR receptor-like serine/threonine-protein kinase FLS2 (A)	leucine-rich repeat extensin-like protein 4, partial [Herrania umbratica]	RecName: Full=Leucine-rich repeat extensin-like protein 4; Short=AtLRX4; Short=LRR/EXTENSIN4; AltName: Full=Cell wall hydroxyproline-rich glycoprotein; Flags: Precursor;	SubName: Full=Uncharacterized protein {ECO:0000313|EMBL:ERP48250.1}; Flags: Fragment;	--	GO:0005618,cell wall; GO:0005576,extracellular region; GO:0009505,plant-type cell wall; GO:0009506,plasmodesma; GO:0005199,structural constituent of cell wall; GO:0071555,cell wall organization	Leucine Rich repeats (2 copies)
NS-49869.35905	37.28	46.39	41.53	1.25	2.08	1.99	708.46	761.55	1018.8	20.96	39.95	39.61	4.52839	4.24606e-107	1.3627e-104	up	K03327 multidrug resistance protein, MATE family | (RefSeq) hypothetical protein (A)	hypothetical protein CICLE_v10004833mg [Citrus clementina]	RecName: Full=Protein DETOXIFICATION 35 {ECO:0000303|PubMed:11739388}; Short=AtDTX35 {ECO:0000303|PubMed:11739388}; AltName: Full=Multidrug and toxic compound extrusion protein 35 {ECO:0000305}; Short=MATE protein 35 {ECO:0000305}; AltName: Full=Protein DETOXIFYING EFFLUX CARRIER 35 {ECO:0000303|PubMed:19995827}; Short=Protein DTX5 {ECO:0000303|PubMed:19995827}; AltName: Full=Protein FLOWER FLAVO…	RecName: Full=Protein DETOXIFICATION {ECO:0000256|RuleBase:RU004914}; AltName: Full=Multidrug and toxic compound extrusion protein {ECO:0000256|RuleBase:RU004914};	Uncharacterized membrane protein, predicted efflux pump	GO:0016021,integral component of membrane; GO:0005774,vacuolar membrane; GO:0005773,vacuole; GO:0015297,antiporter activity; GO:0015238,drug transmembrane transporter activity; GO:0009813,flavonoid biosynthetic process	MatE
NS-49869.109961	437.23	428.44	503.36	80.82	88.76	94.22	7797.72	6600.89	11578	1272.12	1597.84	1759.55	2.37054	5.18075e-107	1.65707e-104	up	K07393 glutathionyl-hydroquinone reductase [EC:1.8.5.7] | (RefSeq) uncharacterized protein LOC103649984 (A)	PREDICTED: lipase-like [Malus domestica]	--	SubName: Full=Uncharacterized protein {ECO:0000313|EMBL:KCW59774.1};	--	--	--
NS-49869.97662	211.29	206.9	223.87	74.73	76.1	68.19	4510.95	3813.55	6175.18	1405.91	1637.45	1521.56	1.553	7.98295e-107	2.54479e-104	up	K19791 iron transport multicopper oxidase | (RefSeq) monocopper oxidase-like protein SKU5 (A)	hypothetical protein CICLE_v10019410mg [Citrus clementina]	RecName: Full=Monocopper oxidase-like protein SKU5; AltName: Full=Skewed roots; Flags: Precursor;	SubName: Full=Uncharacterized protein {ECO:0000313|EMBL:ESR53613.1};	Multicopper oxidases	GO:0031225,anchored component of membrane; GO:0046658,anchored component of plasma membrane; GO:0048046,apoplast; GO:0005618,cell wall; GO:0016020,membrane; GO:0009505,plant-type cell wall; GO:0005886,plasma membrane; GO:0009506,plasmodesma; GO:0005774,vacuolar membrane; GO:0005507,copper ion binding; GO:0016722,oxidoreductase activity, oxidizing metal ions; GO:0009932,cell tip growth	Multicopper oxidase
NS-49869.128721	25.24	30.13	29.71	211.94	187.91	199.05	81	85	117	626	636	705	-2.90318	9.78356e-107	3.10836e-104	down	K00128 aldehyde dehydrogenase (NAD+) [EC:1.2.1.3] | (RefSeq) aldehyde dehydrogenase family 3 member H1 (A)	hypothetical protein MANES_18G078900 [Manihot esculenta]	RecName: Full=Aldehyde dehydrogenase family 3 member I1, chloroplastic; Short=AtALDH3; Short=Ath-ALDH3; EC=1.2.1.3; Flags: Precursor;	SubName: Full=Uncharacterized protein {ECO:0000313|EMBL:OAY23435.1};	Aldehyde dehydrogenase	GO:0009507,chloroplast; GO:0009941,chloroplast envelope; GO:0009536,plastid; GO:0004028,3-chloroallyl aldehyde dehydrogenase activity; GO:0004029,aldehyde dehydrogenase (NAD) activity; GO:0033721,aldehyde dehydrogenase (NADP+) activity; GO:0004030,aldehyde dehydrogenase [NAD(P)+] activity; GO:0006081,cellular aldehyde metabolic process; GO:0009737,response to abscisic acid; GO:0009414,response to…	--
NS-49869.161053	78.28	89.98	90.07	9.47	8.74	10.6	669.73	667.78	982.29	72.24	76.31	96.17	3.14236	1.57689e-106	4.99328e-104	up	--	PREDICTED: uncharacterized protein LOC109020739 [Juglans regia]	RecName: Full=Universal stress protein A-like protein;	SubName: Full=uncharacterized protein LOC109020739 {ECO:0000313|RefSeq:XP_018858810.1};	--	GO:0005886,plasma membrane; GO:0016208,AMP binding; GO:0006950,response to stress	Universal stress protein family
NS-49869.110076	20.3	21.4	21.3	121.92	126.92	129.25	116.15	106.61	153.6	627.93	748.27	793.79	-2.62762	2.87602e-106	9.07674e-104	down	K17255 Rab GDP dissociation inhibitor | (RefSeq) guanosine nucleotide diphosphate dissociation inhibitor 2 (A)	hypothetical protein CISIN_1g013352mg [Citrus sinensis]	RecName: Full=Guanosine nucleotide diphosphate dissociation inhibitor 2; Short=AtGDI2;	RecName: Full=Guanosine nucleotide diphosphate dissociation inhibitor {ECO:0000256|RuleBase:RU363124};	RAB proteins geranylgeranyltransferase component A (RAB escort protein)	GO:0048046,apoplast; GO:0005829,cytosol; GO:0009506,plasmodesma; GO:0005096,GTPase activator activity; GO:0005093,Rab GDP-dissociation inhibitor activity; GO:0015031,protein transport; GO:0007264,small GTPase mediated signal transduction	GDP dissociation inhibitor
NS-49869.153158	266.05	275.09	295.21	5.4	1.65	4.02	3336.96	2985.57	4754.04	60	21	53	6.24248	3.51034e-106	1.1042e-103	up	K10775 phenylalanine ammonia-lyase [EC:4.3.1.24] | (RefSeq) phenylalanine ammonia-lyase 1 (A)	phenylalanine ammonia lyase 1 [Prunus armeniaca]	RecName: Full=Phenylalanine ammonia-lyase 1; EC=4.3.1.24;	RecName: Full=Phenylalanine ammonia-lyase {ECO:0000256|RuleBase:RU003955}; EC=4.3.1.24 {ECO:0000256|RuleBase:RU003955};	Phenylalanine and histidine ammonia-lyase	GO:0005737,cytoplasm; GO:0045548,phenylalanine ammonia-lyase activity; GO:0009800,cinnamic acid biosynthetic process; GO:0006559,L-phenylalanine catabolic process	Aromatic amino acid lyase
NS-49869.78631	508.1	544.9	620.97	27.39	25.83	40.98	1314.82	1245.53	1944.54	66.01	71.34	118.73	4.03146	4.30255e-106	1.34893e-103	up	--	uncharacterized protein LOC111303323 [Durio zibethinus]	--	SubName: Full=Uncharacterized protein {ECO:0000313|EMBL:OAY46987.1};	--	--	--
NS-49869.143463	64.16	68.99	64.78	0.84	0.34	0.18	1032.77	959.69	1343.21	12	5.6	3	7.20819	8.93331e-106	2.79154e-103	up	--	--	--	--	--	--	--
NS-49869.106204	109.6	101.96	99.17	388.47	340.2	371.85	1428.54	1149.67	1660.49	4484.3	4492.37	5097.65	-1.8327	1.17578e-105	3.6621e-103	down	K03146 cysteine-dependent adenosine diphosphate thiazole synthase [EC:2.4.2.60] | (RefSeq) thiamine thiazole synthase 2, chloroplastic-like (A)	hypothetical protein CRG98_014866 [Punica granatum]	RecName: Full=Thiamine thiazole synthase, chloroplastic {ECO:0000255|HAMAP-Rule:MF_03158}; AltName: Full=Thiazole biosynthetic enzyme {ECO:0000255|HAMAP-Rule:MF_03158}; Flags: Precursor;	SubName: Full=Uncharacterized protein {ECO:0000313|EMBL:PKI64734.1};	Protein involved in thiamine biosynthesis and DNA damage tolerance	GO:0009507,chloroplast; GO:0046872,metal ion binding; GO:0006950,response to stress; GO:0009228,thiamine biosynthetic process	Thi4 family
NS-49869.75205	546.18	545.21	674.12	1.13	0.82	0	3217.41	2796.36	5010.73	6	5	0	9.84061	1.56821e-105	4.86841e-103	up	--	fasciclin-like arabinogalactan protein 9 [Hevea brasiliensis]	RecName: Full=Fasciclin-like arabinogalactan protein 6; Flags: Precursor;	SubName: Full=Uncharacterized protein {ECO:0000313|EMBL:OAY33990.1};	--	GO:0031225,anchored component of membrane; GO:0005886,plasma membrane	Fasciclin domain
NS-49869.108098	104.53	96.56	95.75	311.19	310.03	327.15	2403.53	1916.32	2846.29	6301.66	7180.1	7856.19	-1.67447	1.9111e-105	5.91357e-103	down	K14709 solute carrier family 39 (zinc transporter), member 1/2/3 | (RefSeq) hypothetical protein (A)	hypothetical protein CISIN_1g014759mg [Citrus sinensis]	RecName: Full=Zinc transporter 4, chloroplastic; AltName: Full=ZRT/IRT-like protein 4; Flags: Precursor;	SubName: Full=Uncharacterized protein {ECO:0000313|EMBL:KDO80111.1};	Fe2+/Zn2+ regulated transporter	GO:0009535,chloroplast thylakoid membrane; GO:0016021,integral component of membrane; GO:0005886,plasma membrane; GO:0005385,zinc ion transmembrane transporter activity	ZIP Zinc transporter
NS-49869.77377	1012.93	970.17	1068.73	19.35	14.44	18.01	712.89	627.01	815.81	14	11.97	16	5.58891	2.1151e-105	6.52356e-103	up	--	--	--	--	--	--	--
NS-49869.111021	3.51	1.84	2.73	56.7	51.14	48.8	98.92	44.77	99.49	1405.72	1450.1	1434.37	-4.26085	2.60787e-105	8.01739e-103	down	K07374 tubulin alpha | (RefSeq) tubulin alpha chain (A)	unknown [Picea sitchensis]	RecName: Full=Tubulin alpha chain;	RecName: Full=Tubulin alpha chain {ECO:0000256|RuleBase:RU000352};	Alpha tubulin	GO:0005737,cytoplasm; GO:0005874,microtubule; GO:0005525,GTP binding; GO:0003924,GTPase activity; GO:0005200,structural constituent of cytoskeleton; GO:0007017,microtubule-based process	Tubulin/FtsZ family, GTPase domain
NS-49869.98289	55.14	58.47	57.73	13.95	12.18	13.77	939.56	860.9	1268.22	209.87	209.53	245.91	2.09792	6.0679e-105	1.85944e-102	up	K20715 phototropin [EC:2.7.11.1] | (RefSeq) phototropin-2 (A)	putative LOV domain-containing protein [Aesculus pavia]	RecName: Full=Protein TWIN LOV 1;	SubName: Full=Putative LOV domain-containing protein {ECO:0000313|EMBL:AML77262.1};	--	GO:0005622,intracellular; GO:0000155,phosphorelay sensor kinase activity; GO:0009881,photoreceptor activity; GO:0018298,protein-chromophore linkage	PAS domain
NS-49869.64786	266.78	259.55	264.68	8.16	12.41	15.61	1974.8	1668.87	2488.89	54	94	123	4.40915	8.44463e-105	2.57944e-102	up	--	hypothetical protein CFP56_34369 [Quercus suber]	--	SubName: Full=Uncharacterized protein {ECO:0000313|EMBL:ERP49431.1};	--	--	--
NS-49869.101769	151.19	141.69	145.82	20.62	18.83	25.19	4693.56	3793.72	5865.17	562.79	587.66	814.89	2.76573	9.81513e-105	2.98845e-102	up	K20642 Rho GTPase-activating protein 22/24/25 | (Kazusa) Lj3g3v2993420.1; - (A)	hypothetical protein CISIN_1g009807mg [Citrus sinensis]	RecName: Full=Rho GTPase-activating protein 1; AltName: Full=Rho-type GTPase-activating protein 1;	SubName: Full=Uncharacterized protein {ECO:0000313|EMBL:KDO70465.1};	GTPase-activator protein	GO:0005096,GTPase activator activity; GO:0007165,signal transduction	RhoGAP domain
NS-49869.111471	21.41	17.64	17.98	135.28	121.57	137.87	167	119.47	178.39	942.56	969.34	1143.29	-2.82007	1.58686e-103	4.81615e-101	down	K11855 ubiquitin carboxyl-terminal hydrolase 36/42 [EC:3.4.19.12] | (RefSeq) ubiquitin carboxyl-terminal hydrolase 36 (A)	pearli1-like lipid transfer protein 3 [Quercus suber]	RecName: Full=Lipid transfer protein EARLI 1; AltName: Full=Protein EARLY ARABIDOPSIS ALUMINUM INDUCED 1; Short=pEARLI1; Flags: Precursor;	SubName: Full=Uncharacterized protein {ECO:0000313|EMBL:GAY43512.1};	--	GO:0009707,chloroplast outer membrane; GO:0005783,endoplasmic reticulum; GO:0005576,extracellular region; GO:0009505,plant-type cell wall; GO:0009506,plasmodesma; GO:0050832,defense response to fungus; GO:0009682,induced systemic resistance; GO:0009737,response to abscisic acid; GO:0009409,response to cold; GO:0009651,response to salt stress	Hydrophobic seed protein
NS-49869.106762	195.01	226.84	247.33	794.16	743.79	779.11	600.06	614.1	931.71	2254	2419.15	2652.97	-1.88258	2.79727e-103	8.46272e-101	down	K00130 betaine-aldehyde dehydrogenase [EC:1.2.1.8] | (RefSeq) betaine aldehyde dehydrogenase 1, chloroplastic isoform X1 (A)	betaine aldehyde dehydrogenase, partial [Ammopiptanthus mongolicus]	RecName: Full=Betaine aldehyde dehydrogenase, chloroplastic; Short=BADH; EC=1.2.1.8; Flags: Precursor;	SubName: Full=Betaine aldehyde dehydrogenase {ECO:0000313|EMBL:ABC86862.1}; Flags: Fragment;	Aldehyde dehydrogenase	GO:0009507,chloroplast; GO:0004030,aldehyde dehydrogenase [NAD(P)+] activity; GO:0008802,betaine-aldehyde dehydrogenase activity; GO:0006081,cellular aldehyde metabolic process; GO:0019285,glycine betaine biosynthetic process from choline	Aldehyde dehydrogenase family
NS-49869.118689	936.37	944.89	1085.81	182.36	196.86	152.82	8948.67	7827.16	13259.3	1550.77	1915.38	1545.11	2.46112	3.56609e-103	1.07544e-100	up	--	--	--	--	--	--	--
NS-49869.71033	42.82	37.32	45.03	1.2	0.99	1.01	684.29	515.52	926.99	17	16	16.98	5.28943	3.82222e-103	1.14904e-100	up	K12930 anthocyanidin 3-O-glucosyltransferase [EC:2.4.1.115] | (RefSeq) anthocyanidin 3-O-glucosyltransferase 7 (A)	UDP-glucoronosyl/UDP-glucosyl transferase family protein [Populus trichocarpa]	RecName: Full=Anthocyanidin 3-O-glucosyltransferase 7; EC=2.4.1.115; AltName: Full=Flavonol 3-O-glucosyltransferase 7; AltName: Full=UDP-glucose flavonoid 3-O-glucosyltransferase 7; Flags: Fragment;	RecName: Full=Glycosyltransferase {ECO:0000256|RuleBase:RU362057}; EC=2.4.1.- {ECO:0000256|RuleBase:RU362057};	UDP-glucuronosyl and UDP-glucosyl transferase	GO:0047213,anthocyanidin 3-O-glucosyltransferase activity; GO:0009718,anthocyanin-containing compound biosynthetic process	UDP-glucoronosyl and UDP-glucosyl transferase
NS-49869.99088	6.66	8.46	8.73	47.7	52.51	50.06	204.93	224.47	348.22	1290.53	1624.75	1605.39	-2.65211	1.0373e-102	3.1085e-100	down	K01456 peptide-N4-(N-acetyl-beta-glucosaminyl)asparagine amidase [EC:3.5.1.52] | (RefSeq) peptide-N(4)-(N-acetyl-beta- glucosaminyl)asparagine amidase isoform X1 (A)	perakine reductase [Quercus suber]	RecName: Full=Perakine reductase; EC=1.1.1.317;	SubName: Full=Aldo/keto reductase {ECO:0000313|EMBL:OMO85562.1};	Voltage-gated shaker-like K+ channel, subunit beta/KCNAB	GO:0016491,oxidoreductase activity; GO:0009820,alkaloid metabolic process	Aldo/keto reductase family
NS-49869.116043	107.2	121.46	112.36	28.32	31.16	29.69	1678.88	1644.08	2266.23	391.89	493.3	487.66	1.92644	1.56825e-102	4.68482e-100	up	K06630 14-3-3 protein epsilon | (RefSeq) 14-3-3-like protein A (A)	14-3-3-like protein A [Durio zibethinus]	RecName: Full=14-3-3 protein 4; AltName: Full=PBLT4;	SubName: Full=Uncharacterized protein {ECO:0000313|EMBL:KHG19539.1};	Multifunctional chaperone (14-3-3 family)	GO:0019904,protein domain specific binding	14-3-3 protein
NS-49869.139171	1.22	1.11	1.21	37.11	32.41	35.95	18.55	14.55	23.65	497.6	497.09	572.23	-4.86348	1.61175e-102	4.79968e-100	down	K14682 amino-acid N-acetyltransferase [EC:2.3.1.1] | (RefSeq) probable amino-acid acetyltransferase NAGS2, chloroplastic isoform X1 (A)	PREDICTED: probable amino-acid acetyltransferase NAGS2, chloroplastic isoform X3 [Populus euphratica]	RecName: Full=Probable amino-acid acetyltransferase NAGS2, chloroplastic; EC=2.3.1.1; AltName: Full=N-acetylglutamate synthase 2; Flags: Precursor;	SubName: Full=N-acetylglutamate synthase protein {ECO:0000313|EMBL:ADP38077.1};	Acetylglutamate kinase/acetylglutamate synthase	GO:0009507,chloroplast; GO:0004042,acetyl-CoA:L-glutamate N-acetyltransferase activity; GO:0103045,methione N-acyltransferase activity; GO:0006526,arginine biosynthetic process	Acetyltransferase (GNAT) family
NS-49869.97498	14.83	11.84	12.67	83.47	83.7	89.09	169.21	116.93	185.24	844.96	969.33	1071.46	-2.71685	4.94781e-102	1.46882e-99	down	K01792 glucose-6-phosphate 1-epimerase [EC:5.1.3.15] | (RefSeq) putative glucose-6-phosphate 1-epimerase (A)	PREDICTED: putative glucose-6-phosphate 1-epimerase [Ziziphus jujuba]	RecName: Full=Putative glucose-6-phosphate 1-epimerase {ECO:0000250|UniProtKB:Q03161}; EC=5.1.3.15 {ECO:0000250|UniProtKB:Q03161}; AltName: Full=Putative D-hexose-6-phosphate mutarotase {ECO:0000250|UniProtKB:Q03161}; AltName: Full=Putative apospory-associated protein C;	RecName: Full=Glucose-6-phosphate 1-epimerase {ECO:0000256|PIRNR:PIRNR016020}; EC=5.1.3.15 {ECO:0000256|PIRNR:PIRNR016020};	Uncharacterized enzymes related to aldose 1-epimerase	GO:0030246,carbohydrate binding; GO:0047938,glucose-6-phosphate 1-epimerase activity; GO:0005975,carbohydrate metabolic process	Aldose 1-epimerase
NS-49869.126094	78.75	73.35	78.26	0.3	0.62	1.54	874.68	705.38	1113.8	2.99	7	18	6.48273	7.24767e-102	2.14486e-99	up	K03921 acyl-[acyl-carrier-protein] desaturase [EC:1.14.19.2 1.14.19.11 1.14.19.26] | (RefSeq) SAD3; stearoyl-[acyl-carrier-protein] 9-desaturase 6, chloroplastic (A)	stearoyl-[acyl-carrier-protein]	RecName: Full=Stearoyl-[acyl-carrier-protein] 9-desaturase 6, chloroplastic; Short=Stearoyl-ACP desaturase 6; EC=1.14.19.2 {ECO:0000250|UniProtKB:P22337}; AltName: Full=Acyl-[acyl-carrier-protein] desaturase 6; Flags: Precursor;	RecName: Full=Acyl-[acyl-carrier-protein] desaturase {ECO:0000256|RuleBase:RU000582}; EC=1.14.19.- {ECO:0000256|RuleBase:RU000582};	--	GO:0009507,chloroplast; GO:0016020,membrane; GO:0045300,acyl-[acyl-carrier-protein] desaturase activity; GO:0046872,metal ion binding; GO:0102786,stearoyl-[acp] desaturase activity; GO:0006633,fatty acid biosynthetic process	Fatty acid desaturase
NS-49869.124704	8.26	12.59	10.56	246.93	204.44	164.4	62.37	82.58	101.42	1667.42	1579.82	1321.48	-4.32439	8.748e-102	2.58082e-99	down	--	expressed protein [Arabidopsis lyrata subsp. lyrata]	--	SubName: Full=Expressed protein {ECO:0000313|EMBL:EFH63849.1};	--	GO:0016021,integral component of membrane	--
NS-49869.117887	31.98	30.44	31.49	5.98	4.71	5.58	889.35	730.26	1133.78	146.4	131.74	161.86	2.536	1.04509e-101	3.07366e-99	up	K19600 tubby-related protein 1 | (RefSeq) hypothetical protein (A)	hypothetical protein CICLE_v10005517mg [Citrus clementina]	RecName: Full=Tubby-like F-box protein 6; Short=OsTLP6; AltName: Full=Tubby-like F-box protein 14; Short=OsTLP14;	RecName: Full=Tubby-like F-box protein {ECO:0000256|RuleBase:RU361125};	Tub family proteins	GO:0035091,phosphatidylinositol binding	Tub family
NS-49869.140750	5.92	7.38	5.77	40.76	35.85	41.5	278.7	299.15	352.32	1682.67	1692.15	2029.57	-2.62918	1.68124e-101	4.92935e-99	down	K06617 raffinose synthase [EC:2.4.1.82] | (RefSeq) probable galactinol--sucrose galactosyltransferase 5 (A)	PREDICTED: probable galactinol--sucrose galactosyltransferase 5 [Gossypium raimondii]	RecName: Full=Probable galactinol--sucrose galactosyltransferase 5; EC=2.4.1.82; AltName: Full=Protein SEED IMBIBITION 1-LIKE; AltName: Full=Raffinose synthase 5;	SubName: Full=Uncharacterized protein {ECO:0000313|EMBL:KJB75893.1};	--	GO:0009507,chloroplast; GO:0047274,galactinol-sucrose galactosyltransferase activity; GO:0005975,carbohydrate metabolic process; GO:0009737,response to abscisic acid; GO:0006979,response to oxidative stress; GO:0009414,response to water deprivation	Raffinose synthase or seed imbibition protein Sip1
NS-49869.118577	1.02	2	2.38	49.93	44.58	47.64	18.3	30.96	55.02	788.36	805.12	892.59	-4.70448	5.43862e-101	1.58968e-98	down	K22068 iron-sulfur NS assembly enzyme ISCU, mitochondrial | (RefSeq) iron-sulfur NS assembly protein 1-like (A)	PREDICTED: uncharacterized protein LOC105116532 [Populus euphratica]	--	SubName: Full=Uncharacterized protein {ECO:0000313|EMBL:EEE84492.1};	--	--	SAM domain (Sterile alpha motif)
NS-49869.74155	51.95	51.03	57.61	1.2	1.05	0.43	685	582	976	14	14	6	5.92409	8.34732e-101	2.4324e-98	up	--	--	--	--	--	--	--
NS-49869.103167	10.73	12.6	9.62	68.88	71.65	62.1	283.23	286.9	328.69	1599.77	1902.92	1709.81	-2.62404	8.44144e-101	2.4523e-98	down	K01069 hydroxyacylglutathione hydrolase [EC:3.1.2.6] | (RefSeq) hydroxyacylglutathione hydrolase cytoplasmic (A)	PREDICTED: hydroxyacylglutathione hydrolase cytoplasmic [Citrus sinensis]	RecName: Full=Hydroxyacylglutathione hydrolase cytoplasmic; EC=3.1.2.6 {ECO:0000269|PubMed:11085979, ECO:0000269|PubMed:19834746}; AltName: Full=Glyoxalase II; Short=Glx II;	SubName: Full=Uncharacterized protein {ECO:0000313|EMBL:GAY53911.1};	Glyoxylase	GO:0005829,cytosol; GO:0004416,hydroxyacylglutathione hydrolase activity; GO:0046872,metal ion binding; GO:0019243,methylglyoxal catabolic process to D-lactate via S-lactoyl-glutathione	Hydroxyacylglutathione hydrolase C-terminus
NS-49869.120718	2.55	2.87	2.58	30.89	29.59	31.48	41.88	40.82	54.71	448.39	491.39	542.29	-3.5267	8.47478e-101	2.45448e-98	down	K08360 cytochrome b-561 [EC:1.16.5.1] | (RefSeq) transmembrane ascorbate ferrireductase 1 (A)	hypothetical protein POPTR_0015s13160g [Populus trichocarpa]	RecName: Full=Transmembrane ascorbate ferrireductase 1; EC=1.16.5.1; AltName: Full=Cytochrome b561; Short=Artb561-1; Short=AtCytb561; AltName: Full=Protein b561A.tha5; AltName: Full=Tonoplast Cyt-b561; Short=TCytb;	SubName: Full=Uncharacterized protein {ECO:0000313|EMBL:ERP52422.1};	Cytochrome b	GO:0009507,chloroplast; GO:0016021,integral component of membrane; GO:0005774,vacuolar membrane; GO:0005773,vacuole; GO:0046872,metal ion binding; GO:0016491,oxidoreductase activity; GO:0019904,protein domain specific binding	Eukaryotic cytochrome b561
NS-49869.189183	50.49	49.18	55.37	7.14	5.89	7.87	999.66	840.95	1415.35	124.7	117.54	163.06	2.88736	9.20375e-101	2.65751e-98	up	K09753 cinnamoyl-CoA reductase [EC:1.2.1.44] | (RAP-DB) Os09g0262000; Similar to Cinnamoyl CoA reductase. (A)	ATPase, AAA-type, core [Parasponia andersonii]	RecName: Full=Ribulose bisphosphate carboxylase/oxygenase activase 1, chloroplastic; Short=RA 1; Short=RuBisCO activase 1; AltName: Full=RuBisCO activase alpha form; Flags: Precursor;	SubName: Full=Uncharacterized protein {ECO:0000313|EMBL:KDO52366.1};	26S proteasome regulatory complex, ATPase RPT4	GO:0009570,chloroplast stroma; GO:0005524,ATP binding	ATPase family associated with various cellular activities (AAA)
NS-49869.108130	73.79	77.92	79.97	22.01	20.92	23.79	1773.51	1616.11	2485.62	465.73	506.15	596.81	1.79653	9.52661e-101	2.74239e-98	up	K03671 thioredoxin 1 | (RefSeq) thioredoxin F-type, chloroplastic-like (A)	hypothetical protein CICLE_v10021469mg [Citrus clementina]	RecName: Full=Thioredoxin-like 1-1, chloroplastic; AltName: Full=Atypical cysteine/histidine-rich thioredoxin 4; Short=AtACHT4; AltName: Full=Lilium-type thioredoxin 1-1; Flags: Precursor;	SubName: Full=Uncharacterized protein {ECO:0000313|EMBL:GAY68250.1};	Thioredoxin	GO:0009507,chloroplast; GO:0031969,chloroplast membrane; GO:0009570,chloroplast stroma; GO:0016671,oxidoreductase activity, acting on a sulfur group of donors, disulfide as acceptor; GO:0045454,cell redox homeostasis	Thioredoxin
NS-49869.105176	186.86	201.18	202.24	53.56	53.47	44.67	1665.68	1555.26	2300.23	425.38	485.92	421.94	1.94115	1.33125e-100	3.82064e-98	up	K03283 heat shock 70kDa protein 1/2/6/8 | (RefSeq) heat shock cognate 70 kDa protein 2-like (A)	PREDICTED: heat shock cognate 70 kDa protein 2-like [Juglans regia]	RecName: Full=Heat shock cognate 70 kDa protein;	SubName: Full=heat shock cognate 70 kDa protein 2-like {ECO:0000313|RefSeq:XP_018831340.1};	Molecular chaperones HSP70/HSC70, HSP70 superfamily	GO:0005524,ATP binding	Hsp70 protein
NS-49869.119292	18.95	25.3	21.52	149.73	147.24	170.06	199.7	231.02	290.31	1401.85	1577.19	1892.37	-2.84975	2.45971e-100	7.03804e-98	down	K22390 acid phosphatase type 7 | (RefSeq) purple acid phosphatase 2-like (A)	PREDICTED: purple acid phosphatase 2-like [Citrus sinensis]	RecName: Full=Purple acid phosphatase 10; EC=3.1.3.2; Flags: Precursor;	RecName: Full=Purple acid phosphatase {ECO:0000256|RuleBase:RU361203}; EC=3.1.3.2 {ECO:0000256|RuleBase:RU361203}; Flags: Fragment;	Purple acid phosphatase	GO:0005618,cell wall; GO:0005829,cytosol; GO:0005576,extracellular region; GO:0009505,plant-type cell wall; GO:0009506,plasmodesma; GO:0003993,acid phosphatase activity; GO:0046872,metal ion binding; GO:0016036,cellular response to phosphate starvation	Iron/zinc purple acid phosphatase-like protein C
NS-49869.102638	451.24	525.51	553.6	14.03	20.89	9.52	2931	2968.77	4551.14	81.73	139.33	66.13	5.07133	3.86669e-100	1.10306e-97	up	--	PREDICTED: early nodulin-75 isoform X1 [Theobroma cacao]	--	SubName: Full=Hydroxyproline-rich glycoprotein family protein isoform 1 {ECO:0000313|EMBL:EOY10727.1};	--	--	--
NS-49869.107346	44.42	38.38	38.51	209.47	182.39	204.28	395.09	296.08	437.11	1660.14	1654.05	1925.59	-2.31759	5.9274e-100	1.68587e-97	down	K09753 cinnamoyl-CoA reductase [EC:1.2.1.44] | (RAP-DB) Os09g0262000; Similar to Cinnamoyl CoA reductase. (A)	ribulose-1,5-bisphosphate carboxylase/oxygenase activase, partial [Pachysandra terminalis]	RecName: Full=Ribulose bisphosphate carboxylase/oxygenase activase, chloroplastic; Short=RA; Short=RuBisCO activase; Flags: Precursor;	SubName: Full=Ribulose-1,5-bisphosphate carboxylase/oxygenase activase {ECO:0000313|EMBL:ABF38996.1}; Flags: Fragment;	26S proteasome regulatory complex, ATPase RPT4	GO:0009570,chloroplast stroma; GO:0009579,thylakoid; GO:0005524,ATP binding; GO:0046863,ribulose-1,5-bisphosphate carboxylase/oxygenase activator activity	--
NS-49869.103238	0.25	0.81	0.31	40.55	43.08	37.1	5	14	8	716	870	777	-6.54913	6.63797e-100	1.88233e-97	down	K13789 geranylgeranyl diphosphate synthase, type II [EC:2.5.1.1 2.5.1.10 2.5.1.29] | (RefSeq) hypothetical protein (A)	hypothetical protein CICLE_v10008936mg [Citrus clementina]	RecName: Full=Heterodimeric geranylgeranyl pyrophosphate synthase small subunit, chloroplastic; Flags: Precursor;	SubName: Full=Uncharacterized protein {ECO:0000313|EMBL:ESR65621.1};	Geranylgeranyl pyrophosphate synthase/Polyprenyl synthetase	GO:0009507,chloroplast; GO:0009535,chloroplast thylakoid membrane; GO:0042651,thylakoid membrane; GO:0046872,metal ion binding; GO:0004659,prenyltransferase activity; GO:0043693,monoterpene biosynthetic process	Polyprenyl synthetase
NS-49869.111166	40.16	35.7	39.73	9.87	9.73	9.41	1750.88	1341.51	2247.71	377.48	425.82	426.6	2.00475	6.66034e-100	1.88305e-97	up	K13429 chitin elicitor receptor kinase 1 | (RefSeq) lysM domain receptor-like kinase 3 (A)	hypothetical protein CICLE_v10025091mg [Citrus clementina]	RecName: Full=LysM domain receptor-like kinase 3; Short=LysM-containing receptor-like kinase 3; EC=2.7.11.-; Flags: Precursor;	SubName: Full=Uncharacterized protein {ECO:0000313|EMBL:ESR40112.1};	--	GO:0016021,integral component of membrane; GO:0005886,plasma membrane; GO:0005524,ATP binding; GO:0004675,transmembrane receptor protein serine/threonine kinase activity; GO:0009738,abscisic acid-activated signaling pathway; GO:0007166,cell surface receptor signaling pathway; GO:0006952,defense response; GO:0050832,defense response to fungus; GO:0045087,innate immune response; GO:0031348,negative…	Protein tyrosine kinase
NS-49869.134758	198.68	176.81	183.38	39.34	33.34	32.05	1497	1157	1756	265	257	257	2.3935	8.10913e-100	2.28586e-97	up	K19891 glucan endo-1,3-beta-glucosidase 1/2/3 [EC:3.2.1.39] | (RefSeq) glucan endo-1,3-beta-glucosidase 3-like (A)	hypothetical protein CCACVL1_28842 [Corchorus capsularis]	RecName: Full=PLASMODESMATA CALLOSE-BINDING PROTEIN 3; Short=AtPDCB3; Flags: Precursor;	SubName: Full=Uncharacterized protein {ECO:0000313|EMBL:OMO53158.1};	--	GO:0031225,anchored component of membrane; GO:0046658,anchored component of plasma membrane; GO:0009506,plasmodesma; GO:0001872,(1->3)-beta-D-glucan binding; GO:0004553,hydrolase activity, hydrolyzing O-glycosyl compounds; GO:0030247,polysaccharide binding	X8 domain
NS-49869.151486	65.4	63.28	53.91	6.42	4.35	5.78	1535.89	1282.62	1636.99	132.79	102.79	141.7	3.46767	8.60986e-100	2.41983e-97	up	K10999 cellulose synthase A [EC:2.4.1.12] | (RefSeq) cellulose synthase A catalytic subunit 7 [UDP-forming]-like (A)	hypothetical protein CUMW_143210, partial [Citrus unshiu]	RecName: Full=Cellulose synthase-like protein G2; Short=AtCslG2; EC=2.4.1.-;	SubName: Full=Uncharacterized protein {ECO:0000313|EMBL:GAY52605.1}; Flags: Fragment;	--	GO:0005794,Golgi apparatus; GO:0000139,Golgi membrane; GO:0016021,integral component of membrane; GO:0005886,plasma membrane; GO:0016760,cellulose synthase (UDP-forming) activity; GO:0016759,cellulose synthase activity; GO:0071555,cell wall organization; GO:0030244,cellulose biosynthetic process; GO:0009833,plant-type primary cell wall biogenesis	Cellulose synthase
NS-49869.111801	60.89	68.07	69.82	4.5	4.02	3.88	479.49	465.36	699.57	31.64	32.38	32.45	3.98722	1.2557e-99	3.51877e-97	up	K09422 transcription factor MYB, plant | (RefSeq) transcription repressor MYB6-like isoform X1 (A)	transcription repressor MYB6-like isoform X2 [Durio zibethinus]	RecName: Full=Transcription repressor MYB6; AltName: Full=Myb-related protein 6; Short=AtMYB6;	SubName: Full=R2r3-myb transcription factor, putative {ECO:0000313|EMBL:EEF27899.1};	Transcription factor, Myb superfamily	GO:0005634,nucleus; GO:0003700,DNA-binding transcription factor activity; GO:0000981,DNA-binding transcription factor activity, RNA polymerase II-specific; GO:0043565,sequence-specific DNA binding; GO:0001135,RNA polymerase II transcription regulator recruiting activity; GO:0044212,transcription regulatory region DNA binding; GO:0030154,cell differentiation; GO:0006357,regulation of transcription…	Myb-like DNA-binding domain
NS-49869.169007	38.57	36.84	34.34	0.96	0.25	0.56	791.45	652.67	909.98	17.36	5.18	11.96	6.01242	5.93047e-99	1.65697e-96	up	--	--	--	--	--	--	--
NS-49869.116428	727.18	795.25	819.85	217.62	215.06	179.52	7141.87	6768.66	10294.4	1900.92	2149.31	1864.26	1.91923	6.22058e-99	1.73293e-96	up	--	--	--	--	--	--	--
NS-49869.108056	195.27	198.51	210.88	87.03	83.14	85.35	3087.67	2712.94	4294.78	1216.06	1328.78	1415.45	1.23838	1.06728e-98	2.96454e-96	up	K17098 annexin D | (RefSeq) annexin D2 (A)	hypothetical protein CDL15_Pgr017129 [Punica granatum]	RecName: Full=Annexin D2; AltName: Full=AnnAt2;	RecName: Full=Annexin {ECO:0000256|RuleBase:RU003540};	Annexin	GO:0048046,apoplast; GO:0005829,cytosol; GO:0016020,membrane; GO:0005634,nucleus; GO:0009579,thylakoid; GO:0005509,calcium ion binding; GO:0005544,calcium-dependent phospholipid binding; GO:0015774,polysaccharide transport; GO:0009409,response to cold; GO:0009408,response to heat; GO:0009651,response to salt stress; GO:0009414,response to water deprivation	Annexin
NS-49869.110205	29.03	24.94	24.79	149.01	155	170.75	301	224	329	1373	1634	1870	-2.60941	1.28422e-98	3.55673e-96	down	K11187 peroxiredoxin 5, atypical 2-Cys peroxiredoxin [EC:1.11.1.15] | (RefSeq) Peroxiredoxin-5, mitochondrial (A)	PREDICTED: peroxiredoxin-2B [Eucalyptus grandis]	RecName: Full=Peroxiredoxin-2 {ECO:0000305}; Short=Prx; EC=1.11.1.15 {ECO:0000269|PubMed:11706208, ECO:0000269|PubMed:15032877}; AltName: Full=1-Cys D-peroxiredoxin {ECO:0000303|PubMed:16916801}; AltName: Full=Peroxiredoxin II {ECO:0000303|PubMed:15032877}; AltName: Full=Thioredoxin peroxidase;	SubName: Full=Uncharacterized protein {ECO:0000313|EMBL:KCW82407.1};	Alkyl hydroperoxide reductase/peroxiredoxin	GO:0005623,cell; GO:0004601,peroxidase activity; GO:0051920,peroxiredoxin activity; GO:0045454,cell redox homeostasis	Redoxin
NS-49869.97660	128	128.5	147.98	23.72	26.1	22.13	1015.23	884.76	1493.54	168	211.53	186.54	2.4634	1.82693e-98	5.04508e-96	up	K00423 L-ascorbate oxidase [EC:1.10.3.3] | (RefSeq) L-ascorbate oxidase homolog (A)	Cu-oxidase domain-containing protein/Cu-oxidase_2 domain-containing protein/Cu-oxidase_3 domain-containing protein [Cephalotus follicularis]	RecName: Full=Monocopper oxidase-like protein SKS1; Flags: Precursor;	SubName: Full=Cu-oxidase domain-containing protein/Cu-oxidase_2 domain-containing protein/Cu-oxidase_3 domain-containing protein {ECO:0000313|EMBL:GAV73650.1};	Multicopper oxidases	GO:0031225,anchored component of membrane; GO:0046658,anchored component of plasma membrane; GO:0005886,plasma membrane; GO:0009506,plasmodesma; GO:0005507,copper ion binding; GO:0016722,oxidoreductase activity, oxidizing metal ions	Multicopper oxidase
NS-49869.116128	162	154.36	156.32	25.83	31.66	31.71	2922.84	2405.77	3637.88	411.26	576.53	598.99	2.39952	1.83854e-98	5.06243e-96	up	K19996 phosphatidylinositol transfer protein SFH5 | (RefSeq) patellin-3-like (A)	PREDICTED: patellin-3 [Populus euphratica]	RecName: Full=Patellin-3;	SubName: Full=Uncharacterized protein {ECO:0000313|EMBL:ESR47911.1};	Phosphatidylinositol transfer protein SEC14 and related proteins	GO:0005737,cytoplasm; GO:0005886,plasma membrane; GO:0008289,lipid binding; GO:0007049,cell cycle; GO:0051301,cell division	CRAL/TRIO domain
NS-49869.111197	1.13	2.24	2.19	43.71	41.18	37.42	16.67	28.53	41.46	569.6	613.75	578.83	-4.45458	2.36207e-98	6.48517e-96	down	K12819 pre-mRNA-processing factor SLU7 | (RefSeq) pre-mRNA-splicing factor SLU7-like (A)	PREDICTED: pre-mRNA-splicing factor SLU7-like isoform X2 [Gossypium raimondii]	RecName: Full=Pre-mRNA-splicing factor SLU7;	SubName: Full=Uncharacterized protein {ECO:0000313|EMBL:KHG27712.1};	RNA splicing factor - Slu7p	GO:0005681,spliceosomal complex; GO:0046872,metal ion binding; GO:0006397,mRNA processing; GO:0000375,RNA splicing, via transesterification reactions	Pre-mRNA splicing Prp18-interacting factor
NS-49869.100019	274.21	285.07	324.67	83.89	78.53	72.21	9212.23	8258.43	14138.6	2476.37	2650.88	2526.31	1.92079	5.19948e-98	1.42343e-95	up	K12449 UDP-apiose/xylose synthase | (RefSeq) UDP-D-apiose/UDP-D-xylose synthase 2 (A)	PREDICTED: UDP-D-apiose/UDP-D-xylose synthase 2 [Citrus sinensis]	RecName: Full=UDP-D-apiose/UDP-D-xylose synthase 2;	SubName: Full=Uncharacterized protein {ECO:0000313|EMBL:GAY63420.1};	dTDP-glucose 4-6-dehydratase/UDP-glucuronic acid decarboxylase	GO:0048046,apoplast; GO:0005737,cytoplasm; GO:0005829,cytosol; GO:0003824,catalytic activity; GO:0050662,coenzyme binding; GO:0071555,cell wall organization	NAD dependent epimerase/dehydratase family
NS-49869.108354	403.93	374.77	399.05	1306.21	1361.17	1340.65	519	434	585	1642	1963	2050	-1.9723	7.14225e-98	1.94967e-95	down	K00434 L-ascorbate peroxidase [EC:1.11.1.11] | (RefSeq) APX; cytosolic ascorbate peroxidase (A)	hypothetical protein CUMW_269420, partial [Citrus unshiu]	RecName: Full=L-ascorbate peroxidase 1, cytosolic; Short=AP; Short=AtAPx01; EC=1.11.1.11;	SubName: Full=Uncharacterized protein {ECO:0000313|EMBL:GAY69100.1}; Flags: Fragment;	--	GO:0005618,cell wall; GO:0009507,chloroplast; GO:0009570,chloroplast stroma; GO:0005829,cytosol; GO:0005794,Golgi apparatus; GO:0005886,plasma membrane; GO:0009506,plasmodesma; GO:0004130,cytochrome-c peroxidase activity; GO:0020037,heme binding; GO:0016688,L-ascorbate peroxidase activity; GO:0046872,metal ion binding; GO:0034599,cellular response to oxidative stress; GO:0009793,embryo developmen…	Peroxidase
NS-49869.64316	129.75	152.64	131.86	0.82	1	2.89	882	902	1136	5	7	21	6.38152	7.25438e-98	1.97461e-95	up	--	hypothetical protein CDL12_20246 [Handroanthus impetiginosus]	--	SubName: Full=Uncharacterized protein {ECO:0000313|EMBL:PIN07191.1};	--	--	Wound-induced protein
NS-49869.129483	32.09	31.86	29.42	88.17	82.69	81.7	1101.18	942.69	1308.54	2658.03	2850.65	2918.97	-1.43023	7.99564e-98	2.17015e-95	down	K13493 cytokinin-N-glucosyltransferase [EC:2.4.1.-] | (RefSeq) hypothetical protein (A)	UDP-glucose iridoid glucosyltransferase-like [Manihot esculenta]	RecName: Full=UDP-glucose iridoid glucosyltransferase; EC=2.4.1.-; AltName: Full=UDP-glucose glucosyltransferase 7; Short=CrUGT7; AltName: Full=UDP-glycosyltransferase 76A2;	SubName: Full=Uncharacterized protein {ECO:0000313|EMBL:OAY61147.1};	UDP-glucuronosyl and UDP-glucosyl transferase	GO:0035251,UDP-glucosyltransferase activity; GO:1900994,(-)-secologanin biosynthetic process	UDP-glucoronosyl and UDP-glucosyl transferase
NS-49869.98686	166.78	159.27	164.87	21.02	28.37	25.27	2539.4	2096.36	3231.85	282.88	436.85	403.71	2.70623	9.81845e-98	2.6573e-95	up	--	--	--	--	--	--	--
NS-49869.111011	4.06	3.99	4.41	28.41	26.11	22.36	196.71	166.58	277.13	1206.09	1267.62	1124.77	-2.60761	1.46544e-97	3.95485e-95	down	K17756 long-chain-alcohol oxidase [EC:1.1.3.20] | (RefSeq) hypothetical protein (A)	hypothetical protein CICLE_v10004405mg [Citrus clementina]	RecName: Full=Long-chain-alcohol oxidase FAO1; EC=1.1.3.20; AltName: Full=Long-chain fatty alcohol oxidase 1;	RecName: Full=Long-chain-alcohol oxidase {ECO:0000256|PIRNR:PIRNR028937}; EC=1.1.3.20 {ECO:0000256|PIRNR:PIRNR028937};	--	GO:0016021,integral component of membrane; GO:0050660,flavin adenine dinucleotide binding; GO:0046577,long-chain-alcohol oxidase activity; GO:0006066,alcohol metabolic process; GO:0055114,oxidation-reduction process; GO:0009409,response to cold	GMC oxidoreductase
NS-49869.118529	38.34	42.17	41.42	12.97	12.1	11.35	1259.84	1194.84	1764.12	374.37	399.37	388.38	1.75268	2.31812e-97	6.23832e-95	up	K00831 phosphoserine aminotransferase [EC:2.6.1.52] | (RefSeq) phosphoserine aminotransferase 2, chloroplastic-like (A)	PREDICTED: phosphoserine aminotransferase 2, chloroplastic-like [Citrus sinensis]	RecName: Full=Phosphoserine aminotransferase 2, chloroplastic; Short=AtPSAT2; EC=2.6.1.52; Flags: Precursor;	RecName: Full=Phosphoserine aminotransferase {ECO:0000256|RuleBase:RU004505}; EC=2.6.1.52 {ECO:0000256|RuleBase:RU004505};	Phosphoserine aminotransferase	GO:0009507,chloroplast; GO:0009570,chloroplast stroma; GO:0009534,chloroplast thylakoid; GO:0004648,O-phospho-L-serine:2-oxoglutarate aminotransferase activity; GO:0006564,L-serine biosynthetic process; GO:0046686,response to cadmium ion	Aminotransferase class-V
NS-49869.117109	8.52	8.15	10.25	45.76	45.78	42.64	341.03	281.31	532.53	1608.45	1840.01	1775.98	-2.30272	2.38876e-97	6.41026e-95	down	K20858 calcium uniporter protein, mitochondrial | (RefSeq) hypothetical protein (A)	hypothetical protein CISIN_1g017853mg [Citrus sinensis]	RecName: Full=Calcium uniporter protein 2, mitochondrial; Flags: Precursor;	SubName: Full=Uncharacterized protein {ECO:0000313|EMBL:KDO79462.1};	Uncharacterized conserved protein	GO:0016021,integral component of membrane; GO:0005743,mitochondrial inner membrane; GO:0005262,calcium channel activity; GO:0015292,uniporter activity	--
NS-49869.106140	4.48	5.33	5.13	20.5	19.14	18.13	335.48	344.13	500.32	1346.75	1437.77	1410.05	-1.94101	4.45865e-97	1.19311e-94	down	K05666 ATP-binding cassette, subfamily C (CFTR/MRP), member 2 | (RefSeq) ABC transporter C family member 3-like isoform X1 (A)	PREDICTED: putative ABC transporter C family member 15 [Theobroma cacao]	RecName: Full=ABC transporter C family member 3; Short=ABC transporter ABCC.3; Short=AtABCC3; EC=3.6.3.44; AltName: Full=ATP-energized glutathione S-conjugate pump 3; AltName: Full=Glutathione S-conjugate-transporting ATPase 3; AltName: Full=Multidrug resistance-associated protein 3;	SubName: Full=Multidrug resistance protein ABC transporter family isoform 1 {ECO:0000313|EMBL:EOY00818.1};	Multidrug resistance-associated protein/mitoxantrone resistance protein, ABC superfamily	GO:0048046,apoplast; GO:0016021,integral component of membrane; GO:0000325,plant-type vacuole; GO:0009506,plasmodesma; GO:0005774,vacuolar membrane; GO:0005773,vacuole; GO:0005524,ATP binding; GO:0042626,ATPase activity, coupled to transmembrane movement of substances; GO:0010290,chlorophyll catabolite transmembrane transporter activity; GO:0015431,glutathione S-conjugate-exporting ATPase activit…	ABC transporter transmembrane region
NS-49869.100066	18.06	16.7	20.34	1.87	1.23	1.31	1054.52	840.19	1543.29	95.95	72.05	79.39	3.66606	4.97178e-97	1.32668e-94	up	K06617 raffinose synthase [EC:2.4.1.82] | (RefSeq) probable galactinol--sucrose galactosyltransferase 6 isoform X1 (A)	PREDICTED: probable galactinol--sucrose galactosyltransferase 6 isoform X1 [Populus euphratica]	RecName: Full=Probable galactinol--sucrose galactosyltransferase 6; EC=2.4.1.82; AltName: Full=Protein DARK INDUCIBLE 10; AltName: Full=Raffinose synthase 6;	SubName: Full=Uncharacterized protein {ECO:0000313|EMBL:EEE91584.2};	--	GO:0047274,galactinol-sucrose galactosyltransferase activity; GO:0005975,carbohydrate metabolic process	Raffinose synthase or seed imbibition protein Sip1
NS-49869.97505	0.69	0.42	0.46	42.21	48.11	42.72	11.29	5.94	9.64	612.13	797.95	735.2	-6.41469	5.72838e-97	1.52429e-94	down	K19032 30S ribosomal protein 3 | (RefSeq) 30S ribosomal protein 3-1, chloroplastic (A)	hypothetical protein POPTR_0010s13740g [Populus trichocarpa]	RecName: Full=30S ribosomal protein 3-1, chloroplastic; AltName: Full=Plastid-specific 30S ribosomal protein 3-1; Short=PSRP-3 1; Flags: Precursor;	SubName: Full=Uncharacterized protein {ECO:0000313|EMBL:EEF02119.2};	--	GO:0009507,chloroplast; GO:0009570,chloroplast stroma; GO:0009535,chloroplast thylakoid membrane; GO:0005840,ribosome; GO:0009579,thylakoid; GO:0003735,structural constituent of ribosome; GO:0032544,plastid translation	Plastid and cyanobacterial ribosomal protein (PSRP-3 / Ycf65)
NS-49869.107088	929.45	909.55	816.28	7792.12	7140.24	5598.1	1695.33	1479.34	1752.31	13539.3	14231.4	11761.3	-3.09334	1.26839e-96	3.36571e-94	down	K01052 lysosomal acid lipase/cholesteryl ester hydrolase [EC:3.1.1.13] | (RefSeq) triacylglycerol lipase 2-like (A)	PREDICTED: triacylglycerol lipase 2-like [Cucumis sativus]	RecName: Full=Triacylglycerol lipase 2; EC=3.1.1.3; Flags: Precursor;	RecName: Full=Lipase {ECO:0000256|PIRNR:PIRNR000862};	Triglyceride lipase-cholesterol esterase	GO:0005576,extracellular region; GO:0016298,lipase activity; GO:0004806,triglyceride lipase activity; GO:0002213,defense response to insect; GO:0016042,lipid catabolic process	--
NS-49869.175875	86.06	95.2	108.79	1.79	0.93	0.41	789.95	757.67	1274.84	14.66	8.7	3.94	6.52794	1.96005e-96	5.18653e-94	up	K19613 leucine-rich repeat protein SHOC2 | (RefSeq) hypothetical protein (A)	TIR-NBS-LRR-like protein [Trema orientalis]	RecName: Full=Disease resistance-like protein DSC1 {ECO:0000305}; AltName: Full=Protein DOMINANT SUPPRESSOR OF CAMTA3 NUMBER 1 {ECO:0000303|PubMed:28407487};	SubName: Full=Disease resistance protein (TIR-NBS-LRR class) {ECO:0000313|EMBL:AES86741.1};	--	GO:0043531,ADP binding; GO:0005524,ATP binding; GO:0042742,defense response to bacterium; GO:0009626,plant-type hypersensitive response; GO:0007165,signal transduction	Leucine rich repeat
NS-49869.82755	158.21	149.66	160.67	41.75	43.45	43.6	1215.97	998.8	1570.19	286.74	341.51	356.41	1.83447	6.092e-96	1.60754e-93	up	K01054 acylglycerol lipase [EC:3.1.1.23] | (RefSeq) uncharacterized protein LOC110809085 (A)	hypothetical protein CICLE_v10008638mg [Citrus clementina]	--	SubName: Full=Uncharacterized protein {ECO:0000313|EMBL:ESR63950.1};	Lysophospholipase	GO:0016021,integral component of membrane	--
NS-49869.141778	69.07	71.22	69.52	32.04	29.87	30.6	2247.26	1998.47	2931.51	916.27	976.68	1036.88	1.18713	6.50456e-96	1.71165e-93	up	K01595 phosphoenolpyruvate carboxylase [EC:4.1.1.31] | (RefSeq) phosphoenolpyruvate carboxylase 2 (A)	PREDICTED: phosphoenolpyruvate carboxylase 2 [Citrus sinensis]	RecName: Full=Phosphoenolpyruvate carboxylase 2; Short=PEPC 2; Short=PEPCase 2; Short=ppcC; EC=4.1.1.31;	SubName: Full=Uncharacterized protein {ECO:0000313|EMBL:ESR60029.1};	--	GO:0005737,cytoplasm; GO:0008964,phosphoenolpyruvate carboxylase activity; GO:0015977,carbon fixation; GO:0006099,tricarboxylic acid cycle	Phosphoenolpyruvate carboxylase
NS-49869.129898	86.56	90.92	91.75	30.99	33.55	31.49	2034.53	1844.33	2788.38	641.3	794.02	772.83	1.48761	6.72373e-96	1.76444e-93	up	K10523 speckle-type POZ protein | (RefSeq) BTB/POZ domain-containing protein At1g55760-like (A)	hypothetical protein CUMW_117760, partial [Citrus unshiu]	RecName: Full=BTB/POZ domain-containing protein At2g30600;	SubName: Full=Uncharacterized protein {ECO:0000313|EMBL:GAY49244.1}; Flags: Fragment;	Proteins containing BTB/POZ and Kelch domains, involved in regulatory/signal transduction processes	GO:0005737,cytoplasm; GO:0019005,SCF ubiquitin ligase complex; GO:0031625,ubiquitin protein ligase binding; GO:0043161,proteasome-mediated ubiquitin-dependent protein catabolic process; GO:0042787,NA; GO:0030162,regulation of proteolysis	BTB/POZ domain
NS-49869.76547	45.44	41.93	47.2	0.71	0.28	0.52	776.01	618.69	1039.24	10.66	4.89	9.39	6.48866	1.1144e-95	2.91634e-93	up	K12836 splicing factor U2AF 35 kDa subunit | (RefSeq) splicing factor U2af small subunit B-like (A)	PREDICTED: splicing factor U2af small subunit B-like isoform X1 [Citrus sinensis]	RecName: Full=Splicing factor U2af small subunit A; AltName: Full=U2 auxiliary factor 35 kDa subunit A; AltName: Full=U2 small nuclear ribonucleoprotein auxiliary factor small subunit A; Short=U2 snRNP auxiliary factor small subunit A; AltName: Full=Zinc finger CCCH domain-containing protein 60; Short=OsC3H60;	SubName: Full=Uncharacterized protein {ECO:0000313|EMBL:GAY63433.1};	U2 snRNP splicing factor, small subunit, and related proteins	GO:0005681,spliceosomal complex; GO:0089701,U2AF; GO:0003677,DNA binding; GO:0046872,metal ion binding; GO:0030628,pre-mRNA 3'-splice site binding; GO:0000398,mRNA splicing, via spliceosome	Zinc finger C-x8-C-x5-C-x3-H type (and similar)
NS-49869.71347	44.52	37.03	38.43	1.02	1.89	1.8	889.05	638.55	990.9	18	38	37.64	4.64743	1.78832e-95	4.66713e-93	up	--	hypothetical protein JCGZ_21346 [Jatropha curcas]	--	SubName: Full=Uncharacterized protein {ECO:0000313|EMBL:KDP20875.1};	--	--	Wound-induced protein
NS-49869.115496	71.55	50.45	81.99	838.44	662.62	652.82	174.41	108.79	240.81	1909.9	1730.51	1789.81	-3.51073	3.38545e-95	8.81108e-93	down	--	hypothetical protein POPTR_0008s15770g [Populus trichocarpa]	RecName: Full=Early light-induced protein 1, chloroplastic {ECO:0000305}; Flags: Precursor;	SubName: Full=Uncharacterized protein {ECO:0000313|EMBL:EEE89918.2};	--	GO:0009535,chloroplast thylakoid membrane; GO:0016021,integral component of membrane; GO:0009522,photosystem I; GO:0009523,photosystem II; GO:0071483,cellular response to blue light; GO:0071490,cellular response to far red light; GO:0034605,cellular response to heat; GO:0071486,cellular response to high light intensity; GO:0071491,cellular response to red light; GO:0071492,cellular response to UV…	Chlorophyll A-B binding protein
NS-49869.95141	45.76	42.6	49.44	3.93	3.83	4.24	555.81	447.81	770.54	42.35	47.21	54.28	3.51716	3.59818e-95	9.33915e-93	up	K09284 AP2-like factor, euAP2 lineage | (RefSeq) floral homeotic protein APETALA 2 isoform X1 (A)	AP2 domain-containing protein, partial [Cephalotus follicularis]	RecName: Full=Floral homeotic protein APETALA 2 {ECO:0000303|PubMed:7919989};	SubName: Full=AP2 domain-containing protein {ECO:0000313|EMBL:GAV88830.1}; Flags: Fragment;	--	GO:0005634,nucleus; GO:0003677,DNA binding; GO:0003700,DNA-binding transcription factor activity; GO:0030154,cell differentiation; GO:0009908,flower development; GO:0010073,meristem maintenance; GO:0048481,plant ovule development; GO:0048316,seed development; GO:0010093,specification of floral organ identity; GO:0006351,transcription, DNA-templated	--
NS-49869.91994	276.52	310.11	265.2	21.25	27.07	23.14	830.01	819.41	973.01	58.91	86	77	3.47911	4.62529e-95	1.19723e-92	up	K01728 pectate lyase [EC:4.2.2.2] | (RefSeq) probable pectate lyase 18 (A)	hypothetical protein CRG98_029241, partial [Punica granatum]	RecName: Full=Pectate lyase; EC=4.2.2.2; AltName: Full=ZePel; Flags: Precursor;	SubName: Full=Uncharacterized protein {ECO:0000313|EMBL:PKI50361.1}; Flags: Fragment;	--	GO:0046872,metal ion binding; GO:0030570,pectate lyase activity; GO:0045490,pectin catabolic process	--
NS-49869.90961	1.91	1.56	2.05	24.57	25.48	23.3	38.26	27	52.89	432.97	513.61	487	-3.71553	1.06617e-94	2.75223e-92	down	K15718 linoleate 9S-lipoxygenase [EC:1.13.11.58] | (RefSeq) LOW QUALITY PROTEIN: probable linoleate 9S-lipoxygenase 5 (A)	Lipoxygenase [Corchorus olitorius]	RecName: Full=Probable linoleate 9S-lipoxygenase 5; EC=1.13.11.58; AltName: Full=Leaf lipoxygenase;	RecName: Full=Lipoxygenase {ECO:0000256|RuleBase:RU003975}; EC=1.13.11.- {ECO:0000256|RuleBase:RU003975};	--	GO:0005737,cytoplasm; GO:0046872,metal ion binding; GO:0016702,oxidoreductase activity, acting on single donors with incorporation of molecular oxygen, incorporation of two atoms of oxygen; GO:0031408,oxylipin biosynthetic process	Lipoxygenase
NS-49869.108771	26.74	36.05	35.48	175.42	177.89	178.55	319.72	373.05	544.29	1859.81	2157.54	2248.75	-2.45026	1.96027e-94	5.04656e-92	down	K15095 (+)-neomenthol dehydrogenase [EC:1.1.1.208] | (RefSeq) (+)-neomenthol dehydrogenase-like (A)	PREDICTED: (+)-neomenthol dehydrogenase isoform X2 [Theobroma cacao]	RecName: Full=(+)-neomenthol dehydrogenase {ECO:0000303|PubMed:18599651}; EC=1.1.1.- {ECO:0000269|PubMed:21169366}; EC=1.1.1.208 {ECO:0000269|PubMed:18599651}; AltName: Full=Menthone:neomenthol reductase; AltName: Full=Short-chain dehydrogenase/reductase 1; Short=AtSDR1;	SubName: Full=Uncharacterized protein {ECO:0000313|EMBL:ESR58344.1}; Flags: Fragment;	Dehydrogenases with different specificities (related to short-chain alcohol dehydrogenases)	GO:0005737,cytoplasm; GO:0047501,(+)-neomenthol dehydrogenase activity; GO:0006952,defense response	short chain dehydrogenase
NS-49869.105928	12.76	13.38	13.49	0.3	0.42	0.7	599.38	541.65	822.81	12.17	19.87	34.37	4.79259	1.97951e-94	5.08231e-92	up	K13201 nucleolysin TIA-1/TIAR | (RefSeq) RNA-binding domain-containing protein (A)	hypothetical protein CISIN_1g013061mg [Citrus sinensis]	RecName: Full=Polyadenylate-binding protein RBP47; Short=Poly(A)-binding protein RBP47; AltName: Full=RNA-binding protein 47; Short=NplRBP47;	SubName: Full=Uncharacterized protein {ECO:0000313|EMBL:KDO49119.1};	FOG: RRM domain	GO:0010494,cytoplasmic stress granule; GO:0005634,nucleus; GO:0008143,poly(A) binding; GO:0034605,cellular response to heat; GO:0006397,mRNA processing	RNA recognition motif. (a.k.a. RRM, RBD, or RNP domain)
NS-49869.114078	84.2	89.12	96.06	18.29	19.02	21.82	2484.98	2268.66	3672.03	474.58	564.51	671.28	2.18866	3.09179e-94	7.91665e-92	up	K00831 phosphoserine aminotransferase [EC:2.6.1.52] | (RefSeq) phosphoserine aminotransferase 2, chloroplastic-like (A)	hypothetical protein CISIN_1g043610mg [Citrus sinensis]	RecName: Full=Phosphoserine aminotransferase 2, chloroplastic; Short=AtPSAT2; EC=2.6.1.52; Flags: Precursor;	RecName: Full=Phosphoserine aminotransferase {ECO:0000256|RuleBase:RU004505}; EC=2.6.1.52 {ECO:0000256|RuleBase:RU004505};	Phosphoserine aminotransferase	GO:0009507,chloroplast; GO:0009570,chloroplast stroma; GO:0009534,chloroplast thylakoid; GO:0004648,O-phospho-L-serine:2-oxoglutarate aminotransferase activity; GO:0006564,L-serine biosynthetic process; GO:0046686,response to cadmium ion	Aminotransferase class-V
NS-49869.151011	81.23	74.56	76.19	13.67	12.07	11.32	774.75	616.46	928.52	116.01	117.25	114.25	2.63467	4.31059e-94	1.10078e-91	up	--	PREDICTED: uncharacterized protein At5g65660 [Citrus sinensis]	RecName: Full=Uncharacterized protein At5g65660;	SubName: Full=Uncharacterized protein {ECO:0000313|EMBL:ESR39440.1};	--	GO:0016021,integral component of membrane; GO:0005886,plasma membrane	--
NS-49869.113938	18.81	22.04	14.01	603.16	436	363.98	132.47	134.92	125.2	3803.85	3146.91	2733.57	-4.70899	4.67053e-94	1.18949e-91	down	--	--	--	--	--	--	--
NS-49869.154508	539.29	605	609.25	63.1	39.07	44.25	983.68	983.99	1307.89	109.64	77.88	92.97	3.43834	8.21517e-94	2.08665e-91	up	--	--	--	--	--	--	--
NS-49869.104823	220.64	226.61	220.98	42.36	34.92	28.76	3568.08	3167.01	4603.9	605.18	570.63	487.65	2.65586	1.2744e-93	3.22835e-91	up	K08235 xyloglucan:xyloglucosyl transferase [EC:2.4.1.207] | (RefSeq) xyloglucan endotransglucosylase/hydrolase protein 9-like isoform X1 (A)	PREDICTED: xyloglucan endotransglucosylase/hydrolase protein 9-like isoform X1 [Juglans regia]	RecName: Full=Xyloglucan endotransglucosylase/hydrolase protein 9; Short=At-XTH9; Short=XTH-9; EC=2.4.1.207; Flags: Precursor;	SubName: Full=xyloglucan endotransglucosylase/hydrolase protein 9-like isoform X1 {ECO:0000313|RefSeq:XP_018821945.1}; SubName: Full=xyloglucan endotransglucosylase/hydrolase protein 9-like isoform X2 {ECO:0000313|RefSeq:XP_018821946.1};	--	GO:0048046,apoplast; GO:0005618,cell wall; GO:0004553,hydrolase activity, hydrolyzing O-glycosyl compounds; GO:0016762,xyloglucan:xyloglucosyl transferase activity; GO:0042546,cell wall biogenesis; GO:0071555,cell wall organization; GO:0010411,xyloglucan metabolic process	Glycosyl hydrolases family 16
NS-49869.153789	118.42	129.08	140.67	29.44	24.59	27.7	1203.3	1136.41	1828.63	265.91	254.17	297.37	2.23338	1.32286e-93	3.3422e-91	up	--	uncharacterized protein LOC111305474 [Durio zibethinus]	--	SubName: Full=Uncharacterized protein {ECO:0000313|EMBL:EOX93747.1};	--	--	Protein of unknown function, DUF538
NS-49869.79318	111.66	106.91	117.9	39.02	35.31	34.37	2145.48	1774.09	2923.88	661.29	684.41	690.94	1.63229	1.83141e-93	4.61477e-91	up	K16302 metal transporter CNNM | (RefSeq) probable methyltransferase PMT28 (A)	probable methyltransferase PMT24 [Jatropha curcas]	RecName: Full=Probable methyltransferase PMT24; EC=2.1.1.-;	SubName: Full=Uncharacterized protein {ECO:0000313|EMBL:KDP32896.1};	--	GO:0005737,cytoplasm; GO:0005768,endosome; GO:0005794,Golgi apparatus; GO:0000139,Golgi membrane; GO:0016021,integral component of membrane; GO:0005802,trans-Golgi network; GO:0008757,S-adenosylmethionine-dependent methyltransferase activity; GO:0032259,methylation	Putative S-adenosyl-L-methionine-dependent methyltransferase
NS-49869.121820	84.77	70.75	87.45	0.8	0.78	1.91	850.16	614.86	1121.71	7.09	7.91	20.21	6.09123	3.19589e-93	8.03167e-91	up	K21995 unsaturated fatty acid epoxidase [EC:1.14.-.-] | (RefSeq) cytochrome P450 77A3 (A)	hypothetical protein CISIN_1g0404891mg, partial [Citrus sinensis]	RecName: Full=Cytochrome P450 89A2; EC=1.14.-.-; AltName: Full=ATH 6-1; AltName: Full=CYPLXXXIX;	SubName: Full=Uncharacterized protein {ECO:0000313|EMBL:KDO39081.1}; Flags: Fragment;	Cytochrome P450 CYP2 subfamily	GO:0016021,integral component of membrane; GO:0016020,membrane; GO:0020037,heme binding; GO:0005506,iron ion binding; GO:0016709,oxidoreductase activity, acting on paired donors, with incorporation or reduction of molecular oxygen, NAD(P)H as one donor, and incorporation of one atom of oxygen; GO:0044550,secondary metabolite biosynthetic process	Cytochrome P450
NS-49869.95679	62.22	61.57	59.05	196	187.34	190.72	378.29	325.81	453.48	1070.95	1171.74	1242.16	-1.69183	4.1443e-93	1.03876e-90	down	K14709 solute carrier family 39 (zinc transporter), member 1/2/3 | (RefSeq) zinc transporter 4, chloroplastic-like isoform X1 (A)	hypothetical protein CRG98_008941 [Punica granatum]	RecName: Full=Zinc transporter 4, chloroplastic; AltName: Full=ZRT/IRT-like protein 4; Flags: Precursor;	SubName: Full=Uncharacterized protein {ECO:0000313|EMBL:PKI70708.1};	Fe2+/Zn2+ regulated transporter	GO:0009535,chloroplast thylakoid membrane; GO:0016021,integral component of membrane; GO:0005886,plasma membrane; GO:0005385,zinc ion transmembrane transporter activity	ZIP Zinc transporter
NS-49869.100748	2862.2	2916.38	2787.38	366.38	376.32	333.7	2225.38	2076	2368.83	290.47	341.83	324.38	2.72331	4.58138e-93	1.1453e-90	up	K01602 ribulose-bisphosphate carboxylase small chain [EC:4.1.1.39] | (RefSeq) ribulose bisphosphate carboxylase small chain, chloroplastic-like (A)	PREDICTED: ribulose bisphosphate carboxylase small chain, chloroplastic-like [Juglans regia]	RecName: Full=Ribulose bisphosphate carboxylase small chain, chloroplastic; Short=RuBisCO small subunit; EC=4.1.1.39; Flags: Precursor;	SubName: Full=ribulose bisphosphate carboxylase small chain, chloroplastic-like {ECO:0000313|RefSeq:XP_018848375.1, ECO:0000313|RefSeq:XP_018848376.1, ECO:0000313|RefSeq:XP_018855324.1};	--	GO:0009507,chloroplast; GO:0004497,monooxygenase activity; GO:0016984,ribulose-bisphosphate carboxylase activity; GO:0009853,photorespiration; GO:0019253,reductive pentose-phosphate cycle	Ribulose-1,5-bisphosphate carboxylase small subunit
NS-49869.154266	23.57	25.18	24.82	0.96	0.79	0.62	473	436.19	643.16	17	16	13.02	4.96849	7.12885e-93	1.77746e-90	up	K03283 heat shock 70kDa protein 1/2/6/8 | (RefSeq) hypothetical protein (A)	hypothetical protein CICLE_v10030928mg [Citrus clementina]	RecName: Full=Probable mediator of RNA polymerase II transcription subunit 37e; AltName: Full=Heat shock 70 kDa protein 1; AltName: Full=Heat shock cognate 70 kDa protein 1; AltName: Full=Heat shock cognate protein 70-1; Short=AtHsc70-1; AltName: Full=Heat shock protein 70-1; Short=AtHsp70-1; AltName: Full=Protein EARLY-RESPONSIVE TO DEHYDRATION 2;	SubName: Full=Uncharacterized protein {ECO:0000313|EMBL:ESR49250.1};	Molecular chaperones HSP70/HSC70, HSP70 superfamily	GO:0048046,apoplast; GO:0005618,cell wall; GO:0009507,chloroplast; GO:0005737,cytoplasm; GO:0005829,cytosol; GO:0022626,cytosolic ribosome; GO:0005794,Golgi apparatus; GO:0016020,membrane; GO:0005730,nucleolus; GO:0005634,nucleus; GO:0005886,plasma membrane; GO:0009506,plasmodesma; GO:0005774,vacuolar membrane; GO:0005524,ATP binding; GO:0002020,protease binding; GO:0042742,defense response to ba…	Hsp70 protein
NS-49869.141655	5.63	5.6	4.99	34.49	41.55	36.81	160.99	138.1	184.8	867.17	1194.6	1097.01	-2.80011	1.06734e-92	2.65426e-90	down	K12309 beta-galactosidase [EC:3.2.1.23] | (RefSeq) LOW QUALITY PROTEIN: beta-galactosidase 2 (A)	hypothetical protein CICLE_v10000260mg [Citrus clementina]	RecName: Full=Beta-galactosidase 3; Short=Lactase 3; EC=3.2.1.23; Flags: Precursor;	SubName: Full=Uncharacterized protein {ECO:0000313|EMBL:ESR48317.1};	Beta-galactosidase	GO:0048046,apoplast; GO:0009505,plant-type cell wall; GO:0005773,vacuole; GO:0004565,beta-galactosidase activity; GO:0030246,carbohydrate binding; GO:0005975,carbohydrate metabolic process	Glycosyl hydrolases family 35
NS-49869.96928	174.84	172.89	189.82	41.99	42.38	48.39	1862.5	1595.23	2589.14	397.27	458.79	544.19	1.99999	1.77327e-92	4.39827e-90	up	K02938 large subunit ribosomal protein L8e | (RefSeq) hypothetical protein (A)	hypothetical protein CICLE_v10026308mg [Citrus clementina]	RecName: Full=60S ribosomal protein L8; AltName: Full=L2; AltName: Full=Ribosomal protein TL2;	SubName: Full=Uncharacterized protein {ECO:0000313|EMBL:GAY32618.1};	60s ribosomal protein L2/L8	GO:0022625,cytosolic large ribosomal subunit; GO:0003723,RNA binding; GO:0003735,structural constituent of ribosome; GO:0002181,cytoplasmic translation	Ribosomal Proteins L2, C-terminal domain
NS-49869.96791	79.13	69.97	78.24	14.59	16.1	16.38	1515.9	1157.61	1934.65	246.5	311.2	328.27	2.27069	1.86771e-92	4.62044e-90	up	K21596 calmodulin-binding transcription activator | (RefSeq) protein WVD2-like 2 isoform X1 (A)	PREDICTED: uncharacterized protein LOC102611006 isoform X2 [Citrus sinensis]	RecName: Full=Protein WVD2-like 4 {ECO:0000305};	SubName: Full=Uncharacterized protein {ECO:0000313|EMBL:KDO70674.1};	--	GO:0005737,cytoplasm; GO:0005874,microtubule	Targeting protein for Xklp2 (TPX2)
NS-49869.130957	0.44	0.66	0.46	31.93	27.97	18.5	21.27	27.66	28.98	1364.34	1366.73	936.68	-5.6601	2.49551e-92	6.15749e-90	down	K06617 raffinose synthase [EC:2.4.1.82] | (RefSeq) galactinol--sucrose galactosyltransferase (A)	PREDICTED: galactinol--sucrose galactosyltransferase [Theobroma cacao]	RecName: Full=Galactinol--sucrose galactosyltransferase; EC=2.4.1.82; AltName: Full=Raffinose synthase;	SubName: Full=Raffinose synthase family protein {ECO:0000313|EMBL:EOY20865.1};	--	GO:0047274,galactinol-sucrose galactosyltransferase activity; GO:0005975,carbohydrate metabolic process	Raffinose synthase or seed imbibition protein Sip1
NS-49869.114750	43.25	46.27	40.53	136.25	135.3	125.57	786.83	727.21	951.24	2187.36	2484.41	2391.77	-1.61549	2.64842e-92	6.51786e-90	down	K00430 peroxidase [EC:1.11.1.7] | (RefSeq) peroxidase A2 (A)	PREDICTED: peroxidase A2 [Citrus sinensis]	RecName: Full=Peroxidase 53; Short=Atperox P53; EC=1.11.1.7; AltName: Full=ATPA2; Flags: Precursor;	SubName: Full=Uncharacterized protein {ECO:0000313|EMBL:GAY50003.1};	--	GO:0005576,extracellular region; GO:0005794,Golgi apparatus; GO:0020037,heme binding; GO:0046872,metal ion binding; GO:0004601,peroxidase activity; GO:0002215,defense response to nematode; GO:0009908,flower development; GO:0042744,hydrogen peroxide catabolic process; GO:0006979,response to oxidative stress	Peroxidase
NS-49869.97509	53	54.73	55.51	10.39	12.36	9.52	1316.94	1173.48	1784.06	227.16	309.17	246.97	2.34063	2.78019e-92	6.82446e-90	up	K01054 acylglycerol lipase [EC:3.1.1.23] | (RefSeq) caffeoylshikimate esterase-like (A)	hypothetical protein CUMW_008880 [Citrus unshiu]	RecName: Full=Caffeoylshikimate esterase; EC=3.1.1.-; AltName: Full=Lysophospholipase 2; Short=LysoPL2;	SubName: Full=Uncharacterized protein {ECO:0000313|EMBL:GAY33938.1};	Lysophospholipase	GO:0005783,endoplasmic reticulum; GO:0005794,Golgi apparatus; GO:0005886,plasma membrane; GO:0009506,plasmodesma; GO:0003846,2-acylglycerol O-acyltransferase activity; GO:0090430,caffeoyl-CoA: alcohol caffeoyl transferase activity; GO:0016787,hydrolase activity; GO:0004622,lysophospholipase activity; GO:0009809,lignin biosynthetic process; GO:0006629,lipid metabolic process; GO:0046686,response t…	Serine aminopeptidase, S33
NS-49869.89587	78.15	81.52	80.62	24.67	25.36	22.18	1170.69	1055.73	1554.45	326.7	384.17	348.71	1.72852	3.15788e-92	7.73159e-90	up	K01074 palmitoyl-protein thioesterase [EC:3.1.2.22] | (RefSeq) palmitoyl-protein thioesterase 1 (A)	PREDICTED: palmitoyl-protein thioesterase 1 [Fragaria vesca subsp. vesca]	--	SubName: Full=Uncharacterized protein {ECO:0000313|EMBL:ESR58649.1};	Palmitoyl protein thioesterase	GO:0098599,palmitoyl hydrolase activity	Palmitoyl protein thioesterase
NS-49869.121395	4.53	4.17	5.36	37.06	29.06	33.13	277.65	220.08	427.03	1990.68	1785.19	2107.99	-2.80046	3.91638e-92	9.56402e-90	down	K12309 beta-galactosidase [EC:3.2.1.23] | (RefSeq) LOW QUALITY PROTEIN: beta-galactosidase 2 (A)	hypothetical protein CICLE_v10000260mg [Citrus clementina]	RecName: Full=Beta-galactosidase 3; Short=Lactase 3; EC=3.2.1.23; Flags: Precursor;	SubName: Full=Uncharacterized protein {ECO:0000313|EMBL:ESR48317.1};	Beta-galactosidase	GO:0048046,apoplast; GO:0009505,plant-type cell wall; GO:0005773,vacuole; GO:0004565,beta-galactosidase activity; GO:0030246,carbohydrate binding; GO:0005975,carbohydrate metabolic process	Glycosyl hydrolases family 35
NS-49869.84367	279.15	241.98	267.57	31.46	33.64	39.19	1069.61	812.32	1270.84	110.07	134.81	164.07	2.84447	4.37386e-92	1.06538e-89	up	--	Fasciclin domain-containing protein, partial [Cephalotus follicularis]	RecName: Full=Fasciclin-like arabinogalactan protein 1; Flags: Precursor;	SubName: Full=Fasciclin domain-containing protein {ECO:0000313|EMBL:GAV68815.1}; Flags: Fragment;	--	GO:0031225,anchored component of membrane; GO:0046658,anchored component of plasma membrane; GO:0048046,apoplast; GO:0005618,cell wall; GO:0005886,plasma membrane; GO:0048364,root development; GO:0048367,shoot system development	--
NS-49869.134296	13.84	14.87	15.55	53.99	51.18	53.53	260.39	241.68	377.5	896.14	971.72	1054.05	-1.84109	4.8595e-92	1.18065e-89	down	K01620 threonine aldolase [EC:4.1.2.48] | (RefSeq) probable low-specificity L-threonine aldolase 1 (A)	PREDICTED: probable low-specificity L-threonine aldolase 1 isoform X2 [Prunus mume]	RecName: Full=Probable low-specificity L-threonine aldolase 1; EC=4.1.2.48; AltName: Full=Threonine aldolase 1;	SubName: Full=Uncharacterized protein {ECO:0000313|EMBL:ONI04945.1};	Threonine aldolase	GO:0005829,cytosol; GO:0008732,L-allo-threonine aldolase activity; GO:0004793,threonine aldolase activity; GO:0006545,glycine biosynthetic process; GO:0006567,threonine catabolic process	Beta-eliminating lyase
NS-49869.114874	68.93	70.42	68.71	33.45	31.97	32.01	2468.25	2173.91	3190.22	1052.01	1149.75	1193.17	1.10105	4.88348e-92	1.18345e-89	up	--	PREDICTED: zinc finger protein 2-like [Populus euphratica]	RecName: Full=Zinc finger protein 2 {ECO:0000305}; Short=AtZFP2 {ECO:0000303|PubMed:18192438};	SubName: Full=Zinc finger protein 2-like protein {ECO:0000313|EMBL:OMO96320.1};	--	GO:0005634,nucleus; GO:0003700,DNA-binding transcription factor activity; GO:0046872,metal ion binding; GO:0003676,nucleic acid binding; GO:0060862,negative regulation of floral organ abscission; GO:0006355,regulation of transcription, DNA-templated	C2H2-type zinc finger
NS-49869.148905	170.05	157.7	184.7	27.92	26.83	29.82	741.5	601.18	1004.5	110.61	121.71	141.17	2.53625	7.00052e-92	1.69217e-89	up	--	PREDICTED: uncharacterized protein LOC104588410 [Nelumbo nucifera]	--	SubName: Full=uncharacterized protein LOC104588410 {ECO:0000313|RefSeq:XP_010244626.1};	--	--	--
NS-49869.141910	40.78	36.65	36.02	1.04	1.96	1.8	682.51	530.02	777.15	15.41	33.14	31.54	4.54188	7.91906e-92	1.90934e-89	up	--	PREDICTED: uncharacterized protein LOC103949307 [Pyrus x bretschneideri]	RecName: Full=Uncharacterized protein At1g01500;	SubName: Full=Uncharacterized protein {ECO:0000313|EMBL:ONI07586.1};	--	GO:0016021,integral component of membrane	--
NS-49869.118712	22.91	23.08	24.86	5.53	6.29	5.3	1481.19	1285.4	2089.08	313.28	407.81	355.71	2.05885	1.16833e-91	2.80979e-89	up	--	hypothetical protein CISIN_1g045147mg, partial [Citrus sinensis]	--	SubName: Full=Uncharacterized protein {ECO:0000313|EMBL:KDO85423.1}; Flags: Fragment;	--	--	zinc-finger of the FCS-type, C2-C2
NS-49869.112160	160.84	163.29	172.81	58	51.87	58.5	2254.39	1979.39	3114.99	719.39	735.83	861.49	1.55443	1.67831e-91	4.02608e-89	up	K13464 jasmonate ZIM domain-containing protein | (RefSeq) protein TIFY 6B (A)	conserved hypothetical protein [Ricinus communis]	RecName: Full=Protein TIFY 6B; AltName: Full=Jasmonate ZIM domain-containing protein 3; AltName: Full=Protein JASMONATE INSENSITIVE 3;	SubName: Full=Uncharacterized protein {ECO:0000313|EMBL:EEF31585.1};	--	GO:0005634,nucleus; GO:0042802,identical protein binding; GO:0003714,transcription corepressor activity; GO:0006952,defense response; GO:0009867,jasmonic acid mediated signaling pathway; GO:1903507,negative regulation of nucleic acid-templated transcription; GO:0031347,regulation of defense response; GO:2000022,regulation of jasmonic acid mediated signaling pathway; GO:0006355,regulation of trans…	tify domain
NS-49869.62873	98.43	82.63	90.96	11.88	12.28	12.46	871.82	634.77	1027.84	93.74	110.87	116.97	2.86974	2.08776e-91	4.99568e-89	up	K15400 omega-hydroxypalmitate O-feruloyl transferase [EC:2.3.1.188] | (RefSeq) omega-hydroxypalmitate O-feruloyl transferase-like (A)	hypothetical protein CISIN_1g036687mg, partial [Citrus sinensis]	RecName: Full=Fatty alcohol:caffeoyl-CoA acyltransferase {ECO:0000305}; EC=2.3.1.- {ECO:0000305}; AltName: Full=Fatty alcohol:caffeoyl-CoA caffeoyl transferase {ECO:0000303|PubMed:22797656};	SubName: Full=Uncharacterized protein {ECO:0000313|EMBL:EMJ28491.1}; Flags: Fragment;	--	GO:0090430,caffeoyl-CoA: alcohol caffeoyl transferase activity; GO:0090431,alkyl caffeate ester biosynthetic process; GO:0071555,cell wall organization	Transferase family
NS-49869.126604	2.89	2.73	2.71	23.04	22.76	22.56	60.79	49.56	73.63	427.04	482.49	495.9	-3.02964	2.148e-91	5.12692e-89	down	--	hypothetical protein CICLE_v10007552mg [Citrus clementina]	RecName: Full=Oligopeptide transporter 5; Short=AtOPT5;	SubName: Full=Uncharacterized protein {ECO:0000313|EMBL:ESR65874.1};	Sexual differentiation process protein ISP4	GO:0005887,integral component of plasma membrane; GO:0016020,membrane; GO:0035673,oligopeptide transmembrane transporter activity; GO:0015031,protein transport	OPT oligopeptide transporter protein
NS-49869.96819	224.06	218.65	219.08	69.2	66.38	74.07	2010	1701	2508	553	607	704	1.63631	2.46076e-91	5.85871e-89	up	K07375 tubulin beta | (RefSeq) tubulin beta-1 chain (A)	tubulin beta-8 chain-like [Momordica charantia]	RecName: Full=Tubulin beta-2 chain; AltName: Full=Beta-2-tubulin;	SubName: Full=Uncharacterized protein {ECO:0000313|EnsemblPlants:PGSC0003DMT400037095};	Beta tubulin	GO:0005737,cytoplasm; GO:0005874,microtubule; GO:0005525,GTP binding; GO:0003924,GTPase activity; GO:0005200,structural constituent of cytoskeleton; GO:0007017,microtubule-based process	Tubulin C-terminal domain
NS-49869.124750	1.43	4.46	4.71	191.2	188.6	193.11	4	11	16	495.38	560.04	601	-5.8473	2.93113e-91	6.96114e-89	down	--	--	--	--	--	--	--
NS-49869.118265	41.13	44.51	44.49	7.33	7.66	9.38	2669.5	2488.7	3753.64	416.93	498.19	631.78	2.4239	3.10394e-91	7.35316e-89	up	--	hypothetical protein CISIN_1g045147mg, partial [Citrus sinensis]	--	SubName: Full=Uncharacterized protein {ECO:0000313|EMBL:KDO85423.1}; Flags: Fragment;	--	--	zinc-finger of the FCS-type, C2-C2
NS-49869.36149	13.41	13.51	12.61	0.9	0.85	0.46	1059.78	919.45	1296.03	61.99	67.51	37.41	4.18589	4.42962e-91	1.04676e-88	up	K03006 DNA-directed RNA polymerase II subunit RPB1 [EC:2.7.7.6] | (RefSeq) LOW QUALITY PROTEIN: DNA-directed RNA polymerase II subunit 1-like (A)	hypothetical protein VITISV_007304 [Vitis vinifera]	RecName: Full=Retrovirus-related Pol polyprotein from transposon TNT 1-94; Includes: RecName: Full=Protease; EC=3.4.23.-; Includes: RecName: Full=Reverse transcriptase; EC=2.7.7.49; Includes: RecName: Full=Endonuclease;	SubName: Full=Uncharacterized protein {ECO:0000313|EMBL:CAN75440.1};	FOG: Transposon-encoded proteins with TYA, reverse transcriptase, integrase domains in various combinations	GO:0004190,aspartic-type endopeptidase activity; GO:0004519,endonuclease activity; GO:0003676,nucleic acid binding; GO:0003964,RNA-directed DNA polymerase activity; GO:0008270,zinc ion binding; GO:0015074,DNA integration	Reverse transcriptase (RNA-dependent DNA polymerase)
NS-49869.74964	2.91	4.06	4.25	75.79	70.1	69.36	17.47	21.2	32.2	409.1	433.12	446.31	-4.31222	4.45363e-91	1.04982e-88	down	K15296 alpha-soluble NSF attachment protein | (RefSeq) alpha-soluble NSF attachment protein 2 (A)	PREDICTED: alpha-soluble NSF attachment protein 2 isoform X2 [Tarenaya hassleriana]	RecName: Full=Alpha-soluble NSF attachment protein 2; Short=Alpha-SNAP2; AltName: Full=N-ethylmaleimide-sensitive factor attachment protein alpha 2;	SubName: Full=Uncharacterized protein {ECO:0000313|EMBL:EOA25619.1};	Protein required for fusion of vesicles in vesicular transport, alpha-SNAP	GO:0016020,membrane; GO:0005886,plasma membrane; GO:0009506,plasmodesma; GO:0031201,SNARE complex; GO:0005774,vacuolar membrane; GO:0005773,vacuole; GO:0005483,soluble NSF attachment protein activity; GO:0019905,syntaxin binding; GO:0006886,intracellular protein transport; GO:0061025,membrane fusion; GO:0035494,SNARE complex disassembly	Soluble NSF attachment protein, SNAP
NS-49869.113183	402.35	447.53	444.4	1027.2	1062.47	1049.18	1944.43	1887.91	2690.39	4492.86	5321.09	5479.65	-1.33173	6.68119e-91	1.57101e-88	down	K00789 S-adenosylmethionine synthetase [EC:2.5.1.6] | (RefSeq) S-adenosylmethionine synthase 1-like (A)	S-adenosylmethionine synthase 1 [Capsicum baccatum]	RecName: Full=S-adenosylmethionine synthase 1; Short=AdoMet synthase 1; EC=2.5.1.6 {ECO:0000250|UniProtKB:Q96551}; AltName: Full=Methionine adenosyltransferase 1; Short=MAT 1;	RecName: Full=S-adenosylmethionine synthase {ECO:0000256|RuleBase:RU000541}; EC=2.5.1.6 {ECO:0000256|RuleBase:RU000541};	S-adenosylmethionine synthetase	GO:0005737,cytoplasm; GO:0005524,ATP binding; GO:0046872,metal ion binding; GO:0004478,methionine adenosyltransferase activity; GO:0006730,one-carbon metabolic process; GO:0006556,S-adenosylmethionine biosynthetic process	S-adenosylmethionine synthetase, N-terminal domain
NS-49869.108355	81.38	69.33	80.06	339.6	387.85	336.73	857.71	632.93	1080.25	3179.63	4154.66	3747.07	-2.21937	7.07463e-91	1.65941e-88	down	K00434 L-ascorbate peroxidase [EC:1.11.1.11] | (RefSeq) L-ascorbate peroxidase 2, cytosolic (A)	PREDICTED: L-ascorbate peroxidase 2, cytosolic [Capsicum annuum]	RecName: Full=L-ascorbate peroxidase, cytosolic; Short=AP; EC=1.11.1.11; AltName: Full=PsAPx01;	SubName: Full=L-ascorbate peroxidase 2, cytosolic {ECO:0000313|RefSeq:XP_016542472.1, ECO:0000313|RefSeq:XP_016542473.1, ECO:0000313|RefSeq:XP_016542474.1};	--	GO:0005737,cytoplasm; GO:0020037,heme binding; GO:0016688,L-ascorbate peroxidase activity; GO:0046872,metal ion binding; GO:0042744,hydrogen peroxide catabolic process; GO:0006979,response to oxidative stress	Peroxidase
NS-49869.112646	157.32	144.43	173.2	44.1	42.13	41.11	2981.02	2363.81	4235.7	737.18	805.47	815.24	1.89978	7.38513e-91	1.72798e-88	up	K01180 endo-1,3(4)-beta-glucanase [EC:3.2.1.6] | (RefSeq) probable endo-1,3(4)-beta-glucanase ARB_01444 (A)	hypothetical protein CISIN_1g042050mg [Citrus sinensis]	--	SubName: Full=Uncharacterized protein {ECO:0000313|EMBL:KDO58905.1};	Predicted endo-1,3-beta-glucanase	GO:0052861,glucan endo-1,3-beta-glucanase activity, C-3 substituted reducing group	Glycosyl hydrolase family 81 N-terminal domain
NS-49869.118701	330.58	292.45	324.35	76.26	84.77	78.7	2428.36	1866.13	3026.01	501.11	637.44	615.68	1.95301	8.83284e-91	2.06163e-88	up	--	plasma membrane-associated cation-binding protein 1 [Jatropha curcas]	RecName: Full=Plasma membrane-associated cation-binding protein 1; Short=AtPCAP1; AltName: Full=Microtubule-destabilizing protein 25;	SubName: Full=Uncharacterized protein {ECO:0000313|EMBL:KDP23874.1};	--	GO:0046658,anchored component of plasma membrane; GO:0009507,chloroplast; GO:0005881,cytoplasmic microtubule; GO:0043657,host cell; GO:0005886,plasma membrane; GO:0009506,plasmodesma; GO:0005773,vacuole; GO:0005509,calcium ion binding; GO:0005516,calmodulin binding; GO:0005507,copper ion binding; GO:0008017,microtubule binding; GO:0005547,phosphatidylinositol-3,4,5-trisphosphate binding; GO:00433…	DREPP plasma membrane polypeptide
NS-49869.114212	0.33	0.68	0.54	55.76	36.62	40.66	7.02	12.29	14.49	1030.66	773.98	891.34	-6.4679	9.16413e-91	2.13372e-88	down	K18819 inositol 3-alpha-galactosyltransferase [EC:2.4.1.123] | (RefSeq) galactinol synthase 2-like (A)	PREDICTED: galactinol synthase 2-like [Populus euphratica]	RecName: Full=Galactinol synthase 1; Short=AtGolS1; Short=GolS-1; EC=2.4.1.123;	RecName: Full=Hexosyltransferase {ECO:0000256|RuleBase:RU362027}; EC=2.4.1.- {ECO:0000256|RuleBase:RU362027};	Glycosyl transferase, family 8 - glycogenin	GO:0005737,cytoplasm; GO:0047216,inositol 3-alpha-galactosyltransferase activity; GO:0046872,metal ion binding; GO:0006012,galactose metabolic process; GO:0009737,response to abscisic acid; GO:0009409,response to cold; GO:0009408,response to heat; GO:0009644,response to high light intensity; GO:0042542,response to hydrogen peroxide; GO:0006979,response to oxidative stress; GO:0009651,response to …	Glycosyl transferase family 8
NS-49869.49024	20.82	21.63	21.71	5.66	6.02	4.92	1258.3	1126.51	1705.14	299.93	364.81	309.14	1.96107	1.11187e-90	2.58248e-88	up	K12874 intron-binding protein aquarius | (RefSeq) LOW QUALITY PROTEIN: intron-binding protein aquarius-like (A)	hypothetical protein PRUPE_6G123900 [Prunus persica]	RecName: Full=Uncharacterized mitochondrial protein AtMg00310; AltName: Full=ORF154;	SubName: Full=Uncharacterized protein {ECO:0000313|EMBL:EMJ08972.1}; Flags: Fragment;	FOG: Reverse transcriptase	GO:0005739,mitochondrion	zinc-binding in reverse transcriptase
NS-49869.89277	2.49	1.97	1.94	18.91	19.75	19.53	72.45	49.29	73.07	482.83	576.68	591.15	-3.1894	1.13018e-90	2.61859e-88	down	K23643 protein LSM12 | (RefSeq) protein LSM12 homolog isoform X2 (A)	hypothetical protein L484_027823 [Morus notabilis]	--	SubName: Full=Uncharacterized protein {ECO:0000313|EMBL:EXB82642.1};	Uncharacterized conserved protein	--	Anticodon-binding domain
NS-49869.116720	13.32	9.69	9.1	115.87	118.94	101.57	156.97	98.86	137.62	1211.2	1422.31	1261.35	-3.39934	1.507e-90	3.48319e-88	down	K00549 5-methyltetrahydropteroyltriglutamate--homocysteine methyltransferase [EC:2.1.1.14] | (RefSeq) 5-methyltetrahydropteroyltriglutamate-- homocysteine methyltransferase (A)	hypothetical protein EUGRSUZ_K015081, partial [Eucalyptus grandis]	RecName: Full=5-methyltetrahydropteroyltriglutamate--homocysteine methyltransferase; EC=2.1.1.14; AltName: Full=Cobalamin-independent methionine synthase isozyme; AltName: Full=Vitamin-B12-independent methionine synthase isozyme;	SubName: Full=Uncharacterized protein {ECO:0000313|EMBL:KCW47762.1}; Flags: Fragment;	Methionine synthase II (cobalamin-independent)	GO:0005737,cytoplasm; GO:0003871,5-methyltetrahydropteroyltriglutamate-homocysteine S-methyltransferase activity; GO:0008270,zinc ion binding; GO:0009086,methionine biosynthetic process	Cobalamin-independent synthase, N-terminal domain
NS-49869.102880	177.79	156.7	180.2	22.66	28.39	23.8	1023.82	785.88	1308.34	117.45	168.44	147.12	2.74115	1.52709e-90	3.52105e-88	up	--	--	--	--	--	--	--
NS-49869.92703	56.27	58.9	55.54	18.9	18.2	18.84	1189.54	1075.15	1516.92	352.21	387.84	416.43	1.60855	1.5978e-90	3.67518e-88	up	K03940 NADH dehydrogenase (ubiquinone) Fe-S protein 7 [EC:1.6.5.3 1.6.99.3] | (RefSeq) hypothetical protein (A)	hypothetical protein EUTSA_v10014642mg [Eutrema salsugineum]	RecName: Full=NADH dehydrogenase [ubiquinone] iron-sulfur protein 7, mitochondrial; EC=1.6.5.3; EC=1.6.99.3; Flags: Precursor;	SubName: Full=Uncharacterized protein {ECO:0000313|EMBL:ESQ41143.1};	NADH-ubiquinone oxidoreductase, NUFS7/PSST/20 kDa subunit	GO:0005739,mitochondrion; GO:0070469,respiratory chain; GO:0051539,4 iron, 4 sulfur NS binding; GO:0046872,metal ion binding; GO:0008137,NADH dehydrogenase (ubiquinone) activity; GO:0048038,quinone binding	NADH ubiquinone oxidoreductase, 20 Kd subunit
NS-49869.125381	14.35	15.58	12.63	1.61	2.11	1.62	1852.16	1731.41	2122.7	182.16	272.03	216.41	3.00645	3.30703e-90	7.58827e-88	up	K07393 glutathionyl-hydroquinone reductase [EC:1.8.5.7] | (RefSeq) uncharacterized protein LOC110775499 (A)	PREDICTED: uncharacterized protein LOC107176464 [Citrus sinensis]	RecName: Full=RNA-directed DNA polymerase homolog; EC=2.7.7.48; AltName: Full=Reverse transcriptase homolog;	SubName: Full=Retrovirus-related Pol polyprotein from transposon 17.6 {ECO:0000313|EMBL:KYP76070.1};	FOG: Transposon-encoded proteins with TYA, reverse transcriptase, integrase domains in various combinations	GO:0005739,mitochondrion; GO:0003968,RNA-directed 5'-3' RNA polymerase activity; GO:0003964,RNA-directed DNA polymerase activity	Reverse transcriptase (RNA-dependent DNA polymerase)
NS-49869.107849	0.85	0.73	0.71	12.96	13.41	12.35	28.9	21.33	31.18	387.38	458.37	437.63	-4.08937	3.37334e-90	7.72177e-88	down	K01115 phospholipase D1/2 [EC:3.1.4.4] | (RefSeq) hypothetical protein (A)	hypothetical protein CICLE_v10000269mg [Citrus clementina]	RecName: Full=Phospholipase D delta {ECO:0000303|PubMed:11891260}; Short=AtPLDdelta {ECO:0000303|PubMed:11891260}; Short=PLD delta {ECO:0000303|PubMed:11891260}; EC=3.1.4.4 {ECO:0000269|PubMed:11706190, ECO:0000269|PubMed:12397060};	RecName: Full=Phospholipase D {ECO:0000256|PIRNR:PIRNR036470}; EC=3.1.4.4 {ECO:0000256|PIRNR:PIRNR036470};	Phospholipase D1	GO:0016020,membrane; GO:0005886,plasma membrane; GO:0009506,plasmodesma; GO:0005773,vacuole; GO:0005509,calcium ion binding; GO:0070290,N-acylphosphatidylethanolamine-specific phospholipase D activity; GO:0004630,phospholipase D activity; GO:0016042,lipid catabolic process; GO:0046473,phosphatidic acid metabolic process; GO:0046470,phosphatidylcholine metabolic process; GO:0009789,positive regula…	Phospholipase D C terminal
NS-49869.134668	57.81	50.28	68	2.58	3.83	3.84	1108.54	832.75	1683.16	43.69	74.18	77.07	4.0901	3.44268e-90	7.86157e-88	up	--	uncharacterized protein LOC110610574 [Manihot esculenta]	--	SubName: Full=Uncharacterized protein {ECO:0000313|EMBL:OAY53850.1};	--	--	Protein of unknown function (DUF1005)
NS-49869.143563	48.01	51.93	48.18	5.79	5.06	7.31	1009.52	942.75	1308.81	107.24	107.31	160.58	3.02439	3.62038e-90	8.24752e-88	up	K13429 chitin elicitor receptor kinase 1 | (RefSeq) chitin elicitor receptor kinase 1-like (A)	hypothetical protein CUMW_153570 [Citrus unshiu]	RecName: Full=Serine/threonine receptor-like kinase NFP {ECO:0000303|PubMed:16723404}; Short=RLK NFP {ECO:0000303|PubMed:16723404}; AltName: Full=Nod factor perception protein {ECO:0000303|PubMed:12753588}; EC=2.7.10.- {ECO:0000255|PROSITE-ProRule:PRU00159}; AltName: Full=Nod-factor receptor 5; Flags: Precursor;	SubName: Full=Uncharacterized protein {ECO:0000313|EMBL:GAY54040.1};	--	GO:0016021,integral component of membrane; GO:0005886,plasma membrane; GO:0005775,vacuolar lumen; GO:0005524,ATP binding; GO:0004713,protein tyrosine kinase activity; GO:0006952,defense response; GO:0009877,nodulation; GO:1902290,positive regulation of defense response to oomycetes; GO:0006486,protein glycosylation; GO:1900150,regulation of defense response to fungus; GO:0002237,response to molec…	Protein tyrosine kinase
NS-49869.107973	17.34	18.61	15.71	70.91	71.23	80.17	796.26	736.46	936.68	2856.94	3281.83	3826.73	-2.10098	3.70498e-90	8.42006e-88	down	K13679 granule-bound starch synthase [EC:2.4.1.242] | (RefSeq) granule-bound starch synthase 1, chloroplastic/amyloplastic-like (A)	Glycos_transf_1 domain-containing protein/Glyco_transf_5 domain-containing protein [Cephalotus follicularis]	RecName: Full=Granule-bound starch synthase 1, chloroplastic/amyloplastic; EC=2.4.1.242; AltName: Full=Granule-bound starch synthase I; Short=GBSS-I; Flags: Precursor;	RecName: Full=Starch synthase, chloroplastic/amyloplastic {ECO:0000256|RuleBase:RU361232}; EC=2.4.1.- {ECO:0000256|RuleBase:RU361232};	--	GO:0009501,amyloplast; GO:0009507,chloroplast; GO:0102502,ADP-glucose-starch glucosyltransferase activity; GO:0004373,glycogen (starch) synthase activity; GO:0019252,starch biosynthetic process	Starch synthase catalytic domain
NS-49869.115150	11.62	11.44	9.93	56.24	55.98	66.08	587.33	497.98	651.74	2492.78	2837.16	3469.62	-2.42845	3.79877e-90	8.6126e-88	down	K13071 pheophorbide a oxygenase [EC:1.14.15.17] | (RefSeq) hypothetical protein (A)	hypothetical protein CISIN_1g039074mg [Citrus sinensis]	RecName: Full=Protein TIC 55, chloroplastic; AltName: Full=Rieske iron-sulfur protein TIC55; AltName: Full=Translocon at the inner envelope membrane of chloroplasts 55; Short=PsTIC55; Flags: Precursor;	SubName: Full=Uncharacterized protein {ECO:0000313|EMBL:KDO67386.1};	--	GO:0009706,chloroplast inner membrane; GO:0016021,integral component of membrane; GO:0051537,2 iron, 2 sulfur NS binding; GO:0010277,chlorophyllide a oxygenase [overall] activity; GO:0046872,metal ion binding; GO:0015031,protein transport	Rieske [2Fe-2S] domain
NS-49869.102681	16.75	16.93	17.31	60.81	61.58	68.7	510.53	445	683.48	1629.3	1886.71	2181.64	-1.90186	5.421e-90	1.22613e-87	down	K01956 carbamoyl-phosphate synthase small subunit [EC:6.3.5.5] | (RefSeq) carbamoyl-phosphate synthase small chain, chloroplastic-like (A)	GATase domain-containing protein/CPSase_sm_chain domain-containing protein [Cephalotus follicularis]	RecName: Full=Carbamoyl-phosphate synthase small chain, chloroplastic; EC=6.3.5.5; AltName: Full=Carbamoyl-phosphate synthetase glutamine chain; AltName: Full=Protein VENOSA 6; Flags: Precursor;	SubName: Full=GATase domain-containing protein/CPSase_sm_chain domain-containing protein {ECO:0000313|EMBL:GAV58979.1};	Multifunctional pyrimidine synthesis protein CAD (includes carbamoyl-phophate synthetase, aspartate transcarbamylase, and glutamine amidotransferase)	GO:0005951,carbamoyl-phosphate synthase complex; GO:0009507,chloroplast; GO:0009570,chloroplast stroma; GO:0005524,ATP binding; GO:0004088,carbamoyl-phosphate synthase (glutamine-hydrolyzing) activity; GO:0006207,'de novo' pyrimidine nucleobase biosynthetic process; GO:0044205,'de novo' UMP biosynthetic process; GO:0006526,arginine biosynthetic process; GO:0016036,cellular response to phosphate s…	Glutamine amidotransferase class-I
NS-49869.134999	26.83	25.75	24.65	117.45	123.36	119.64	168.19	140.42	195.34	661.17	794.86	802.62	-2.26656	7.51712e-90	1.69619e-87	down	K00679 phospholipid:diacylglycerol acyltransferase [EC:2.3.1.158] | (RefSeq) hypothetical protein (A)	unnamed protein product, partial [Vitis vinifera]	RecName: Full=GDSL esterase/lipase EXL1; EC=3.1.1.-; AltName: Full=Family II extracellular lipase 1; Short=Family II lipase EXL1; Flags: Precursor;	SubName: Full=Uncharacterized protein {ECO:0000313|EMBL:CCB46066.1};	--	GO:0005576,extracellular region; GO:0016298,lipase activity; GO:0016042,lipid catabolic process	GDSL-like Lipase/Acylhydrolase
NS-49869.110875	22.5	17.57	14.82	174.64	173.68	186.76	463.82	312.77	394.52	3172.93	3608.97	4024.79	-3.28479	1.34756e-89	3.03349e-87	down	K01179 endoglucanase [EC:3.2.1.4] | (RefSeq) endoglucanase 20-like (A)	Glycoside hydrolase [Trema orientalis]	RecName: Full=Endoglucanase; EC=3.2.1.4; AltName: Full=Abscission cellulase; AltName: Full=Endo-1,4-beta-glucanase; Flags: Precursor;	RecName: Full=Endoglucanase {ECO:0000256|RuleBase:RU361166}; EC=3.2.1.4 {ECO:0000256|RuleBase:RU361166};	--	GO:0008810,cellulase activity; GO:0030245,cellulose catabolic process; GO:0009835,fruit ripening	Glycosyl hydrolase family 9
NS-49869.119751	72.18	61.87	74.78	333.27	291.09	278.34	573.88	427.02	756.6	2366.03	2364.92	2351.6	-2.13201	1.46681e-89	3.29413e-87	down	K14085 aldehyde dehydrogenase family 7 member A1 [EC:1.2.1.31 1.2.1.8 1.2.1.3] | (RefSeq) aldehyde dehydrogenase family 7 member B4-like (A)	aldehyde dehydrogenase family 7 member B4-like [Hevea brasiliensis]	RecName: Full=Aldehyde dehydrogenase family 7 member A1; EC=1.2.1.3; AltName: Full=Antiquitin-1; AltName: Full=Matured fruit 60 kDa protein; Short=MF-60;	SubName: Full=Uncharacterized protein {ECO:0000313|EMBL:OAY53228.1};	Aldehyde dehydrogenase	GO:0004029,aldehyde dehydrogenase (NAD) activity; GO:0006081,cellular aldehyde metabolic process	Aldehyde dehydrogenase family
NS-49869.109991	82.98	75.28	82.33	8.16	6.95	9.7	672.26	529.35	849.25	58.98	57.49	83.43	3.25649	2.12975e-89	4.77164e-87	up	K23879 progranulin | (RefSeq) oryzain beta chain-like (A)	Xylem bark cysteine peptidase 3 isoform 2 [Theobroma cacao]	RecName: Full=Low-temperature-induced cysteine proteinase; EC=3.4.22.-; Flags: Precursor; Fragment;	SubName: Full=Xylem bark cysteine peptidase 3 isoform 2 {ECO:0000313|EMBL:EOY27986.1};	Epithelin/granulin	GO:0008234,cysteine-type peptidase activity	Granulin
NS-49869.94233	166.24	153.59	219.62	16.87	18.62	19.67	2996.23	2391.35	5105.75	268.38	338.77	371.14	3.28484	2.31099e-89	5.16552e-87	up	K00020 3-hydroxyisobutyrate dehydrogenase [EC:1.1.1.31] | (RefSeq) 6-phosphogluconate dehydrogenase-like protein (A)	protein EXORDIUM-like isoform X1 [Hevea brasiliensis]	RecName: Full=Protein EXORDIUM; Flags: Precursor;	SubName: Full=Uncharacterized protein {ECO:0000313|EMBL:OAY23277.1};	--	GO:0048046,apoplast; GO:0005618,cell wall; GO:0005615,extracellular space; GO:0005794,Golgi apparatus; GO:0009505,plant-type cell wall; GO:0009741,response to brassinosteroid	Phosphate-induced protein 1 conserved region
NS-49869.115647	23.8	25.05	21.16	1.39	1.27	0.91	545.51	495.6	627.01	28.07	29.3	21.7	4.30774	2.56836e-89	5.72732e-87	up	K13811 3'-phosphoadenosine 5'-phosphosulfate synthase [EC:2.7.7.4 2.7.1.25] | (RefSeq) ATP sulfurylase 1, chloroplastic (A)	sulfate adenylyltransferase [Corchorus olitorius]	RecName: Full=ATP sulfurylase 1, chloroplastic; Short=AtPS1; EC=2.7.7.4; Flags: Precursor;	SubName: Full=Sulfate adenylyltransferase {ECO:0000313|EMBL:OMO99639.1};	ATP sulfurylase (sulfate adenylyltransferase)	GO:0009507,chloroplast; GO:0009570,chloroplast stroma; GO:0005886,plasma membrane; GO:0004020,adenylylsulfate kinase activity; GO:0005524,ATP binding; GO:0004781,sulfate adenylyltransferase (ATP) activity; GO:0070814,hydrogen sulfide biosynthetic process; GO:0046686,response to cadmium ion; GO:0009735,response to cytokinin; GO:0001887,selenium compound metabolic process; GO:0000103,sulfate assimi…	ATP-sulfurylase
NS-49869.126191	25.78	26.32	26.35	12.11	11.94	10.92	3342.67	2938.69	4447.24	1375.14	1549.48	1467.83	1.17986	2.57842e-89	5.73629e-87	up	K08332 vacuolar protein 8 | (RefSeq) U-box domain-containing protein 4-like (A)	protein CELLULOSE SYNTHASE INTERACTIVE 1 [Jatropha curcas]	RecName: Full=Protein CELLULOSE SYNTHASE INTERACTIVE 1 {ECO:0000303|PubMed:20616083}; AltName: Full=Protein POM-POM 2 {ECO:0000303|PubMed:7743935};	SubName: Full=C2 calcium-dependent membrane targeting {ECO:0000313|EMBL:OMO56000.1};	FOG: Armadillo/beta-catenin-like repeats	GO:0010330,cellulose synthase complex; GO:0055028,cortical microtubule; GO:0005737,cytoplasm; GO:0009898,cytoplasmic side of plasma membrane; GO:0005794,Golgi apparatus; GO:0036449,microtubule minus-end; GO:0005634,nucleus; GO:0005886,plasma membrane; GO:0009506,plasmodesma; GO:0008017,microtubule binding; GO:0051211,anisotropic cell growth; GO:0009901,anther dehiscence; GO:0030244,cellulose bios…	Armadillo/beta-catenin-like repeat
NS-49869.67670	32.68	29.4	39.7	1.86	1.89	2.6	1086.69	843.16	1711.06	54.34	63.3	90.07	4.00665	3.27781e-89	7.2752e-87	up	--	PREDICTED: trihelix transcription factor GT-3b-like [Populus euphratica]	RecName: Full=Trihelix transcription factor GT-3b; AltName: Full=Transcription factor GT-1-like; AltName: Full=Trihelix DNA-binding protein GT-3b;	SubName: Full=Uncharacterized protein {ECO:0000313|EMBL:EEE91747.1};	Transcription factor GT-2 and related proteins, contains trihelix DNA-binding/SANT domain	GO:0016592,mediator complex; GO:0005730,nucleolus; GO:0005634,nucleus; GO:0003700,DNA-binding transcription factor activity; GO:0000981,DNA-binding transcription factor activity, RNA polymerase II-specific; GO:0043565,sequence-specific DNA binding; GO:0006355,regulation of transcription, DNA-templated; GO:0006351,transcription, DNA-templated	Myb/SANT-like DNA-binding domain
NS-49869.71154	18.84	20.45	20.89	2.14	2.26	2.67	520.51	487.3	747.24	51.9	62.68	76.95	3.0843	5.10883e-89	1.13128e-86	up	K10696 E3 ubiquitin-protein ligase BRE1 [EC:2.3.2.27] | (RefSeq) E3 ubiquitin-protein ligase BRE1-like 2 (A)	hypothetical protein CICLE_v10016008mg [Citrus clementina]	--	SubName: Full=Uncharacterized protein {ECO:0000313|EMBL:GAY58022.1};	--	--	Family of unknown function (DUF716)
NS-49869.102828	9.15	9.73	8.63	30.31	27.15	28.81	545.63	499.93	669.09	1584.73	1623.31	1784.53	-1.64133	5.57072e-89	1.23069e-86	down	K01006 pyruvate, orthophosphate dikinase [EC:2.7.9.1] | (RefSeq) pyruvate, phosphate dikinase, chloroplastic (A)	hypothetical protein CISIN_1g039683mg [Citrus sinensis]	RecName: Full=Pyruvate, phosphate dikinase, chloroplastic; EC=2.7.9.1 {ECO:0000250|UniProtKB:P11155}; AltName: Full=Pyruvate, orthophosphate dikinase; Flags: Precursor;	SubName: Full=Uncharacterized protein {ECO:0000313|EMBL:KDO74933.1};	--	GO:0009507,chloroplast; GO:0005524,ATP binding; GO:0016301,kinase activity; GO:0046872,metal ion binding; GO:0050242,pyruvate, phosphate dikinase activity; GO:0015979,photosynthesis; GO:0006090,pyruvate metabolic process	PEP-utilising enzyme, TIM barrel domain
NS-49869.111904	30.57	23.51	24.83	152.99	144.92	159.87	891.87	591.61	938.09	3924.68	4251.28	4861.42	-2.52976	7.21243e-89	1.58968e-86	down	K01535 H+-transporting ATPase [EC:3.6.3.6] | (RefSeq) hypothetical protein (A)	hypothetical protein CICLE_v10007367mg [Citrus clementina]	RecName: Full=Plasma membrane ATPase 4; EC=3.6.3.6; AltName: Full=Proton pump 4;	RecName: Full=Plasma membrane ATPase {ECO:0000256|RuleBase:RU362083}; EC=3.6.3.6 {ECO:0000256|RuleBase:RU362083};	Plasma membrane H+-transporting ATPase	GO:0016021,integral component of membrane; GO:0005886,plasma membrane; GO:0005524,ATP binding; GO:0008553,proton-exporting ATPase activity, phosphorylative mechanism; GO:0046872,metal ion binding; GO:0006754,ATP biosynthetic process	haloacid dehalogenase-like hydrolase
NS-49869.116989	6.78	8.29	6.78	63.87	54.01	58.68	68	72	87	569.5	551	622	-3.04167	9.11816e-89	2.00507e-86	down	--	--	--	--	--	--	--
NS-49869.96382	4.15	4.46	3.95	43.18	38.77	44.93	50.86	47.33	62.07	469.24	481.92	579.89	-3.359	1.09185e-88	2.39541e-86	down	K11098 small nuclear ribonucleoprotein F | (RefSeq) probable small nuclear ribonucleoprotein F (A)	hypothetical protein COLO4_13405 [Corchorus olitorius]	RecName: Full=Probable small nuclear ribonucleoprotein F; Short=snRNP-F; AltName: Full=Sm protein F; Short=Sm-F; Short=SmF;	SubName: Full=Uncharacterized protein {ECO:0000313|EMBL:OMO99257.1};	Small nuclear ribonucleoprotein (snRNP) SMF	GO:0071013,catalytic step 2 spliceosome; GO:0005732,small nucleolar ribonucleoprotein complex; GO:0005685,U1 snRNP; GO:0003723,RNA binding; GO:0000398,mRNA splicing, via spliceosome; GO:0000387,spliceosomal snRNP assembly	LSM domain
NS-49869.118320	2.14	1.53	2.51	56.13	39.25	39.16	66.84	41.36	101.44	1541.8	1233.07	1275.12	-4.42275	1.23369e-88	2.70035e-86	down	K12897 transformer-2 protein | (RefSeq) serine/arginine-rich splicing factor SR45a-like (A)	PREDICTED: serine/arginine-rich splicing factor SR45a isoform X2 [Beta vulgaris subsp. vulgaris]	RecName: Full=Serine/arginine-rich splicing factor SR45a; Short=At-SR45A; Short=AtSR45a; AltName: Full=Protein TRANSFORMER2-like; Short=atTra2;	SubName: Full=Uncharacterized protein {ECO:0000313|EMBL:KZN06564.1};	Hsp27-ERE-TATA-binding protein/Scaffold attachment factor (SAF-B)	GO:0016607,nuclear speck; GO:0005681,spliceosomal complex; GO:0003676,nucleic acid binding; GO:0006397,mRNA processing; GO:0043484,regulation of RNA splicing; GO:0009644,response to high light intensity; GO:0008380,RNA splicing	RNA recognition motif. (a.k.a. RRM, RBD, or RNP domain)
NS-49869.83238	138.95	132.78	139.33	38.24	31.39	30.46	1359.42	1125.8	1742.58	332.72	312.55	315.13	2.02501	1.67416e-88	3.65606e-86	up	K09060 plant G-box-binding factor | (RefSeq) bZIP transcription factor 16-like (A)	UV-B-induced protein At3g17800, chloroplastic isoform X3 [Herrania umbratica]	RecName: Full=UV-B-induced protein At3g17800, chloroplastic {ECO:0000305}; Flags: Precursor;	SubName: Full=F21O3.2 protein {ECO:0000313|EMBL:EOX93811.1};	--	GO:0009507,chloroplast; GO:0010193,response to ozone; GO:0010224,response to UV-B; GO:0009611,response to wounding	Protein of unknown function (DUF760)
NS-49869.116227	29.59	24.46	25.47	149.27	129.19	155.01	574.14	409.88	637.82	2554.25	2528.24	3146.5	-2.44588	1.70048e-88	3.70502e-86	down	K01373 cathepsin F [EC:3.4.22.41] | (RefSeq) hypothetical protein (A)	hypothetical protein CISIN_1g017548mg [Citrus sinensis]	RecName: Full=Cysteine protease RD19A {ECO:0000305}; EC=3.4.22.- {ECO:0000305}; AltName: Full=Protein RESPONSIVE TO DEHYDRATION 19 {ECO:0000303|PubMed:8325504}; Short=RD19 {ECO:0000303|PubMed:8325504}; Flags: Precursor;	SubName: Full=Uncharacterized protein {ECO:0000313|EMBL:GAY42992.1};	Cysteine proteinase Cathepsin F	GO:0005615,extracellular space; GO:0005764,lysosome; GO:0000323,lytic vacuole; GO:0005634,nucleus; GO:0005773,vacuole; GO:0004197,cysteine-type endopeptidase activity; GO:0042742,defense response to bacterium; GO:0051603,proteolysis involved in cellular protein catabolic process; GO:0006970,response to osmotic stress; GO:0009651,response to salt stress	Papain family cysteine protease
NS-49869.64246	4.69	3.85	4.98	44.03	41.84	36.08	76.18	54	104.09	631.24	686.13	613.91	-3.16442	3.05709e-88	6.64556e-86	down	K03283 heat shock 70kDa protein 1/2/6/8 | (RefSeq) heat shock cognate 70 kDa protein 2-like (A)	agamous-like MADS-box protein AGL9 homolog isoform X2 [Prunus avium]	RecName: Full=Agamous-like MADS-box protein AGL9 homolog; AltName: Full=Floral homeotic protein FBP2; AltName: Full=Floral-binding protein 2;	SubName: Full=Transcription factor MADS3 {ECO:0000313|EMBL:AEN75254.1};	MADS box transcription factor	GO:0005634,nucleus; GO:0003700,DNA-binding transcription factor activity; GO:0046983,protein dimerization activity; GO:0000977,RNA polymerase II regulatory region sequence-specific DNA binding; GO:0045944,positive regulation of transcription by RNA polymerase II; GO:0006351,transcription, DNA-templated	--
NS-49869.113968	3.58	5.71	2.72	92.06	94.8	107.98	45.8	63.19	44.68	1042.9	1228.51	1452.9	-4.65421	4.04848e-88	8.78058e-86	down	K14500 BR-signaling kinase [EC:2.7.11.1] | (RefSeq) uncharacterized protein LOC108834630 (A)	PLAT domain-containing protein 3-like isoform X2 [Carica papaya]	RecName: Full=PLAT domain-containing protein 1 {ECO:0000305}; Short=AtPLAT1 {ECO:0000303|PubMed:25396746}; Short=PLAT domain protein 1 {ECO:0000303|PubMed:25396746}; Flags: Precursor;	SubName: Full=Uncharacterized protein {ECO:0000313|EMBL:PIN18944.1};	--	GO:0009507,chloroplast; GO:0009535,chloroplast thylakoid membrane; GO:0005783,endoplasmic reticulum; GO:0005886,plasma membrane; GO:0010287,plastoglobule; GO:0009579,thylakoid; GO:0005774,vacuolar membrane; GO:0005773,vacuole; GO:0040008,regulation of growth; GO:0009409,response to cold; GO:0009651,response to salt stress; GO:0009414,response to water deprivation	PLAT/LH2 domain
NS-49869.134769	138.4	168.68	180.3	9.78	8.19	4.79	1142.18	1208	1895.25	72	69	42	4.40735	4.46541e-88	9.66278e-86	up	--	--	--	--	--	--	--
NS-49869.115278	5.39	5.16	5.1	21.62	18.8	18.69	336	277	413	1182	1175	1210	-1.90576	4.96055e-88	1.07098e-85	down	K00924 kinase [EC:2.7.1.-] | (RefSeq) receptor protein kinase CLAVATA1 (A)	hypothetical protein CISIN_1g001816mg [Citrus sinensis]	RecName: Full=Leucine-rich repeat receptor-like serine/threonine-protein kinase BAM1; EC=2.7.11.1; AltName: Full=Protein BARELY ANY MERISTEM 1; Flags: Precursor;	SubName: Full=Uncharacterized protein {ECO:0000313|EMBL:GAY38862.1};	--	GO:0016021,integral component of membrane; GO:0005886,plasma membrane; GO:0005524,ATP binding; GO:0043621,protein self-association; GO:0004674,protein serine/threonine kinase activity; GO:0033612,receptor serine/threonine kinase binding; GO:0030154,cell differentiation; GO:0048437,floral organ development; GO:0048229,gametophyte development; GO:0010075,regulation of meristem growth	Protein kinase domain
NS-49869.99057	172.62	186.13	190.47	29.51	38.43	31.35	1711.69	1599.35	2415.11	260.22	387.66	328.67	2.44586	5.45379e-88	1.1748e-85	up	K09286 EREBP-like factor | (RefSeq) ethylene-responsive transcription factor RAP2-4 (A)	ethylene-responsive transcription factor RAP2-4 [Jatropha curcas]	RecName: Full=Ethylene-responsive transcription factor RAP2-4; AltName: Full=Ethylene-responsive transcription factor ERF059; AltName: Full=Protein RELATED TO APETALA2 4;	SubName: Full=Ethylene-responsive element binding-factor {ECO:0000313|EMBL:AFY98895.1};	--	GO:0005634,nucleus; GO:0003677,DNA binding; GO:0003700,DNA-binding transcription factor activity; GO:0043565,sequence-specific DNA binding; GO:0071472,cellular response to salt stress; GO:0009736,cytokinin-activated signaling pathway; GO:0009873,ethylene-activated signaling pathway; GO:0045595,regulation of cell differentiation; GO:0009409,response to cold; GO:0009416,response to light stimulus; …	AP2 domain
NS-49869.108723	34.34	35.17	33.07	162.16	131.97	132.4	506	448	627	2113	1967	2048	-2.061	7.1044e-88	1.5269e-85	down	K01757 strictosidine synthase [EC:4.3.3.2] | (RefSeq) protein STRICTOSIDINE SYNTHASE-LIKE 11-like (A)	hypothetical protein POPTR_0006s14270g, partial [Populus trichocarpa]	RecName: Full=Protein STRICTOSIDINE SYNTHASE-LIKE 3 {ECO:0000303|PubMed:10777701}; Short=AtSSL3 {ECO:0000303|PubMed:10777701}; AltName: Full=Strictosidine synthase 9 {ECO:0000303|PubMed:19121120}; Short=AtSS9 {ECO:0000303|PubMed:19121120}; Flags: Precursor;	SubName: Full=Uncharacterized protein {ECO:0000313|EMBL:ERP59403.1}; Flags: Fragment;	Predicted alkaloid synthase/Surface mucin Hemomucin	GO:0005783,endoplasmic reticulum; GO:0005774,vacuolar membrane; GO:0016788,hydrolase activity, acting on ester bonds; GO:0009058,biosynthetic process	Strictosidine synthase
NS-49869.158066	39.45	42.22	37.9	0.86	0.44	0.53	600	555	742	11.61	6.81	8.4	6.03596	8.13926e-88	1.74537e-85	up	--	hypothetical protein CISIN_1g042261mg [Citrus sinensis]	--	SubName: Full=Uncharacterized protein {ECO:0000313|EMBL:KDO54297.1};	--	--	--
NS-49869.115963	34.86	35.53	34.5	76.29	76.45	73.18	1274.75	1120.09	1635.78	2449.99	2807.23	2784.78	-1.1007	1.08827e-87	2.32534e-85	down	K01090 protein phosphatase [EC:3.1.3.16] | (RefSeq) serine/threonine-protein phosphatase BSL1-like isoform X1 (A)	zinc finger protein 2-like protein [Corchorus capsularis]	RecName: Full=Zinc finger protein 2 {ECO:0000305}; Short=AtZFP2 {ECO:0000303|PubMed:18192438};	SubName: Full=Zinc finger protein 2-like protein {ECO:0000313|EMBL:OMO96320.1};	--	GO:0005634,nucleus; GO:0003700,DNA-binding transcription factor activity; GO:0046872,metal ion binding; GO:0003676,nucleic acid binding; GO:0060862,negative regulation of floral organ abscission; GO:0006355,regulation of transcription, DNA-templated	C2H2-type zinc finger
NS-49869.109974	510.14	419.16	470.91	105.64	94.58	106.19	29565.3	20929.5	35460.7	5368.27	5495.15	6391.67	2.20394	1.12252e-87	2.39092e-85	up	K03695 ATP-dependent Clp protease ATP-binding subunit ClpB | (RefSeq) hypothetical protein (A)	hypothetical protein CICLE_v10018766mg [Citrus clementina]	RecName: Full=Chaperone protein ClpB1; AltName: Full=ATP-dependent Clp protease ATP-binding subunit ClpB homolog 1; AltName: Full=Casein lytic proteinase B1; AltName: Full=Heat shock protein 101; AltName: Full=Protein DEFECTIVE IN LONG-TERM ACQUIRED THERMOTOLERANCE {ECO:0000303|PubMed:23439916};	SubName: Full=Uncharacterized protein {ECO:0000313|EMBL:ESR53971.1};	Chaperone HSP104 and related ATP-dependent Clp proteases	GO:0009941,chloroplast envelope; GO:0009570,chloroplast stroma; GO:0005829,cytosol; GO:0005634,nucleus; GO:0005524,ATP binding; GO:0045727,positive regulation of translation; GO:0019538,protein metabolic process; GO:0043335,protein unfolding; GO:0009408,response to heat; GO:0009644,response to high light intensity; GO:0042542,response to hydrogen peroxide	AAA domain (Cdc48 subfamily)
NS-49869.138991	32.64	35.77	46.66	2.06	1.89	2.25	721	682	1332	40	42	52	4.21391	1.30556e-87	2.77457e-85	up	K10406 kinesin family member C2/C3 | (RefSeq) kinesin heavy chain, putative (A)	uncharacterized protein LOC110809659 [Carica papaya]	--	SubName: Full=Sulfate/thiosulfate import ATP-binding protein cysA {ECO:0000313|EMBL:EOY11132.1};	--	GO:0005524,ATP binding	Plant protein of unknown function (DUF868)
NS-49869.118146	26.51	28.76	25.17	122.39	120.64	101.45	488.75	458.1	598.72	1991.07	2244.86	1958.11	-2.10161	1.77648e-87	3.76694e-85	down	K19996 phosphatidylinositol transfer protein SFH5 | (RefSeq) patellin-3 (A)	PREDICTED: patellin-6 [Vitis vinifera]	RecName: Full=Patellin-6;	SubName: Full=Uncharacterized protein {ECO:0000313|EMBL:CCB44808.1};	Phosphatidylinositol transfer protein SEC14 and related proteins	GO:0005737,cytoplasm; GO:0005886,plasma membrane; GO:0008289,lipid binding; GO:0007049,cell cycle; GO:0051301,cell division	CRAL/TRIO domain
NS-49869.110394	2.16	3.3	1.8	48.45	38.73	40.98	50	66	54	990	905	993	-4.16583	1.96219e-87	4.15146e-85	down	K01025 sulfotransferase [EC:2.8.2.-] | (RefSeq) cytosolic sulfotransferase 5-like (A)	PREDICTED: cytosolic sulfotransferase 5 [Theobroma cacao]	RecName: Full=Cytosolic sulfotransferase 5; Short=AtSOT5; EC=2.8.2.-; AltName: Full=Flavonoid 7-sulfotransferase 3a; Short=AtST3a;	RecName: Full=Sulfotransferase {ECO:0000256|RuleBase:RU361155}; EC=2.8.2.- {ECO:0000256|RuleBase:RU361155};	Sulfotransferase	GO:0005737,cytoplasm; GO:1990135,flavonoid sulfotransferase activity; GO:0008146,sulfotransferase activity; GO:0009812,flavonoid metabolic process	Sulfotransferase domain
NS-49869.108116	893.89	876.59	863.2	77.32	81.96	113.56	7866.98	6691.19	9690.37	606.42	735.54	1059.38	3.2456	2.0894e-87	4.41076e-85	up	K01742 thebaine synthase [EC:4.2.99.24] | (RefSeq) major latex protein 149-like (A)	mlp-like protein 43 [Quercus suber]	RecName: Full=MLP-like protein 43;	SubName: Full=Uncharacterized protein {ECO:0000313|EMBL:GAY58966.1};	--	GO:0009507,chloroplast; GO:0006952,defense response; GO:0009607,response to biotic stimulus	Pathogenesis-related protein Bet v I family
NS-49869.101565	6.43	6.68	6.86	37.57	37.02	41.24	114.77	103.07	157.85	591.99	667.11	771.07	-2.53783	2.17942e-87	4.59061e-85	down	K12309 beta-galactosidase [EC:3.2.1.23] | (RefSeq) BGAL2; beta-galactosidase 2 (A)	hypothetical protein CISIN_1g003076mg [Citrus sinensis]	RecName: Full=Beta-galactosidase 5; Short=Lactase 5; EC=3.2.1.23; Flags: Precursor;	RecName: Full=Beta-galactosidase {ECO:0000256|RuleBase:RU000675}; EC=3.2.1.23 {ECO:0000256|RuleBase:RU000675};	Beta-galactosidase	GO:0048046,apoplast; GO:0009505,plant-type cell wall; GO:0005773,vacuole; GO:0004565,beta-galactosidase activity; GO:0005975,carbohydrate metabolic process	Glycosyl hydrolases family 35
NS-49869.97605	3.8	5.84	4.55	67.5	76.56	75.21	27	36.06	41	429.04	556.91	569.23	-3.99778	3.03498e-87	6.37856e-85	down	--	hypothetical protein PRUPE_2G232300 [Prunus persica]	RecName: Full=ATP synthase 6 kDa subunit, mitochondrial; Flags: Fragment;	SubName: Full=Uncharacterized protein {ECO:0000313|EMBL:ONI24280.1};	--	GO:0005743,mitochondrial inner membrane; GO:0045263,proton-transporting ATP synthase complex, coupling factor F(o); GO:0015992,NA	--
NS-49869.126964	8.63	7.13	7.93	33.01	33.8	32.41	311.1	221.56	370.81	1045.27	1224.07	1216.17	-2.05522	3.29556e-87	6.91092e-85	down	K13430 serine/threonine-protein kinase PBS1 [EC:2.7.11.1] | (RefSeq) serine/threonine-protein kinase PBS1-like (A)	hypothetical protein CISIN_1g004174mg [Citrus sinensis]	RecName: Full=Proline-rich receptor-like protein kinase PERK1; EC=2.7.11.1; AltName: Full=Proline-rich extensin-like receptor kinase 1; Short=AtPERK1;	SubName: Full=Uncharacterized protein {ECO:0000313|EMBL:KDO80468.1};	--	GO:0016021,integral component of membrane; GO:0005886,plasma membrane; GO:0005524,ATP binding; GO:0004672,protein kinase activity; GO:0004674,protein serine/threonine kinase activity; GO:0004675,transmembrane receptor protein serine/threonine kinase activity; GO:0007166,cell surface receptor signaling pathway; GO:0046777,protein autophosphorylation; GO:0009620,response to fungus; GO:0009611,respo…	Protein kinase domain
NS-49869.114203	1614.4	1658.84	1275.93	11134.9	10362	9633.96	7619	6836	7536	47599	50721	49186	-2.82282	3.37326e-87	7.05829e-85	down	K10745 ribonuclease H2 subunit C | (RefSeq) uncharacterized protein LOC107416231 (A)	hypothetical protein POPTR_0008s13050g [Populus trichocarpa]	RecName: Full=MLP-like protein 329;	SubName: Full=Uncharacterized protein {ECO:0000313|EMBL:EEE89814.1};	--	GO:0005507,copper ion binding; GO:0006952,defense response; GO:0009607,response to biotic stimulus; GO:0009735,response to cytokinin	Pathogenesis-related protein Bet v I family
NS-49869.107294	348.29	385.49	388.18	10.71	15.23	21.3	6850.03	6547.22	9856.3	185.78	302.07	438.23	4.55975	3.40184e-87	7.10245e-85	up	--	uncharacterized protein LOC110669120 [Hevea brasiliensis]	--	SubName: Full=Uncharacterized protein {ECO:0000313|EMBL:OAY46987.1};	--	--	--
NS-49869.104766	22.92	23.93	20.95	73.68	77.9	80.38	961.74	865.73	1140.97	2714.03	3281.44	3508.36	-1.76964	3.47533e-87	7.23997e-85	down	K09338 homeobox-leucine zipper protein | (RefSeq) hypothetical protein (A)	hypothetical protein CUMW_041090 [Citrus unshiu]	RecName: Full=Homeobox-leucine zipper protein HAT5; AltName: Full=HD-ZIP protein ATHB-1; AltName: Full=Homeodomain transcription factor ATHB-1; AltName: Full=Homeodomain-leucine zipper protein HAT5; Short=HD-ZIP protein 5;	SubName: Full=Uncharacterized protein {ECO:0000313|EMBL:GAY39010.1};	Transcription factor HEX, contains HOX and HALZ domains	GO:0005634,nucleus; GO:0003700,DNA-binding transcription factor activity; GO:0042803,protein homodimerization activity; GO:0043565,sequence-specific DNA binding; GO:0009965,leaf morphogenesis; GO:0045893,positive regulation of transcription, DNA-templated; GO:0009637,response to blue light; GO:0009651,response to salt stress; GO:0006351,transcription, DNA-templated	Homeodomain
NS-49869.132719	42.96	42.07	39.93	2.32	2.23	3.49	563.14	477.1	672.46	26.88	29.62	48.06	3.93156	5.11364e-87	1.06297e-84	up	K12872 pre-mRNA-splicing factor RBM22/SLT11 | (RefSeq) hypothetical protein (A)	hypothetical protein CUMW_280750 [Citrus unshiu]	RecName: Full=Zinc finger CCCH domain-containing protein 49; Short=OsC3H49;	SubName: Full=Uncharacterized protein {ECO:0000313|EMBL:GAY31878.1};	Predicted RNA-binding protein (RRM superfamily)	GO:0000974,Prp19 complex; GO:0071006,U2-type catalytic step 1 spliceosome; GO:0071007,U2-type catalytic step 2 spliceosome; GO:0003677,DNA binding; GO:0046872,metal ion binding; GO:0036002,pre-mRNA binding; GO:0017070,U6 snRNA binding; GO:0000387,spliceosomal snRNP assembly	RNA recognition motif. (a.k.a. RRM, RBD, or RNP domain)
NS-49869.72871	69.96	65.46	72.84	13.6	15.28	16.22	1483.06	1197.97	1994.95	254.13	326.54	359.34	2.20418	6.66957e-87	1.38337e-84	up	K14484 auxin-responsive protein IAA | (RefSeq) auxin-induced protein 22D-like (A)	PREDICTED: auxin-induced protein 22D-like [Gossypium arboreum]	RecName: Full=Auxin-induced protein 22D; AltName: Full=Indole-3-acetic acid-induced protein ARG13;	RecName: Full=Auxin-responsive protein {ECO:0000256|RuleBase:RU004549};	--	GO:0005634,nucleus; GO:0009734,auxin-activated signaling pathway; GO:0006355,regulation of transcription, DNA-templated; GO:0006351,transcription, DNA-templated	AUX/IAA family
NS-49869.113390	113.64	144.45	111.93	868.44	992.17	1099.53	590	654	730	4071	5325	6151	-3.05102	6.70121e-87	1.3869e-84	down	K00430 peroxidase [EC:1.11.1.7] | (RefSeq) peroxidase 15-like (A)	peroxidase 2 [Litchi chinensis]	RecName: Full=Peroxidase C1A; EC=1.11.1.7; Flags: Precursor;	RecName: Full=Peroxidase {ECO:0000256|RuleBase:RU362060, ECO:0000256|SAAS:SAAS00709852}; EC=1.11.1.7 {ECO:0000256|RuleBase:RU362060, ECO:0000256|SAAS:SAAS00709852};	--	GO:0005576,extracellular region; GO:0005773,vacuole; GO:0020037,heme binding; GO:0046872,metal ion binding; GO:0004601,peroxidase activity; GO:0042744,hydrogen peroxide catabolic process; GO:0006979,response to oxidative stress	Peroxidase
NS-49869.107873	86.94	107.88	99.1	629.58	692.79	747.52	128.59	143.19	169.35	901.03	1137.51	1298.19	-3.00629	9.94133e-87	2.05301e-84	down	K13206 coiled-coil domain-containing protein 55 | (RefSeq) nuclear speckle splicing regulatory protein 1 (A)	HSP20-like chaperones superfamily protein isoform 2 [Theobroma cacao]	RecName: Full=Protein BOBBER 2;	SubName: Full=HSP20-like chaperones superfamily protein isoform 2 {ECO:0000313|EMBL:EOY23533.1};	Nuclear distribution protein NUDC	GO:0005737,cytoplasm; GO:0051082,unfolded protein binding; GO:0007275,multicellular organism development; GO:0006457,protein folding	--
NS-49869.63551	39.82	37.7	50.79	0.59	0.87	0.48	699.64	572.32	1150.7	9.12	15.5	8.74	6.01885	1.01221e-86	2.08581e-84	up	K08235 xyloglucan:xyloglucosyl transferase [EC:2.4.1.207] | (RefSeq) xyloglucan endotransglucosylase/hydrolase 2 (A)	xyloglucan endotransglycosylase 3 [Litchi]	RecName: Full=Xyloglucan endotransglucosylase/hydrolase protein 15 {ECO:0000303|PubMed:12514239}; Short=At-XTH15 {ECO:0000303|PubMed:12514239}; Short=XTH-15 {ECO:0000303|PubMed:12514239}; EC=2.4.1.207 {ECO:0000269|PubMed:25446234}; EC=3.2.1.151 {ECO:0000269|PubMed:25446234}; Flags: Precursor;	RecName: Full=Xyloglucan endotransglucosylase/hydrolase {ECO:0000256|RuleBase:RU361120}; EC=2.4.1.207 {ECO:0000256|RuleBase:RU361120};	--	GO:0048046,apoplast; GO:0005618,cell wall; GO:0033946,xyloglucan-specific endo-beta-1,4-glucanase activity; GO:0016762,xyloglucan:xyloglucosyl transferase activity; GO:0042546,cell wall biogenesis; GO:0071555,cell wall organization; GO:0010411,xyloglucan metabolic process	Glycosyl hydrolases family 16
NS-49869.114392	118.34	123.6	156.13	19.51	17.15	14.56	2401.23	2165.51	4091.36	348.9	350.88	308.99	2.96096	1.14725e-86	2.35896e-84	up	--	hypothetical protein CICLE_v10012852mg [Citrus clementina]	RecName: Full=Zinc finger AN1 domain-containing stress-associated protein 12; Short=AtSAP12;	SubName: Full=Uncharacterized protein {ECO:0000313|EMBL:GAY46352.1};	Predicted Zn-finger protein	GO:0008270,zinc ion binding; GO:0009737,response to abscisic acid; GO:0010200,response to chitin	AN1-like Zinc finger
NS-49869.114202	345.31	368.68	259.57	2719.55	2611.37	2396.5	1995	1855	1891	14141	15544	14859	-3.0257	1.8546e-86	3.80517e-84	down	K10745 ribonuclease H2 subunit C | (RefSeq) uncharacterized protein LOC107416231 (A)	PREDICTED: MLP-like protein 328 [Juglans regia]	RecName: Full=MLP-like protein 328;	SubName: Full=MLP-like protein 328 {ECO:0000313|RefSeq:XP_018824643.1};	--	GO:0005829,cytosol; GO:0005507,copper ion binding; GO:0006952,defense response; GO:0009607,response to biotic stimulus; GO:0080184,response to phenylpropanoid; GO:0010043,response to zinc ion; GO:0010228,vegetative to reproductive phase transition of meristem	Pathogenesis-related protein Bet v I family
NS-49869.126977	206.45	230.25	291.2	27.4	29.81	25.08	1223.98	1188.41	2178.79	146.08	181.95	159.41	3.10432	2.11954e-86	4.33939e-84	up	--	uncharacterized protein LOC110810331 [Carica papaya]	--	SubName: Full=Uncharacterized protein {ECO:0000313|EMBL:EOA34547.1};	--	--	Domain of unknown function (DUF4228)
NS-49869.89938	23.03	24.42	25.02	3.68	2.96	3.2	494.67	452.81	694.38	69.62	64.1	71.74	2.88343	2.43466e-86	4.97382e-84	up	K01784 UDP-glucose 4-epimerase [EC:5.1.3.2] | (RefSeq) bifunctional UDP-glucose 4-epimerase and UDP-xylose 4-epimerase 1 (A)	UDP-glucose 4-epimerase GEPI42 [Gossypium arboreum]	RecName: Full=UDP-glucose 4-epimerase; EC=5.1.3.2; AltName: Full=Galactowaldenase; AltName: Full=UDP-galactose 4-epimerase;	SubName: Full=UDP-glucose 4-epimerase GEPI42 {ECO:0000313|EMBL:KHG25731.1};	UDP-glucose 4-epimerase/UDP-sulfoquinovose synthase	GO:0003978,UDP-glucose 4-epimerase activity; GO:0006012,galactose metabolic process	--
NS-49869.96282	44.48	43.6	47.43	5.6	6.15	5.54	497.42	422.18	679.74	55.58	69.85	65.38	2.95369	3.47681e-86	7.08762e-84	up	K05658 ATP-binding cassette, subfamily B (MDR/TAP), member 1 [EC:7.6.2.2] | (RefSeq) uncharacterized protein LOC111781709 (A)	protein SRG1-like [Hevea brasiliensis]	RecName: Full=Protein SRG1; Short=AtSRG1; AltName: Full=Protein SENESCENCE-RELATED GENE 1;	SubName: Full=protein SRG1-like isoform X1 {ECO:0000313|RefSeq:XP_018830034.1}; SubName: Full=protein SRG1-like isoform X2 {ECO:0000313|RefSeq:XP_018830035.1};	Iron/ascorbate family oxidoreductases	GO:0046872,metal ion binding; GO:0016682,oxidoreductase activity, acting on diphenols and related substances as donors, oxygen as acceptor; GO:0010150,leaf senescence	non-haem dioxygenase in morphine synthesis N-terminal
NS-49869.105208	14.9	17.61	20.97	575.55	440.95	305.98	91.4	94.05	162.61	3173.34	2782.97	2010.83	-4.65911	4.72955e-86	9.62074e-84	down	--	--	--	--	--	--	--
NS-49869.112560	72.22	70.64	74.58	16.28	19.56	16.41	1739.79	1468.52	2323.71	345.35	474.54	412.68	2.05726	4.84874e-86	9.84211e-84	up	K09286 EREBP-like factor | (RefSeq) ethylene-responsive transcription factor RAP2-4 (A)	AP2 domain-containing protein [Cephalotus follicularis]	RecName: Full=Ethylene-responsive transcription factor RAP2-4; AltName: Full=Ethylene-responsive transcription factor ERF059; AltName: Full=Protein RELATED TO APETALA2 4;	SubName: Full=AP2 domain-containing protein {ECO:0000313|EMBL:GAV59272.1};	--	GO:0005634,nucleus; GO:0003677,DNA binding; GO:0003700,DNA-binding transcription factor activity; GO:0043565,sequence-specific DNA binding; GO:0071472,cellular response to salt stress; GO:0009736,cytokinin-activated signaling pathway; GO:0009873,ethylene-activated signaling pathway; GO:0045595,regulation of cell differentiation; GO:0009409,response to cold; GO:0009416,response to light stimulus; …	AP2 domain
NS-49869.117145	40.62	36.94	39.82	347.32	382.43	473.7	125	100	150	985.78	1243.84	1613	-3.45152	6.67264e-86	1.35154e-83	down	--	PREDICTED: uncharacterized protein LOC107763686 [Nicotiana tabacum]	--	SubName: Full=Uncharacterized protein {ECO:0000313|EnsemblPlants:Solyc03g120420.2.1};	--	--	--
NS-49869.114612	22.58	24.21	22.43	86.9	96.25	101.49	527.62	488.28	677.83	1788.44	2265.36	2476.79	-2.04186	6.74963e-86	1.36423e-83	down	K11252 histone H2B | (RefSeq) histone H2B-like (A)	histone H2B-like [Sesamum indicum]	RecName: Full=Histone H2B.3; Short=HTB3;	SubName: Full=Uncharacterized protein {ECO:0000313|EMBL:PKI61685.1};	Histone H2B	GO:0000786,nucleosome; GO:0005634,nucleus; GO:0003677,DNA binding; GO:0046982,protein heterodimerization activity	Core histone H2A/H2B/H3/H4
NS-49869.170816	227.3	245.3	281.77	11.9	5.41	7.29	465	446	685	23	12	17	4.82421	8.73963e-86	1.7627e-83	up	K19984 exocyst complex component 5 | (RefSeq) uncharacterized protein LOC113272286 (A)	zinc finger BED domain-containing protein RICESLEEPER 2-like [Arachis duranensis]	RecName: Full=Putative AC transposase; AltName: Full=ORFA;	SubName: Full=Putative AC transposase {ECO:0000313|EMBL:KYP47222.1};	Tam3-transposase (Ac family)	GO:0003677,DNA binding; GO:0046983,protein dimerization activity; GO:0006310,DNA recombination; GO:0032196,transposition	--
NS-49869.101333	11.3	12.64	8.98	102.34	117.98	135.93	248.4	239.75	254.95	1981.18	2612.09	3120.75	-3.44357	9.52096e-86	1.91621e-83	down	--	hypothetical protein CISIN_1g014368mg [Citrus sinensis]	RecName: Full=Putative glutamine amidotransferase GAT1_2.1 {ECO:0000305}; EC=2.4.2.- {ECO:0000305}; AltName: Full=Class I glutamine amidotransferase {ECO:0000303|PubMed:22885937}; AltName: Full=GAT1_2 domain-containing protein 1 {ECO:0000305};	SubName: Full=Uncharacterized protein {ECO:0000313|EMBL:KDO63210.1};	--	GO:0016787,hydrolase activity; GO:0016740,transferase activity; GO:0006541,glutamine metabolic process; GO:2000032,regulation of secondary shoot formation	Peptidase C26
NS-49869.109950	249.93	284.56	266.79	657.6	621.01	625.37	1519.48	1505.79	2048.76	3593.17	3884.13	4073.11	-1.28772	1.45468e-85	2.92153e-83	down	--	PREDICTED: nodulin-related protein 1 [Elaeis guineensis]	--	SubName: Full=Uncharacterized protein {ECO:0000313|EMBL:CAN63832.1};	--	--	--
NS-49869.110792	5.91	5.52	8.74	81.69	94.88	94.04	62.87	50.83	119.06	771.55	1025.31	1055.61	-3.74417	1.81796e-85	3.64344e-83	down	K14709 solute carrier family 39 (zinc transporter), member 1/2/3 | (RefSeq) ZIP zinc/iron transport family protein (A)	ZIP zinc/iron transport family protein [Medicago truncatula]	RecName: Full=Zinc transporter 1; AltName: Full=ZRT/IRT-like protein 1; Flags: Precursor;	SubName: Full=ZIP zinc/iron transport family protein {ECO:0000313|EMBL:KEH35205.1};	Fe2+/Zn2+ regulated transporter	GO:0016021,integral component of membrane; GO:0005886,plasma membrane; GO:0005385,zinc ion transmembrane transporter activity	ZIP Zinc transporter
NS-49869.125643	56.24	61.91	62.78	14.84	14.16	12.16	854.23	812.91	1227.6	199.26	217.48	193.76	2.13488	2.40155e-85	4.8029e-83	up	K20222 importin-5 | (RefSeq) importin-5-like isoform X1 (A)	hypothetical protein CISIN_1g027214mg [Citrus sinensis]	RecName: Full=Vesicle-associated protein 2-1; AltName: Full=Plant VAP homolog 21; Short=AtPVA21; AltName: Full=VAMP-associated protein 2-1; Contains: RecName: Full=Vesicle-associated protein 2-1, N-terminally processed;	SubName: Full=Uncharacterized protein {ECO:0000313|EMBL:KDO57073.1};	VAMP-associated protein involved in inositol metabolism	GO:0005783,endoplasmic reticulum; GO:0005789,endoplasmic reticulum membrane; GO:0016021,integral component of membrane; GO:0005886,plasma membrane	MSP (Major sperm protein) domain
NS-49869.120196	5.86	6.31	5.18	140.04	193.45	162.62	23.01	21.69	25.26	501.48	793.5	696.75	-4.91905	2.67044e-85	5.32944e-83	down	--	PREDICTED: ganglioside-induced differentiation-associated protein 2-like [Gossypium raimondii]	--	SubName: Full=Uncharacterized protein {ECO:0000313|EMBL:KJB14344.1};	Hismacro and SEC14 domain-containing proteins	--	Divergent CRAL/TRIO domain
NS-49869.103633	121.49	135.44	155.2	16.93	12.73	10.61	2341.12	2254.12	3860.46	287.72	247.42	213.96	3.36033	3.33093e-85	6.63365e-83	up	K04077 chaperonin GroEL | (RefSeq) chaperonin CPN60-like 2, mitochondrial (A)	hypothetical protein COLO4_30678 [Corchorus olitorius]	RecName: Full=NDR1/HIN1-like protein 13 {ECO:0000303|PubMed:26206852};	SubName: Full=Uncharacterized protein {ECO:0000313|EMBL:OMO66239.1};	--	GO:0016021,integral component of membrane; GO:0005886,plasma membrane; GO:0009506,plasmodesma; GO:0042742,defense response to bacterium	Late embryogenesis abundant protein
NS-49869.111411	8.94	9.22	10.35	70.64	64.02	79.01	100.99	90.19	149.9	708.08	734.15	940.98	-2.91566	6.1214e-85	1.21654e-82	down	--	hypothetical protein CISIN_1g023773mg [Citrus sinensis]	--	SubName: Full=Uncharacterized protein {ECO:0000313|EMBL:KDO78282.1};	--	--	--
NS-49869.126948	15.8	17.76	16.09	0.46	0.22	0.26	522.69	506.81	689.88	13.4	7.28	8.85	5.78833	7.4677e-85	1.481e-82	up	K00695 sucrose synthase [EC:2.4.1.13] | (RefSeq) hypothetical protein (A)	hypothetical protein CISIN_1g003492mg [Citrus sinensis]	RecName: Full=Sucrose synthase 2; EC=2.4.1.13; AltName: Full=Sucrose-UDP glucosyltransferase 2;	RecName: Full=Sucrose synthase {ECO:0000256|RuleBase:RU280817}; EC=2.4.1.13 {ECO:0000256|RuleBase:RU280817};	Glycosyltransferase	GO:0016157,sucrose synthase activity; GO:0005985,sucrose metabolic process	Glycosyl transferases group 1
NS-49869.68805	81.96	68.29	78.04	12.88	10.58	11.65	1024.96	738.89	1252.87	142.73	134.14	153.37	2.69577	7.49846e-85	1.48401e-82	up	--	BTB/POZ domain-containing protein At1g63850-like isoform X1 [Durio zibethinus]	--	SubName: Full=Uncharacterized protein {ECO:0000313|EMBL:OMO74293.1};	--	--	--
NS-49869.104935	887.38	990.3	966.74	220.81	238.13	259.41	3936.44	3839.5	5352.87	889.2	1098.19	1248.37	1.92467	7.98041e-85	1.57611e-82	up	--	--	--	--	--	--	--
NS-49869.134226	57.31	51.38	58.29	11.44	9.91	12.2	1500.85	1161.01	1975.53	263.54	261.23	333.27	2.3196	8.45256e-85	1.66589e-82	up	K23872 putative homogalacturonan methyltransferase [EC:2.1.1.-] | (RefSeq) hypothetical protein (A)	probable methyltransferase PMT3 [Hevea brasiliensis]	RecName: Full=Probable methyltransferase PMT1; EC=2.1.1.-;	SubName: Full=Uncharacterized protein {ECO:0000313|EMBL:KDP40345.1};	--	GO:0005737,cytoplasm; GO:0005768,endosome; GO:0005794,Golgi apparatus; GO:0000139,Golgi membrane; GO:0016021,integral component of membrane; GO:0005634,nucleus; GO:0005802,trans-Golgi network; GO:0005774,vacuolar membrane; GO:0008757,S-adenosylmethionine-dependent methyltransferase activity; GO:0032259,methylation	Putative S-adenosyl-L-methionine-dependent methyltransferase
NS-49869.114253	237.09	260.18	308.88	22.5	31.75	28.83	1213	1161	1984	104	168	159	3.22113	1.04693e-84	2.05908e-82	up	--	hypothetical protein CUMW_207180, partial [Citrus unshiu]	--	SubName: Full=Uncharacterized protein {ECO:0000313|EMBL:CCB57075.1};	--	GO:0016021,integral component of membrane	--
NS-49869.106594	31.09	33.11	38.14	169.27	177.19	201.89	384.02	353.98	604.78	1853.25	2219.28	2625.51	-2.43271	1.30288e-84	2.5572e-82	down	--	hypothetical protein CICLE_v10016392mg [Citrus clementina]	--	SubName: Full=Uncharacterized protein {ECO:0000313|EMBL:ESR61480.1};	--	--	Ceramidase
NS-49869.84003	11.79	10.4	12.24	122.05	102.95	104.37	50.08	38.63	64.74	471.34	455.34	481.84	-3.30521	1.49735e-84	2.93283e-82	down	K01623 fructose-bisphosphate aldolase, class I [EC:4.1.2.13] | (RefSeq) fructose-bisphosphate aldolase 3, chloroplastic (A)	plastidic aldolase, partial [Solanum palustre]	RecName: Full=Fructose-bisphosphate aldolase 3, chloroplastic {ECO:0000305}; Short=AtFBA3 {ECO:0000303|PubMed:22561114}; EC=4.1.2.13 {ECO:0000305}; AltName: Full=Protein PIGMENT DEFECTIVE 345; Flags: Precursor;	SubName: Full=Uncharacterized protein {ECO:0000313|EnsemblPlants:PGSC0003DMT400078519};	Fructose-biphosphate aldolase	GO:0009507,chloroplast; GO:0009570,chloroplast stroma; GO:0009534,chloroplast thylakoid; GO:0005739,mitochondrion; GO:0009536,plastid; GO:0010287,plastoglobule; GO:0004332,fructose-bisphosphate aldolase activity; GO:0006094,gluconeogenesis; GO:0006096,glycolytic process; GO:0046686,response to cadmium ion; GO:0006979,response to oxidative stress	--
NS-49869.125472	42.94	48.18	45.42	9.75	7.9	7.98	674.03	653.73	918.39	135.23	125.36	131.47	2.41628	1.70527e-84	3.3332e-82	up	K03188 urease accessory protein | (RefSeq) uncharacterized protein LOC108224146 isoform X1 (A)	hypothetical protein CISIN_1g022498mg [Citrus sinensis]	RecName: Full=F-box protein PP2-A13; AltName: Full=Protein PHLOEM PROTEIN 2-LIKE A13; Short=AtPP2-A13; AltName: Full=SKP1-interacting partner 9;	SubName: Full=Uncharacterized protein {ECO:0000313|EMBL:KDO86011.1};	--	GO:0005634,nucleus; GO:0016567,protein ubiquitination	Phloem protein 2
NS-49869.113983	324.93	332.31	325.91	59.44	46.88	63.66	1558	1391.04	1957	258	233	330	2.47958	2.00519e-84	3.91139e-82	up	K18857 alcohol dehydrogenase class-P [EC:1.1.1.1] | (RefSeq) alcohol dehydrogenase (A)	alcohol dehydrogenase [Jatropha curcas]	RecName: Full=Alcohol dehydrogenase 1 {ECO:0000303|PubMed:2102855}; EC=1.1.1.1 {ECO:0000269|PubMed:2102855};	SubName: Full=Alcohol dehydrogenase {ECO:0000313|EMBL:AGB57581.1}; EC=1.1.1.1 {ECO:0000313|EMBL:AGB57581.1};	Alcohol dehydrogenase, class III	GO:0005737,cytoplasm; GO:0004022,alcohol dehydrogenase (NAD) activity; GO:0008270,zinc ion binding	--
NS-49869.107107	111.23	106.55	105.86	377.96	391.22	393.88	294.11	248.71	339.22	929.4	1102.76	1164.36	-1.95391	4.43526e-84	8.63385e-82	down	K01580 glutamate decarboxylase [EC:4.1.1.15] | (RefSeq) glutamate decarboxylase 5-like (A)	PREDICTED: glutamate decarboxylase 5-like [Citrus sinensis]	RecName: Full=Glutamate decarboxylase; Short=GAD; EC=4.1.1.15; AltName: Full=ERT D1;	RecName: Full=Glutamate decarboxylase {ECO:0000256|RuleBase:RU361171}; EC=4.1.1.15 {ECO:0000256|RuleBase:RU361171};	Glutamate decarboxylase/sphingosine phosphate lyase	GO:0009506,plasmodesma; GO:0005516,calmodulin binding; GO:0004351,glutamate decarboxylase activity; GO:0030170,pyridoxal phosphate binding; GO:0006536,glutamate metabolic process	Pyridoxal-dependent decarboxylase conserved domain
NS-49869.112159	64.97	65.64	77.98	17.67	17.51	18.42	3323.35	2893.36	5180.71	792.64	898.1	978.77	1.96945	7.4652e-84	1.45023e-81	up	K20887 xyloglucan glycosyltransferase 4 [EC:2.4.1.-] | (RefSeq) xyloglucan glycosyltransferase 4 (A)	probable xyloglucan glycosyltransferase 12 isoform X1 [Hevea brasiliensis]	RecName: Full=Probable xyloglucan glycosyltransferase 12; EC=2.4.1.-; AltName: Full=Cellulose synthase-like protein C12; Short=AtCslC12;	SubName: Full=Uncharacterized protein {ECO:0000313|EMBL:OAY23087.1};	--	GO:0000139,Golgi membrane; GO:0016021,integral component of membrane; GO:0009506,plasmodesma; GO:0016757,transferase activity, transferring glycosyl groups; GO:0071555,cell wall organization	Glycosyltransferase like family 2
NS-49869.108488	226.82	214.65	239.24	58.36	46.38	44.11	4799.63	3921.37	6540.14	1088.27	989.22	975.65	2.19776	1.05917e-83	2.05341e-81	up	K08869 aarF domain-containing kinase | (RefSeq) predicted protein (A)	PREDICTED: transcription factor MYB1R1 [Citrus sinensis]	RecName: Full=Transcription factor MYBS3 {ECO:0000303|PubMed:12172034}; AltName: Full=Myb-related protein S3 {ECO:0000303|PubMed:12172034}; Short=OsMYBS3 {ECO:0000303|PubMed:12172034};	SubName: Full=Uncharacterized protein {ECO:0000313|EMBL:ESR40121.1};	--	GO:0005634,nucleus; GO:0003677,DNA binding; GO:0003700,DNA-binding transcription factor activity; GO:0046872,metal ion binding; GO:0045892,negative regulation of transcription, DNA-templated; GO:0009723,response to ethylene; GO:0009739,response to gibberellin; GO:0009744,response to sucrose; GO:0006351,transcription, DNA-templated	Myb-like DNA-binding domain
NS-49869.113967	23.33	26.9	23.54	100.51	99.66	91.02	223.39	223.26	287.99	856.38	971.52	922.09	-2.00585	1.38503e-83	2.67969e-81	down	K01507 inorganic pyrophosphatase [EC:3.6.1.1] | (RefSeq) hypothetical protein (A)	PREDICTED: soluble inorganic pyrophosphatase 2-like, partial [Juglans regia]	RecName: Full=Soluble inorganic pyrophosphatase PPA1 {ECO:0000303|PubMed:10092174}; EC=3.6.1.1 {ECO:0000269|PubMed:8552717}; AltName: Full=Pyrophosphate phospho-hydrolase {ECO:0000303|PubMed:8552717}; Short=PPase {ECO:0000303|PubMed:8552717};	SubName: Full=soluble inorganic pyrophosphatase 2-like {ECO:0000313|RefSeq:XP_018832253.1};	Inorganic pyrophosphatase/Nucleosome remodeling factor, subunit NURF38	GO:0005737,cytoplasm; GO:0004427,inorganic diphosphatase activity; GO:0000287,magnesium ion binding; GO:0071344,diphosphate metabolic process; GO:0006796,phosphate-containing compound metabolic process	Inorganic pyrophosphatase
NS-49869.151423	84.02	90.94	100.13	22.52	22.11	19.65	1077.63	1009.15	1649.55	255.83	287.36	265.17	2.09053	1.88096e-83	3.63177e-81	up	K07200 5'-AMP-activated protein kinase, regulatory gamma subunit | (RefSeq) hypothetical protein (A)	hypothetical protein CISIN_1g014353mg [Citrus sinensis]	RecName: Full=SNF1-related protein kinase regulatory subunit gamma-1; Short=AKIN subunit gamma-1; Short=AKING1; Short=AKINgamma1; AltName: Full=CBS domain-containing protein CBSCBS1;	SubName: Full=Uncharacterized protein {ECO:0000313|EMBL:KDO52656.1};	5'-AMP-activated protein kinase, gamma subunit	GO:0009505,plant-type cell wall; GO:0005524,ATP binding; GO:0003824,catalytic activity; GO:0019887,protein kinase regulator activity; GO:0005975,carbohydrate metabolic process; GO:0006633,fatty acid biosynthetic process; GO:0042128,nitrate assimilation	CBS domain
NS-49869.96813	50.77	47.18	51.76	15.46	12.78	13.62	1891	1515	2500	505.8	477.94	528	1.84903	2.4504e-83	4.72167e-81	up	K19791 iron transport multicopper oxidase | (RefSeq) L-ascorbate oxidase homolog (A)	hypothetical protein CICLE_v10000783mg [Citrus clementina]	RecName: Full=L-ascorbate oxidase homolog; EC=1.10.3.-; Flags: Precursor;	SubName: Full=Uncharacterized protein {ECO:0000313|EMBL:ESR48533.1};	Multicopper oxidases	GO:0005576,extracellular region; GO:0005507,copper ion binding; GO:0016491,oxidoreductase activity	Multicopper oxidase
NS-49869.108550	6.12	7.23	8.19	55.32	45.23	54.04	129.42	132.05	223.75	1030.74	963.72	1194.15	-2.83815	3.00064e-83	5.77023e-81	down	K08678 UDP-glucuronate decarboxylase [EC:4.1.1.35] | (RefSeq) UDP-glucuronic acid decarboxylase 2 (A)	UDP-glucuronic acid decarboxylase 2-like isoform X1 [Herrania umbratica]	RecName: Full=UDP-glucuronic acid decarboxylase 4; EC=4.1.1.35; AltName: Full=UDP-XYL synthase 4; AltName: Full=UDP-glucuronate decarboxylase 4; Short=UGD; Short=UXS-4;	SubName: Full=Uncharacterized protein {ECO:0000313|EMBL:ESR32789.1};	dTDP-glucose 4-6-dehydratase/UDP-glucuronic acid decarboxylase	GO:0032580,Golgi cisterna membrane; GO:0016021,integral component of membrane; GO:0070403,NAD+ binding; GO:0048040,UDP-glucuronate decarboxylase activity; GO:0033320,UDP-D-xylose biosynthetic process	GDP-mannose 4,6 dehydratase
NS-49869.82859	34.2	34.92	32.86	9.42	9.15	9.63	877.45	773.04	1091.1	212.77	236.28	257.74	1.85436	4.45496e-83	8.54956e-81	up	--	hypothetical protein CICLE_v10001847mg [Citrus clementina]	RecName: Full=AT-hook motif nuclear-localized protein 17 {ECO:0000312|EMBL:FAA00288.1};	RecName: Full=AT-hook motif nuclear-localized protein {ECO:0000256|PIRNR:PIRNR016021};	--	GO:0005634,nucleus; GO:0003680,AT DNA binding; GO:0003700,DNA-binding transcription factor activity; GO:0006351,transcription, DNA-templated	Plants and Prokaryotes Conserved (PCC) domain
NS-49869.80302	66.65	71.08	75.61	18.91	19.33	16.76	993.45	915.88	1450.48	249.27	291.36	262.15	1.95212	4.73273e-83	9.06432e-81	up	K20721 reticulon-1 | (RefSeq) reticulon-like protein B1 (A)	reticulon-like protein B8 [Herrania umbratica]	RecName: Full=Reticulon-like protein B8; Short=AtRTNLB8;	RecName: Full=Reticulon-like protein {ECO:0000256|RuleBase:RU363132};	Reticulon	GO:0005789,endoplasmic reticulum membrane; GO:0016021,integral component of membrane; GO:0005739,mitochondrion	Reticulon
NS-49869.119414	0.1	0.28	0.05	23.75	31.18	31.54	3.93	9.76	2.81	848.59	1273.88	1335.26	-7.74352	4.76269e-83	9.10335e-81	down	K15255 ATP-dependent DNA helicase PIF1 [EC:3.6.4.12] | (RefSeq) ATP-dependent DNA helicase PIF1-like (A)	PREDICTED: desiccation-related protein PCC13-62 [Eucalyptus grandis]	RecName: Full=Desiccation-related protein PCC13-62; Flags: Precursor;	SubName: Full=Uncharacterized protein {ECO:0000313|EMBL:KCW50012.1};	--	GO:0071465,cellular response to desiccation; GO:1902075,cellular response to salt	Ferritin-like domain
NS-49869.123014	138.29	132.48	157.45	40.09	37.48	35.44	1831.28	1517.59	2679.07	470.08	502.77	493.49	1.91579	5.25756e-83	1.00291e-80	up	K09286 EREBP-like factor | (RefSeq) ethylene-responsive transcription factor 9 (A)	PREDICTED: ethylene-responsive transcription factor 9 [Citrus sinensis]	--	SubName: Full=Uncharacterized protein {ECO:0000313|EMBL:ESR60482.1};	--	GO:0005634,nucleus; GO:0003677,DNA binding; GO:0003700,DNA-binding transcription factor activity; GO:0006351,transcription, DNA-templated	--
NS-49869.45556	49.4	45.09	49.76	0.66	1.38	0.28	672.79	531.14	871.26	8	19	4	5.95143	6.03032e-83	1.14801e-80	up	K12930 anthocyanidin 3-O-glucosyltransferase [EC:2.4.1.115] | (RefSeq) UFGT, AlUFGT1, AlUFGT2, FlUFGT1, FlUFGT2, ITUFGT1, ITUFGT2, RUUFGT1, RUUFGT2, VVGT1; anthocyanidin 3-O-glucosyltransferase 2 (A)	anthocyanidin 3-O-glucosyltransferase [Paeonia delavayi]	RecName: Full=Anthocyanidin 3-O-glucosyltransferase 2; EC=2.4.1.115 {ECO:0000269|PubMed:9535914}; AltName: Full=Flavonol 3-O-glucosyltransferase; AltName: Full=UDP-glucose flavonoid 3-O-glucosyltransferase;	RecName: Full=Glycosyltransferase {ECO:0000256|RuleBase:RU362057}; EC=2.4.1.- {ECO:0000256|RuleBase:RU362057};	UDP-glucuronosyl and UDP-glucosyl transferase	GO:0047213,anthocyanidin 3-O-glucosyltransferase activity; GO:0009718,anthocyanin-containing compound biosynthetic process; GO:0033485,cyanidin 3-O-glucoside biosynthetic process; GO:0033330,kaempferol O-glucoside biosynthetic process; GO:0033303,quercetin O-glucoside biosynthetic process	--
NS-49869.110488	127.52	133.87	133.46	38.77	35.99	42.14	1397	1270	1873.07	377.05	400.45	487.08	1.74054	1.07385e-82	2.04023e-80	up	K02980 small subunit ribosomal protein S29e | (RefSeq) 40S ribosomal protein S29-like (A)	hypothetical protein EUGRSUZ_F02264, partial [Eucalyptus grandis]	RecName: Full=40S ribosomal protein S29;	SubName: Full=Uncharacterized protein {ECO:0000313|EMBL:KCW68667.1}; Flags: Fragment;	40S ribosomal protein S29	GO:0022627,cytosolic small ribosomal subunit; GO:0003735,structural constituent of ribosome; GO:0008270,zinc ion binding; GO:0006412,translation	Ribosomal protein S14p/S29e
NS-49869.117469	0	0	0.36	399.25	389.31	409.6	0	0	6	4648.38	5184.97	5663.28	-11.4416	1.15311e-82	2.18644e-80	down	--	hypothetical protein CISIN_1g030125mg [Citrus sinensis]	RecName: Full=Protein TPR1 {ECO:0000303|PubMed:24336200}; AltName: Full=Aberrant spikelet and panicle1-related 2 {ECO:0000303|PubMed:22136599}; AltName: Full=Protein ASP1-RELATED 2 {ECO:0000303|PubMed:22136599}; Short=OsASPR2 {ECO:0000303|PubMed:22136599}; AltName: Full=Topless-related protein 1 {ECO:0000303|PubMed:24336200}; AltName: Full=Topless-related protein 2 {ECO:0000303|PubMed:26601214}; …	SubName: Full=Uncharacterized protein {ECO:0000313|EMBL:KDO46176.1};	WD40 repeat-containing protein	GO:0006355,regulation of transcription, DNA-templated	--
NS-49869.74980	99.24	106.53	97.56	9.34	10.11	13.79	1119.09	1040.08	1410.06	93.42	115.8	163.91	3.16873	1.46474e-82	2.77179e-80	up	K01953 asparagine synthase (glutamine-hydrolysing) [EC:6.3.5.4] | (RefSeq) asparagine synthetase [glutamine-hydrolyzing] 1 (A)	stem-specific protein TSJT1 [Herrania umbratica]	RecName: Full=Stem-specific protein TSJT1;	SubName: Full=Uncharacterized protein {ECO:0000313|EMBL:OMO80336.1};	--	--	Aluminium induced protein
NS-49869.181933	28.93	31.69	32.82	5.21	4.38	5.77	754.36	712.86	1107.41	119.61	114.88	156.96	2.60395	1.89619e-82	3.58112e-80	up	--	hypothetical protein CICLE_v100019012mg, partial [Citrus clementina]	RecName: Full=Protein LNK3 {ECO:0000303|PubMed:23818596}; AltName: Full=Night light-inducible and clock-regulated 3 {ECO:0000303|PubMed:23818596};	SubName: Full=Uncharacterized protein {ECO:0000313|EMBL:ESR45642.1}; Flags: Fragment;	--	GO:0007623,circadian rhythm; GO:0006355,regulation of transcription, DNA-templated; GO:0006351,transcription, DNA-templated	--
NS-49869.148904	3.38	4.11	2.76	45.18	47.9	52.59	37.33	39.3	39.02	442.46	536.62	611.98	-3.87637	2.08468e-82	3.92928e-80	down	--	PREDICTED: uncharacterized protein LOC102621516 [Citrus sinensis]	--	SubName: Full=Uncharacterized protein {ECO:0000313|EMBL:GAY60331.1};	--	--	--
NS-49869.112509	121.27	109.65	122.87	32.23	31.57	31.19	1120	878	1449	265	297	305	1.8789	2.41272e-82	4.53859e-80	up	--	hypothetical protein CUMW_243850 [Citrus unshiu]	--	SubName: Full=Uncharacterized protein {ECO:0000313|EMBL:GAY65803.1};	--	--	--
NS-49869.103343	24.76	15.16	13.21	366.4	330.02	339.53	141.2	75.27	94.94	1880.96	1939.5	2078.62	-4.32686	3.61476e-82	6.78632e-80	down	K13065 shikimate O-hydroxycinnamoyltransferase [EC:2.3.1.133] | (RefSeq) shikimate O-hydroxycinnamoyltransferase (A)	hypothetical protein POPTR_0003s18210g [Populus trichocarpa]	RecName: Full=Shikimate O-hydroxycinnamoyltransferase; EC=2.3.1.133; AltName: Full=Hydroxycinnamoyl transferase; AltName: Full=Hydroxycinnamoyl-Coenzyme A shikimate/quinate hydroxycinnamoyltransferase;	SubName: Full=Uncharacterized protein {ECO:0000313|EMBL:EEE78837.2};	--	GO:0005737,cytoplasm; GO:0005829,cytosol; GO:0016020,membrane; GO:0047205,quinate O-hydroxycinnamoyltransferase activity; GO:0047172,shikimate O-hydroxycinnamoyltransferase activity; GO:0010252,auxin homeostasis; GO:0071555,cell wall organization; GO:0009809,lignin biosynthetic process; GO:0009963,positive regulation of flavonoid biosynthetic process	Transferase family
NS-49869.101444	49.52	61.78	50.1	3.64	3.56	2.25	616.44	665.5	800.64	40.19	44.96	29.42	4.09819	6.27143e-82	1.17507e-79	up	K00128 aldehyde dehydrogenase (NAD+) [EC:1.2.1.3] | (RefSeq) hypothetical protein (A)	hypothetical protein CISIN_1g0386172mg, partial [Citrus sinensis]	RecName: Full=Aldehyde dehydrogenase family 3 member F1; EC=1.2.1.3;	SubName: Full=Uncharacterized protein {ECO:0000313|EMBL:KDO71077.1}; Flags: Fragment;	Aldehyde dehydrogenase	GO:0005783,endoplasmic reticulum; GO:0016020,membrane; GO:0004029,aldehyde dehydrogenase (NAD) activity; GO:0004030,aldehyde dehydrogenase [NAD(P)+] activity; GO:0006081,cellular aldehyde metabolic process	Aldehyde dehydrogenase family
NS-49869.176465	21.69	21.62	18.44	2.83	2.13	2.5	741	637	816.82	85	73	89	3.05882	7.02389e-82	1.31347e-79	up	--	CTV.20 [Citrus trifoliata]	--	SubName: Full=CTV.20 {ECO:0000313|EMBL:AAN62347.1};	--	GO:0004190,aspartic-type endopeptidase activity; GO:0003676,nucleic acid binding; GO:0003712,transcription coregulator activity; GO:0008270,zinc ion binding; GO:0006355,regulation of transcription, DNA-templated	--
NS-49869.94188	1.72	1.8	3.14	71.88	73.82	86.31	12.02	10.97	27.89	450.97	530.04	644.85	-5.11247	8.60827e-82	1.60658e-79	down	--	--	--	--	2-enoyl-CoA hydratase/3-hydroxyacyl-CoA dehydrogenase/Peroxisomal 3-ketoacyl-CoA-thiolase, sterol-binding domain and related enzymes	--	--
NS-49869.117569	19.34	23.22	25.53	121.71	106.03	121.47	259.73	269.77	440.65	1447.18	1442.18	1715.11	-2.36388	1.27914e-81	2.3826e-79	down	--	PREDICTED: uncharacterized protein LOC105763392 [Gossypium raimondii]	--	SubName: Full=Uncharacterized protein {ECO:0000313|EMBL:KJB48635.1};	--	--	--
NS-49869.64315	70.82	75.78	82.71	0.47	1.91	1.71	505.5	470	749.27	3	14	13	5.73483	1.55531e-81	2.89135e-79	up	--	hypothetical protein POPTR_1008s00230g [Populus trichocarpa]	--	SubName: Full=Uncharacterized protein {ECO:0000313|EMBL:ERP46383.1};	--	--	Wound-induced protein
NS-49869.198639	25.44	24.01	23.55	4.22	3.73	3.51	589.18	480.04	705.16	86	87	85	2.67711	1.60697e-81	2.98156e-79	up	K15255 ATP-dependent DNA helicase PIF1 [EC:3.6.4.12] | (RefSeq) uncharacterized protein LOC104233212 (A)	PREDICTED: uncharacterized protein LOC108207630 [Daucus carota subsp. sativus]	--	SubName: Full=Transposon Ty3-I Gag-Pol polyprotein {ECO:0000313|EMBL:KYP43084.1};	FOG: Transposon-encoded proteins with TYA, reverse transcriptase, integrase domains in various combinations	GO:0003676,nucleic acid binding; GO:0015074,DNA integration	Integrase core domain
NS-49869.109597	34.27	31.07	29.43	117.96	117.08	129.33	866.46	677.86	962.54	2624.6	2978.96	3411.69	-1.94127	1.83121e-81	3.39099e-79	down	K14493 gibberellin receptor GID1 [EC:3.-.-.-] | (RefSeq) GID1b-1; hypothetical protein (A)	PREDICTED: probable carboxylesterase 15 [Citrus sinensis]	RecName: Full=Probable carboxylesterase 15; AltName: Full=AtCXE15; EC=3.1.1.1;	SubName: Full=Uncharacterized protein {ECO:0000313|EMBL:ESR37280.1};	Arylacetamide deacetylase	GO:0052689,carboxylic ester hydrolase activity; GO:0016787,hydrolase activity; GO:0009056,catabolic process	alpha/beta hydrolase fold
NS-49869.93499	3.31	3.31	3.48	27.04	24.95	28.76	62.72	54.04	85.12	451.55	476.59	569.74	-2.99813	2.12991e-81	3.93644e-79	down	K24028 salicylic acid 3-hydroxylase [EC:1.14.11.-] | (RefSeq) protein DMR6-LIKE OXYGENASE 1-like (A)	PREDICTED: probable 2-oxoglutarate/Fe(II)-dependent dioxygenase [Ricinus communis]	RecName: Full=Protein DMR6-LIKE OXYGENASE 2 {ECO:0000303|PubMed:25376907}; EC=1.14.11.- {ECO:0000255|PROSITE-ProRule:PRU00805}; AltName: Full=2-oxoglutarate (2OG)-Fe(II) oxygenase-like protein DLO2 {ECO:0000303|PubMed:25376907}; AltName: Full=Salicylate 3-hydroxylase DLO2 {ECO:0000305}; Short=S3H DLO2 {ECO:0000305}; Short=SA 3-hydroxylase DLO2 {ECO:0000305}; Short=Salicylic acid 3-hydroxylase DLO…	SubName: Full=Uncharacterized protein {ECO:0000313|EMBL:KDP40941.1};	Iron/ascorbate family oxidoreductases	GO:0051213,dioxygenase activity; GO:0046872,metal ion binding; GO:0002229,defense response to oomycetes; GO:0046244,salicylic acid catabolic process	2OG-Fe(II) oxygenase superfamily
NS-49869.99891	221.84	268.29	269.51	43.33	53.15	46.66	1964.98	2061	3045.42	342	480	438	2.38233	2.25077e-81	4.15172e-79	up	K00472 prolyl 4-hydroxylase [EC:1.14.11.2] | (RefSeq) hypothetical protein (A)	hypothetical protein CISIN_1g021056mg [Citrus sinensis]	RecName: Full=Probable prolyl 4-hydroxylase 7 {ECO:0000305}; Short=AtP4H7 {ECO:0000303|Ref.5}; EC=1.14.11.2 {ECO:0000305};	SubName: Full=Uncharacterized protein {ECO:0000313|EMBL:KDO72423.1};	Prolyl 4-hydroxylase alpha subunit	GO:0005789,endoplasmic reticulum membrane; GO:0016021,integral component of membrane; GO:0005506,iron ion binding; GO:0031418,L-ascorbic acid binding; GO:0004656,procollagen-proline 4-dioxygenase activity	2OG-Fe(II) oxygenase superfamily
NS-49869.103041	1155.75	1155.29	1089.34	5146.6	5958.05	5805.44	1190.68	1080.21	1255.74	5281.58	7011.98	7273.59	-2.54683	2.72819e-81	5.02262e-79	down	K13993 HSP20 family protein | (RefSeq) 17.6 kDa class I heat shock protein (A)	hypothetical protein COLO4_19058 [Corchorus olitorius]	RecName: Full=18.2 kDa class I heat shock protein;	SubName: Full=Uncharacterized protein {ECO:0000313|EMBL:OMO90551.1};	Molecular chaperone (small heat-shock protein Hsp26/Hsp42)	GO:0005737,cytoplasm	--
NS-49869.145384	79.84	89.26	85.87	1.3	2.98	3.95	548.75	533.29	748.27	8	21	29	4.88569	2.79585e-81	5.13722e-79	up	--	uncharacterized protein LOC110607302 [Manihot esculenta]	--	SubName: Full=Uncharacterized protein {ECO:0000313|EMBL:OAY22322.1};	--	--	--
NS-49869.54812	52.48	44.65	51.42	0.57	0.35	1.26	1478.52	1085.1	1875.72	14	10	37	6.08014	2.99081e-81	5.48485e-79	up	K07300 Ca2+:H+ antiporter | (RefSeq) vacuolar cation/proton exchanger 3-like (A)	PREDICTED: vacuolar cation/proton exchanger 3-like [Juglans regia]	RecName: Full=Vacuolar cation/proton exchanger 3; AltName: Full=Ca(2+)/H(+) antiporter CAX3; AltName: Full=Ca(2+)/H(+) exchanger 3; AltName: Full=Protein CATION EXCHANGER 3;	SubName: Full=vacuolar cation/proton exchanger 3-like {ECO:0000313|RefSeq:XP_018825921.1, ECO:0000313|RefSeq:XP_018825922.1};	Ca2+/H+ antiporter VCX1 and related proteins	GO:0016021,integral component of membrane; GO:0009705,plant-type vacuole membrane; GO:0005774,vacuolar membrane; GO:0005773,vacuole; GO:0015369,calcium:proton antiporter activity; GO:0006874,cellular calcium ion homeostasis; GO:0030026,cellular manganese ion homeostasis; GO:0006882,cellular zinc ion homeostasis; GO:0055062,phosphate ion homeostasis; GO:0006793,phosphorus metabolic process; GO:005…	Sodium/calcium exchanger protein
NS-49869.132894	1.68	1.2	2	33.84	25.95	24.74	49.32	30.56	76.18	875.27	767.63	758.48	-4.08331	3.90492e-81	7.14742e-79	down	K22390 acid phosphatase type 7 | (RefSeq) purple acid phosphatase 2-like (A)	hypothetical protein POPTR_005G233400v3 [Populus trichocarpa]	RecName: Full=Purple acid phosphatase; EC=3.1.3.2; AltName: Full=Zinc(II) purple acid phosphatase; Flags: Precursor;	RecName: Full=Purple acid phosphatase {ECO:0000256|RuleBase:RU361203}; EC=3.1.3.2 {ECO:0000256|RuleBase:RU361203};	Purple acid phosphatase	GO:0005615,extracellular space; GO:0003993,acid phosphatase activity; GO:0030145,manganese ion binding; GO:0046872,metal ion binding	Calcineurin-like phosphoesterase
NS-49869.107579	29.02	29.94	29.18	70.59	72.93	71.63	734.63	654.07	955.98	1572.97	1858.47	1892.37	-1.286	4.10203e-81	7.49378e-79	down	K22013 magnesium dechelatase [EC:4.99.1.10] | (RefSeq) SGR-A; protein STAY-GREEN, chloroplastic-like (A)	hypothetical protein CICLE_v10021651mg [Citrus clementina]	RecName: Full=Protein STAY-GREEN, chloroplastic; AltName: Full=Protein STAYGREEN; Flags: Precursor;	SubName: Full=Uncharacterized protein {ECO:0000313|EMBL:ESR53735.1};	--	GO:0009507,chloroplast; GO:0010271,regulation of chlorophyll catabolic process	Staygreen protein
NS-49869.107110	164.86	154.47	168.09	20.56	25.62	28.49	4342.1	3510.41	5729.67	476.46	678.99	782.72	2.70585	6.17156e-81	1.12528e-78	up	K13711 phosphatidylinositol 4-kinase type 2 [EC:2.7.1.67] | (RefSeq) hypothetical protein (A)	hypothetical protein CICLE_v10030931mg [Citrus clementina]	RecName: Full=Phosphatidylinositol 4-kinase gamma 7; Short=AtPI4Kgamma7; Short=PI-4Kgamma7; Short=PI4K gamma 7; EC=2.7.1.67; AltName: Full=Ubiquitin-like domain kinase gamma 7; Short=UbDK gamma 7;	SubName: Full=Uncharacterized protein {ECO:0000313|EMBL:ESR51083.1};	Phosphatidylinositol 4-kinase	GO:0004430,1-phosphatidylinositol 4-kinase activity; GO:0005524,ATP binding; GO:0046854,phosphatidylinositol phosphorylation; GO:0046777,protein autophosphorylation	Phosphatidylinositol 3- and 4-kinase
NS-49869.117950	68.42	65.7	70.87	246.87	202.77	222.91	865.9	719.5	1151.81	2768.16	2600.99	2968.7	-1.72092	6.35459e-81	1.15644e-78	down	K08360 cytochrome b-561 [EC:1.16.5.1] | (RefSeq) transmembrane ascorbate ferrireductase 1 (A)	hypothetical protein EUGRSUZ_A02792 [Eucalyptus grandis]	RecName: Full=Probable ascorbate-specific transmembrane electron transporter 1; EC=1.-.-.-; AltName: Full=Cytochrome b561-1;	SubName: Full=Uncharacterized protein {ECO:0000313|EMBL:KCW90707.1};	Cytochrome b	GO:0016021,integral component of membrane; GO:0046872,metal ion binding; GO:0016491,oxidoreductase activity; GO:0055114,oxidation-reduction process	Eukaryotic cytochrome b561
NS-49869.123825	158.03	147.89	159.96	50.43	44.12	46.43	1217.55	989.36	1567.18	347.19	347.62	380.49	1.70091	8.57942e-81	1.55834e-78	up	--	receptor-like protein kinase FERONIA [Carica papaya]	RecName: Full=Receptor-like protein kinase FERONIA; EC=2.7.11.1; AltName: Full=Protein SIRENE; Flags: Precursor;	SubName: Full=Uncharacterized protein {ECO:0000313|EMBL:KCW88392.1};	Serine/threonine protein kinase	GO:0043680,filiform apparatus; GO:0016021,integral component of membrane; GO:0005622,intracellular; GO:0016020,membrane; GO:0005886,plasma membrane; GO:0009506,plasmodesma; GO:0005524,ATP binding; GO:0004672,protein kinase activity; GO:0004674,protein serine/threonine kinase activity; GO:0009738,abscisic acid-activated signaling pathway; GO:0009742,brassinosteroid mediated signaling pathway; GO:0…	Malectin-like domain
NS-49869.106952	34.72	38	26.17	265.52	324.37	315.4	510.88	483.55	495.53	3455.51	4828.72	4872.75	-3.20504	1.03286e-80	1.87248e-78	down	K10257 acyl-lipid omega-3 desaturase [EC:1.14.19.25 1.14.19.35 1.14.19.36] | (RefSeq) omega-3 fatty acid desaturase, endoplasmic reticulum-like (A)	FA_desaturase domain-containing protein/DUF3474 domain-containing protein [Cephalotus follicularis]	RecName: Full=Acyl-lipid omega-3 desaturase (cytochrome b5), endoplasmic reticulum {ECO:0000303|PubMed:1455229}; EC=1.14.19.25 {ECO:0000269|PubMed:1455229}; AltName: Full=Omega-3 fatty acid desaturase 3, endoplasmic reticulum {ECO:0000303|PubMed:1455229};	SubName: Full=FA_desaturase domain-containing protein/DUF3474 domain-containing protein {ECO:0000313|EMBL:GAV66603.1};	--	GO:0005789,endoplasmic reticulum membrane; GO:0016021,integral component of membrane; GO:0016717,oxidoreductase activity, acting on paired donors, with oxidation of a pair of donors resulting in the reduction of molecular oxygen to two molecules of water; GO:0006636,unsaturated fatty acid biosynthetic process	Domain of unknown function (DUF3474)
NS-49869.126586	87.59	90.33	92.26	40.33	41.37	39.96	2141.38	1905.74	2917.48	867.92	1018.22	1019.84	1.15279	1.74025e-80	3.14889e-78	up	K09873 aquaporin TIP | (RefSeq) aquaporin TIP2-1 (A)	aquaporin TIP2-1 [Durio zibethinus]	RecName: Full=Aquaporin TIP2-1; AltName: Full=Delta-tonoplast intrinsic protein; Short=Delta-TIP; AltName: Full=Tonoplast intrinsic protein 2-1; Short=AtTIP2;1; Contains: RecName: Full=Aquaporin TIP2-1, N-terminally processed;	SubName: Full=Major intrinsic protein {ECO:0000313|EMBL:OMO66619.1};	Aquaporin (major intrinsic protein family)	GO:0005618,cell wall; GO:0042807,central vacuole; GO:0009507,chloroplast; GO:0009941,chloroplast envelope; GO:0005794,Golgi apparatus; GO:0005887,integral component of plasma membrane; GO:0009505,plant-type cell wall; GO:0009705,plant-type vacuole membrane; GO:0005886,plasma membrane; GO:0009506,plasmodesma; GO:0000326,protein storage vacuole; GO:0005774,vacuolar membrane; GO:0005773,vacuole; GO:…	Major intrinsic protein
NS-49869.117444	586.53	587.98	627.3	225.75	223.96	244.49	8254.53	7155.93	11353.5	2811.13	3190.11	3614.6	1.36736	1.79729e-80	3.24591e-78	up	K02998 small subunit ribosomal protein SAe | (RefSeq) hypothetical protein (A)	hypothetical protein CICLE_v10026113mg [Citrus clementina]	RecName: Full=40S ribosomal protein SA {ECO:0000255|HAMAP-Rule:MF_03015}; AltName: Full=p40;	RecName: Full=40S ribosomal protein SA {ECO:0000256|HAMAP-Rule:MF_03015};	40S ribosomal protein SA (P40)/Laminin receptor 1	GO:0015935,small ribosomal subunit; GO:0003735,structural constituent of ribosome; GO:0006412,translation	Ribosomal protein S2
NS-49869.120119	439.08	507.85	558.91	129.32	131.06	116	3076	3091.98	4966.54	811.26	941.02	866.63	1.96845	1.8632e-80	3.35856e-78	up	--	metallothionein-like protein [Pyrus pyrifolia]	RecName: Full=Metallothionein-like protein type 2;	SubName: Full=Metallothionein-like protein {ECO:0000313|EMBL:BAA96449.1};	Predicted metallothionein	GO:0046872,metal ion binding	Metallothionein
NS-49869.112465	0.54	0.63	0.17	44.47	43.58	33.62	34.69	34.94	14.42	2513.22	2816.3	2250.19	-6.52812	1.96496e-80	3.53528e-78	down	K06617 raffinose synthase [EC:2.4.1.82] | (RefSeq) probable galactinol--sucrose galactosyltransferase 2 (A)	hypothetical protein CISIN_1g003500mg [Citrus sinensis]	RecName: Full=Probable galactinol--sucrose galactosyltransferase 2; EC=2.4.1.82; AltName: Full=Protein SEED IMBIBITION 2; AltName: Full=Raffinose synthase 2;	SubName: Full=Uncharacterized protein {ECO:0000313|EMBL:KDO53685.1};	--	GO:0009506,plasmodesma; GO:0052692,raffinose alpha-galactosidase activity; GO:0016757,transferase activity, transferring glycosyl groups; GO:0034484,raffinose catabolic process; GO:0080167,response to karrikin; GO:0006979,response to oxidative stress	Raffinose synthase or seed imbibition protein Sip1
NS-49869.103583	8.09	4.42	4.18	134.73	133.83	151.35	118.93	56.12	79.12	1751.1	1989.75	2335.21	-4.66024	2.44179e-80	4.38488e-78	down	K13065 shikimate O-hydroxycinnamoyltransferase [EC:2.3.1.133] | (RefSeq) shikimate O-hydroxycinnamoyltransferase-like (A)	Transferase domain-containing protein [Cephalotus follicularis]	RecName: Full=Shikimate O-hydroxycinnamoyltransferase; EC=2.3.1.133; AltName: Full=Hydroxycinnamoyl transferase; AltName: Full=Hydroxycinnamoyl-Coenzyme A shikimate/quinate hydroxycinnamoyltransferase;	SubName: Full=Transferase domain-containing protein {ECO:0000313|EMBL:GAV71453.1};	--	GO:0005737,cytoplasm; GO:0005829,cytosol; GO:0016020,membrane; GO:0047205,quinate O-hydroxycinnamoyltransferase activity; GO:0047172,shikimate O-hydroxycinnamoyltransferase activity; GO:0010252,auxin homeostasis; GO:0071555,cell wall organization; GO:0009809,lignin biosynthetic process; GO:0009963,positive regulation of flavonoid biosynthetic process	Transferase family
NS-49869.93710	343.97	345.33	331.61	95.29	97.43	82.41	1493.37	1310.8	1795.31	375.86	440.13	388.51	1.83353	3.8188e-80	6.84473e-78	up	--	uncharacterized protein LOC110612112 [Manihot esculenta]	--	SubName: Full=Uncharacterized protein {ECO:0000313|EMBL:OAY54940.1};	--	--	--
NS-49869.105111	197.63	199.93	207.01	101.93	93.32	97.61	3341.59	2921	4511.7	1521.9	1593.67	1729.37	1.04316	7.23864e-80	1.29499e-77	up	K00026 malate dehydrogenase [EC:1.1.1.37] | (RefSeq) hypothetical protein (A)	unnamed protein product [Coffea canephora]	RecName: Full=Malate dehydrogenase 1, mitochondrial {ECO:0000305}; EC=1.1.1.37 {ECO:0000269|PubMed:26203119}; AltName: Full=Mitochondrial MDH1 {ECO:0000303|PubMed:20876337}; Short=mMDH1 {ECO:0000303|PubMed:20876337}; AltName: Full=Mitochondrial NAD-dependent malate dehydrogenase 1 {ECO:0000305}; Short=mNAD-MDH 1 {ECO:0000305}; Short=mtNAD-MDH1 {ECO:0000303|PubMed:20876337}; Flags: Precursor;	RecName: Full=Malate dehydrogenase {ECO:0000256|RuleBase:RU003405}; EC=1.1.1.37 {ECO:0000256|RuleBase:RU003405};	NAD-dependent malate dehydrogenase	GO:0048046,apoplast; GO:0005618,cell wall; GO:0009507,chloroplast; GO:0005759,mitochondrial matrix; GO:0005739,mitochondrion; GO:0005507,copper ion binding; GO:0030060,L-malate dehydrogenase activity; GO:0005975,carbohydrate metabolic process; GO:0042742,defense response to bacterium; GO:0006108,malate metabolic process; GO:0046686,response to cadmium ion; GO:0009409,response to cold; GO:0009651,…	lactate/malate dehydrogenase, alpha/beta C-terminal domain
NS-49869.182508	55.62	56.42	68.14	4.7	4.88	3.61	480.08	422.41	749.87	36.14	43	33	3.75686	9.02278e-80	1.61114e-77	up	--	PREDICTED: uncharacterized protein LOC107409574 [Ziziphus jujuba]	--	SubName: Full=Uncharacterized protein {ECO:0000313|EMBL:KCW59774.1};	--	--	--
NS-49869.114765	32.87	33.42	36.01	95.16	93.99	86.86	610.36	536.12	862.99	1559.1	1761.35	1688.39	-1.43087	1.12169e-79	1.99918e-77	down	K02728 20S proteasome subunit alpha 3 [EC:3.4.25.1] | (RefSeq) proteasome subunit alpha type-4 (A)	PREDICTED: proteasome subunit alpha type-4 [Citrus sinensis]	RecName: Full=Proteasome subunit alpha type-4; EC=3.4.25.1; AltName: Full=20S proteasome alpha subunit C; AltName: Full=20S proteasome subunit alpha-3; AltName: Full=Proteasome 27 kDa subunit;	SubName: Full=Uncharacterized protein {ECO:0000313|EMBL:GAY32545.1};	20S proteasome, regulatory subunit alpha type PSMA4/PRE9	GO:0005737,cytoplasm; GO:0005634,nucleus; GO:0019773,proteasome core complex, alpha-subunit complex; GO:0004298,threonine-type endopeptidase activity; GO:0006511,ubiquitin-dependent protein catabolic process	Proteasome subunit
NS-49869.102569	0.86	0.81	0.8	10.77	9.54	10.4	33.14	27.04	39.94	365.2	369.98	417.87	-3.6333	1.18337e-79	2.10516e-77	down	K15283 solute carrier family 35, member E1 | (RefSeq) hypothetical protein (A)	hypothetical protein CUMW_080330 [Citrus unshiu]	RecName: Full=Triose phosphate/phosphate translocator, chloroplastic; Short=cTPT; AltName: Full=E29; AltName: Full=p36; Flags: Precursor;	SubName: Full=Uncharacterized protein {ECO:0000313|EMBL:GAY44185.1};	Glucose-6-phosphate/phosphate and phosphoenolpyruvate/phosphate antiporter	GO:0031969,chloroplast membrane; GO:0016021,integral component of membrane; GO:0022857,transmembrane transporter activity	Triose-phosphate Transporter family
NS-49869.94377	74.13	93.3	77.31	7.82	7.35	8.27	551.54	602.93	730.73	52	56	65.49	3.35665	1.20805e-79	2.14505e-77	up	K01803 triosephosphate isomerase (TIM) [EC:5.3.1.1] | (RefSeq) triosephosphate isomerase, cytosolic (A)	triosphosphate isomerase-like protein type II [Dimocarpus longan]	RecName: Full=Triosephosphate isomerase, cytosolic; Short=TIM; Short=Triose-phosphate isomerase; EC=5.3.1.1;	SubName: Full=Triosphosphate isomerase-like protein type II {ECO:0000313|EMBL:ACY66804.1};	Triosephosphate isomerase	GO:0048046,apoplast; GO:0005618,cell wall; GO:0009507,chloroplast; GO:0009570,chloroplast stroma; GO:0005829,cytosol; GO:0005739,mitochondrion; GO:0005886,plasma membrane; GO:0009506,plasmodesma; GO:0005774,vacuolar membrane; GO:0005773,vacuole; GO:0005507,copper ion binding; GO:0004807,triose-phosphate isomerase activity; GO:0044262,cellular carbohydrate metabolic process; GO:0006094,gluconeogen…	Triosephosphate isomerase
NS-49869.98044	1159.58	1105.56	1346.44	175.02	140.82	108.07	3568	2993.04	5072.09	496.76	458	368	3.00586	1.27267e-79	2.25557e-77	up	--	--	--	--	--	--	--
NS-49869.115923	183.19	164.97	173.9	19.92	14.76	11.07	1768	1380	2145	171	145	113	3.50549	1.90425e-79	3.36865e-77	up	--	PREDICTED: leucine-rich repeat extensin-like protein 4 [Juglans regia]	RecName: Full=Leucine-rich repeat extensin-like protein 5; Short=AtLRX5; Short=LRR/EXTENSIN5; AltName: Full=Cell wall hydroxyproline-rich glycoprotein; Flags: Precursor;	SubName: Full=leucine-rich repeat extensin-like protein 4 {ECO:0000313|RefSeq:XP_018822828.1};	--	GO:0005618,cell wall; GO:0005576,extracellular region; GO:0009506,plasmodesma; GO:0005199,structural constituent of cell wall; GO:0071555,cell wall organization	--
NS-49869.75166	54.33	56.84	58.32	14.45	12.56	15.65	1227.74	1108.62	1703.55	287.51	285.98	369.49	1.99073	2.37318e-79	4.19038e-77	up	K08869 aarF domain-containing kinase | (RefSeq) predicted protein (A)	hypothetical protein CICLE_v10016071mg [Citrus clementina]	RecName: Full=Transcription factor DIVARICATA;	SubName: Full=Uncharacterized protein {ECO:0000313|EMBL:GAY53984.1};	Zuotin and related molecular chaperones (DnaJ superfamily), contains DNA-binding domains	GO:0005634,nucleus; GO:0003677,DNA binding; GO:0048262,determination of dorsal/ventral asymmetry; GO:0009908,flower development; GO:0006355,regulation of transcription, DNA-templated; GO:0006351,transcription, DNA-templated	Myb-like DNA-binding domain
NS-49869.100163	32.1	32.62	32.39	0.62	0.7	0.74	452.32	397.51	586.96	7.75	9.97	10.92	5.52613	4.70142e-79	8.286e-77	up	K01568 pyruvate decarboxylase [EC:4.1.1.1] | (RefSeq) hypothetical protein (A)	hypothetical protein COLO4_14501 [Corchorus olitorius]	RecName: Full=Pyruvate decarboxylase 1; Short=AtPDC1; EC=4.1.1.1;	SubName: Full=Uncharacterized protein {ECO:0000313|EMBL:OMO97624.1};	Thiamine pyrophosphate-requiring enzyme	GO:0005829,cytosol; GO:0016020,membrane; GO:0016831,carboxy-lyase activity; GO:0000287,magnesium ion binding; GO:0004737,pyruvate decarboxylase activity; GO:0030976,thiamine pyrophosphate binding; GO:0034059,response to anoxia	Thiamine pyrophosphate enzyme, N-terminal TPP binding domain
NS-49869.106371	208.48	202.75	203.69	1212.66	950.64	878.54	700.47	598.28	842.28	3742	3361	3249	-2.38299	4.98015e-79	8.76101e-77	down	--	--	--	--	--	--	--
NS-49869.106639	1.28	1.13	1	97.22	142.5	173.79	10.45	8	10.4	707.87	1187.31	1505.73	-7.00508	5.10241e-79	8.95949e-77	down	K05658 ATP-binding cassette, subfamily B (MDR/TAP), member 1 [EC:7.6.2.2] | (RefSeq) uncharacterized protein LOC111781709 (A)	protein SRG1 [Jatropha curcas]	RecName: Full=Protein SRG1; Short=AtSRG1; AltName: Full=Protein SENESCENCE-RELATED GENE 1;	SubName: Full=Uncharacterized protein {ECO:0000313|EMBL:KDP21186.1};	Iron/ascorbate family oxidoreductases	GO:0046872,metal ion binding; GO:0016682,oxidoreductase activity, acting on diphenols and related substances as donors, oxygen as acceptor; GO:0010150,leaf senescence	non-haem dioxygenase in morphine synthesis N-terminal
NS-49869.86260	239.9	210.25	269.57	47.77	45.2	41.32	1141.25	873.25	1605.43	205.79	222.96	212.56	2.36963	5.17348e-79	9.06753e-77	up	K11279 nucleosome assembly protein 1-like 1 | (RefSeq) nucleosome assembly protein 1;4 (A)	PREDICTED: nucleosome assembly protein 1;4 isoform X3 [Nelumbo nucifera]	RecName: Full=Nucleosome assembly protein 1;2; Short=OsNAP1;2; AltName: Full=Nucleosome assembly protein 1-like 2; Short=OsNAP1_L2; Flags: Precursor;	SubName: Full=nucleosome assembly protein 14 isoform X3 {ECO:0000313|RefSeq:XP_019053884.1};	Nucleosome assembly protein NAP-1	GO:0005737,cytoplasm; GO:0005634,nucleus; GO:0006334,nucleosome assembly	Nucleosome assembly protein (NAP)
NS-49869.115085	19.92	18.71	18.06	109.51	125.06	143.95	299.19	242.97	349.06	1454.15	1899.54	2269.02	-2.74929	5.40779e-79	9.46074e-77	down	K18696 glycerophosphodiester phosphodiesterase [EC:3.1.4.46] | (RefSeq) glycerophosphodiester phosphodiesterase GDPD1, chloroplastic-like (A)	hypothetical protein CDL15_Pgr024551 [Punica granatum]	RecName: Full=Glycerophosphodiester phosphodiesterase GDPD3 {ECO:0000305}; EC=3.1.4.46 {ECO:0000250|UniProtKB:Q9SGA2}; AltName: Full=Glycerophosphodiester phosphodiesterase 3 {ECO:0000303|PubMed:21323773}; Short=ATGDPD3 {ECO:0000303|PubMed:21323773};	SubName: Full=Uncharacterized protein {ECO:0000313|EMBL:OWM89803.1};	Predicted starch-binding protein	GO:0005623,cell; GO:0008889,glycerophosphodiester phosphodiesterase activity; GO:0030643,cellular phosphate ion homeostasis; GO:0006071,glycerol metabolic process; GO:0046475,glycerophospholipid catabolic process	Glycerophosphoryl diester phosphodiesterase family
NS-49869.132814	313.54	352.63	315.04	21.63	14.03	21.58	595	596	706	39	29	47	3.95732	5.4516e-79	9.51986e-77	up	K03671 thioredoxin 1 | (RefSeq) hypothetical protein (A)	hypothetical protein CICLE_v10017174mg [Citrus clementina]	RecName: Full=Thioredoxin-like protein CXXS1; Short=AtCXXS1; AltName: Full=Mono-cysteine thioredoxin 1;	SubName: Full=Uncharacterized protein {ECO:0000313|EMBL:GAY34250.1};	Thioredoxin	GO:0005829,cytosol; GO:0016671,oxidoreductase activity, acting on a sulfur group of donors, disulfide as acceptor; GO:0003756,protein disulfide isomerase activity; GO:0015035,protein disulfide oxidoreductase activity; GO:0047134,protein-disulfide reductase activity; GO:0004791,thioredoxin-disulfide reductase activity; GO:0045454,cell redox homeostasis; GO:0034599,cellular response to oxidative st…	Thioredoxin
NS-49869.135019	14.7	14.39	12.05	195.55	178.7	170	29.81	25.93	29	374.85	392.88	393.36	-3.87182	7.20063e-79	1.2551e-76	down	--	--	--	--	--	--	--
NS-49869.115103	1188.62	1108.95	1180.36	403.04	403.08	434.28	30610.2	24641.7	39333.8	9133.87	10446.6	11668.7	1.49008	1.67591e-78	2.91584e-76	up	K03283 heat shock 70kDa protein 1/2/6/8 | (RefSeq) heat shock cognate 70 kDa protein 2 (A)	heat shock cognate 70 kDa protein 2 [Gossypium hirsutum]	RecName: Full=Heat shock cognate 70 kDa protein 2;	SubName: Full=Heat shock protein 70 {ECO:0000313|EMBL:ACJ11741.1}; SubName: Full=heat shock cognate 70 kDa protein 2 {ECO:0000313|RefSeq:XP_016749158.1};	Molecular chaperones HSP70/HSC70, HSP70 superfamily	GO:0005524,ATP binding	Hsp70 protein
NS-49869.94568	21.84	23.15	16.76	138.15	147.99	154.01	194.29	178.6	190.26	1094.94	1342.09	1451.8	-2.86351	2.19758e-78	3.81648e-76	down	K20661 cytochrome P450 family 714 subfamily A polypeptide 1 | (RefSeq) cytochrome P450 714A1-like (A)	cytochrome P450 714A1-like [Durio zibethinus]	RecName: Full=Cytochrome P450 714A1; EC=1.14.-.-; AltName: Full=EUI-like P450 A1;	SubName: Full=Putative ovule protein {ECO:0000313|EMBL:JAP31999.1};	Cytochrome P450 CYP4/CYP19/CYP26 subfamilies	GO:0005789,endoplasmic reticulum membrane; GO:0016021,integral component of membrane; GO:0020037,heme binding; GO:0005506,iron ion binding; GO:0004497,monooxygenase activity; GO:0016705,oxidoreductase activity, acting on paired donors, with incorporation or reduction of molecular oxygen	Cytochrome P450
NS-49869.47698	20.38	20.67	19.89	2.97	2.31	1.88	561	491	709	72	64	54	3.10408	2.24627e-78	3.89392e-76	up	K10523 speckle-type POZ protein | (RefSeq) BTB/POZ and MATH domain-containing protein 1-like (A)	hypothetical protein CFOL_v3_26798 [Cephalotus follicularis]	--	SubName: Full=Uncharacterized protein {ECO:0000313|EMBL:GAV83350.1};	FOG: Transposon-encoded proteins with TYA, reverse transcriptase, integrase domains in various combinations	--	--
NS-49869.151678	177.44	170.59	177.31	57.04	48.91	48.02	1119	936	1414	323	317	324	1.7388	2.65058e-78	4.58642e-76	up	K22683 aspartyl protease family protein [EC:3.4.23.-] | (Kazusa) Lj3g3v2443250.1; - (A)	hypothetical protein CUMW_091520 [Citrus unshiu]	RecName: Full=Aspartyl protease family protein 2 {ECO:0000305}; EC=3.4.23.- {ECO:0000305}; Flags: Precursor;	SubName: Full=Uncharacterized protein {ECO:0000313|EMBL:GAY45724.1};	Aspartyl protease	GO:0016020,membrane; GO:0009505,plant-type cell wall; GO:0004190,aspartic-type endopeptidase activity; GO:0030163,protein catabolic process; GO:0006508,proteolysis; GO:0080167,response to karrikin	Xylanase inhibitor C-terminal
NS-49869.114236	1.86	3.6	1.97	70.34	54.68	51.66	71.03	118.57	97.53	2360.95	2098.77	2054.68	-4.57407	2.7858e-78	4.81163e-76	down	--	hypothetical protein POPTR_016G129700v3 [Populus trichocarpa]	--	SubName: Full=Uncharacterized protein {ECO:0000313|EMBL:EEF05409.2};	--	GO:0016021,integral component of membrane	Protein of unknown function (DUF2985)
NS-49869.117092	15.1	11.44	10.39	100.11	95.81	107.68	234.81	153.76	207.94	1375.66	1505.8	1756.15	-3.04502	3.06194e-78	5.27898e-76	down	--	--	--	--	--	--	--
NS-49869.123613	6.69	7.51	9.91	83.9	75.43	65.38	90.92	88.19	172.97	1008.71	1037.37	933.31	-3.21722	3.07297e-78	5.2884e-76	down	--	hypothetical protein CICLE_v10016401mg [Citrus clementina]	--	SubName: Full=Uncharacterized protein {ECO:0000313|EMBL:ESR63161.1};	--	GO:0046872,metal ion binding; GO:0030001,metal ion transport	--
NS-49869.100839	69.01	81.03	91.24	15.16	14.36	16.54	2474.79	2505.52	4243.03	477.6	517.19	617.38	2.39409	3.17372e-78	5.45191e-76	up	K09286 EREBP-like factor | (RefSeq) dehydration-responsive element-binding protein 2C (A)	PREDICTED: dehydration-responsive element-binding protein 2D [Citrus sinensis]	RecName: Full=Dehydration-responsive element-binding protein 2D; Short=Protein DREB2D;	SubName: Full=Uncharacterized protein {ECO:0000313|EMBL:ESR48324.1};	--	GO:0005634,nucleus; GO:0003700,DNA-binding transcription factor activity; GO:0043565,sequence-specific DNA binding; GO:0044212,transcription regulatory region DNA binding; GO:0045893,positive regulation of transcription, DNA-templated; GO:0010200,response to chitin; GO:0006351,transcription, DNA-templated	AP2 domain
NS-49869.146480	205.8	219.42	287.39	15.59	15.75	9.06	2476.32	2285.01	4436.93	166.36	192.18	114.82	4.13395	3.48039e-78	5.96793e-76	up	K20628 expansin | (RefSeq) expansin-B3-like (A)	Major pollen allergen Lol pI [Corchorus capsularis]	RecName: Full=Expansin-like A1; Short=At-EXPL1; Short=AtEXLA1; Short=AtEXPL1; AltName: Full=Ath-ExpBeta-2.1; Flags: Precursor;	SubName: Full=Major pollen allergen Lol pI {ECO:0000313|EMBL:OMO79995.1};	--	GO:0005618,cell wall; GO:0005576,extracellular region; GO:0005794,Golgi apparatus; GO:0016021,integral component of membrane; GO:0009505,plant-type cell wall; GO:0009506,plasmodesma	Pollen allergen
NS-49869.72089	75.38	68.71	81.91	12.66	14.72	14.89	1171.91	923.38	1639.9	174	231.38	242.92	2.41045	3.74772e-78	6.41475e-76	up	K04712 sphingolipid 4-desaturase/C4-monooxygenase [EC:1.14.19.17 1.14.18.5] | (RefSeq) sphingolipid delta(4)-desaturase DES1-like (A)	PREDICTED: sphingolipid delta(4)-desaturase DES1-like [Citrus sinensis]	RecName: Full=Sphingolipid delta(4)-desaturase DES1-like; EC=1.14.19.17 {ECO:0000250|UniProtKB:Q9ZPH4};	SubName: Full=Uncharacterized protein {ECO:0000313|EMBL:KDO75918.1};	Fatty acid desaturase	GO:0005789,endoplasmic reticulum membrane; GO:0016021,integral component of membrane; GO:0042284,sphingolipid delta-4 desaturase activity; GO:0046513,ceramide biosynthetic process; GO:0006633,fatty acid biosynthetic process	Fatty acid desaturase
NS-49869.152367	164.23	150.24	181.89	2.57	1.14	0.55	700.62	560.53	966.83	9.97	5.09	2.56	6.83112	3.9364e-78	6.72558e-76	up	--	--	--	--	--	--	--
NS-49869.137417	75.88	71.6	70.81	27.61	24.32	24.12	2245.29	1827.28	2713.93	718.22	723.46	743.86	1.52892	4.09281e-78	6.96958e-76	up	K00679 phospholipid:diacylglycerol acyltransferase [EC:2.3.1.158] | (RefSeq) hypothetical protein (A)	unnamed protein product, partial [Vitis vinifera]	RecName: Full=GDSL esterase/lipase EXL3; EC=3.1.1.-; AltName: Full=Family II extracellular lipase 3; Short=Family II lipase EXL3; Flags: Precursor;	SubName: Full=Uncharacterized protein {ECO:0000313|EMBL:CCB46066.1};	--	GO:0005576,extracellular region; GO:0016298,lipase activity; GO:0016042,lipid catabolic process	GDSL-like Lipase/Acylhydrolase
NS-49869.48678	79.88	88.58	92.92	0.24	0.35	0.17	1139.3	1092.5	1704.63	3	5	2.57	8.36953	4.09388e-78	6.96958e-76	up	K13082 bifunctional dihydroflavonol 4-reductase/flavanone 4-reductase [EC:1.1.1.219 1.1.1.234] | (RefSeq) dihydroflavonol 4-reductase-like (A)	dihydroflavonol 4-reductase-like [Hevea brasiliensis]	RecName: Full=Bifunctional dihydroflavonol 4-reductase/flavanone 4-reductase; AltName: Full=Dihydroflavonol 4-reductase; Short=DFR; EC=1.1.1.219 {ECO:0000269|PubMed:12667486}; AltName: Full=Flavanone 4-reductase; Short=FNR; EC=1.1.1.234 {ECO:0000269|PubMed:12667486};	SubName: Full=Uncharacterized protein {ECO:0000313|EMBL:OAY22743.1};	Flavonol reductase/cinnamoyl-CoA reductase	GO:0050662,coenzyme binding; GO:0045552,dihydrokaempferol 4-reductase activity; GO:0047890,flavanone 4-reductase activity; GO:0009813,flavonoid biosynthetic process	NAD dependent epimerase/dehydratase family
NS-49869.92117	5.38	6.89	6.24	26.32	26.3	24.41	200.5	221.42	301.8	861.71	984.67	946.9	-2.05543	6.15965e-78	1.04677e-75	down	K00688 glycogen phosphorylase [EC:2.4.1.1] | (RefSeq) alpha-1,4 glucan phosphorylase L isozyme, chloroplastic/amyloplastic (A)	PREDICTED: alpha-1,4 glucan phosphorylase L isozyme, chloroplastic/amyloplastic [Juglans regia]	RecName: Full=Alpha-1,4 glucan phosphorylase L-1 isozyme, chloroplastic/amyloplastic; EC=2.4.1.1; AltName: Full=Starch phosphorylase L-1; Flags: Precursor;	SubName: Full=alpha-1,4 glucan phosphorylase L isozyme, chloroplastic/amyloplastic {ECO:0000313|RefSeq:XP_018816788.1};	Glycogen phosphorylase	GO:0009501,amyloplast; GO:0009507,chloroplast; GO:0008184,glycogen phosphorylase activity; GO:0042802,identical protein binding; GO:0102250,linear malto-oligosaccharide phosphorylase activity; GO:0030170,pyridoxal phosphate binding; GO:0102499,SHG alpha-glucan phosphorylase activity; GO:0005975,carbohydrate metabolic process	Carbohydrate phosphorylase
NS-49869.121625	165.43	174.73	175.09	64.67	68.78	68.92	2003.02	1830.98	2720.45	694.21	844.65	878.75	1.33416	6.735e-78	1.1425e-75	up	--	PREDICTED: uncharacterized protein LOC8289037 [Ricinus communis]	--	SubName: Full=Uncharacterized protein {ECO:0000313|EMBL:EEF52032.1};	--	--	--
NS-49869.168758	771.15	923.73	940.49	17.45	23.56	21.92	467	516	611	11	17	17	5.06046	7.95221e-78	1.34657e-75	up	--	--	--	--	--	--	--
NS-49869.118821	24.93	24.95	20.88	133.16	133.47	166.55	801.18	691.61	869.8	3761.39	4311.24	5575.84	-2.6112	1.1753e-77	1.98663e-75	down	K19747 BAHD acyltransferase [EC:2.3.1.-] | (RefSeq) LOW QUALITY PROTEIN: BAHD acyltransferase DCR (A)	hypothetical protein CICLE_v10011647mg [Citrus clementina]	RecName: Full=BAHD acyltransferase DCR; EC=2.3.1.-; AltName: Full=Protein DEFECTIVE IN CUTICULAR RIDGES; AltName: Full=Protein PERMEABLE LEAVES 3;	SubName: Full=Uncharacterized protein {ECO:0000313|EMBL:ESR42551.1};	--	GO:0005737,cytoplasm; GO:0005829,cytosol; GO:0016747,transferase activity, transferring acyl groups other than amino-acyl groups; GO:0010143,cutin biosynthetic process; GO:0051179,localization; GO:0090626,plant epidermis morphogenesis; GO:0010090,trichome morphogenesis	Transferase family
NS-49869.60211	52.68	50.06	47.79	10.18	12.38	11.7	1687.09	1382.55	1983.23	286.46	398.45	390.21	2.13908	1.23928e-77	2.09106e-75	up	K20893 probable galacturonosyltransferase-like 1 [EC:2.4.1.-] | (RefSeq) probable galacturonosyltransferase-like 1 (A)	probable galacturonosyltransferase-like 1 [Hevea brasiliensis]	RecName: Full=Probable galacturonosyltransferase-like 1; EC=2.4.1.-; AltName: Full=Protein GAOLAOZHUANGREN 1; AltName: Full=Protein PARVUS;	RecName: Full=Hexosyltransferase {ECO:0000256|RuleBase:RU362027}; EC=2.4.1.- {ECO:0000256|RuleBase:RU362027};	--	GO:0005783,endoplasmic reticulum; GO:0005789,endoplasmic reticulum membrane; GO:0005794,Golgi apparatus; GO:0016021,integral component of membrane; GO:0047262,polygalacturonate 4-alpha-galacturonosyltransferase activity; GO:0016757,transferase activity, transferring glycosyl groups; GO:0052386,cell wall thickening; GO:0010417,glucuronoxylan biosynthetic process; GO:0048366,leaf development; GO:00…	Glycosyl transferase family 8
NS-49869.127254	0.58	1.49	2.09	78.96	59.12	61.61	7.01	15.55	32.32	843.63	722.66	782.02	-5.55742	1.53863e-77	2.59156e-75	down	K00430 peroxidase [EC:1.11.1.7] | (RefSeq) peroxidase 55 (A)	PREDICTED: peroxidase 55 [Vitis vinifera]	RecName: Full=Peroxidase 51; Short=Atperox P51; EC=1.11.1.7; AltName: Full=ATP37; Flags: Precursor;	RecName: Full=Peroxidase {ECO:0000256|RuleBase:RU362060, ECO:0000256|SAAS:SAAS00709852}; EC=1.11.1.7 {ECO:0000256|RuleBase:RU362060, ECO:0000256|SAAS:SAAS00709852};	--	GO:0005576,extracellular region; GO:0020037,heme binding; GO:0046872,metal ion binding; GO:0004601,peroxidase activity; GO:0042744,hydrogen peroxide catabolic process; GO:0006979,response to oxidative stress; GO:0009651,response to salt stress	Peroxidase
NS-49869.117023	12.06	9.61	7.76	84.13	89.81	91	266.5	183.34	221.62	1638.28	2000.21	2101.53	-3.17448	1.59788e-77	2.68659e-75	down	K04564 superoxide dismutase, Fe-Mn family [EC:1.15.1.1] | (RefSeq) superoxide dismutase [Fe] 2, chloroplastic-like (A)	iron superoxide dismutase, partial [Litchi chinensis]	RecName: Full=Superoxide dismutase [Fe] 2, chloroplastic; EC=1.15.1.1; AltName: Full=Protein ALBINO OR PALE GREEN 8; AltName: Full=Protein FE SUPEROXIDE DISMUTASE 2; Flags: Precursor;	SubName: Full=Iron superoxide dismutase {ECO:0000313|EMBL:AEY78486.2}; Flags: Fragment;	Manganese superoxide dismutase	GO:0009507,chloroplast; GO:0042644,chloroplast nucleoid; GO:0009534,chloroplast thylakoid; GO:0009295,nucleoid; GO:0009579,thylakoid; GO:0046872,metal ion binding; GO:0004784,superoxide dismutase activity; GO:0055114,oxidation-reduction process; GO:0009411,response to UV	Iron/manganese superoxide dismutases, C-terminal domain
NS-49869.112124	191.03	178.59	152.3	1024.04	1055.92	1102.87	317	265	295	1630	1928.15	2126	-2.77139	1.80526e-77	3.02991e-75	down	K13993 HSP20 family protein | (RefSeq) hypothetical protein (A)	hypothetical protein CICLE_v10022300mg [Citrus clementina]	RecName: Full=22.0 kDa class IV heat shock protein; Flags: Precursor;	SubName: Full=Uncharacterized protein {ECO:0000313|EMBL:GAY62259.1};	Molecular chaperone (small heat-shock protein Hsp26/Hsp42)	GO:0005788,endoplasmic reticulum lumen	Hsp20/alpha crystallin family
NS-49869.135449	297.01	296.03	354.18	72.05	82.21	70.98	3792.7	3270.59	5808.37	815.09	1063.83	953.63	2.06084	1.82455e-77	3.05688e-75	up	--	uncharacterized protein LOC111283499 [Durio zibethinus]	--	SubName: Full=Uncharacterized protein {ECO:0000313|EMBL:EEE98887.2};	--	--	Protein of unknown function, DUF538
NS-49869.62746	18.13	19.19	20.37	123.11	148.09	155.42	114	105	161.94	695.04	957	1045.7	-2.92548	1.83367e-77	3.06674e-75	down	--	hypothetical protein CUMW_121190, partial [Citrus unshiu]	RecName: Full=Haloacid dehalogenase-like hydrolase domain-containing protein Sgpp; EC=3.1.3.-; AltName: Full=Subclass I phosphosugar phosphatase; Short=AtSgpp;	SubName: Full=Uncharacterized protein {ECO:0000313|EMBL:GAY49707.1}; Flags: Fragment;	Predicted haloacid-halidohydrolase and related hydrolases	GO:0005829,cytosol; GO:0005886,plasma membrane; GO:0046872,metal ion binding; GO:0050308,sugar-phosphatase activity	Haloacid dehalogenase-like hydrolase
NS-49869.101948	176.67	178.92	196.44	19.7	26.15	28.26	840.47	743.13	1169.89	84.85	129	145.38	2.83428	2.46313e-77	4.11226e-75	up	K00472 prolyl 4-hydroxylase [EC:1.14.11.2] | (RefSeq) probable prolyl 4-hydroxylase 7 (A)	PREDICTED: probable prolyl 4-hydroxylase 7 [Ricinus communis]	RecName: Full=Probable prolyl 4-hydroxylase 7 {ECO:0000305}; Short=AtP4H7 {ECO:0000303|Ref.5}; EC=1.14.11.2 {ECO:0000305};	SubName: Full=Uncharacterized protein {ECO:0000313|EnsemblPlants:PGSC0003DMT400017762};	Prolyl 4-hydroxylase alpha subunit	GO:0005789,endoplasmic reticulum membrane; GO:0016021,integral component of membrane; GO:0005506,iron ion binding; GO:0031418,L-ascorbic acid binding; GO:0004656,procollagen-proline 4-dioxygenase activity	2OG-Fe(II) oxygenase superfamily
NS-49869.117941	165.15	160.17	168.45	40.84	29.96	30.93	1662.6	1397.13	2169.04	365.51	306.79	329.02	2.26762	2.89421e-77	4.82348e-75	up	K02984 small subunit ribosomal protein S3Ae | (RefSeq) 40S ribosomal protein S3a (A)	Ribosomal protein S3Ae isoform 2 [Theobroma cacao]	RecName: Full=40S ribosomal protein S3a {ECO:0000255|HAMAP-Rule:MF_03122};	RecName: Full=40S ribosomal protein S3a {ECO:0000256|HAMAP-Rule:MF_03122};	40S ribosomal protein S3A	GO:0005840,ribosome; GO:0003735,structural constituent of ribosome; GO:0006412,translation	Ribosomal S3Ae family
NS-49869.125127	15.6	20.98	17.95	77.13	81.51	78.23	422.69	490.33	629.53	1838.44	2221.87	2210.65	-2.11986	3.26655e-77	5.43449e-75	down	K01193 beta-fructofuranosidase [EC:3.2.1.26] | (RefSeq) LOC109747879; beta-fructofuranosidase, insoluble isoenzyme 3-like (A)	hypothetical protein CICLE_v10013891mg, partial [Citrus clementina]	RecName: Full=UPF0481 protein At3g47200;	SubName: Full=Uncharacterized protein {ECO:0000313|EMBL:ESR43461.1}; Flags: Fragment;	--	GO:0016021,integral component of membrane; GO:0005886,plasma membrane	Plant protein of unknown function
NS-49869.111211	58.86	63.85	47.3	665	490.58	457.75	478	450	489	4820	4069	3948	-3.26728	3.39917e-77	5.64524e-75	down	K01179 endoglucanase [EC:3.2.1.4] | (RefSeq) endoglucanase 13 (A)	hypothetical protein TanjilG_22118 [Lupinus angustifolius]	RecName: Full=Endoglucanase; EC=3.2.1.4; AltName: Full=Abscission cellulase; AltName: Full=Endo-1,4-beta-glucanase; Flags: Precursor;	RecName: Full=Endoglucanase {ECO:0000256|RuleBase:RU361166}; EC=3.2.1.4 {ECO:0000256|RuleBase:RU361166};	--	GO:0008810,cellulase activity; GO:0030245,cellulose catabolic process; GO:0009835,fruit ripening	--
NS-49869.125958	155.59	164.94	197.09	6.49	9.26	12.51	796	736	1266	30	49	69	4.12815	4.39282e-77	7.28273e-75	up	K14488 SAUR family protein | (RefSeq) auxin-responsive protein SAUR50-like (A)	hypothetical protein CICLE_v10026743mg [Citrus clementina]	--	SubName: Full=Uncharacterized protein {ECO:0000313|EMBL:GAY60350.1};	--	--	Auxin responsive protein
NS-49869.103863	316.84	351.39	370.09	139.08	131.87	125.98	4063.83	3899.38	6096.66	1580.21	1713.96	1699.89	1.3779	4.92455e-77	8.15005e-75	up	K08678 UDP-glucuronate decarboxylase [EC:4.1.1.35] | (RefSeq) UDP-glucuronic acid decarboxylase 6 (A)	PREDICTED: UDP-glucuronic acid decarboxylase 6 [Vigna angularis]	RecName: Full=UDP-glucuronic acid decarboxylase 5; EC=4.1.1.35; AltName: Full=UDP-XYL synthase 5; AltName: Full=UDP-glucuronate decarboxylase 5; Short=UGD; Short=UXS-5;	SubName: Full=Uncharacterized protein {ECO:0000313|EMBL:BAT90705.1};	dTDP-glucose 4-6-dehydratase/UDP-glucuronic acid decarboxylase	GO:0005829,cytosol; GO:0070403,NAD+ binding; GO:0048040,UDP-glucuronate decarboxylase activity; GO:0042732,D-xylose metabolic process; GO:0033320,UDP-D-xylose biosynthetic process	GDP-mannose 4,6 dehydratase
NS-49869.97547	337.87	346.22	314.55	33.51	21.45	20.6	785.64	713.04	878.1	73.03	53.6	54.06	3.61956	5.27185e-77	8.70964e-75	up	--	--	--	--	--	--	--
NS-49869.101228	144.7	134.48	131.25	28.71	28.34	34.58	3127.62	2509.29	3665.51	546.68	617.25	781.16	2.16202	5.66435e-77	9.34185e-75	up	K01177 beta-amylase [EC:3.2.1.2] | (RefSeq) beta-amylase 3, chloroplastic (A)	beta-amylase [Actinidia chinensis]	RecName: Full=Beta-amylase 3, chloroplastic; EC=3.2.1.2; AltName: Full=1,4-alpha-D-glucan maltohydrolase; AltName: Full=Beta-amylase 8; AltName: Full=Chloroplast beta-amylase; Short=CT-BMY; Flags: Precursor;	RecName: Full=Beta-amylase {ECO:0000256|RuleBase:RU000509}; EC=3.2.1.2 {ECO:0000256|RuleBase:RU000509};	--	GO:0009570,chloroplast stroma; GO:0102229,amylopectin maltohydrolase activity; GO:0016161,beta-amylase activity; GO:0000024,maltose biosynthetic process; GO:0009409,response to cold; GO:0005983,starch catabolic process	Glycosyl hydrolase family 14
NS-49869.37356	16.23	19.59	18.73	272.76	261.81	314.27	24	26	32	390.36	429.87	545.79	-4.15492	6.06806e-77	9.99032e-75	down	--	hypothetical protein CICLE_v10016392mg [Citrus clementina]	--	SubName: Full=Uncharacterized protein {ECO:0000313|EnsemblPlants:PGSC0003DMT400015261};	--	--	--
NS-49869.106208	53.49	56.85	52.78	143.97	141.5	151.66	741.64	681.69	940.99	1766.56	1986.09	2209.56	-1.43274	6.41951e-77	1.05507e-74	down	K03146 thiamine thiazole synthase | (RefSeq) thiamine thiazole synthase, chloroplastic (A)	PREDICTED: thiamine thiazole synthase, chloroplastic [Pyrus x bretschneideri]	RecName: Full=Thiamine thiazole synthase, chloroplastic {ECO:0000255|HAMAP-Rule:MF_03158}; AltName: Full=Thiazole biosynthetic enzyme {ECO:0000255|HAMAP-Rule:MF_03158}; Flags: Precursor;	RecName: Full=Thiamine thiazole synthase, chloroplastic {ECO:0000256|HAMAP-Rule:MF_03158}; AltName: Full=Thiazole biosynthetic enzyme {ECO:0000256|HAMAP-Rule:MF_03158};	Protein involved in thiamine biosynthesis and DNA damage tolerance	GO:0009507,chloroplast; GO:0046872,metal ion binding; GO:0006950,response to stress; GO:0009228,thiamine biosynthetic process	Thi4 family
NS-49869.82082	36.68	33.51	33.6	6.19	5.85	6.08	616.72	486.84	728.09	91.89	99.3	107.07	2.51677	6.6022e-77	1.08322e-74	up	K13416 brassinosteroid insensitive 1-associated receptor kinase 1 [EC:2.7.10.1 2.7.11.1] | (RefSeq) BRASSINOSTEROID INSENSITIVE 1-associated receptor kinase 1-like isoform X1 (A)	hypothetical protein CCACVL1_16525 [Corchorus capsularis]	RecName: Full=Probable leucine-rich repeat receptor-like serine/threonine-protein kinase At3g14840; EC=2.7.11.1; Flags: Precursor;	SubName: Full=Uncharacterized protein {ECO:0000313|EMBL:OMO74702.1};	--	GO:0016021,integral component of membrane; GO:0005886,plasma membrane; GO:0009506,plasmodesma; GO:0005524,ATP binding; GO:0004674,protein serine/threonine kinase activity; GO:0009861,jasmonic acid and ethylene-dependent systemic resistance; GO:0045088,regulation of innate immune response	Protein tyrosine kinase
NS-49869.87744	306.4	341.62	360.63	81.64	76.65	92.4	2447.6	2368.78	3666.5	582.29	625.66	784.28	1.9806	7.58538e-77	1.24238e-74	up	K00134 glyceraldehyde 3-phosphate dehydrogenase [EC:1.2.1.12] | (RefSeq) glyceraldehyde-3-phosphate dehydrogenase, cytosolic isoform X3 (A)	glyceraldehyde-3-phosphate dehydrogenase, partial [Tropaeolum minus]	RecName: Full=Glyceraldehyde-3-phosphate dehydrogenase GAPC1, cytosolic; EC=1.2.1.12; AltName: Full=NAD-dependent glyceraldehydephosphate dehydrogenase C subunit 1;	SubName: Full=Glyceraldehyde-3-phosphate dehydrogenase {ECO:0000313|EMBL:ATU85640.1}; Flags: Fragment;	Glyceraldehyde 3-phosphate dehydrogenase	GO:0048046,apoplast; GO:0009507,chloroplast; GO:0005829,cytosol; GO:0016020,membrane; GO:0005740,mitochondrial envelope; GO:0005739,mitochondrion; GO:0005634,nucleus; GO:0005886,plasma membrane; GO:0005774,vacuolar membrane; GO:0005507,copper ion binding; GO:0003677,DNA binding; GO:0004365,glyceraldehyde-3-phosphate dehydrogenase (NAD+) (phosphorylating) activity; GO:0008886,glyceraldehyde-3-phos…	Glyceraldehyde 3-phosphate dehydrogenase, C-terminal domain
NS-49869.91101	3.79	5.45	4.08	42.08	41.57	48.13	52.89	65.73	73.09	519.07	586.68	705.02	-3.32793	7.82207e-77	1.27894e-74	down	--	PREDICTED: uncharacterized protein LOC102621516 [Citrus sinensis]	--	SubName: Full=Uncharacterized protein {ECO:0000313|EMBL:GAY60331.1};	--	--	--
NS-49869.170615	91.4	103.91	122.05	5.57	5.82	7.73	479.7	475.52	804.97	26.37	31.58	43.69	3.99065	9.48214e-77	1.54771e-74	up	K07466 replication factor A1 | (RefSeq) uncharacterized LOC101313743 (A)	PREDICTED: toll/interleukin-1 receptor-like protein, partial [Citrus sinensis]	RecName: Full=Disease resistance-like protein DSC1 {ECO:0000305}; AltName: Full=Protein DOMINANT SUPPRESSOR OF CAMTA3 NUMBER 1 {ECO:0000303|PubMed:28407487};	SubName: Full=Uncharacterized protein {ECO:0000313|EMBL:KDO42838.1};	--	GO:0043531,ADP binding; GO:0005524,ATP binding; GO:0042742,defense response to bacterium; GO:0009626,plant-type hypersensitive response; GO:0007165,signal transduction	TIR domain
NS-49869.111422	7.5	6.77	6.28	45.81	40.94	35.15	231.79	180.5	251.43	1243.97	1271.41	1131.27	-2.56304	1.32163e-76	2.15352e-74	down	K11153 retinol dehydrogenase 12 [EC:1.1.1.300] | (RefSeq) short-chain dehydrogenase TIC 32, chloroplastic-like (A)	hypothetical protein B456_004G131000 [Gossypium raimondii]	RecName: Full=Short-chain dehydrogenase TIC 32, chloroplastic; EC=1.1.1.-; AltName: Full=Translocon at the inner envelope membrane of chloroplasts 32; Short=AtTIC32;	SubName: Full=Uncharacterized protein {ECO:0000313|EMBL:KJB24047.1};	Dehydrogenases with different specificities (related to short-chain alcohol dehydrogenases)	GO:0009507,chloroplast; GO:0009941,chloroplast envelope; GO:0009706,chloroplast inner membrane; GO:0005886,plasma membrane; GO:0016491,oxidoreductase activity; GO:0015031,protein transport	short chain dehydrogenase
NS-49869.105173	0.08	0.27	0.43	19.32	23.24	25.86	2.68	8.18	19.89	599.6	824.81	951.27	-6.38345	1.66145e-76	2.70259e-74	down	K13679 granule-bound starch synthase [EC:2.4.1.242] | (RefSeq) granule-bound starch synthase 1, chloroplastic/amyloplastic-like (A)	granule-bound starch synthase 1, chloroplastic/amyloplastic-like [Durio zibethinus]	RecName: Full=Granule-bound starch synthase 1, chloroplastic/amyloplastic; EC=2.4.1.21; AltName: Full=Granule-bound starch synthase I; Short=GBSS-I; Flags: Precursor;	RecName: Full=Starch synthase, chloroplastic/amyloplastic {ECO:0000256|RuleBase:RU361232}; EC=2.4.1.- {ECO:0000256|RuleBase:RU361232};	--	GO:0009501,amyloplast; GO:0009507,chloroplast; GO:0033201,alpha-1,4-glucan synthase activity; GO:0004373,glycogen (starch) synthase activity; GO:0009011,starch synthase activity; GO:0019252,starch biosynthetic process	--
NS-49869.113748	35.28	35.28	39.94	8.49	9.79	8.24	1540.63	1327.82	2263.53	325.33	429.17	374.01	2.06773	2.69113e-76	4.37002e-74	up	--	hypothetical protein CICLE_v10004446mg [Citrus clementina]	RecName: Full=Protein LNK2 {ECO:0000303|PubMed:23818596}; AltName: Full=Night light-inducible and clock-regulated 2 {ECO:0000303|PubMed:23818596};	SubName: Full=Uncharacterized protein {ECO:0000313|EMBL:ESR33996.1};	--	GO:0005634,nucleus; GO:0006355,regulation of transcription, DNA-templated; GO:0048511,rhythmic process; GO:0006351,transcription, DNA-templated	--
NS-49869.117635	3.2	3.46	3.19	22.52	21.05	18.44	89.36	83.36	115.17	553.12	591.33	537	-2.65714	4.14673e-76	6.72223e-74	down	K07964 heparanase [EC:3.2.1.166] | (RefSeq) heparanase-like protein 1 isoform X1 (A)	PREDICTED: heparanase-like protein 1 isoform X1 [Populus euphratica]	RecName: Full=Heparanase-like protein 1; EC=3.2.-.-; Flags: Precursor;	SubName: Full=Uncharacterized protein {ECO:0000313|EMBL:EEF05591.2};	--	GO:0005618,cell wall; GO:0005576,extracellular region; GO:0005765,lysosomal membrane; GO:0009505,plant-type cell wall; GO:0004566,beta-glucuronidase activity; GO:0009826,unidimensional cell growth	Glycosyl hydrolase family 79, N-terminal domain
NS-49869.187494	59.73	70.64	68.98	7.02	6.06	5.4	403.78	415.17	590.86	42.52	42	39	3.39912	4.77503e-76	7.72757e-74	up	K13493 cytokinin-N-glucosyltransferase [EC:2.4.1.-] | (RefSeq) UDP-glycosyltransferase 76C2 (A)	UDP-glucuronosyl/UDP-glucosyltransferase [Trema orientalis]	RecName: Full=UDP-glycosyltransferase 76E11; EC=2.4.1.-;	SubName: Full=UDP-glucose iridoid glucosyltransferase-like isoform X2 {ECO:0000313|RefSeq:XP_018830553.1};	UDP-glucuronosyl and UDP-glucosyl transferase	GO:0043231,intracellular membrane-bounded organelle; GO:0080043,quercetin 3-O-glucosyltransferase activity; GO:0080044,quercetin 7-O-glucosyltransferase activity; GO:0008152,metabolic process	--
NS-49869.112816	22.49	21.83	21.39	229.46	185.19	153.61	135.01	114.1	162.11	1238.6	1144.28	988.49	-3.14793	5.41e-76	8.74027e-74	down	--	--	--	--	--	--	--
NS-49869.104636	103.11	109.96	109.21	47.72	45.61	44.08	1527.14	1408.01	2081.55	625.01	683.33	685.34	1.22454	7.98221e-76	1.2874e-73	up	K02694 photosystem I subunit III | (RefSeq) photosystem I reaction center subunit III, chloroplastic (A)	photosystem I reaction center subunit III, chloroplastic [Carica papaya]	RecName: Full=Photosystem I reaction center subunit III, chloroplastic; AltName: Full=Light-harvesting complex I 17 kDa protein; AltName: Full=PSI-F; Flags: Precursor;	SubName: Full=Photosystem I reaction center subunit III, chloroplast, putative {ECO:0000313|EMBL:EEF45974.1};	--	GO:0009543,chloroplast thylakoid lumen; GO:0009538,photosystem I reaction center; GO:0015979,photosynthesis	Photosystem I reaction centre subunit III
NS-49869.68200	78.94	82.43	80.84	13.03	16.69	12.81	735.01	665.43	961.27	107.97	158.25	126.28	2.48844	8.16328e-76	1.31437e-73	up	K17081 prohibitin 2 | (RefSeq) prohibitin-1, mitochondrial (A)	hypothetical protein L484_010535 [Morus notabilis]	RecName: Full=Prohibitin-1, mitochondrial; Short=Atphb1;	SubName: Full=Uncharacterized protein {ECO:0000313|EMBL:EXB54956.1};	Prohibitin-like protein	GO:0016021,integral component of membrane; GO:0005747,mitochondrial respiratory chain complex I; GO:0005739,mitochondrion; GO:0005774,vacuolar membrane	SPFH domain / Band 7 family
NS-49869.147497	282.33	234.4	280.23	53.57	52.93	58.8	1673.78	1209.84	2096.76	285.63	323.07	373.76	2.22833	8.21319e-76	1.32017e-73	up	K01126 glycerophosphoryl diester phosphodiesterase [EC:3.1.4.46] | (RefSeq) hypothetical protein (A)	hypothetical protein CISIN_1g003550mg [Citrus sinensis]	RecName: Full=Glycerophosphodiester phosphodiesterase GDPDL3 {ECO:0000305}; EC=3.1.4.46 {ECO:0000250|UniProtKB:Q7Y208}; AltName: Full=Glycerophosphodiester phosphodiesterase-like 3 {ECO:0000303|PubMed:21323773}; Short=ATGDPDL3 {ECO:0000303|PubMed:21323773}; AltName: Full=Glycerophosphodiesterase-like 2 {ECO:0000303|PubMed:18718934}; AltName: Full=Protein MUTANT ROOT HAIR 5 {ECO:0000303|PubMed:163…	SubName: Full=Uncharacterized protein {ECO:0000313|EMBL:KDO62178.1};	Glycerophosphoryl diester phosphodiesterase	GO:0031225,anchored component of membrane; GO:0046658,anchored component of plasma membrane; GO:0009505,plant-type cell wall; GO:0005886,plasma membrane; GO:0008889,glycerophosphodiester phosphodiesterase activity; GO:0009932,cell tip growth; GO:0006071,glycerol metabolic process; GO:0010442,guard cell morphogenesis; GO:0006629,lipid metabolic process; GO:0052541,plant-type cell wall cellulose me…	--
NS-49869.116889	8.36	9.29	11.14	60.05	68.04	57.64	130.47	125.35	223.9	828.07	1073.24	943.46	-2.69084	8.24971e-76	1.3238e-73	down	K13113 ubiquitin-like protein 5 | (RefSeq) hypothetical protein (A)	hypothetical protein EUGRSUZ_J00924, partial [Eucalyptus grandis]	RecName: Full=Ubiquitin-like protein 5;	SubName: Full=Uncharacterized protein {ECO:0000313|EMBL:KCW51380.1}; Flags: Fragment;	Ubiquitin-like protein	GO:0005737,cytoplasm; GO:0005634,nucleus; GO:0031386,protein tag; GO:0006464,cellular protein modification process; GO:0000398,mRNA splicing, via spliceosome	Ubiquitin family
NS-49869.70164	61.49	54.33	71.11	7.01	8.07	8.18	871.16	665.69	1295.71	87.92	115.75	121.78	2.9933	9.38282e-76	1.50309e-73	up	K02725 20S proteasome subunit alpha 6 [EC:3.4.25.1] | (RefSeq) proteasome subunit alpha type-1-like (A)	LOB domain-containing protein 1 [Jatropha curcas]	RecName: Full=LOB domain-containing protein 1; AltName: Full=ASYMMETRIC LEAVES 2-like protein 8; Short=AS2-like protein 8;	SubName: Full=Uncharacterized protein {ECO:0000313|EMBL:KDP46164.1};	--	GO:0005739,mitochondrion	Lateral organ boundaries (LOB) domain
NS-49869.116663	7.37	6.56	5.64	47.25	50.21	59.87	205.41	157.71	203.47	1158.9	1408.33	1740.96	-3.01077	9.91553e-76	1.58575e-73	down	K05929 phosphoethanolamine N-methyltransferase [EC:2.1.1.103] | (RefSeq) hypothetical protein (A)	hypothetical protein CICLE_v10010749mg [Citrus clementina]	RecName: Full=Phosphoethanolamine N-methyltransferase 1; Short=AtNMT1; Short=PEAMT 1; EC=2.1.1.103; AltName: Full=Protein XIPOTL 1;	SubName: Full=Uncharacterized protein {ECO:0000313|EMBL:ESR64864.1};	SAM-dependent methyltransferases	GO:0005737,cytoplasm; GO:0005829,cytosol; GO:0008168,methyltransferase activity; GO:0000234,phosphoethanolamine N-methyltransferase activity; GO:0042425,choline biosynthetic process; GO:0006656,phosphatidylcholine biosynthetic process; GO:0009555,pollen development; GO:0009860,pollen tube growth; GO:0010183,pollen tube guidance; GO:0048528,post-embryonic root development; GO:0009826,unidimensiona…	Methyltransferase domain
NS-49869.111310	71.11	61.56	61.98	217.01	204.5	201.59	713.2	534.93	795.09	1935.01	2086.31	2136.8	-1.69429	1.00479e-75	1.60422e-73	down	K03526 (E)-4-hydroxy-3-methylbut-2-enyl-diphosphate synthase [EC:1.17.7.1 1.17.7.3] | (RefSeq) 4-hydroxy-3-methylbut-2-en-1-yl diphosphate synthase (ferredoxin), chloroplastic-like (A)	hypothetical protein CRG98_017037 [Punica granatum]	RecName: Full=4-hydroxy-3-methylbut-2-en-1-yl diphosphate synthase (ferredoxin), chloroplastic; EC=1.17.7.1; AltName: Full=1-hydroxy-2-methyl-2-(E)-butenyl 4-diphosphate synthase; Flags: Precursor;	SubName: Full=Uncharacterized protein {ECO:0000313|EMBL:PKI62615.1};	--	GO:0009507,chloroplast; GO:0009570,chloroplast stroma; GO:0051539,4 iron, 4 sulfur NS binding; GO:0046429,4-hydroxy-3-methylbut-2-en-1-yl diphosphate synthase activity; GO:0005506,iron ion binding; GO:0019288,isopentenyl diphosphate biosynthetic process, methylerythritol 4-phosphate pathway; GO:0016114,terpenoid biosynthetic process	GcpE protein
NS-49869.111807	2.08	0	0.47	606.66	465.72	459.68	6.91	0	1.91	1852	1629	1682	-9.27686	1.09207e-75	1.74064e-73	down	--	--	--	--	--	--	--
NS-49869.141715	69.11	72.16	62.47	8.64	8.99	10.73	706.2	638.82	816.74	78.45	93.4	115.82	2.82552	1.45816e-75	2.32025e-73	up	K20628 expansin | (RefSeq) expansin-A8-like (A)	hypothetical protein L484_025251 [Morus notabilis]	RecName: Full=Expansin-A6; Short=AtEXPA6; AltName: Full=Alpha-expansin-6; Short=At-EXP6; Short=AtEx6; AltName: Full=Ath-ExpAlpha-1.8; Flags: Precursor;	SubName: Full=Uncharacterized protein {ECO:0000313|EMBL:EXC10669.1};	--	GO:0005576,extracellular region; GO:0016020,membrane; GO:0009505,plant-type cell wall; GO:0009664,plant-type cell wall organization; GO:0006949,syncytium formation	Lytic transglycolase
NS-49869.59952	15.94	15.23	15.3	0.99	1.03	1.08	381.49	314.59	473.82	20.79	24.94	27.08	3.8979	1.59247e-75	2.52974e-73	up	K09286 EREBP-like factor | (RefSeq) ethylene-responsive transcription factor 4 (A)	hypothetical protein CUMW_012190 [Citrus unshiu]	--	SubName: Full=Uncharacterized protein {ECO:0000313|EMBL:GAY34579.1};	--	--	--
NS-49869.92898	189.53	183.22	204.26	77.52	74.91	68.97	3691.68	3082.03	5136.11	1331.55	1471.63	1405.34	1.38258	2.05931e-75	3.26588e-73	up	K07374 tubulin alpha | (RefSeq) tubulin alpha chain (A)	tubulin alpha chain [Quercus suber]	RecName: Full=Tubulin alpha-4 chain; AltName: Full=Alpha-4-tubulin;	RecName: Full=Tubulin alpha chain {ECO:0000256|RuleBase:RU000352};	Alpha tubulin	GO:0005737,cytoplasm; GO:0005874,microtubule; GO:0005525,GTP binding; GO:0003924,GTPase activity; GO:0005200,structural constituent of cytoskeleton; GO:0007017,microtubule-based process	Tubulin/FtsZ family, GTPase domain
NS-49869.110635	211.67	204.22	203.16	18.53	28.8	20.47	2422.84	2023.83	2981.39	188.14	334.65	246.98	3.17366	2.13772e-75	3.38457e-73	up	--	xylogen protein 1 [Zinnia violacea]	RecName: Full=Non-specific lipid-transfer protein-like protein At5g64080; Flags: Precursor;	SubName: Full=Xylogen protein 1 {ECO:0000313|EMBL:BAD24657.1};	--	GO:0031225,anchored component of membrane; GO:0046658,anchored component of plasma membrane; GO:0008289,lipid binding; GO:0006869,lipid transport	Probable lipid transfer
NS-49869.77768	31.54	33.67	33.6	9.68	11.24	10.03	1535.98	1412.98	2124.8	413.67	549.02	507.73	1.68052	2.94102e-75	4.64867e-73	up	K21842 protein EFR3 | (RefSeq) hypothetical protein (A)	hypothetical protein CICLE_v100186801mg, partial [Citrus clementina]	--	SubName: Full=Uncharacterized protein {ECO:0000313|EMBL:ESR56289.1}; Flags: Fragment;	Putative transmembrane protein cmp44E	--	--
NS-49869.120424	33.37	31.53	34.46	8.93	10.07	9.24	1238.35	1008.92	1658.61	291	375.26	356.79	1.82139	2.99602e-75	4.72774e-73	up	K22048 mechanosensitive ion channel protein 4/5/6/7/8/9/10 | (RefSeq) mechanosensitive ion channel protein 6 (A)	hypothetical protein CUMW_160860 [Citrus unshiu]	RecName: Full=Mechanosensitive ion channel protein 6; AltName: Full=Mechanosensitive channel of small conductance-like 6; AltName: Full=MscS-Like protein 6;	SubName: Full=Uncharacterized protein {ECO:0000313|EMBL:GAY54968.1};	Predicted mechanosensitive ion channel	GO:0016021,integral component of membrane; GO:0005886,plasma membrane; GO:0009506,plasmodesma; GO:0005774,vacuolar membrane; GO:0008381,mechanosensitive ion channel activity; GO:0006820,anion transport	--
NS-49869.95372	101.64	90.72	107.72	28.54	23.92	26.57	3677.86	2830.15	5054.3	906.92	869.21	1000.67	1.9342	3.14142e-75	4.94896e-73	up	K14515 EIN3-binding F-box protein | (RefSeq) hypothetical protein (A)	hypothetical protein CICLE_v10007708mg [Citrus clementina]	RecName: Full=EIN3-binding F-box protein 1; AltName: Full=F-box/LRR-repeat protein 6;	SubName: Full=Uncharacterized protein {ECO:0000313|EMBL:ESR63675.1};	Leucine rich repeat proteins, some proteins contain F-box	GO:0005634,nucleus; GO:0009873,ethylene-activated signaling pathway; GO:0010105,negative regulation of ethylene-activated signaling pathway; GO:0016567,protein ubiquitination; GO:0009723,response to ethylene; GO:0006511,ubiquitin-dependent protein catabolic process	Leucine Rich repeat
NS-49869.51238	85.55	78.88	87.83	8.06	11.98	8.17	1452.97	1157.56	1922.95	120.86	205.42	145.39	3.15641	3.73232e-75	5.87012e-73	up	K00423 L-ascorbate oxidase [EC:1.10.3.3] | (RefSeq) L-ascorbate oxidase homolog (A)	hypothetical protein CICLE_v10019410mg [Citrus clementina]	RecName: Full=Monocopper oxidase-like protein SKU5; AltName: Full=Skewed roots; Flags: Precursor;	SubName: Full=Uncharacterized protein {ECO:0000313|EMBL:ESR53613.1};	Multicopper oxidases	GO:0031225,anchored component of membrane; GO:0046658,anchored component of plasma membrane; GO:0048046,apoplast; GO:0005618,cell wall; GO:0016020,membrane; GO:0009505,plant-type cell wall; GO:0005886,plasma membrane; GO:0009506,plasmodesma; GO:0005774,vacuolar membrane; GO:0005507,copper ion binding; GO:0016722,oxidoreductase activity, oxidizing metal ions; GO:0009932,cell tip growth	Multicopper oxidase
NS-49869.117371	139.96	134.77	132.62	58.99	60.01	60.81	4336.98	3601.8	5324.27	1606.9	1869.16	1963.3	1.18436	4.03259e-75	6.3319e-73	up	K10956 protein transport protein SEC61 subunit alpha | (RefSeq) protein transport protein Sec61 subunit alpha-like (A)	PREDICTED: protein transport protein Sec61 subunit alpha [Fragaria vesca subsp. vesca]	RecName: Full=Protein transport protein Sec61 subunit alpha;	SubName: Full=Uncharacterized protein {ECO:0000313|EMBL:EMJ13294.1};	Transport protein Sec61, alpha subunit	GO:0005789,endoplasmic reticulum membrane; GO:0016021,integral component of membrane; GO:0015031,protein transport	SecY translocase
NS-49869.101764	131.18	132.96	146.57	24.69	20.26	15.88	3883.94	3395.61	5621.04	642.75	603.21	489.94	2.76505	4.73485e-75	7.42231e-73	up	--	hypothetical protein CICLE_v10033202mg [Citrus clementina]	--	SubName: Full=Uncharacterized protein {ECO:0000313|EMBL:ESR50007.1};	--	--	--
NS-49869.177194	41.66	34.43	39.18	3.25	2.88	4.31	875.19	624.44	1063.41	60.2	60.99	94.74	3.45944	5.35193e-75	8.37582e-73	up	K12309 beta-galactosidase [EC:3.2.1.23] | (RefSeq) beta-galactosidase 2 (A)	hypothetical protein CISIN_1g002867mg [Citrus sinensis]	RecName: Full=Beta-galactosidase 1; Short=Lactase 1; EC=3.2.1.23; Flags: Precursor;	RecName: Full=Beta-galactosidase {ECO:0000256|RuleBase:RU000675}; EC=3.2.1.23 {ECO:0000256|RuleBase:RU000675};	Beta-galactosidase	GO:0048046,apoplast; GO:0005618,cell wall; GO:0009505,plant-type cell wall; GO:0009506,plasmodesma; GO:0005773,vacuole; GO:0004565,beta-galactosidase activity; GO:0030246,carbohydrate binding; GO:0005975,carbohydrate metabolic process	Glycosyl hydrolases family 35
NS-49869.51942	121.17	116.98	137.13	0.38	0.09	0.43	1288.49	1077.46	1867.16	3.6	1	4.82	8.60438	6.7352e-75	1.05233e-72	up	K13082 bifunctional dihydroflavonol 4-reductase/flavanone 4-reductase [EC:1.1.1.219 1.1.1.234] | (RefSeq) dihydroflavonol 4-reductase-like (A)	dihydroflavonol reductase [Rhizophora mangle]	RecName: Full=Bifunctional dihydroflavonol 4-reductase/flavanone 4-reductase; AltName: Full=Dihydroflavonol 4-reductase; Short=DFR; EC=1.1.1.219 {ECO:0000269|PubMed:12667486}; AltName: Full=Dihydrokaempferol 4-reductase; AltName: Full=Flavanone 4-reductase; Short=FNR; EC=1.1.1.234 {ECO:0000269|PubMed:12667486};	SubName: Full=Dihydroflavonol reductase {ECO:0000313|EMBL:ACU28803.1}; EC=1.1.1.219 {ECO:0000313|EMBL:ACU28803.1};	Flavonol reductase/cinnamoyl-CoA reductase	GO:0050662,coenzyme binding; GO:0045552,dihydrokaempferol 4-reductase activity; GO:0047890,flavanone 4-reductase activity; GO:0009813,flavonoid biosynthetic process	3-beta hydroxysteroid dehydrogenase/isomerase family
NS-49869.109431	43.23	46.62	45.87	16.76	16.06	16.91	1096.2	1020.09	1504.7	374.06	409.92	447.33	1.45044	8.35555e-75	1.30196e-72	up	--	hypothetical protein CICLE_v10032019mg [Citrus clementina]	--	SubName: Full=Uncharacterized protein {ECO:0000313|EMBL:GAY36790.1};	--	--	Pollen proteins Ole e I like
NS-49869.106789	3.81	4.49	7.02	71.01	69.71	65.56	44.05	44.9	104.05	728.18	817.79	798.74	-3.74402	8.36032e-75	1.30196e-72	down	K01126 glycerophosphoryl diester phosphodiesterase [EC:3.1.4.46] | (RefSeq) glycerophosphodiester phosphodiesterase GDPD6 isoform X1 (A)	glycerophosphodiester phosphodiesterase GDPD6 isoform X2 [Hevea brasiliensis]	RecName: Full=Glycerophosphodiester phosphodiesterase GDPD5 {ECO:0000305}; EC=3.1.4.46 {ECO:0000250|UniProtKB:Q9SGA2}; AltName: Full=Glycerophosphodiester phosphodiesterase 5 {ECO:0000303|PubMed:21323773}; Short=ATGDPD5 {ECO:0000303|PubMed:21323773}; Flags: Precursor;	SubName: Full=Uncharacterized protein {ECO:0000313|EMBL:OAY47498.1};	Glycerophosphoryl diester phosphodiesterase	GO:0005618,cell wall; GO:0005576,extracellular region; GO:0005773,vacuole; GO:0008889,glycerophosphodiester phosphodiesterase activity; GO:0006071,glycerol metabolic process; GO:0006629,lipid metabolic process	Glycerophosphoryl diester phosphodiesterase family
NS-49869.77511	33.55	34.99	35.98	3.59	4.46	4.84	453.79	409.32	625.51	43	61.14	68.87	2.99993	8.71325e-75	1.3547e-72	up	K03094 S-phase kinase-associated protein 1 | (RefSeq) SKP1-like protein 1B (A)	SKP1-like protein 1B [Asparagus officinalis]	RecName: Full=SKP1-like protein 1B; AltName: Full=SKP1-like 2; AltName: Full=UFO-binding protein 2;	SubName: Full=SKP1-like protein 1A {ECO:0000313|RefSeq:XP_008811446.1};	SCF ubiquitin ligase, Skp1 component	GO:0005634,nucleus; GO:0009734,auxin-activated signaling pathway; GO:0007059,chromosome segregation; GO:0009793,embryo development ending in seed dormancy; GO:0009873,ethylene-activated signaling pathway; GO:0016567,protein ubiquitination; GO:0006511,ubiquitin-dependent protein catabolic process; GO:0016032,viral process	Skp1 family, dimerisation domain
NS-49869.103822	36.89	29.93	32.52	250.94	297.96	310.69	92	66	97.89	584	794.99	869.98	-3.22859	9.29929e-75	1.44346e-72	down	K17255 Rab GDP dissociation inhibitor | (RefSeq) guanosine nucleotide diphosphate dissociation inhibitor 1-like (A)	guanosine nucleotide diphosphate dissociation inhibitor 1 [Quercus suber]	RecName: Full=Guanosine nucleotide diphosphate dissociation inhibitor At5g09550; Short=AtGDI;	RecName: Full=Guanosine nucleotide diphosphate dissociation inhibitor {ECO:0000256|RuleBase:RU363124};	RAB proteins geranylgeranyltransferase component A (RAB escort protein)	GO:0048046,apoplast; GO:0005622,intracellular; GO:0005096,GTPase activator activity; GO:0005093,Rab GDP-dissociation inhibitor activity; GO:0015031,protein transport; GO:0007264,small GTPase mediated signal transduction	GDP dissociation inhibitor
NS-49869.116348	3.5	3.4	4.86	32.33	30.61	30.49	66.62	55.98	119.54	543.02	588.12	607.56	-2.96627	1.01794e-74	1.57749e-72	down	--	PREDICTED: universal stress protein A-like protein [Ricinus communis]	RecName: Full=Universal stress protein A-like protein;	SubName: Full=Uncharacterized protein {ECO:0000313|EMBL:EEF43081.1};	--	GO:0005886,plasma membrane; GO:0016208,AMP binding; GO:0006950,response to stress	Universal stress protein family
NS-49869.108070	43.23	42.68	48.48	9.55	11.01	10.25	936.77	798.46	1357.48	182.42	240.42	232.13	2.12535	1.25564e-74	1.94269e-72	up	--	PREDICTED: translation initiation factor IF-2 [Citrus sinensis]	--	SubName: Full=Uncharacterized protein {ECO:0000313|EMBL:KDO49562.1};	--	--	--
NS-49869.103247	57.25	47.98	49.31	221.39	199.97	185.8	2252.23	1627.04	2516.79	7647.16	7898.41	7604.57	-1.96367	1.3639e-74	2.10675e-72	down	K13116 ATP-dependent RNA helicase DDX41 [EC:3.6.4.13] | (RefSeq) uncharacterized protein LOC110093888 isoform X1 (A)	protein PIN-LIKES 6 [Manihot esculenta]	RecName: Full=Protein PIN-LIKES 6 {ECO:0000303|PubMed:22504182}; AltName: Full=Auxin efflux carrier-like protein 6 {ECO:0000303|PubMed:22504182};	SubName: Full=Uncharacterized protein {ECO:0000313|EMBL:OAY41677.1};	Predicted membrane protein	GO:0005789,endoplasmic reticulum membrane; GO:0016021,integral component of membrane; GO:0009734,auxin-activated signaling pathway; GO:0009733,response to auxin; GO:0055085,transmembrane transport	Membrane transport protein
NS-49869.132067	99.2	101.35	114.1	24.79	28.25	25.96	1068.01	945	1573.18	237.02	309	295	1.97703	1.3821e-74	2.13139e-72	up	K19366 spartin | (RefSeq) protein EARLY-RESPONSIVE TO DEHYDRATION 7, chloroplastic-like (A)	hypothetical protein MANES_02G106200 [Manihot esculenta]	RecName: Full=Protein EARLY-RESPONSIVE TO DEHYDRATION 7, chloroplastic {ECO:0000303|PubMed:8075396}; Flags: Precursor;	SubName: Full=Uncharacterized protein {ECO:0000313|EMBL:OAY57559.1};	--	GO:0009507,chloroplast; GO:0005886,plasma membrane; GO:0007623,circadian rhythm; GO:0009737,response to abscisic acid; GO:0009409,response to cold; GO:0009644,response to high light intensity; GO:0009651,response to salt stress; GO:0009414,response to water deprivation	--
NS-49869.92770	44.63	52.51	60.86	3.91	4.39	5.55	834.8	848.21	1468.86	64.44	82.92	108.7	3.50191	1.39984e-74	2.15526e-72	up	K02872 large subunit ribosomal protein L13Ae | (RefSeq) 60S ribosomal protein L13a-4 (A)	PREDICTED: 60S ribosomal protein L13a-4 [Citrus sinensis]	RecName: Full=60S ribosomal protein L13a-4;	SubName: Full=Uncharacterized protein {ECO:0000313|EMBL:GAY40108.1};	60S ribosomal protein L13a	GO:0022625,cytosolic large ribosomal subunit; GO:0022626,cytosolic ribosome; GO:0003729,mRNA binding; GO:0003735,structural constituent of ribosome; GO:0006412,translation	Ribosomal protein L13
NS-49869.117213	7.08	8.59	10.13	50.86	46.27	44.93	410.91	429.49	763.32	2587.17	2690.87	2706.7	-2.44849	1.51479e-74	2.32847e-72	down	K00700 1,4-alpha-glucan branching enzyme [EC:2.4.1.18] | (RefSeq) hypothetical protein (A)	hypothetical protein CICLE_v10011063mg [Citrus clementina]	RecName: Full=1,4-alpha-glucan-branching enzyme 1, chloroplastic/amyloplastic; EC=2.4.1.18; AltName: Full=Starch branching enzyme I; Flags: Precursor;	SubName: Full=Uncharacterized protein {ECO:0000313|EMBL:ESR43516.1};	1,4-alpha-glucan branching enzyme/starch branching enzyme II	GO:0009501,amyloplast; GO:0009507,chloroplast; GO:0003844,1,4-alpha-glucan branching enzyme activity; GO:0102752,1,4-alpha-glucan branching enzyme activity (using a glucosylated glycogenin as primer for glycogen synthesis); GO:0043169,cation binding; GO:0004553,hydrolase activity, hydrolyzing O-glycosyl compounds; GO:0009793,embryo development ending in seed dormancy; GO:0005978,glycogen biosynth…	Alpha amylase, C-terminal all-beta domain
NS-49869.116712	5.71	4.24	5.05	43.13	36.26	34.59	108.84	69.83	124.14	725.14	697.21	690.05	-2.91701	2.63596e-74	4.04533e-72	down	K23978 isoamyl acetate esterase [EC:3.1.1.112] | (RefSeq) GDSL esterase/lipase CPRD49 (A)	PREDICTED: GDSL esterase/lipase CPRD49 [Nicotiana attenuata]	RecName: Full=GDSL esterase/lipase CPRD49; EC=3.1.1.-; AltName: Full=Extracellular lipase CPRD49; Flags: Precursor;	SubName: Full=Gdsl esteraselipase cprd49 {ECO:0000313|EMBL:OIT20753.1};	Isoamyl acetate-hydrolyzing esterase	GO:0048046,apoplast; GO:0016787,hydrolase activity; GO:0016042,lipid catabolic process	GDSL-like Lipase/Acylhydrolase family
NS-49869.127133	0.52	1.37	1.93	83.19	75.32	76.92	3	6.86	14	429.83	445.52	473.91	-5.92779	2.98184e-74	4.56876e-72	down	--	PREDICTED: methanol O-anthraniloyltransferase-like [Malus domestica]	--	SubName: Full=Alcohol acyl transferase {ECO:0000313|EMBL:AAU14879.2};	--	GO:0016747,transferase activity, transferring acyl groups other than amino-acyl groups	--
NS-49869.114526	8333.98	8689.55	8618.37	604.29	842.73	527.3	5047	4854	5599	381	608	409	3.39293	3.0696e-74	4.69564e-72	up	--	--	--	--	--	--	--
NS-49869.29562	34.23	36.02	36.02	2.57	1.54	2.77	391.11	356.37	527.63	26.08	17.85	33.4	3.94265	4.36818e-74	6.67138e-72	up	--	ribulose bisphosphate carboxylase/oxygenase activase, chloroplastic-like [Hevea brasiliensis]	RecName: Full=Ribulose bisphosphate carboxylase/oxygenase activase 1, chloroplastic; Short=RA 1; Short=RuBisCO activase 1; Flags: Precursor;	SubName: Full=Ribulose bisphosphate carboxylase/oxygenase activase 1, chloroplast, putative {ECO:0000313|EMBL:EEF29388.1};	26S proteasome regulatory complex, ATPase RPT4	GO:0009570,chloroplast stroma; GO:0005524,ATP binding; GO:0042802,identical protein binding	Torsin
NS-49869.104010	146.62	134.44	127.72	37.31	34.86	40.69	5241.65	4144.05	5920.65	1171.53	1251.72	1514.17	1.86313	4.57096e-74	6.96988e-72	up	K05917 sterol 14alpha-demethylase [EC:1.14.14.154 1.14.15.36] | (RefSeq) sterol 14-demethylase (A)	Cytochrome P450 [Corchorus capsularis]	RecName: Full=Sterol 14-demethylase; EC=1.14.13.70; AltName: Full=Cytochrome P450 51A2; AltName: Full=Cytochrome P450 51G1; Short=AtCYP51; AltName: Full=Obtusifoliol 14-demethylase; AltName: Full=Protein EMBRYO DEFECTIVE 1738;	SubName: Full=Cytochrome P450 {ECO:0000313|EMBL:OMO87737.1};	Cytochrome P450	GO:0005783,endoplasmic reticulum; GO:0005794,Golgi apparatus; GO:0016021,integral component of membrane; GO:0005886,plasma membrane; GO:0020037,heme binding; GO:0005506,iron ion binding; GO:0008168,methyltransferase activity; GO:0008398,sterol 14-demethylase activity; GO:0016126,sterol biosynthetic process	Cytochrome P450
NS-49869.105572	1234.38	1166.27	1079.7	3754.39	3760.28	3523.01	25793.4	21041	29143.7	69142.4	79201.8	76955.5	-1.66405	5.03329e-74	7.66254e-72	down	K01858 myo-inositol-1-phosphate synthase [EC:5.5.1.4] | (RefSeq) hypothetical protein (A)	hypothetical protein CISIN_1g010460mg [Citrus sinensis]	RecName: Full=Inositol-3-phosphate synthase; Short=MIP synthase; EC=5.5.1.4; AltName: Full=Myo-inositol 1-phosphate synthase; Short=IPS; Short=MI-1-P synthase;	SubName: Full=Uncharacterized protein {ECO:0000313|EMBL:KDO47033.1};	Myo-inositol-1-phosphate synthase	GO:0005737,cytoplasm; GO:0004512,inositol-3-phosphate synthase activity; GO:0006021,inositol biosynthetic process; GO:0008654,phospholipid biosynthetic process	Myo-inositol-1-phosphate synthase
NS-49869.78206	71.22	86.13	79.11	6.52	6.18	7.7	412.81	434.76	578.28	33.99	36.92	47.9	3.48521	8.66239e-74	1.31663e-71	up	--	hypothetical protein COLO4_11686 [Corchorus olitorius]	--	SubName: Full=Uncharacterized protein {ECO:0000313|EMBL:OMP01673.1};	--	--	--
[truncated: 40,807 more rows]

## Sheet: YM VS RM
ID	RM-1_fpkm	RM-2_fpkm	RM-3_fpkm	YM-1_fpkm	YM-2_fpkm	YM-3_fpkm	RM-1_count	RM-2_count	RM-3_count	YM-1_count	YM-2_count	YM-3_count	log2FoldChange	pvalue	padj	regulated	KEGG	NR	Swissprot	Tremble	KOG	GO	Pfam
[truncated: 23,482 more rows]
