# Supplementary material for: Integrated metabolome and transcriptome analysis unveils novel pathway involved in the fruit coloration of Nitraria tangutorum Bobr
Source: BMC Plant Biol. 2023 Feb 1;23:65. doi: 10.1186/s12870-023-04076-3 (PMC9890838; doi:10.1186/s12870-023-04076-3)
Supplement: Supplementary file 2 — Additional file 2: Supplementary Table 1. The raw data for the detected metabolic species in our manuscript. Supplementary Table 2. Differential metabolic species among the JC and NT. Supplementary Table 3. Summary of transcriptome sequencing data transcriptome assembly. Supplementary Table 4. Details of all the gene annotation. Supplementary Table 5. KOG function annotation of all unigenes. Supplementary Table 6. KEGG pathway annotation of all unigenes. Supplementary Table 7. Details of all the different expression genes in JC and NT. Supplementary Table 8. KEGG pathways in which differentially expressed genes are involved. Supplementary Table 9. All DEGs of anthocyanin biosynthesis pathway. The different expression coding genes of key enzyme anthocyanin biosynthesis pathway after WGCNA. Supplementary Table 10. Statistical table of TFs in JC and NT. Supplementary Table 11. Primers used in qRT-PCR in this study. [file 12870_2023_4076_MOESM2_ESM.zip › Supplementary Table 8.xlsx]

## Sheet: YT VS RT 
#Kegg_pathway	ko_id	Cluter_frequency	Genome_frequency	P-value	Corrected_P-value	GeneID	KEGG Orthology	hyperlink
Glycolysis / Gluconeogenesis	ko00010	358 out of 12416 2.88337628865979%	1546 out of 66411 2.32792760235503%	5.3032e-06	0.000737145	NS-49869.60687;NS-49869.147474;NS-49869.63206;NS-49869.72891;NS-49869.92341;NS-60688.0;NS-69254.0;NS-13408.0;NS-49869.127376;NS-49869.136858;NS-49869.3169;NS-67560.0;NS-49869.144998;NS-49869.165905;NS-49869.187243;NS-49869.187244;NS-24992.0;NS-49869.210092;NS-49869.39721;NS-49869.58310;NS-49869.59113;NS-49869.69945;NS-49869.71516;NS-49869.71520;NS-49869.71525;NS-49869.76648;NS-49869.83567;NS-4986…	K00001+K00001+K00002+K00002+K00002+K00002+K00002+K00002+K00002+K00002+K00016+K00121+K00121+K00121+K00121+K00121+K00121+K00121+K00128+K00128+K00128+K00128+K00128+K00128+K00128+K00128+K00128+K00128+K00128+K00128+K00128+K00128+K00128+K00128+K00128+K00128+K00128+K00128+K00128+K00128+K00128+K00128+K00128+K00128+K00128+K00128+K00128+K00128+K00128+K00128+K00128+K00131+K00131+K00131+K00131+K00131+K00131+…	https:\\www.genome.jp\dbget-bin\www_bget?map00010
Citrate cycle (TCA cycle)	ko00020	140 out of 12416 1.12757731958763%	764 out of 66411 1.15041182936562%	0.618912	1	NS-49869.67107;NS-49869.94701;NS-49869.94702;NS-49869.104119;NS-49869.107686;NS-49869.85777;NS-49869.102302;NS-49869.105111;NS-49869.107243;NS-49869.2861;NS-49869.82959;NS-6090.0;NS-65680.0;NS-49869.127110;NS-49869.142703;NS-49869.183484;NS-49869.38404;NS-49869.64931;NS-49869.71995;NS-49869.71997;NS-49869.81128;NS-69174.0;NS-49869.105461;NS-49869.112651;NS-49869.112980;NS-17177.0;NS-49869.158557;…	K00025+K00025+K00025+K00025+K00025+K00026+K00026+K00026+K00026+K00026+K00030+K00030+K00030+K00030+K00030+K00030+K00031+K00031+K00031+K00031+K00031+K00031+K00031+K00031+K00031+K00031+K00031+K00161+K00161+K00161+K00161+K00161+K00161+K00162+K00162+K00162+K00162+K00162+K00162+K00162+K00162+K00164+K00164+K00164+K00164+K00234+K00234+K00234+K00234+K00234+K00235+K00235+K00236+K00236+K00382+K00382+K00382+…	https:\\www.genome.jp\dbget-bin\www_bget?map00020
Pentose phosphate pathway	ko00030	143 out of 12416 1.15173969072165%	654 out of 66411 0.984776618331301%	0.0222614	1	NS-49869.72318;NS-49869.72819;NS-49869.77928;NS-49869.85374;NS-49869.96063;NS-55104.0;NS-49869.128173;NS-49869.87606;NS-49869.110463;NS-49869.118009;NS-49869.125569;NS-49869.135604;NS-49869.161663;NS-49869.163554;NS-28995.0;NS-49869.70876;NS-49869.9173;NS-49869.11909;NS-49869.131229;NS-49869.199630;NS-49869.26808;NS-49869.30872;NS-49869.111551;NS-49869.113055;NS-49869.116228;NS-49869.118099;NS-49…	K00033+K00033+K00033+K00033+K00033+K00033+K00033+K00036+K00036+K00036+K00036+K00036+K00036+K00036+K00036+K00131+K00131+K00131+K00131+K00131+K00131+K00131+K00615+K00615+K00615+K00615+K00615+K00616+K00616+K00850+K00850+K00850+K00850+K00850+K00850+K00850+K00850+K00850+K00850+K00850+K00850+K00850+K00850+K00850+K00850+K00850+K00850+K00850+K00852+K00895+K00895+K00895+K00895+K00895+K00895+K00895+K00895+…	https:\\www.genome.jp\dbget-bin\www_bget?map00030
Pentose and glucuronate interconversions	ko00040	243 out of 12416 1.95715206185567%	1232 out of 66411 1.85511436358435%	0.184302	1	NS-49869.63206;NS-49869.72891;NS-49869.92341;NS-60688.0;NS-69254.0;NS-13408.0;NS-49869.127376;NS-49869.136858;NS-49869.90061;NS-49869.92209;NS-49869.98277;NS-52226.0;NS-49869.125512;NS-49869.131911;NS-49869.179889;NS-49869.26406;NS-49869.44597;NS-49869.64290;NS-49869.64292;NS-49869.64294;NS-49869.64295;NS-49869.64296;NS-49869.77516;NS-49869.88361;NS-49869.89019;NS-49869.103727;NS-49869.103728;NS-…	K00002+K00002+K00002+K00002+K00002+K00002+K00002+K00002+K00008+K00008+K00008+K00008+K00008+K00008+K00008+K00008+K00012+K00012+K00012+K00012+K00012+K00012+K00012+K00012+K00012+K00012+K00012+K00012+K00012+K00012+K00012+K00012+K00012+K00012+K00699+K00699+K00699+K00699+K00699+K00699+K00699+K00854+K00854+K00854+K00875+K00875+K00875+K00875+K00875+K00963+K00963+K01051+K01051+K01051+K01051+K01051+K01051+…	https:\\www.genome.jp\dbget-bin\www_bget?map00040
Fructose and mannose metabolism	ko00051	158 out of 12416 1.27255154639175%	755 out of 66411 1.13685985755372%	0.0639265	1	NS-49869.90061;NS-49869.92209;NS-49869.98277;NS-52226.0;NS-49869.125512;NS-49869.131911;NS-49869.179889;NS-49869.26406;NS-49869.39576;NS-49869.94982;NS-40226.0;NS-49869.127272;NS-49869.127300;NS-49869.127814;NS-49869.138173;NS-49869.149328;NS-49869.24472;NS-49869.331;NS-49869.8411;NS-49869.86047;NS-49869.86935;NS-49869.91435;NS-49869.110284;NS-49869.113871;NS-49869.119779;NS-49869.128001;NS-49869…	K00008+K00008+K00008+K00008+K00008+K00008+K00008+K00008+K00844+K00844+K00844+K00844+K00844+K00844+K00844+K00844+K00844+K00844+K00847+K00847+K00847+K00847+K00847+K00847+K00847+K00847+K00847+K00847+K00847+K00847+K00847+K00847+K00847+K00847+K00847+K00850+K00850+K00850+K00850+K00850+K00850+K00850+K00850+K00850+K00850+K00850+K00850+K00850+K00850+K00850+K00850+K00850+K00850+K00850+K00863+K00863+K00863+…	https:\\www.genome.jp\dbget-bin\www_bget?map00051
Galactose metabolism	ko00052	241 out of 12416 1.94104381443299%	1205 out of 66411 1.81445844814865%	0.12867	1	NS-49869.39576;NS-49869.94982;NS-40226.0;NS-49869.127272;NS-49869.127300;NS-49869.127814;NS-49869.138173;NS-49869.149328;NS-49869.24472;NS-49869.331;NS-49869.70992;NS-49869.70993;NS-49869.82812;NS-49869.106585;NS-49869.114219;NS-49869.122530;NS-49869.127477;NS-49869.133215;NS-49869.133991;NS-49869.138031;NS-49869.140514;NS-49869.153206;NS-49869.155765;NS-49869.171397;NS-49869.186186;NS-49869.1982…	K00844+K00844+K00844+K00844+K00844+K00844+K00844+K00844+K00844+K00844+K00850+K00850+K00850+K00850+K00850+K00850+K00850+K00850+K00850+K00850+K00850+K00850+K00850+K00850+K00850+K00850+K00850+K00850+K00850+K00963+K00963+K00965+K01187+K01187+K01187+K01187+K01187+K01187+K01187+K01187+K01187+K01187+K01187+K01187+K01187+K01187+K01187+K01187+K01187+K01187+K01187+K01187+K01187+K01187+K01187+K01187+K01187+…	https:\\www.genome.jp\dbget-bin\www_bget?map00052
Ascorbate and aldarate metabolism	ko00053	203 out of 12416 1.63498711340206%	1019 out of 66411 1.53438436403608%	0.165651	1	NS-49869.44597;NS-49869.64290;NS-49869.64292;NS-49869.64294;NS-49869.64295;NS-49869.64296;NS-49869.77516;NS-49869.88361;NS-49869.89019;NS-49869.103727;NS-49869.103728;NS-49869.104580;NS-49869.112207;NS-49869.112838;NS-49869.118415;NS-49869.119955;NS-49869.121384;NS-49869.123955;NS-49869.75332;NS-49869.113659;NS-49869.115273;NS-49869.164949;NS-49869.2465;NS-49869.2466;NS-49869.39721;NS-49869.58310…	K00012+K00012+K00012+K00012+K00012+K00012+K00012+K00012+K00012+K00012+K00012+K00012+K00012+K00012+K00012+K00012+K00012+K00012+K00103+K00103+K00103+K00103+K00103+K00103+K00128+K00128+K00128+K00128+K00128+K00128+K00128+K00128+K00128+K00128+K00128+K00128+K00128+K00128+K00128+K00128+K00128+K00128+K00128+K00128+K00128+K00128+K00128+K00128+K00128+K00128+K00128+K00128+K00128+K00128+K00128+K00128+K00128+…	https:\\www.genome.jp\dbget-bin\www_bget?map00053
Fatty acid biosynthesis	ko00061	102 out of 12416 0.821520618556701%	595 out of 66411 0.895935914231076%	0.848393	1	NS-49869.44292;NS-49869.85719;NS-36886.0;NS-57542.0;NS-65575.0;NS-49869.106119;NS-49869.133200;NS-49869.135762;NS-49869.139374;NS-49869.23503;NS-49869.81882;NS-49869.82401;NS-49869.117654;NS-49869.121626;NS-49869.124835;NS-49869.130801;NS-49869.134842;NS-49869.60584;NS-49869.121357;NS-74226.0;NS-49869.124891;NS-49869.162746;NS-49869.174865;NS-49869.42386;NS-49869.67089;NS-49869.71218;NS-49869.847…	K00059+K00059+K00059+K00059+K00059+K00059+K00059+K00059+K00059+K00059+K00208+K00208+K00208+K00208+K00208+K00208+K00208+K00648+K00648+K00665+K00665+K00665+K00665+K01897+K01897+K01897+K01897+K01897+K01897+K01897+K01897+K01897+K01897+K01897+K01897+K01897+K01897+K01897+K01897+K01897+K01897+K01897+K01897+K01897+K01897+K01897+K01897+K01897+K01897+K01897+K01897+K01961+K01961+K01961+K01962+K01962+K01962+…	https:\\www.genome.jp\dbget-bin\www_bget?map00061
Fatty acid elongation	ko00062	43 out of 12416 0.346327319587629%	244 out of 66411 0.36740901356703%	0.691477	1	NS-49869.86241;NS-49869.87064;NS-49869.87124;NS-49869.122007;NS-49869.129317;NS-49869.62980;NS-49869.81702;NS-49869.84018;NS-49869.89587;NS-49869.110055;NS-49869.118978;NS-49869.118980;NS-49869.120713;NS-49869.124217;NS-49869.38248;NS-49869.79973;NS-49869.94981;NS-49869.203597;NS-49869.203598;NS-49869.84782;NS-46276.0;NS-49869.66996;NS-49869.94083;NS-49869.94084;NS-49869.95472;NS-49869.95473;NS-4…	K00022+K01068+K01068+K01068+K01068+K01074+K01074+K01074+K01074+K01074+K01074+K01074+K01074+K01074+K07511+K07512+K07512+K07512+K07512+K10249+K10249+K10251+K10251+K10251+K10251+K10251+K10251+K10251+K10251+K10258+K10258+K15397+K15397+K15397+K15397+K15397+K15397+K15397+K15397+K15397+K15397+K15397+K15397	https:\\www.genome.jp\dbget-bin\www_bget?map00062
Fatty acid degradation	ko00071	161 out of 12416 1.29671391752577%	815 out of 66411 1.22720633629971%	0.229895	1	NS-49869.60687;NS-49869.147474;NS-49869.86241;NS-67560.0;NS-49869.144998;NS-49869.165905;NS-49869.187243;NS-49869.187244;NS-24992.0;NS-49869.210092;NS-49869.39721;NS-49869.58310;NS-49869.59113;NS-49869.69945;NS-49869.71516;NS-49869.71520;NS-49869.71525;NS-49869.76648;NS-49869.83567;NS-49869.86129;NS-49869.93381;NS-49869.96272;NS-49869.96581;NS-49869.100816;NS-49869.101444;NS-49869.103805;NS-49869…	K00001+K00001+K00022+K00121+K00121+K00121+K00121+K00121+K00121+K00121+K00128+K00128+K00128+K00128+K00128+K00128+K00128+K00128+K00128+K00128+K00128+K00128+K00128+K00128+K00128+K00128+K00128+K00128+K00128+K00128+K00128+K00128+K00128+K00128+K00128+K00128+K00128+K00128+K00128+K00128+K00128+K00128+K00128+K00232+K00232+K00232+K00232+K00232+K00232+K00232+K00232+K00232+K00232+K00232+K00232+K00232+K00232+…	https:\\www.genome.jp\dbget-bin\www_bget?map00071
Synthesis and degradation of ketone bodies	ko00072	15 out of 12416 0.120811855670103%	88 out of 66411 0.132508168827453%	0.696021	1	NS-49869.90015;NS-45392.0;NS-49869.121991;NS-49869.129159;NS-49869.161973;NS-49869.220572;NS-49869.221183;NS-49869.71199;NS-49869.83543;NS-49869.98814;NS-49869.130574;NS-49869.138954;NS-49869.16805;NS-49869.25905;NS-49869.89898	K00626+K00626+K00626+K00626+K00626+K00626+K01027+K01640+K01640+K01640+K01640+K01640+K01640+K01640+K01641	https:\\www.genome.jp\dbget-bin\www_bget?map00072
Cutin, suberine and wax biosynthesis	ko00073	137 out of 12416 1.10341494845361%	441 out of 66411 0.664046618783033%	2.70776e-10	3.76379e-08	NS-49869.57336;NS-49869.63685;NS-49869.67747;NS-49869.77211;NS-49869.9604;NS-66480.0;NS-49869.103266;NS-49869.103957;NS-49869.147122;NS-49869.147126;NS-49869.151908;NS-49869.172286;NS-49869.20315;NS-49869.218198;NS-49869.25553;NS-49869.41881;NS-49869.49585;NS-49869.51345;NS-49869.52245;NS-49869.62873;NS-49869.72063;NS-49869.77107;NS-49869.86144;NS-49869.92475;NS-49869.103700;NS-49869.107257;NS-49…	K13356+K13356+K13356+K13356+K13356+K13356+K13356+K13356+K13356+K13356+K13356+K13356+K13356+K13356+K15398+K15400+K15400+K15400+K15400+K15400+K15400+K15400+K15400+K15400+K15400+K15400+K15400+K15400+K15400+K15400+K15400+K15400+K15400+K15400+K15400+K15400+K15400+K15400+K15401+K15401+K15402+K15402+K15402+K15402+K15402+K15402+K15402+K15404+K15404+K15404+K15404+K15404+K15404+K15404+K15404+K15404+K15404+…	https:\\www.genome.jp\dbget-bin\www_bget?map00073
Steroid biosynthesis	ko00100	84 out of 12416 0.676546391752577%	414 out of 66411 0.623390703347337%	0.218686	1	NS-49869.109923;NS-49869.157354;NS-49869.157355;NS-49869.31123;NS-49869.59753;NS-49869.119423;NS-49869.165222;NS-49869.108136;NS-49869.139861;NS-49869.115675;NS-49869.122132;NS-49869.59742;NS-49869.88263;NS-49869.95318;NS-8300.0;NS-49869.103715;NS-49869.103723;NS-49869.104602;NS-49869.104603;NS-49869.104604;NS-49869.106804;NS-49869.107085;NS-49869.107088;NS-49869.107093;NS-49869.111337;NS-49869.1…	K00213+K00227+K00227+K00227+K00511+K00511+K00511+K00559+K00559+K00801+K00801+K01052+K01052+K01052+K01052+K01052+K01052+K01052+K01052+K01052+K01052+K01052+K01052+K01052+K01052+K01052+K01052+K01052+K01052+K01052+K01052+K01052+K01052+K01052+K01052+K01052+K01052+K01052+K01052+K01052+K01052+K01052+K01052+K01052+K01052+K01052+K01824+K01824+K01853+K01853+K01853+K01853+K01853+K01853+K01853+K01853+K01853+…	https:\\www.genome.jp\dbget-bin\www_bget?map00100
Ubiquinone and other terpenoid-quinone biosynthesis	ko00130	137 out of 12416 1.10341494845361%	670 out of 66411 1.00886901266356%	0.131991	1	NS-5380.0;NS-49869.110337;NS-49869.110339;NS-49869.110344;NS-49869.119197;NS-49869.71144;NS-49869.74664;NS-49869.107793;NS-49869.120024;NS-49869.51220;NS-49869.77335;NS-49869.92848;NS-49869.139920;NS-49869.146462;NS-49869.156305;NS-49869.158855;NS-49869.29583;NS-49869.32317;NS-49869.46700;NS-49869.48784;NS-32001.0;NS-49869.68681;NS-49869.70014;NS-49869.75394;NS-49869.85984;NS-49869.101290;NS-4986…	K00457+K00457+K00457+K00457+K00457+K00487+K00487+K00487+K00487+K00591+K00591+K00591+K00591+K00591+K00591+K00591+K00591+K00591+K00815+K00815+K00815+K00815+K00815+K00815+K00815+K00815+K00815+K00815+K00815+K00815+K00815+K00815+K00815+K00815+K01904+K01904+K01904+K01904+K01904+K01904+K01904+K01904+K01904+K01904+K01904+K01904+K01904+K01904+K01904+K01904+K01904+K01904+K01904+K01904+K01904+K01904+K01904+…	https:\\www.genome.jp\dbget-bin\www_bget?map00130
Oxidative phosphorylation	ko00190	311 out of 12416 2.5048324742268%	1843 out of 66411 2.77514267214769%	0.98144	1	NS-49869.91145;NS-44032.0;NS-49869.111052;NS-49869.128483;NS-49869.144093;NS-49869.42939;NS-49869.98592;NS-49869.137196;NS-49869.216482;NS-49869.94041;NS-49869.114085;NS-49869.173955;NS-30565.0;NS-49869.89178;NS-49869.89179;NS-49869.108360;NS-49869.131736;NS-49869.84910;NS-49869.89540;NS-49869.93359;NS-49869.100367;NS-1247.0;NS-49869.160463;NS-49869.187526;NS-49869.97313;NS-49869.110151;NS-49869.…	K00234+K00234+K00234+K00234+K00234+K00235+K00235+K00236+K00236+K00411+K00412+K00412+K00412+K00413+K00413+K00413+K00413+K00416+K00416+K00416+K00416+K00416+K00416+K00416+K00417+K00417+K00417+K00417+K00417+K00417+K00419+K00419+K01507+K01507+K01507+K01507+K01507+K01507+K01507+K01507+K01507+K01507+K01535+K01535+K01535+K01535+K01535+K01535+K01535+K01535+K01535+K01535+K01535+K01535+K01535+K01535+K01535+…	https:\\www.genome.jp\dbget-bin\www_bget?map00190
Photosynthesis	ko00195	90 out of 12416 0.724871134020619%	490 out of 66411 0.737829576425592%	0.592485	1	NS-49869.106081;NS-49869.170897;NS-49869.47638;NS-49869.150763;NS-49869.126041;NS-49869.139425;NS-49869.161357;NS-49869.58670;NS-49869.68581;NS-49869.68582;NS-49869.208238;NS-49869.179405;NS-49869.153655;NS-49869.107848;NS-49869.48034;NS-49869.52274;NS-49869.84866;NS-49869.91892;NS-49869.93304;NS-49869.99096;NS-49869.102770;NS-49869.103297;NS-49869.104365;NS-49869.104368;NS-49869.128700;NS-49869.…	K02109+K02111+K02112+K02112+K02113+K02113+K02115+K02634+K02634+K02634+K02634+K02635+K02636+K02638+K02639+K02639+K02639+K02639+K02639+K02639+K02639+K02639+K02639+K02639+K02639+K02639+K02639+K02639+K02639+K02641+K02641+K02691+K02692+K02692+K02692+K02693+K02694+K02694+K02698+K02698+K02699+K02699+K02699+K02699+K02699+K02699+K02699+K02703+K02704+K02704+K02704+K02704+K02705+K02714+K02717+K02717+K02717+…	https:\\www.genome.jp\dbget-bin\www_bget?map00195
Photosynthesis - antenna proteins	ko00196	24 out of 12416 0.193298969072165%	118 out of 66411 0.177681408200449%	0.358819	1	NS-49869.47020;NS-49869.133852;NS-49869.153020;NS-49869.132482;NS-49869.95949;NS-49869.99751;NS-49869.106922;NS-48412.0;NS-49869.114853;NS-49869.115032;NS-24793.0;NS-49869.96963;NS-49869.134981;NS-49869.193430;NS-49869.203136;NS-49869.37918;NS-49869.88230;NS-49869.139153;NS-49869.143255;NS-49869.88093;NS-49869.97889;NS-49869.110958;NS-49869.133754;NS-49869.31820	K08908+K08908+K08908+K08909+K08910+K08910+K08910+K08911+K08912+K08912+K08912+K08913+K08913+K08914+K08914+K08915+K08915+K08915+K08915+K08916+K08916+K08916+K08916+K08916	https:\\www.genome.jp\dbget-bin\www_bget?map00196
Arginine biosynthesis	ko00220	144 out of 12416 1.15979381443299%	639 out of 66411 0.962189998644803%	0.00812823	1	NS-49869.110561;NS-49869.154259;NS-49869.55941;NS-49869.62469;NS-49869.62470;NS-49869.62471;NS-49869.100042;NS-49869.120204;NS-49869.129826;NS-49869.92851;NS-49869.114976;NS-49869.133623;NS-49869.133956;NS-49869.137499;NS-49869.206801;NS-49869.107058;NS-49869.77031;NS-49869.100303;NS-49869.113415;NS-49869.115772;NS-49869.130314;NS-49869.135508;NS-49869.142877;NS-49869.171737;NS-49869.37575;NS-498…	K00145+K00145+K00261+K00261+K00261+K00261+K00261+K00261+K00261+K00620+K00620+K00620+K00620+K00620+K00620+K00811+K00814+K00814+K00814+K00814+K00814+K00814+K00814+K00814+K00814+K00818+K00930+K01427+K01438+K01438+K01438+K01476+K01476+K01476+K01476+K01476+K01476+K01755+K01755+K01915+K01915+K01915+K01915+K01915+K01915+K01915+K01915+K01915+K01915+K01915+K01915+K01915+K01915+K01915+K01915+K01915+K01915+…	https:\\www.genome.jp\dbget-bin\www_bget?map00220
Purine metabolism	ko00230	267 out of 12416 2.15045103092783%	1479 out of 66411 2.22704070108868%	0.749032	1	NS-49869.56700;NS-49869.43877;NS-49869.52783;NS-49869.7835;NS-49869.81374;NS-36734.0;NS-49869.90673;NS-49869.92411;NS-49869.110117;NS-49869.110310;NS-49869.125079;NS-49869.186709;NS-49869.20475;NS-49869.20476;NS-49869.205189;NS-49869.26475;NS-49869.31040;NS-4286.0;NS-49869.20640;NS-49869.41945;NS-49869.80485;NS-49869.131831;NS-49869.177367;NS-49869.215423;NS-67911.0;NS-74558.0;NS-49869.176848;NS-…	K00088+K00106+K00106+K00106+K00106+K00106+K00106+K00106+K00106+K00106+K00106+K00106+K00106+K00106+K00106+K00106+K00106+K00365+K00365+K00601+K00601+K00601+K00601+K00601+K00602+K00602+K00602+K00602+K00759+K00759+K00759+K00759+K00759+K00759+K00759+K00759+K00759+K00759+K00759+K00764+K00764+K00764+K00856+K00856+K00856+K00856+K00856+K00860+K00860+K00873+K00873+K00873+K00873+K00873+K00873+K00873+K00873+…	https:\\www.genome.jp\dbget-bin\www_bget?map00230
Caffeine metabolism	ko00232	19 out of 12416 0.153028350515464%	87 out of 66411 0.131002394181687%	0.263513	1	NS-49869.43877;NS-49869.52783;NS-49869.7835;NS-49869.81374;NS-36734.0;NS-49869.90673;NS-49869.92411;NS-49869.110117;NS-49869.110310;NS-49869.125079;NS-49869.186709;NS-49869.20475;NS-49869.20476;NS-49869.205189;NS-49869.26475;NS-49869.31040;NS-4286.0;NS-49869.20640;NS-49869.17730	K00106+K00106+K00106+K00106+K00106+K00106+K00106+K00106+K00106+K00106+K00106+K00106+K00106+K00106+K00106+K00106+K00365+K00365+K07409	https:\\www.genome.jp\dbget-bin\www_bget?map00232
Pyrimidine metabolism	ko00240	148 out of 12416 1.19201030927835%	870 out of 66411 1.31002394181687%	0.908831	1	NS-49869.95277;NS-49869.180167;NS-49869.62332;NS-49869.130756;NS-49869.41586;NS-49869.41588;NS-49869.53050;NS-49869.55862;NS-49869.61259;NS-49869.96437;NS-49869.96438;NS-49869.98696;NS-49869.98697;NS-49869.129143;NS-49869.129144;NS-49869.131697;NS-1947.0;NS-49869.145497;NS-49869.158283;NS-49869.160714;NS-49869.161233;NS-49869.166329;NS-49869.166330;NS-49869.166331;NS-49869.166333;NS-49869.169174;…	K00207+K00609+K00761+K00761+K00876+K00876+K00876+K00876+K00876+K00876+K00876+K00876+K00876+K00876+K00876+K00876+K00876+K00876+K00876+K00876+K00876+K00876+K00876+K00876+K00876+K00876+K00876+K00876+K00876+K00876+K00876+K00876+K00940+K00940+K00940+K00940+K00940+K00940+K00940+K00940+K00943+K00943+K00943+K00943+K00943+K00943+K00943+K00943+K00943+K00943+K00943+K00943+K00943+K00943+K01081+K01081+K01081+…	https:\\www.genome.jp\dbget-bin\www_bget?map00240
Alanine, aspartate and glutamate metabolism	ko00250	169 out of 12416 1.36114690721649%	812 out of 66411 1.22268901236241%	0.066736	1	NS-49869.55941;NS-49869.62469;NS-49869.62470;NS-49869.62471;NS-49869.100042;NS-49869.120204;NS-49869.129826;NS-49869.42063;NS-49869.82512;NS-49869.82680;NS-49869.8986;NS-49869.90696;NS-49869.94002;NS-49869.128003;NS-49869.161066;NS-49869.28899;NS-49869.46124;NS-49869.69877;NS-49869.70385;NS-49869.90601;NS-49869.102588;NS-49869.102589;NS-49869.114562;NS-49869.114563;NS-49869.119201;NS-49869.171662…	K00261+K00261+K00261+K00261+K00261+K00261+K00261+K00264+K00264+K00264+K00264+K00264+K00264+K00264+K00264+K00264+K00294+K00294+K00294+K00294+K00294+K00294+K00294+K00294+K00294+K00294+K00294+K00294+K00294+K00294+K00609+K00764+K00764+K00764+K00811+K00814+K00814+K00814+K00814+K00814+K00814+K00814+K00814+K00814+K00827+K00827+K00827+K00827+K00827+K00827+K00827+K00827+K00830+K00830+K01580+K01580+K01580+…	https:\\www.genome.jp\dbget-bin\www_bget?map00250
Aflatoxin biosynthesis	ko00254	3 out of 12416 0.0241623711340206%	20 out of 66411 0.0301154929153303%	0.75078	1	NS-48183.0;NS-49869.122243;NS-49869.125251	K11262+K11262+K11262	https:\\www.genome.jp\dbget-bin\www_bget?map00254
Glycine, serine and threonine metabolism	ko00260	188 out of 12416 1.51417525773196%	904 out of 66411 1.36122027977293%	0.0575353	1	NS-49869.48764;NS-49869.65467;NS-49869.85543;NS-49869.14786;NS-49869.57037;NS-49869.79590;NS-49869.92842;NS-49869.93700;NS-49869.96932;NS-49869.98716;NS-49869.115702;NS-49869.27543;NS-29646.0;NS-49869.523;NS-49869.63672;NS-49869.63717;NS-49869.79186;NS-49869.91333;NS-49869.96528;NS-49869.96584;NS-49869.138682;NS-49869.191851;NS-49869.200128;NS-49869.85849;NS-49869.106754;NS-49869.106762;NS-49869.…	K00003+K00003+K00003+K00049+K00058+K00058+K00058+K00058+K00058+K00058+K00058+K00058+K00058+K00108+K00108+K00108+K00108+K00108+K00108+K00108+K00108+K00108+K00108+K00130+K00130+K00130+K00130+K00130+K00130+K00130+K00133+K00133+K00133+K00133+K00133+K00276+K00276+K00276+K00276+K00276+K00276+K00276+K00276+K00276+K00276+K00276+K00281+K00281+K00281+K00306+K00306+K00306+K00382+K00382+K00382+K00382+K00499+…	https:\\www.genome.jp\dbget-bin\www_bget?map00260
Monobactam biosynthesis	ko00261	18 out of 12416 0.144974226804124%	100 out of 66411 0.150577464576651%	0.611067	1	NS-49869.52578;NS-49869.62480;NS-49869.79104;NS-49869.102545;NS-49869.160082;NS-49869.101807;NS-65350.0;NS-49869.117532;NS-49869.167168;NS-49869.93056;NS-64655.0;NS-49869.145143;NS-49869.106422;NS-49869.114855;NS-49869.115474;NS-49869.115647;NS-49869.128347;NS-49869.133392	K00133+K00133+K00133+K00133+K00133+K00928+K01714+K01714+K01714+K12524+K12524+K12524+K13811+K13811+K13811+K13811+K13811+K13811	https:\\www.genome.jp\dbget-bin\www_bget?map00261
Cysteine and methionine metabolism	ko00270	250 out of 12416 2.01353092783505%	1182 out of 66411 1.77982563129602%	0.0169583	1	NS-49869.48764;NS-49869.65467;NS-49869.85543;NS-49869.3169;NS-49869.67107;NS-49869.94701;NS-49869.94702;NS-49869.104119;NS-49869.107686;NS-49869.85777;NS-49869.102302;NS-49869.105111;NS-49869.107243;NS-49869.2861;NS-49869.57037;NS-49869.79590;NS-49869.92842;NS-49869.93700;NS-49869.96932;NS-49869.98716;NS-49869.115702;NS-49869.27543;NS-29646.0;NS-49869.52578;NS-49869.62480;NS-49869.79104;NS-49869.…	K00003+K00003+K00003+K00016+K00025+K00025+K00025+K00025+K00025+K00026+K00026+K00026+K00026+K00026+K00058+K00058+K00058+K00058+K00058+K00058+K00058+K00058+K00058+K00133+K00133+K00133+K00133+K00133+K00547+K00547+K00547+K00547+K00547+K00547+K00547+K00549+K00549+K00549+K00549+K00549+K00549+K00549+K00549+K00549+K00558+K00558+K00558+K00558+K00558+K00640+K00640+K00640+K00641+K00641+K00772+K00772+K00789+…	https:\\www.genome.jp\dbget-bin\www_bget?map00270
Valine, leucine and isoleucine degradation	ko00280	183 out of 12416 1.47390463917526%	914 out of 66411 1.37627802623059%	0.160346	1	NS-49869.7832;NS-49869.94233;NS-49869.94971;NS-49869.98504;NS-68002.0;NS-49869.103736;NS-49869.104312;NS-49869.127189;NS-49869.131028;NS-49869.19718;NS-49869.210743;NS-49869.86241;NS-49869.39721;NS-49869.58310;NS-49869.59113;NS-49869.69945;NS-49869.71516;NS-49869.71520;NS-49869.71525;NS-49869.76648;NS-49869.83567;NS-49869.86129;NS-49869.93381;NS-49869.96272;NS-49869.96581;NS-49869.100816;NS-49869…	K00020+K00020+K00020+K00020+K00020+K00020+K00020+K00020+K00020+K00020+K00020+K00022+K00128+K00128+K00128+K00128+K00128+K00128+K00128+K00128+K00128+K00128+K00128+K00128+K00128+K00128+K00128+K00128+K00128+K00128+K00128+K00128+K00128+K00128+K00128+K00128+K00128+K00128+K00128+K00128+K00128+K00128+K00128+K00128+K00128+K00140+K00140+K00140+K00140+K00140+K00140+K00166+K00166+K00166+K00166+K00166+K00166+…	https:\\www.genome.jp\dbget-bin\www_bget?map00280
Valine, leucine and isoleucine biosynthesis	ko00290	40 out of 12416 0.322164948453608%	205 out of 66411 0.308683802382135%	0.409704	1	NS-49869.86710;NS-49869.94684;NS-49869.108323;NS-49869.18134;NS-49869.47306;NS-49869.89713;NS-49869.107075;NS-49869.107077;NS-49869.109023;NS-49869.112158;NS-49869.112164;NS-49869.121224;NS-49869.123515;NS-49869.131244;NS-49869.137811;NS-49869.143614;NS-49869.159193;NS-49869.64193;NS-49869.68343;NS-49869.74496;NS-49869.104847;NS-49869.114432;NS-49869.114433;NS-49869.115155;NS-49869.115627;NS-4986…	K00053+K00053+K00053+K00053+K00826+K00826+K00826+K00826+K00826+K00826+K00826+K00826+K00826+K00826+K00826+K00826+K00826+K01649+K01649+K01649+K01649+K01649+K01649+K01649+K01649+K01649+K01649+K01649+K01652+K01653+K01653+K01653+K01653+K01653+K01653+K01687+K01687+K01704+K01754+K01754	https:\\www.genome.jp\dbget-bin\www_bget?map00290
Lysine biosynthesis	ko00300	27 out of 12416 0.217461340206186%	170 out of 66411 0.255981689780307%	0.851528	1	NS-49869.48764;NS-49869.65467;NS-49869.85543;NS-49869.52578;NS-49869.62480;NS-49869.79104;NS-49869.102545;NS-49869.160082;NS-49869.127855;NS-49869.101807;NS-49869.47572;NS-65350.0;NS-49869.117532;NS-49869.167168;NS-49869.94855;NS-49869.111593;NS-49869.192533;NS-49869.197719;NS-49869.61239;NS-49869.70557;NS-49869.98403;NS-49869.114308;NS-49869.135181;NS-49869.142811;NS-49869.93056;NS-64655.0;NS-49…	K00003+K00003+K00003+K00133+K00133+K00133+K00133+K00133+K00293+K00928+K01586+K01714+K01714+K01714+K01778+K01778+K01778+K01778+K10206+K10206+K10206+K10206+K10206+K10206+K12524+K12524+K12524	https:\\www.genome.jp\dbget-bin\www_bget?map00300
Lysine degradation	ko00310	118 out of 12416 0.950386597938144%	659 out of 66411 0.992305491560133%	0.714254	1	NS-49869.86241;NS-49869.39721;NS-49869.58310;NS-49869.59113;NS-49869.69945;NS-49869.71516;NS-49869.71520;NS-49869.71525;NS-49869.76648;NS-49869.83567;NS-49869.86129;NS-49869.93381;NS-49869.96272;NS-49869.96581;NS-49869.100816;NS-49869.101444;NS-49869.103805;NS-49869.103806;NS-49869.104883;NS-49869.113118;NS-49869.114625;NS-49869.116350;NS-49869.118198;NS-49869.119190;NS-49869.121619;NS-49869.1287…	K00022+K00128+K00128+K00128+K00128+K00128+K00128+K00128+K00128+K00128+K00128+K00128+K00128+K00128+K00128+K00128+K00128+K00128+K00128+K00128+K00128+K00128+K00128+K00128+K00128+K00128+K00128+K00128+K00128+K00128+K00128+K00128+K00128+K00128+K00293+K00306+K00306+K00306+K00382+K00382+K00382+K00382+K00626+K00626+K00626+K00626+K00626+K00626+K00658+K00658+K00658+K00658+K00658+K00658+K00658+K01692+K01692+…	https:\\www.genome.jp\dbget-bin\www_bget?map00310
Arginine and proline metabolism	ko00330	238 out of 12416 1.91688144329897%	853 out of 66411 1.28442577283884%	1.88557e-11	2.62094e-09	NS-49869.39721;NS-49869.58310;NS-49869.59113;NS-49869.69945;NS-49869.71516;NS-49869.71520;NS-49869.71525;NS-49869.76648;NS-49869.83567;NS-49869.86129;NS-49869.93381;NS-49869.96272;NS-49869.96581;NS-49869.100816;NS-49869.101444;NS-49869.103805;NS-49869.103806;NS-49869.104883;NS-49869.113118;NS-49869.114625;NS-49869.116350;NS-49869.118198;NS-49869.119190;NS-49869.121619;NS-49869.128721;NS-49869.142…	K00128+K00128+K00128+K00128+K00128+K00128+K00128+K00128+K00128+K00128+K00128+K00128+K00128+K00128+K00128+K00128+K00128+K00128+K00128+K00128+K00128+K00128+K00128+K00128+K00128+K00128+K00128+K00128+K00128+K00128+K00128+K00128+K00128+K00286+K00286+K00286+K00286+K00286+K00286+K00286+K00286+K00286+K00286+K00294+K00294+K00294+K00294+K00294+K00294+K00294+K00294+K00294+K00294+K00294+K00294+K00294+K00294+…	https:\\www.genome.jp\dbget-bin\www_bget?map00330
Histidine metabolism	ko00340	71 out of 12416 0.571842783505155%	352 out of 66411 0.530032675309813%	0.257434	1	NS-49869.44878;NS-49869.67832;NS-49869.96152;NS-49869.39721;NS-49869.58310;NS-49869.59113;NS-49869.69945;NS-49869.71516;NS-49869.71520;NS-49869.71525;NS-49869.76648;NS-49869.83567;NS-49869.86129;NS-49869.93381;NS-49869.96272;NS-49869.96581;NS-49869.100816;NS-49869.101444;NS-49869.103805;NS-49869.103806;NS-49869.104883;NS-49869.113118;NS-49869.114625;NS-49869.116350;NS-49869.118198;NS-49869.119190…	K00013+K00013+K00013+K00128+K00128+K00128+K00128+K00128+K00128+K00128+K00128+K00128+K00128+K00128+K00128+K00128+K00128+K00128+K00128+K00128+K00128+K00128+K00128+K00128+K00128+K00128+K00128+K00128+K00128+K00128+K00128+K00128+K00128+K00128+K00128+K00128+K00765+K00817+K00817+K00817+K00817+K01663+K01663+K01663+K01693+K01693+K01693+K01693+K01814+K01814+K11755+K11755+K14085+K14085+K14085+K14085+K14085+…	https:\\www.genome.jp\dbget-bin\www_bget?map00340
Tyrosine metabolism	ko00350	144 out of 12416 1.15979381443299%	680 out of 66411 1.02392675912123%	0.054447	1	NS-49869.60687;NS-49869.147474;NS-67560.0;NS-49869.144998;NS-49869.165905;NS-49869.187243;NS-49869.187244;NS-24992.0;NS-49869.210092;NS-49869.44809;NS-49869.64398;NS-49869.90926;NS-49869.95694;NS-49869.101600;NS-49869.113091;NS-49869.116202;NS-49869.116923;NS-49869.118758;NS-49869.13930;NS-49869.165549;NS-3449.0;NS-49869.77996;NS-49869.82528;NS-65993.0;NS-49869.146477;NS-49869.159038;NS-49869.172…	K00001+K00001+K00121+K00121+K00121+K00121+K00121+K00121+K00121+K00276+K00276+K00276+K00276+K00276+K00276+K00276+K00276+K00276+K00276+K00276+K00451+K00451+K00451+K00451+K00451+K00451+K00451+K00451+K00457+K00457+K00457+K00457+K00457+K00545+K00811+K00815+K00815+K00815+K00815+K00815+K00815+K00815+K00815+K00815+K00815+K00815+K00815+K00815+K00815+K00815+K00815+K00817+K00817+K00817+K00817+K01555+K01555+…	https:\\www.genome.jp\dbget-bin\www_bget?map00350
Phenylalanine metabolism	ko00360	139 out of 12416 1.11952319587629%	580 out of 66411 0.873349294544578%	0.000886809	0.123266	NS-49869.80462;NS-53163.0;NS-49869.154846;NS-49869.34698;NS-49869.44809;NS-49869.64398;NS-49869.90926;NS-49869.95694;NS-49869.101600;NS-49869.113091;NS-49869.116202;NS-49869.116923;NS-49869.118758;NS-49869.13930;NS-49869.165549;NS-49869.96570;NS-5380.0;NS-49869.110337;NS-49869.110339;NS-49869.110344;NS-49869.119197;NS-19991.1;NS-49869.107058;NS-49869.46700;NS-49869.48784;NS-32001.0;NS-49869.68681…	K00074+K00074+K00074+K00074+K00276+K00276+K00276+K00276+K00276+K00276+K00276+K00276+K00276+K00276+K00276+K00285+K00457+K00457+K00457+K00457+K00457+K00500+K00811+K00815+K00815+K00815+K00815+K00815+K00815+K00815+K00815+K00815+K00815+K00815+K00815+K00815+K00815+K00815+K00815+K00817+K00817+K00817+K00817+K01426+K01426+K01426+K01426+K01426+K01426+K01426+K01426+K01426+K01426+K01426+K01426+K01426+K01426+…	https:\\www.genome.jp\dbget-bin\www_bget?map00360
Tryptophan metabolism	ko00380	118 out of 12416 0.950386597938144%	601 out of 66411 0.904970562105675%	0.291959	1	NS-49869.86241;NS-49869.39721;NS-49869.58310;NS-49869.59113;NS-49869.69945;NS-49869.71516;NS-49869.71520;NS-49869.71525;NS-49869.76648;NS-49869.83567;NS-49869.86129;NS-49869.93381;NS-49869.96272;NS-49869.96581;NS-49869.100816;NS-49869.101444;NS-49869.103805;NS-49869.103806;NS-49869.104883;NS-49869.113118;NS-49869.114625;NS-49869.116350;NS-49869.118198;NS-49869.119190;NS-49869.121619;NS-49869.1287…	K00022+K00128+K00128+K00128+K00128+K00128+K00128+K00128+K00128+K00128+K00128+K00128+K00128+K00128+K00128+K00128+K00128+K00128+K00128+K00128+K00128+K00128+K00128+K00128+K00128+K00128+K00128+K00128+K00128+K00128+K00128+K00128+K00128+K00128+K00382+K00382+K00382+K00382+K00626+K00626+K00626+K00626+K00626+K00626+K00658+K00658+K00658+K00658+K00658+K00658+K00658+K00837+K00837+K00837+K00837+K00837+K01426+…	https:\\www.genome.jp\dbget-bin\www_bget?map00380
Phenylalanine, tyrosine and tryptophan biosynthesis	ko00400	114 out of 12416 0.918170103092783%	651 out of 66411 0.980259294394001%	0.795624	1	NS-19991.1;NS-49869.88221;NS-49869.88222;NS-49869.88223;NS-49869.94123;NS-49869.124362;NS-49869.168717;NS-49869.97064;NS-49869.122298;NS-49869.122370;NS-49869.107058;NS-49869.46700;NS-49869.48784;NS-32001.0;NS-49869.68681;NS-49869.70014;NS-49869.75394;NS-49869.85984;NS-49869.101290;NS-49869.106913;NS-49869.120748;NS-49869.130487;NS-49869.148898;NS-49869.171074;NS-49869.176620;NS-49869.196268;NS-4…	K00500+K00766+K00766+K00766+K00766+K00766+K00766+K00800+K00800+K00800+K00811+K00815+K00815+K00815+K00815+K00815+K00815+K00815+K00815+K00815+K00815+K00815+K00815+K00815+K00815+K00815+K00815+K00817+K00817+K00817+K00817+K00891+K00891+K00891+K00891+K00891+K00891+K01626+K01657+K01657+K01657+K01657+K01657+K01695+K01695+K01695+K01695+K01696+K01696+K01696+K01696+K01696+K01696+K01696+K01735+K01736+K01817+…	https:\\www.genome.jp\dbget-bin\www_bget?map00400
Benzoxazinoid biosynthesis	ko00402	14 out of 12416 0.112757731958763%	47 out of 66411 0.0707714083510262%	0.0444811	1	NS-49869.59853;NS-49869.64363;NS-49869.68001;NS-49869.68003;NS-49869.79252;NS-49869.94107;NS-38642.0;NS-71189.1;NS-8061.0;NS-49869.105954;NS-49869.113980;NS-49869.121003;NS-49869.124927;NS-49869.204332	K13229+K13229+K13229+K13229+K13229+K13229+K13229+K13229+K13229+K13229+K13229+K13229+K13229+K13229	https:\\www.genome.jp\dbget-bin\www_bget?map00402
beta-Alanine metabolism	ko00410	150 out of 12416 1.20811855670103%	717 out of 66411 1.07964042101459%	0.069833	1	NS-49869.39721;NS-49869.58310;NS-49869.59113;NS-49869.69945;NS-49869.71516;NS-49869.71520;NS-49869.71525;NS-49869.76648;NS-49869.83567;NS-49869.86129;NS-49869.93381;NS-49869.96272;NS-49869.96581;NS-49869.100816;NS-49869.101444;NS-49869.103805;NS-49869.103806;NS-49869.104883;NS-49869.113118;NS-49869.114625;NS-49869.116350;NS-49869.118198;NS-49869.119190;NS-49869.121619;NS-49869.128721;NS-49869.142…	K00128+K00128+K00128+K00128+K00128+K00128+K00128+K00128+K00128+K00128+K00128+K00128+K00128+K00128+K00128+K00128+K00128+K00128+K00128+K00128+K00128+K00128+K00128+K00128+K00128+K00128+K00128+K00128+K00128+K00128+K00128+K00128+K00128+K00140+K00140+K00140+K00140+K00140+K00140+K00207+K00232+K00232+K00232+K00232+K00232+K00232+K00232+K00232+K00232+K00232+K00232+K00232+K00232+K00232+K00232+K00276+K00276+…	https:\\www.genome.jp\dbget-bin\www_bget?map00410
Taurine and hypotaurine metabolism	ko00430	46 out of 12416 0.37048969072165%	151 out of 66411 0.227371971510744%	0.000328932	0.0457215	NS-49869.48527;NS-49869.54052;NS-49869.58379;NS-49869.70649;NS-49869.71623;NS-49869.91424;NS-49869.99835;NS-49869.102974;NS-49869.106083;NS-49869.107107;NS-49869.111706;NS-49869.112606;NS-49869.115218;NS-49869.116066;NS-49869.116866;NS-49869.131920;NS-49869.132013;NS-49869.198156;NS-49869.32490;NS-49869.34038;NS-49869.67382;NS-49869.71646;NS-49869.74631;NS-49869.74632;NS-44459.0;NS-49869.101182;N…	K01580+K01580+K01580+K01580+K01580+K01580+K01580+K01580+K01580+K01580+K01580+K01580+K01580+K01580+K01580+K01580+K01580+K01580+K01580+K01580+K10712+K10712+K10712+K10712+K10712+K10712+K10712+K10712+K10712+K10712+K10712+K10712+K10712+K10712+K10712+K10712+K10712+K10712+K10712+K10712+K18592+K18592+K18592+K18592+K18592+K18592	https:\\www.genome.jp\dbget-bin\www_bget?map00430
Phosphonate and phosphinate metabolism	ko00440	18 out of 12416 0.144974226804124%	98 out of 66411 0.147565915285118%	0.574087	1	NS-49869.87255;NS-49869.103926;NS-49869.103929;NS-49869.116129;NS-49869.144179;NS-49869.144185;NS-49869.167896;NS-49869.186522;NS-49869.48094;NS-49869.79893;NS-49869.91126;NS-49869.128114;NS-49869.148838;NS-49869.155111;NS-49869.176570;NS-19396.0;NS-49869.24065;NS-29703.0	K00967+K00967+K00967+K00967+K00967+K00967+K00967+K00967+K00968+K00968+K00968+K00968+K00968+K00968+K00968+K00993+K00993+K00993	https:\\www.genome.jp\dbget-bin\www_bget?map00440
Selenocompound metabolism	ko00450	41 out of 12416 0.330219072164948%	214 out of 66411 0.322235774194034%	0.458451	1	NS-49869.65051;NS-9177.0;NS-49869.90312;NS-49869.114994;NS-49869.116688;NS-49869.116691;NS-49869.116720;NS-49869.116873;NS-49869.116874;NS-49869.152826;NS-49869.34788;NS-68003.0;NS-49869.79294;NS-49869.114414;NS-49869.114435;NS-49869.114822;NS-49869.115214;NS-49869.115945;NS-49869.150232;NS-73485.0;NS-49869.183623;NS-49869.192888;NS-49869.75559;NS-49869.172123;NS-49869.172124;NS-49869.173730;NS-4…	K00384+K00384+K00549+K00549+K00549+K00549+K00549+K00549+K00549+K00549+K00549+K01008+K01739+K01739+K01739+K01739+K01739+K01739+K01739+K01758+K01760+K01760+K01761+K01761+K01761+K01761+K01874+K08247+K08247+K11717+K11717+K11717+K11717+K11717+K13811+K13811+K13811+K13811+K13811+K13811+K22182	https:\\www.genome.jp\dbget-bin\www_bget?map00450
Cyanoamino acid metabolism	ko00460	66 out of 12416 0.531572164948454%	386 out of 66411 0.581229013265875%	0.807733	1	NS-49869.84871;NS-49869.87051;NS-49869.92272;NS-49869.93245;NS-49869.97959;NS-49869.100474;NS-49869.108179;NS-49869.108468;NS-49869.108470;NS-49869.114856;NS-49869.121435;NS-49869.124139;NS-49869.132346;NS-49869.132596;NS-49869.149142;NS-49869.149814;NS-49869.182619;NS-49869.31603;NS-49869.41291;NS-49869.90394;NS-49869.93825;NS-49869.98297;NS-49869.98298;NS-59497.0;NS-49869.121774;NS-49869.132520…	K00600+K00600+K00600+K00600+K00600+K00600+K00600+K00600+K00600+K00600+K00600+K00600+K00600+K00600+K00600+K00600+K00600+K00600+K01188+K01188+K01188+K01188+K01188+K01188+K01188+K01188+K01188+K01188+K01188+K01188+K01455+K01455+K05349+K05349+K05349+K05349+K05349+K05349+K05349+K05350+K05350+K05350+K05350+K05350+K05350+K08248+K13033+K13034+K13034+K13034+K13035+K13035+K13051+K13051+K13051+K13051+K16266+…	https:\\www.genome.jp\dbget-bin\www_bget?map00460
Glutathione metabolism	ko00480	216 out of 12416 1.73969072164948%	1035 out of 66411 1.55847675836834%	0.0399259	1	NS-49869.38404;NS-49869.64931;NS-49869.71995;NS-49869.71997;NS-49869.81128;NS-69174.0;NS-49869.105461;NS-49869.112651;NS-49869.112980;NS-17177.0;NS-49869.158557;NS-49869.72318;NS-49869.72819;NS-49869.77928;NS-49869.85374;NS-49869.96063;NS-55104.0;NS-49869.128173;NS-49869.87606;NS-49869.110463;NS-49869.118009;NS-49869.125569;NS-49869.135604;NS-49869.161663;NS-49869.163554;NS-28995.0;NS-49869.62861…	K00031+K00031+K00031+K00031+K00031+K00031+K00031+K00031+K00031+K00031+K00031+K00033+K00033+K00033+K00033+K00033+K00033+K00033+K00036+K00036+K00036+K00036+K00036+K00036+K00036+K00036+K00383+K00383+K00383+K00432+K00432+K00432+K00432+K00432+K00432+K00432+K00432+K00432+K00432+K00432+K00432+K00432+K00432+K00432+K00432+K00432+K00432+K00432+K00432+K00432+K00432+K00432+K00432+K00434+K00434+K00434+K00434+…	https:\\www.genome.jp\dbget-bin\www_bget?map00480
Starch and sucrose metabolism	ko00500	524 out of 12416 4.22036082474227%	2254 out of 66411 3.39401605155772%	2.31106e-08	3.21237e-06	NS-32588.0;NS-49869.76366;NS-49869.85130;NS-49869.92117;NS-49869.103172;NS-49869.108815;NS-49869.112631;NS-49869.113063;NS-49869.130042;NS-49869.134071;NS-49869.197907;NS-49869.42405;NS-49869.42612;NS-49869.43134;NS-49869.43771;NS-49869.54387;NS-49869.54865;NS-49869.56043;NS-49869.57063;NS-49869.75880;NS-49869.77492;NS-49869.80251;NS-49869.84595;NS-49869.87100;NS-49869.89187;NS-49869.89196;NS-498…	K00688+K00688+K00688+K00688+K00688+K00688+K00688+K00688+K00688+K00688+K00688+K00695+K00695+K00695+K00695+K00695+K00695+K00695+K00695+K00695+K00695+K00695+K00695+K00695+K00695+K00695+K00695+K00695+K00695+K00695+K00695+K00695+K00695+K00695+K00695+K00695+K00695+K00695+K00695+K00695+K00695+K00695+K00695+K00695+K00695+K00695+K00695+K00695+K00695+K00695+K00695+K00695+K00695+K00695+K00695+K00695+K00695+…	https:\\www.genome.jp\dbget-bin\www_bget?map00500
N-Glycan biosynthesis	ko00510	105 out of 12416 0.845682989690722%	723 out of 66411 1.08867506888919%	0.998762	1	NS-49869.91513;NS-49869.174942;NS-49869.65873;NS-49869.17961;NS-49869.67759;NS-49869.67976;NS-49869.86723;NS-49869.108678;NS-49869.205899;NS-49869.49601;NS-49869.80944;NS-49869.80945;NS-49869.97703;NS-49869.118314;NS-49869.136832;NS-49869.27156;NS-49869.67623;NS-49869.108540;NS-49869.156504;NS-49869.215254;NS-49869.135592;NS-49869.139518;NS-24821.1;NS-49869.105106;NS-49869.150952;NS-49869.90841;N…	K00721+K00721+K00726+K00726+K00729+K00729+K00729+K00729+K00729+K00737+K00737+K00737+K00737+K00737+K00737+K00737+K00902+K00902+K00902+K00902+K01001+K01001+K01001+K01228+K01228+K01230+K01230+K01230+K01230+K01230+K01231+K03842+K03842+K03843+K03843+K03844+K03844+K03844+K03844+K03844+K03844+K03844+K03844+K03844+K03845+K03845+K03845+K03845+K03845+K03847+K03847+K03847+K03847+K03847+K03847+K03848+K03848+…	https:\\www.genome.jp\dbget-bin\www_bget?map00510
Other glycan degradation	ko00511	137 out of 12416 1.10341494845361%	649 out of 66411 0.977247745102468%	0.0640881	1	NS-49869.77452;NS-49869.141004;NS-49869.33420;NS-49869.67003;NS-49869.67232;NS-49869.82723;NS-49869.83165;NS-35604.0;NS-54496.0;NS-9606.0;NS-49869.102244;NS-49869.108133;NS-49869.108134;NS-49869.119081;NS-49869.119809;NS-49869.119826;NS-49869.125773;NS-49869.138389;NS-49869.140114;NS-49869.164100;NS-49869.166791;NS-26377.0;NS-49869.216366;NS-49869.25707;NS-49869.2726;NS-49869.38020;NS-49869.84166…	K01190+K01190+K01190+K01191+K01191+K01191+K01191+K01191+K01191+K01191+K01191+K01191+K01191+K01191+K01191+K01191+K01191+K01191+K01191+K01191+K01191+K01191+K01191+K01191+K01191+K01206+K01206+K01206+K01206+K01206+K01206+K01206+K01206+K01206+K01206+K01206+K01206+K01206+K01206+K01206+K01206+K01206+K01206+K01206+K01206+K01206+K01206+K01206+K01206+K01206+K01206+K01206+K01206+K01227+K01444+K01444+K01444+…	https:\\www.genome.jp\dbget-bin\www_bget?map00511
Various types of N-glycan biosynthesis	ko00513	81 out of 12416 0.652384020618557%	537 out of 66411 0.808600984776618%	0.988109	1	NS-49869.65873;NS-49869.17961;NS-49869.52690;NS-49869.139436;NS-49869.90841;NS-49869.96300;NS-49869.129239;NS-49869.140825;NS-49869.141690;NS-49869.130925;NS-49869.169657;NS-49869.132691;NS-49869.155137;NS-49869.161077;NS-49869.186339;NS-49869.50012;NS-49869.75970;NS-49869.84237;NS-49869.106383;NS-49869.113653;NS-49869.133524;NS-49869.147963;NS-49869.160702;NS-49869.173265;NS-49869.48027;NS-49869…	K00726+K00726+K00753+K00753+K01230+K01230+K01230+K01230+K01230+K01231+K03714+K03842+K03842+K03843+K03843+K03844+K03844+K03844+K03844+K03844+K03844+K03844+K03844+K03844+K03845+K03845+K03845+K03845+K03845+K03847+K03847+K03847+K03847+K03847+K03847+K07151+K07432+K07432+K07432+K07432+K07432+K07432+K07432+K07432+K07432+K07441+K07441+K07441+K12373+K12373+K12373+K12373+K12373+K12373+K12373+K12666+K12666+…	https:\\www.genome.jp\dbget-bin\www_bget?map00513
Other types of O-glycan biosynthesis	ko00514	29 out of 12416 0.233569587628866%	187 out of 66411 0.281579858758338%	0.889593	1	NS-49869.83987;NS-49869.91248;NS-49869.92104;NS-49869.92107;NS-49869.100991;NS-49869.101601;NS-49869.102854;NS-49869.113028;NS-49869.116759;NS-49869.127522;NS-49869.131187;NS-49869.133794;NS-49869.148742;NS-49869.152998;NS-49869.102623;NS-49869.39437;NS-49869.127563;NS-49869.214079;NS-49869.91662;NS-49869.106523;NS-49869.159787;NS-49869.201652;NS-49869.160196;NS-49869.177972;NS-49869.97643;NS-720…	K09667+K09667+K09667+K09667+K09667+K09667+K09667+K09667+K09667+K09667+K09667+K09667+K09667+K09667+K18134+K20781+K20781+K20781+K20782+K20782+K20782+K20782+K20783+K20783+K20784+K20784+K20784+K20784+K20784	https:\\www.genome.jp\dbget-bin\www_bget?map00514
Amino sugar and nucleotide sugar metabolism	ko00520	316 out of 12416 2.5451030927835%	1681 out of 66411 2.53120717953351%	0.466576	1	NS-49869.44597;NS-49869.64290;NS-49869.64292;NS-49869.64294;NS-49869.64295;NS-49869.64296;NS-49869.77516;NS-49869.88361;NS-49869.89019;NS-49869.103727;NS-49869.103728;NS-49869.104580;NS-49869.112207;NS-49869.112838;NS-49869.118415;NS-49869.119955;NS-49869.121384;NS-49869.123955;NS-49869.106764;NS-49869.140875;NS-25013.0;NS-49869.161266;NS-63713.0;NS-49869.140458;NS-49869.153525;NS-49869.167253;NS…	K00012+K00012+K00012+K00012+K00012+K00012+K00012+K00012+K00012+K00012+K00012+K00012+K00012+K00012+K00012+K00012+K00012+K00012+K00326+K00326+K00326+K00621+K00770+K00770+K00770+K00770+K00844+K00844+K00844+K00844+K00844+K00844+K00844+K00844+K00844+K00844+K00847+K00847+K00847+K00847+K00847+K00847+K00847+K00847+K00847+K00847+K00847+K00847+K00847+K00847+K00847+K00847+K00847+K00963+K00963+K00965+K00966+…	https:\\www.genome.jp\dbget-bin\www_bget?map00520
Polyketide sugar unit biosynthesis	ko00523	1 out of 12416 0.00805412371134021%	5 out of 66411 0.00752887322883257%	0.644735	1	NS-49869.66585	K12451	https:\\www.genome.jp\dbget-bin\www_bget?map00523
Glycosaminoglycan degradation	ko00531	100 out of 12416 0.805412371134021%	453 out of 66411 0.682115914532231%	0.0387252	1	NS-3134.0;NS-49869.62806;NS-49869.65140;NS-49869.65141;NS-49869.69103;NS-49869.69105;NS-49869.69106;NS-49869.69109;NS-49869.83860;NS-49869.91969;NS-49869.95410;NS-49869.98241;NS-62579.1;NS-49869.135415;NS-49869.27239;NS-49869.74092;NS-49869.100020;NS-49869.117635;NS-49869.137274;NS-49869.151804;NS-49869.156935;NS-49869.161554;NS-49869.175678;NS-49869.193863;NS-49869.26073;NS-49869.54878;NS-49869.…	K01205+K01205+K01205+K01205+K01205+K01205+K01205+K01205+K01205+K01205+K01205+K01205+K01205+K01205+K01205+K07964+K07964+K07964+K07964+K07964+K07964+K07964+K07964+K07964+K07964+K10532+K10532+K10532+K10532+K10532+K10532+K10532+K10532+K12309+K12309+K12309+K12309+K12309+K12309+K12309+K12309+K12309+K12309+K12309+K12309+K12309+K12309+K12309+K12309+K12309+K12309+K12309+K12309+K12309+K12309+K12309+K12309+…	https:\\www.genome.jp\dbget-bin\www_bget?map00531
Glycerolipid metabolism	ko00561	221 out of 12416 1.77996134020619%	1095 out of 66411 1.64882323711433%	0.109415	1	NS-49869.63206;NS-49869.72891;NS-49869.92341;NS-60688.0;NS-69254.0;NS-13408.0;NS-49869.127376;NS-49869.136858;NS-49869.39721;NS-49869.58310;NS-49869.59113;NS-49869.69945;NS-49869.71516;NS-49869.71520;NS-49869.71525;NS-49869.76648;NS-49869.83567;NS-49869.86129;NS-49869.93381;NS-49869.96272;NS-49869.96581;NS-49869.100816;NS-49869.101444;NS-49869.103805;NS-49869.103806;NS-49869.104883;NS-49869.11311…	K00002+K00002+K00002+K00002+K00002+K00002+K00002+K00002+K00128+K00128+K00128+K00128+K00128+K00128+K00128+K00128+K00128+K00128+K00128+K00128+K00128+K00128+K00128+K00128+K00128+K00128+K00128+K00128+K00128+K00128+K00128+K00128+K00128+K00128+K00128+K00128+K00128+K00128+K00128+K00128+K00128+K00630+K00630+K00630+K00630+K00630+K00655+K00655+K00655+K00679+K00679+K00679+K00679+K00679+K00679+K00679+K00679+…	https:\\www.genome.jp\dbget-bin\www_bget?map00561
Inositol phosphate metabolism	ko00562	173 out of 12416 1.39336340206186%	930 out of 66411 1.40037042056286%	0.54282	1	NS-49869.63470;NS-49869.73926;NS-49869.104882;NS-49869.36714;NS-49869.75887;NS-49869.90017;NS-49869.90594;NS-73067.0;NS-49869.158493;NS-49869.196963;NS-49869.39193;NS-49869.135026;NS-49869.149413;NS-49869.149492;NS-49869.149493;NS-49869.150444;NS-49869.183718;NS-49869.21740;NS-49869.108937;NS-49869.206073;NS-49869.416;NS-49869.47612;NS-49869.64596;NS-49869.67761;NS-49869.69536;NS-49869.79385;NS-4…	K00010+K00010+K00010+K00010+K00140+K00140+K00140+K00140+K00140+K00140+K00469+K00469+K00469+K00469+K00469+K00469+K00469+K00469+K00888+K00888+K00889+K00889+K00889+K00889+K00889+K00889+K00889+K00889+K00889+K00889+K00889+K00889+K00889+K00889+K00889+K00889+K00913+K00913+K00913+K00913+K00913+K00913+K00913+K00914+K00914+K00914+K00914+K00915+K00915+K00915+K00915+K00915+K00915+K00921+K00921+K00921+K00921+…	https:\\www.genome.jp\dbget-bin\www_bget?map00562
Glycosylphosphatidylinositol (GPI)-anchor biosynthesis	ko00563	54 out of 12416 0.434922680412371%	408 out of 66411 0.614356055472738%	0.99872	1	NS-49869.67518;NS-43793.0;NS-49869.166759;NS-49869.292;NS-49869.66072;NS-49869.175610;NS-49869.57176;NS-49869.62763;NS-49869.63964;NS-49869.63965;NS-49869.88043;NS-49869.91250;NS-62881.0;NS-75924.0;NS-49869.102462;NS-49869.107168;NS-49869.114209;NS-49869.117358;NS-49869.117989;NS-49869.123682;NS-49869.133188;NS-49869.173432;NS-49869.181303;NS-49869.2526;NS-49869.29298;NS-49869.45130;NS-49869.7222…	K03434+K03434+K03434+K03434+K03857+K03857+K03860+K03860+K03860+K03860+K03860+K03860+K03860+K03860+K03860+K03860+K03860+K03860+K03860+K03860+K03860+K03860+K03860+K03860+K03860+K03861+K03861+K03861+K03861+K03861+K05283+K05283+K05283+K05283+K05283+K05283+K05284+K05284+K05285+K05285+K05285+K05286+K05287+K05287+K05287+K05288+K05288+K05289+K05291+K05293+K05293+K07541+K07542+K09658	https:\\www.genome.jp\dbget-bin\www_bget?map00563
Glycerophospholipid metabolism	ko00564	271 out of 12416 2.1826675257732%	1247 out of 66411 1.87770098327084%	0.00351515	0.488606	NS-49869.69478;NS-49869.74280;NS-49869.84799;NS-52210.1;NS-68550.2;NS-49869.101704;NS-49869.138104;NS-49869.146541;NS-49869.154253;NS-49869.158292;NS-49869.163726;NS-49869.200555;NS-49869.202516;NS-49869.206619;NS-49869.50185;NS-44883.0;NS-21946.0;NS-49869.158826;NS-49869.193951;NS-49869.19498;NS-49869.199451;NS-49869.87462;NS-49869.52375;NS-49869.68622;NS-49869.167911;NS-49869.176565;NS-49869.17…	K00006+K00006+K00006+K00006+K00006+K00006+K00006+K00006+K00006+K00006+K00006+K00006+K00006+K00006+K00111+K00111+K00111+K00111+K00111+K00111+K00111+K00550+K00630+K00630+K00630+K00630+K00630+K00655+K00655+K00655+K00894+K00894+K00894+K00901+K00901+K00901+K00901+K00901+K00901+K00901+K00901+K00901+K00901+K00901+K00901+K00901+K00967+K00967+K00967+K00967+K00967+K00967+K00967+K00967+K00968+K00968+K00968+…	https:\\www.genome.jp\dbget-bin\www_bget?map00564
Ether lipid metabolism	ko00565	69 out of 12416 0.555734536082474%	290 out of 66411 0.436674647272289%	0.0176105	1	NS-19396.0;NS-49869.24065;NS-29703.0;NS-49869.41447;NS-49869.53000;NS-49869.84113;NS-49869.92240;NS-55611.0;NS-49869.103524;NS-49869.103525;NS-49869.127932;NS-49869.141530;NS-49869.75246;NS-49869.75247;NS-49869.7965;NS-49869.7966;NS-49869.114092;NS-49869.115417;NS-49869.119661;NS-49869.121260;NS-49869.122071;NS-49869.122252;NS-49869.129393;NS-49869.142627;NS-49869.144322;NS-49869.153432;NS-49869.…	K00993+K00993+K00993+K01062+K01062+K01062+K01062+K01062+K01062+K01062+K01062+K01062+K01114+K01114+K01114+K01114+K01114+K01114+K01114+K01114+K01114+K01114+K01114+K01114+K01114+K01114+K01114+K01114+K01114+K01115+K01115+K01115+K01115+K01115+K01115+K01115+K01115+K01115+K01115+K01115+K01115+K01115+K01115+K01115+K01115+K01115+K01115+K01115+K01115+K01115+K01115+K06123+K06123+K06123+K06123+K06123+K13510+…	https:\\www.genome.jp\dbget-bin\www_bget?map00565
Arachidonic acid metabolism	ko00590	82 out of 12416 0.660438144329897%	328 out of 66411 0.493894083811417%	0.00277063	0.385118	NS-49869.48182;NS-49869.60087;NS-49869.73974;NS-49869.7459;NS-49869.92521;NS-5237.0;NS-9013.0;NS-49869.14418;NS-21181.0;NS-49869.26954;NS-49869.39071;NS-49869.47136;NS-49869.55391;NS-49869.61453;NS-49869.75243;NS-49869.86801;NS-49869.87146;NS-49869.92959;NS-49869.94183;NS-49869.96012;NS-49869.96014;NS-49869.96015;NS-49869.106019;NS-49869.107254;NS-49869.113179;NS-49869.116142;NS-49869.117129;NS-4…	K00079+K00079+K00079+K00079+K00079+K00079+K00079+K00079+K00079+K00079+K00432+K00432+K00432+K00432+K00432+K00432+K00432+K00432+K00432+K00432+K00432+K00432+K00432+K00432+K00432+K00432+K00432+K00432+K00432+K00432+K00432+K00432+K00432+K00432+K01254+K01254+K01254+K01254+K01254+K01254+K01254+K04097+K04097+K04097+K04097+K05309+K05309+K05309+K05309+K07418+K07418+K07418+K07418+K07418+K07418+K07418+K07425+…	https:\\www.genome.jp\dbget-bin\www_bget?map00590
Linoleic acid metabolism	ko00591	72 out of 12416 0.579896907216495%	327 out of 66411 0.49238830916565%	0.0723789	1	NS-49869.47724;NS-49869.68862;NS-49869.68863;NS-49869.68864;NS-49869.7606;NS-49869.86769;NS-49869.88626;NS-49869.88627;NS-49869.88628;NS-49869.99080;NS-49869.103494;NS-49869.105995;NS-49869.112213;NS-49869.112743;NS-49869.112744;NS-49869.112745;NS-49869.112753;NS-49869.113448;NS-49869.117074;NS-49869.125389;NS-49869.125816;NS-49869.127806;NS-49869.129331;NS-49869.139364;NS-49869.139366;NS-49869.1…	K00454+K00454+K00454+K00454+K00454+K00454+K00454+K00454+K00454+K00454+K00454+K00454+K00454+K00454+K00454+K00454+K00454+K00454+K00454+K00454+K00454+K00454+K00454+K00454+K00454+K00454+K00454+K00454+K07409+K07418+K07418+K07418+K07418+K07418+K07418+K07418+K14674+K14674+K15718+K15718+K15718+K15718+K15718+K15718+K15718+K15718+K15718+K15718+K15718+K15718+K15718+K15718+K15718+K15718+K15718+K15718+K15718+…	https:\\www.genome.jp\dbget-bin\www_bget?map00591
alpha-Linolenic acid metabolism	ko00592	137 out of 12416 1.10341494845361%	599 out of 66411 0.901959012814142%	0.00577559	0.802807	NS-49869.61130;NS-49869.66653;NS-49869.72701;NS-49869.78708;NS-49869.78709;NS-49869.172690;NS-49869.190868;NS-49869.49793;NS-49869.58443;NS-49869.62560;NS-49869.71689;NS-49869.72907;NS-49869.91821;NS-49869.93345;NS-49869.100752;NS-49869.102664;NS-49869.107952;NS-1471.0;NS-49869.132108;NS-49869.154282;NS-49869.175707;NS-49869.207916;NS-49869.47724;NS-49869.68862;NS-49869.68863;NS-49869.68864;NS-49…	K00224+K00224+K00224+K00224+K00224+K00224+K00224+K00232+K00232+K00232+K00232+K00232+K00232+K00232+K00232+K00232+K00232+K00232+K00232+K00232+K00232+K00232+K00454+K00454+K00454+K00454+K00454+K00454+K00454+K00454+K00454+K00454+K00454+K00454+K00454+K00454+K00454+K00454+K00454+K00454+K00454+K00454+K00454+K00454+K00454+K00454+K00454+K00454+K00454+K00454+K01723+K01723+K01723+K01723+K05894+K05894+K05894+…	https:\\www.genome.jp\dbget-bin\www_bget?map00592
Sphingolipid metabolism	ko00600	116 out of 12416 0.934278350515464%	740 out of 66411 1.11427323786722%	0.986292	1	NS-49869.66474;NS-49869.85345;NS-49869.91059;NS-49869.95027;NS-49869.146473;NS-49869.147618;NS-49869.164991;NS-49869.77452;NS-49869.141004;NS-49869.33420;NS-49869.147197;NS-49869.19687;NS-49869.41751;NS-49869.132149;NS-49869.72089;NS-49869.942;NS-49869.105777;NS-51275.0;NS-49869.205444;NS-49869.221122;NS-49869.109314;NS-49869.74685;NS-37171.0;NS-53610.1;NS-49869.114425;NS-49869.126016;NS-49869.51…	K00654+K00654+K00654+K00654+K00654+K00654+K00654+K01190+K01190+K01190+K01634+K01634+K04708+K04708+K04712+K04713+K04713+K04715+K04715+K04715+K04718+K07407+K07407+K07407+K07407+K07407+K12309+K12309+K12309+K12309+K12309+K12309+K12309+K12309+K12309+K12309+K12309+K12309+K12309+K12309+K12309+K12309+K12309+K12309+K12309+K12309+K12309+K12309+K12309+K12309+K12309+K12309+K12309+K12309+K12309+K12309+K12309+…	https:\\www.genome.jp\dbget-bin\www_bget?map00600
Glycosphingolipid biosynthesis - lacto and neolacto series	ko00601	3 out of 12416 0.0241623711340206%	12 out of 66411 0.0180692957491982%	0.395148	1	NS-49869.120796;NS-49869.155476;NS-49869.155477	K01988+K01988+K01988	https:\\www.genome.jp\dbget-bin\www_bget?map00601
Glycosphingolipid biosynthesis - globo and isoglobo series	ko00603	15 out of 12416 0.120811855670103%	121 out of 66411 0.182198732137748%	0.975798	1	NS-49869.120796;NS-49869.155476;NS-49869.155477;NS-49869.74685;NS-37171.0;NS-53610.1;NS-49869.114425;NS-49869.126016;NS-49869.127478;NS-49869.145747;NS-49869.168907;NS-49869.185562;NS-49869.213619;NS-49869.32034;NS-49869.36891	K01988+K01988+K01988+K07407+K07407+K07407+K07407+K07407+K12373+K12373+K12373+K12373+K12373+K12373+K12373	https:\\www.genome.jp\dbget-bin\www_bget?map00603
Glycosphingolipid biosynthesis - ganglio series	ko00604	67 out of 12416 0.539626288659794%	301 out of 66411 0.453238168375721%	0.0671421	1	NS-49869.51230;NS-49869.51231;NS-49869.55367;NS-49869.55456;NS-49869.56682;NS-49869.5913;NS-49869.59882;NS-49869.65853;NS-49869.67135;NS-49869.71530;NS-49869.73553;NS-49869.74139;NS-49869.87278;NS-49869.90008;NS-49869.92034;NS-49869.92702;NS-49869.95584;NS-49869.97337;NS-5632.0;NS-49869.101565;NS-49869.10248;NS-49869.104047;NS-49869.109362;NS-49869.112423;NS-49869.119940;NS-49869.120100;NS-49869.…	K12309+K12309+K12309+K12309+K12309+K12309+K12309+K12309+K12309+K12309+K12309+K12309+K12309+K12309+K12309+K12309+K12309+K12309+K12309+K12309+K12309+K12309+K12309+K12309+K12309+K12309+K12309+K12309+K12309+K12309+K12309+K12309+K12309+K12309+K12309+K12309+K12309+K12309+K12309+K12309+K12309+K12309+K12309+K12309+K12309+K12309+K12309+K12309+K12309+K12309+K12309+K12309+K12309+K12309+K12309+K12309+K12309+…	https:\\www.genome.jp\dbget-bin\www_bget?map00604
Pyruvate metabolism	ko00620	239 out of 12416 1.92493556701031%	1136 out of 66411 1.71055999759076%	0.0236953	1	NS-49869.3169;NS-49869.67107;NS-49869.94701;NS-49869.94702;NS-49869.104119;NS-49869.107686;NS-49869.85777;NS-49869.102302;NS-49869.105111;NS-49869.107243;NS-49869.2861;NS-49869.97779;NS-49869.100575;NS-49869.123990;NS-49869.139245;NS-49869.166338;NS-49869.166665;NS-49869.74876;NS-49869.112276;NS-49869.113755;NS-49869.114634;NS-49869.115052;NS-49869.123828;NS-49869.128998;NS-49869.130090;NS-49869.…	K00016+K00025+K00025+K00025+K00025+K00025+K00026+K00026+K00026+K00026+K00026+K00028+K00028+K00028+K00028+K00028+K00028+K00029+K00029+K00029+K00029+K00029+K00029+K00029+K00029+K00029+K00029+K00029+K00029+K00049+K00051+K00051+K00051+K00102+K00102+K00102+K00102+K00128+K00128+K00128+K00128+K00128+K00128+K00128+K00128+K00128+K00128+K00128+K00128+K00128+K00128+K00128+K00128+K00128+K00128+K00128+K00128+…	https:\\www.genome.jp\dbget-bin\www_bget?map00620
Glyoxylate and dicarboxylate metabolism	ko00630	210 out of 12416 1.69136597938144%	1091 out of 66411 1.64280013853127%	0.330195	1	NS-49869.67868;NS-49869.67107;NS-49869.94701;NS-49869.94702;NS-49869.104119;NS-49869.107686;NS-49869.85777;NS-49869.102302;NS-49869.105111;NS-49869.107243;NS-49869.2861;NS-49869.14786;NS-49869.99439;NS-49869.113861;NS-49869.120312;NS-49869.179446;NS-49869.186066;NS-72966.2;NS-49869.117106;NS-49869.121134;NS-49869.87038;NS-49869.114336;NS-49869.140150;NS-49869.84444;NS-49869.103979;NS-49869.126382…	K00015+K00025+K00025+K00025+K00025+K00025+K00026+K00026+K00026+K00026+K00026+K00049+K00122+K00122+K00122+K00122+K00122+K00281+K00281+K00281+K00284+K00284+K00284+K00382+K00382+K00382+K00382+K00600+K00600+K00600+K00600+K00600+K00600+K00600+K00600+K00600+K00600+K00600+K00600+K00600+K00600+K00600+K00600+K00600+K00600+K00605+K00605+K00605+K00605+K00605+K00605+K00605+K00626+K00626+K00626+K00626+K00626+…	https:\\www.genome.jp\dbget-bin\www_bget?map00630
Propanoate metabolism	ko00640	114 out of 12416 0.918170103092783%	633 out of 66411 0.953155350770204%	0.687291	1	NS-49869.3169;NS-49869.75887;NS-49869.90017;NS-49869.90594;NS-73067.0;NS-49869.158493;NS-49869.196963;NS-49869.91184;NS-49869.113585;NS-49869.117014;NS-49869.119657;NS-49869.125991;NS-49869.148698;NS-49869.7293;NS-49869.111087;NS-49869.126716;NS-49869.127978;NS-49869.49793;NS-49869.58443;NS-49869.62560;NS-49869.71689;NS-49869.72907;NS-49869.91821;NS-49869.93345;NS-49869.100752;NS-49869.102664;NS-…	K00016+K00140+K00140+K00140+K00140+K00140+K00140+K00166+K00166+K00166+K00166+K00166+K00166+K00167+K00167+K00167+K00167+K00232+K00232+K00232+K00232+K00232+K00232+K00232+K00232+K00232+K00232+K00232+K00232+K00232+K00232+K00232+K00382+K00382+K00382+K00382+K00626+K00626+K00626+K00626+K00626+K00626+K01578+K01578+K01578+K01692+K01692+K01895+K01895+K01895+K01895+K01895+K01899+K01899+K01900+K01900+K01961+…	https:\\www.genome.jp\dbget-bin\www_bget?map00640
Butanoate metabolism	ko00650	69 out of 12416 0.555734536082474%	373 out of 66411 0.56165394287091%	0.560016	1	NS-49869.86241;NS-49869.80462;NS-53163.0;NS-49869.154846;NS-49869.34698;NS-49869.99392;NS-49869.99393;NS-49869.102304;NS-49869.125603;NS-49869.139120;NS-49869.90015;NS-45392.0;NS-49869.121991;NS-49869.129159;NS-49869.161973;NS-49869.220572;NS-49869.221183;NS-49869.48527;NS-49869.54052;NS-49869.58379;NS-49869.70649;NS-49869.71623;NS-49869.91424;NS-49869.99835;NS-49869.102974;NS-49869.106083;NS-498…	K00022+K00074+K00074+K00074+K00074+K00109+K00109+K00109+K00109+K00109+K00626+K00626+K00626+K00626+K00626+K00626+K01027+K01580+K01580+K01580+K01580+K01580+K01580+K01580+K01580+K01580+K01580+K01580+K01580+K01580+K01580+K01580+K01580+K01580+K01580+K01580+K01580+K01640+K01640+K01640+K01640+K01640+K01640+K01640+K01641+K01652+K01653+K01653+K01653+K01653+K01653+K01653+K01692+K01692+K01913+K01913+K01913+…	https:\\www.genome.jp\dbget-bin\www_bget?map00650
C5-Branched dibasic acid metabolism	ko00660	8 out of 12416 0.0644329896907216%	63 out of 66411 0.0948638026832904%	0.92264	1	NS-49869.71334;NS-49869.112723;NS-49869.113135;NS-49869.117269;NS-49869.169932;NS-49869.193409;NS-49869.198122;NS-49869.133869	K01652+K01653+K01653+K01653+K01653+K01653+K01653+K01704	https:\\www.genome.jp\dbget-bin\www_bget?map00660
One carbon pool by folate	ko00670	57 out of 12416 0.459085051546392%	305 out of 66411 0.459261266958787%	0.524566	1	NS-49869.40872;NS-49869.94433;NS-49869.199059;NS-49869.203567;NS-49869.84871;NS-49869.87051;NS-49869.92272;NS-49869.93245;NS-49869.97959;NS-49869.100474;NS-49869.108179;NS-49869.108468;NS-49869.108470;NS-49869.114856;NS-49869.121435;NS-49869.124139;NS-49869.132346;NS-49869.132596;NS-49869.149142;NS-49869.149814;NS-49869.182619;NS-49869.31603;NS-49869.41945;NS-49869.80485;NS-49869.131831;NS-49869.…	K00288+K00288+K00288+K00288+K00600+K00600+K00600+K00600+K00600+K00600+K00600+K00600+K00600+K00600+K00600+K00600+K00600+K00600+K00600+K00600+K00600+K00600+K00601+K00601+K00601+K00601+K00601+K00602+K00602+K00602+K00602+K00604+K00604+K00605+K00605+K00605+K00605+K00605+K00605+K00605+K01433+K01433+K01934+K01934+K01934+K01934+K01934+K01934+K01934+K01934+K01934+K01934+K01938+K01938+K01938+K13998+K13998	https:\\www.genome.jp\dbget-bin\www_bget?map00670
Carbon fixation in photosynthetic organisms	ko00710	192 out of 12416 1.54639175257732%	802 out of 66411 1.20763126590474%	0.000117637	0.0163516	NS-49869.67107;NS-49869.94701;NS-49869.94702;NS-49869.104119;NS-49869.107686;NS-49869.85777;NS-49869.102302;NS-49869.105111;NS-49869.107243;NS-49869.2861;NS-49869.97779;NS-49869.100575;NS-49869.123990;NS-49869.139245;NS-49869.166338;NS-49869.166665;NS-49869.74876;NS-49869.112276;NS-49869.113755;NS-49869.114634;NS-49869.115052;NS-49869.123828;NS-49869.128998;NS-49869.130090;NS-49869.130092;NS-4986…	K00025+K00025+K00025+K00025+K00025+K00026+K00026+K00026+K00026+K00026+K00028+K00028+K00028+K00028+K00028+K00028+K00029+K00029+K00029+K00029+K00029+K00029+K00029+K00029+K00029+K00029+K00029+K00029+K00051+K00051+K00051+K00134+K00134+K00134+K00134+K00134+K00134+K00134+K00134+K00134+K00134+K00134+K00134+K00615+K00615+K00615+K00615+K00615+K00814+K00814+K00814+K00814+K00814+K00814+K00814+K00814+K00814+…	https:\\www.genome.jp\dbget-bin\www_bget?map00710
Thiamine metabolism	ko00730	68 out of 12416 0.547680412371134%	311 out of 66411 0.468295914833386%	0.0881249	1	NS-4345.0;NS-49869.38117;NS-49869.49071;NS-49869.51287;NS-49869.63115;NS-49869.82961;NS-49869.86163;NS-49869.86165;NS-49869.88240;NS-49869.96553;NS-9465.0;NS-48524.0;NS-49869.106497;NS-49869.117493;NS-49869.120256;NS-49869.121712;NS-49869.130600;NS-49869.153745;NS-49869.165702;NS-49869.173903;NS-49869.178224;NS-49869.127856;NS-68148.1;NS-75478.0;NS-49869.186895;NS-49869.64649;NS-49869.90669;NS-49…	K00878+K00939+K00939+K00939+K00939+K00939+K00939+K00939+K00939+K00939+K00939+K00939+K00939+K00939+K00939+K00939+K00939+K00939+K00939+K00939+K00939+K00949+K01077+K01077+K01077+K01662+K01662+K01662+K01662+K01662+K01662+K01662+K01662+K01662+K03146+K03146+K03146+K03146+K03146+K03146+K03146+K03146+K03146+K03146+K03146+K03147+K03147+K03147+K03147+K03147+K03147+K03707+K03707+K04487+K04487+K04487+K06928+…	https:\\www.genome.jp\dbget-bin\www_bget?map00730
Riboflavin metabolism	ko00740	50 out of 12416 0.40270618556701%	231 out of 66411 0.347833943172065%	0.143341	1	NS-49869.142101;NS-49869.64154;NS-49869.16788;NS-49869.175119;NS-49869.58272;NS-49869.71462;NS-49869.76524;NS-49869.104087;NS-49869.104088;NS-49869.132599;NS-49869.56287;NS-63780.0;NS-49869.146585;NS-49869.173865;NS-49869.176074;NS-49869.76956;NS-49869.116615;NS-49869.116666;NS-49869.201740;NS-49869.45644;NS-49869.47240;NS-49869.58422;NS-49869.58426;NS-49869.71660;NS-49869.112678;NS-49869.120881;…	K00794+K00953+K00953+K00953+K01513+K01513+K01513+K01513+K01513+K01513+K11752+K11752+K11752+K11752+K11752+K14379+K14379+K14379+K14379+K14652+K14652+K14652+K14652+K14652+K14652+K14652+K14652+K14652+K14652+K14652+K14652+K20860+K20860+K20884+K20884+K20884+K20884+K20884+K20884+K20884+K20884+K20884+K20884+K20884+K20884+K20884+K20884+K20884+K20884+K20884	https:\\www.genome.jp\dbget-bin\www_bget?map00740
Vitamin B6 metabolism	ko00750	31 out of 12416 0.249677835051546%	155 out of 66411 0.23339507009381%	0.369563	1	NS-49869.94149;NS-49869.121538;NS-49869.122639;NS-49869.26310;NS-57195.0;NS-49869.114078;NS-49869.117720;NS-49869.118529;NS-19119.0;NS-49869.52788;NS-49869.157349;NS-49869.172479;NS-49869.182340;NS-49869.125444;NS-49869.154681;NS-49869.150680;NS-49869.186605;NS-49869.78535;NS-49869.115127;NS-49869.120635;NS-49869.157994;NS-49869.35904;NS-57083.0;NS-61608.1;NS-45559.0;NS-49869.104558;NS-49869.1045…	K00275+K00275+K00275+K00275+K00831+K00831+K00831+K00831+K00831+K00868+K00868+K00868+K00868+K01733+K01733+K05275+K05275+K06215+K06215+K06215+K08681+K08681+K13248+K13248+K13248+K13248+K13248+K13248+K13248+K13248+K13248	https:\\www.genome.jp\dbget-bin\www_bget?map00750
Nicotinate and nicotinamide metabolism	ko00760	61 out of 12416 0.491301546391753%	401 out of 66411 0.603815632952372%	0.970978	1	NS-49869.29880;NS-49869.50328;NS-49869.53686;NS-49869.53688;NS-49869.64258;NS-49869.64259;NS-49869.64264;NS-49869.68770;NS-49869.7679;NS-49869.77751;NS-49869.121598;NS-49869.139809;NS-49869.156572;NS-49869.166661;NS-7980.0;NS-49869.110111;NS-49869.110112;NS-49869.137137;NS-49869.153299;NS-49869.153300;NS-49869.160365;NS-49869.196898;NS-49869.41165;NS-49869.58573;NS-49869.74960;NS-66034.0;NS-49869…	K00763+K00858+K00858+K00858+K00858+K00858+K00858+K00858+K00858+K00858+K00858+K00858+K00858+K00858+K01081+K01081+K01081+K01081+K01081+K01081+K01081+K01081+K01240+K01240+K01240+K01240+K01240+K01240+K01240+K01513+K01513+K01513+K01513+K01513+K01513+K03426+K03426+K03426+K03426+K03426+K03517+K03517+K03517+K03517+K03783+K03783+K03787+K03787+K03787+K03787+K03787+K03787+K03787+K03787+K06210+K11414+K11414+…	https:\\www.genome.jp\dbget-bin\www_bget?map00760
Pantothenate and CoA biosynthesis	ko00770	107 out of 12416 0.861791237113402%	521 out of 66411 0.784508590444354%	0.152514	1	NS-49869.86710;NS-49869.94684;NS-49869.108323;NS-49869.18134;NS-49869.39721;NS-49869.58310;NS-49869.59113;NS-49869.69945;NS-49869.71516;NS-49869.71520;NS-49869.71525;NS-49869.76648;NS-49869.83567;NS-49869.86129;NS-49869.93381;NS-49869.96272;NS-49869.96581;NS-49869.100816;NS-49869.101444;NS-49869.103805;NS-49869.103806;NS-49869.104883;NS-49869.113118;NS-49869.114625;NS-49869.116350;NS-49869.118198…	K00053+K00053+K00053+K00053+K00128+K00128+K00128+K00128+K00128+K00128+K00128+K00128+K00128+K00128+K00128+K00128+K00128+K00128+K00128+K00128+K00128+K00128+K00128+K00128+K00128+K00128+K00128+K00128+K00128+K00128+K00128+K00128+K00128+K00128+K00128+K00128+K00128+K00207+K00606+K00606+K00826+K00826+K00826+K00826+K00826+K00826+K00826+K00826+K00826+K00826+K00826+K00826+K00826+K00859+K00859+K00859+K00859+…	https:\\www.genome.jp\dbget-bin\www_bget?map00770
Biotin metabolism	ko00780	27 out of 12416 0.217461340206186%	193 out of 66411 0.290614506632937%	0.965618	1	NS-49869.44292;NS-49869.85719;NS-36886.0;NS-57542.0;NS-65575.0;NS-49869.106119;NS-49869.133200;NS-49869.135762;NS-49869.139374;NS-49869.23503;NS-49869.81882;NS-49869.82401;NS-49869.117654;NS-49869.121626;NS-49869.124835;NS-49869.130801;NS-49869.134842;NS-49869.133331;NS-49869.142890;NS-49869.38657;NS-49869.48612;NS-49869.35878;NS-49869.53073;NS-49869.79650;NS-49869.112283;NS-49869.124033;NS-49869…	K00059+K00059+K00059+K00059+K00059+K00059+K00059+K00059+K00059+K00059+K00208+K00208+K00208+K00208+K00208+K00208+K00208+K01012+K01012+K01942+K01942+K01942+K09458+K09458+K09458+K09458+K19562	https:\\www.genome.jp\dbget-bin\www_bget?map00780
Lipoic acid metabolism	ko00785	6 out of 12416 0.0483247422680412%	48 out of 66411 0.0722771829967927%	0.906692	1	NS-49869.104430;NS-49869.104733;NS-49869.143334;NS-49869.178191;NS-49869.123158;NS-49869.166466	K03644+K03644+K03801+K03801+K10105+K10105	https:\\www.genome.jp\dbget-bin\www_bget?map00785
Folate biosynthesis	ko00790	92 out of 12416 0.740979381443299%	454 out of 66411 0.683621689177998%	0.210602	1	NS-49869.48182;NS-49869.60087;NS-49869.73974;NS-49869.7459;NS-49869.92521;NS-5237.0;NS-9013.0;NS-49869.14418;NS-21181.0;NS-49869.26954;NS-68582.0;NS-19991.1;NS-68148.1;NS-75478.0;NS-49869.186895;NS-49869.146264;NS-49869.181979;NS-49869.44886;NS-49869.58316;NS-49869.90440;NS-49869.117716;NS-49869.119929;NS-49869.120771;NS-49869.120857;NS-49869.124015;NS-49869.124427;NS-49869.127571;NS-49869.134317…	K00079+K00079+K00079+K00079+K00079+K00079+K00079+K00079+K00079+K00079+K00357+K00500+K01077+K01077+K01077+K01113+K01113+K01307+K01307+K01307+K01307+K01307+K01307+K01307+K01307+K01307+K01307+K01307+K01307+K01307+K01307+K01307+K01307+K01307+K01307+K01495+K01495+K01633+K01633+K01633+K01633+K01724+K01724+K01724+K01724+K01724+K01930+K01930+K03635+K03637+K03637+K03639+K13998+K13998+K14652+K14652+K14652+…	https:\\www.genome.jp\dbget-bin\www_bget?map00790
Porphyrin and chlorophyll metabolism	ko00860	139 out of 12416 1.11952319587629%	724 out of 66411 1.09018084353496%	0.378236	1	NS-49869.81738;NS-49869.107361;NS-49869.117514;NS-49869.124686;NS-7545.0;NS-49869.109593;NS-49869.11928;NS-49869.148569;NS-49869.153846;NS-49869.176503;NS-49869.54126;NS-49869.77776;NS-49869.93457;NS-49869.11511;NS-49869.152803;NS-49869.158309;NS-49869.61217;NS-71316.0;NS-49869.88080;NS-49869.98894;NS-538.0;NS-73549.0;NS-49869.134252;NS-49869.134253;NS-49869.194118;NS-49869.69853;NS-49869.124190;…	K00218+K00218+K00218+K00218+K00228+K00228+K00228+K00228+K00228+K00228+K00231+K00231+K00231+K00231+K00231+K00231+K00643+K00643+K00699+K00699+K00699+K00699+K00699+K00699+K00699+K01599+K01599+K01599+K01599+K01698+K01698+K01698+K01719+K01719+K01719+K01749+K01764+K01772+K01772+K01772+K01772+K01772+K01772+K01772+K01772+K01772+K01772+K01845+K01845+K01845+K01845+K01885+K01885+K01885+K01885+K02257+K02257+…	https:\\www.genome.jp\dbget-bin\www_bget?map00860
Terpenoid backbone biosynthesis	ko00900	101 out of 12416 0.813466494845361%	550 out of 66411 0.828176055171583%	0.596723	1	NS-49869.102254;NS-49869.117766;NS-49869.135267;NS-49869.62320;NS-49869.116164;NS-49869.38481;NS-49869.90015;NS-45392.0;NS-49869.121991;NS-49869.129159;NS-49869.161973;NS-49869.220572;NS-67568.0;NS-49869.103094;NS-49869.57255;NS-49869.66208;NS-49869.69848;NS-49869.196680;NS-49869.3596;NS-49869.136062;NS-49869.141101;NS-49869.149863;NS-27403.0;NS-49869.219935;NS-49869.109615;NS-49869.89898;NS-4986…	K00021+K00021+K00021+K00099+K00099+K00587+K00626+K00626+K00626+K00626+K00626+K00626+K00787+K00787+K00919+K00919+K00919+K00919+K00919+K00938+K00938+K00938+K00991+K00991+K01597+K01641+K01662+K01662+K01662+K01662+K01662+K01662+K01662+K01662+K01662+K01770+K01770+K01823+K01823+K01823+K01823+K03526+K03526+K03526+K03526+K03526+K03526+K03526+K03526+K03527+K03527+K03527+K03527+K05906+K05954+K05955+K05955+…	https:\\www.genome.jp\dbget-bin\www_bget?map00900
Indole alkaloid biosynthesis	ko00901	26 out of 12416 0.209407216494845%	76 out of 66411 0.114438873078255%	0.000965133	0.134154	NS-49869.84307;NS-49869.119474;NS-49869.136186;NS-49869.162130;NS-49869.46683;NS-49869.50309;NS-49869.65106;NS-49869.69970;NS-49869.73809;NS-49869.75264;NS-49869.85086;NS-49869.91342;NS-49869.91343;NS-4436.0;NS-49869.104375;NS-49869.108723;NS-49869.115810;NS-49869.116573;NS-49869.117131;NS-49869.122858;NS-49869.123757;NS-49869.141177;NS-49869.206361;NS-49869.207659;NS-49869.26034;NS-49869.26881	K01593+K01593+K01593+K01593+K01757+K01757+K01757+K01757+K01757+K01757+K01757+K01757+K01757+K01757+K01757+K01757+K01757+K01757+K01757+K01757+K01757+K01757+K01757+K01757+K01757+K01757	https:\\www.genome.jp\dbget-bin\www_bget?map00901
Monoterpenoid biosynthesis	ko00902	29 out of 12416 0.233569587628866%	148 out of 66411 0.222854647573444%	0.422128	1	NS-49869.38162;NS-49869.41419;NS-49869.91093;NS-49869.97882;NS-49869.97883;NS-49869.108771;NS-49869.116383;NS-49869.145705;NS-49869.171549;NS-49869.47144;NS-46432.0;NS-49869.184921;NS-49869.113873;NS-49869.115520;NS-49869.115521;NS-49869.199370;NS-49869.39019;NS-49869.63424;NS-49869.70620;NS-49869.75716;NS-49869.128560;NS-49869.160078;NS-49869.186720;NS-49869.209517;NS-49869.90751;NS-49869.98563;…	K15095+K15095+K15095+K15095+K15095+K15095+K15095+K15095+K15095+K15096+K15096+K15096+K18108+K18108+K18108+K20618+K21374+K21374+K21374+K21374+K21374+K21374+K21374+K21374+K23810+K23810+K23810+K23810+K23810	https:\\www.genome.jp\dbget-bin\www_bget?map00902
Limonene and pinene degradation	ko00903	35 out of 12416 0.281894329896907%	144 out of 66411 0.216831548990378%	0.0558554	1	NS-49869.39721;NS-49869.58310;NS-49869.59113;NS-49869.69945;NS-49869.71516;NS-49869.71520;NS-49869.71525;NS-49869.76648;NS-49869.83567;NS-49869.86129;NS-49869.93381;NS-49869.96272;NS-49869.96581;NS-49869.100816;NS-49869.101444;NS-49869.103805;NS-49869.103806;NS-49869.104883;NS-49869.113118;NS-49869.114625;NS-49869.116350;NS-49869.118198;NS-49869.119190;NS-49869.121619;NS-49869.128721;NS-49869.142…	K00128+K00128+K00128+K00128+K00128+K00128+K00128+K00128+K00128+K00128+K00128+K00128+K00128+K00128+K00128+K00128+K00128+K00128+K00128+K00128+K00128+K00128+K00128+K00128+K00128+K00128+K00128+K00128+K00128+K00128+K00128+K00128+K00128+K01692+K01692	https:\\www.genome.jp\dbget-bin\www_bget?map00903
Diterpenoid biosynthesis	ko00904	50 out of 12416 0.40270618556701%	299 out of 66411 0.450226619084188%	0.829015	1	NS-49869.82168;NS-49869.106510;NS-49869.120982;NS-49869.128978;NS-49869.88122;NS-48144.0;NS-21865.0;NS-49869.91606;NS-49869.138061;NS-49869.43526;NS-49869.49345;NS-49869.52727;NS-49869.6523;NS-49869.69187;NS-49869.89716;NS-6348.0;NS-49869.100574;NS-49869.121944;NS-49869.125094;NS-18998.1;NS-21069.0;NS-49869.155814;NS-49869.167030;NS-49869.175207;NS-49869.178093;NS-49869.181665;NS-49869.183544;NS-…	K04122+K04122+K04122+K04122+K04123+K04123+K04123+K04124+K04124+K04125+K04125+K04125+K04125+K04125+K04125+K04125+K04125+K04125+K04125+K04125+K04125+K04125+K04125+K04125+K04125+K04125+K04125+K04125+K04125+K04125+K04125+K04125+K04125+K04125+K04125+K04125+K17961+K17961+K17961+K17961+K17961+K17961+K17961+K17961+K17961+K17961+K17961+K17961+K17982+K17982	https:\\www.genome.jp\dbget-bin\www_bget?map00904
Brassinosteroid biosynthesis	ko00905	16 out of 12416 0.128865979381443%	77 out of 66411 0.115944647724022%	0.363173	1	NS-49869.142361;NS-49869.97101;NS-49869.92167;NS-49869.92168;NS-49869.165556;NS-30738.0;NS-49869.42855;NS-49869.68042;NS-49869.83957;NS-49869.95592;NS-49869.95593;NS-49869.131312;NS-49869.150596;NS-49869.120010;NS-49869.120013;NS-49869.125872	K09588+K09590+K09591+K09591+K09591+K09591+K15639+K15639+K15639+K15639+K15639+K15639+K15639+K20623+K20623+K20623	https:\\www.genome.jp\dbget-bin\www_bget?map00905
Carotenoid biosynthesis	ko00906	73 out of 12416 0.587951030927835%	423 out of 66411 0.636942675159236%	0.793734	1	NS-49869.53846;NS-49869.84641;NS-49869.177626;NS-49869.31732;NS-49869.126685;NS-49869.136965;NS-49869.206013;NS-49869.47662;NS-49869.75654;NS-49869.109794;NS-49869.174298;NS-29402.0;NS-36184.0;NS-49869.102927;NS-49869.102928;NS-49869.102929;NS-49869.39971;NS-49869.70967;NS-49869.126424;NS-49869.149071;NS-49869.160054;NS-49869.1954;NS-49869.43559;NS-49869.66329;NS-49869.80962;NS-49869.118372;NS-49…	K00514+K00514+K00514+K00514+K02291+K02291+K02291+K02293+K02293+K02293+K02293+K02293+K06443+K06443+K06443+K06443+K09835+K09835+K09835+K09837+K09837+K09837+K09838+K09838+K09838+K09838+K09838+K09838+K09838+K09838+K09839+K09839+K09839+K09840+K09840+K09840+K09840+K09840+K09840+K09840+K09840+K09840+K09841+K09841+K09841+K09841+K09841+K09841+K09841+K09841+K09841+K09842+K09842+K09842+K09842+K09843+K09843+…	https:\\www.genome.jp\dbget-bin\www_bget?map00906
Zeatin biosynthesis	ko00908	73 out of 12416 0.587951030927835%	283 out of 66411 0.426134224751924%	0.00194585	0.270473	NS-49869.40006;NS-49869.54347;NS-49869.54348;NS-49869.74223;NS-49869.12864;NS-49869.134430;NS-49869.136261;NS-49869.13741;NS-49869.147107;NS-49869.150987;NS-49869.167547;NS-49869.189873;NS-49869.23719;NS-49869.24473;NS-49869.72170;NS-49869.155010;NS-49869.58682;NS-49869.46289;NS-49869.49457;NS-49869.51379;NS-49869.73663;NS-49869.77831;NS-49869.81254;NS-49869.84171;NS-49869.90089;NS-49869.90839;NS…	K00279+K00279+K00279+K00279+K00279+K00279+K00279+K00279+K00279+K00279+K00279+K00279+K00279+K00279+K00791+K00791+K10717+K13493+K13493+K13493+K13493+K13493+K13493+K13493+K13493+K13493+K13493+K13493+K13493+K13493+K13493+K13493+K13493+K13493+K13493+K13493+K13493+K13493+K13493+K13493+K13493+K13493+K13493+K13493+K13493+K13493+K13493+K13493+K13493+K13493+K13493+K13493+K13493+K13493+K13493+K13493+K13493+…	https:\\www.genome.jp\dbget-bin\www_bget?map00908
Sesquiterpenoid and triterpenoid biosynthesis	ko00909	35 out of 12416 0.281894329896907%	323 out of 66411 0.486365210582584%	0.99996	1	NS-49869.59753;NS-49869.119423;NS-49869.165222;NS-49869.115675;NS-49869.122132;NS-49869.47938;NS-49869.49921;NS-54449.0;NS-49869.101164;NS-49869.104242;NS-49869.120069;NS-49869.142015;NS-49869.154683;NS-49869.172361;NS-49869.177489;NS-49869.178885;NS-49869.193335;NS-49869.210616;NS-49869.210624;NS-49869.210625;NS-49869.217153;NS-49869.37214;NS-49869.80570;NS-49869.122349;NS-49869.187893;NS-49869.…	K00511+K00511+K00511+K00801+K00801+K14175+K14175+K14175+K14175+K14175+K14175+K14175+K14175+K14175+K14175+K14175+K14175+K14175+K14175+K14175+K14175+K14175+K15803+K15803+K15803+K15803+K15803+K15813+K15813+K15813+K15813+K15813+K15813+K15891+K15891	https:\\www.genome.jp\dbget-bin\www_bget?map00909
Nitrogen metabolism	ko00910	67 out of 12416 0.539626288659794%	341 out of 66411 0.513469154206382%	0.346493	1	NS-49869.55941;NS-49869.62469;NS-49869.62470;NS-49869.62471;NS-49869.100042;NS-49869.120204;NS-49869.129826;NS-49869.42063;NS-49869.82512;NS-49869.82680;NS-49869.8986;NS-49869.90696;NS-49869.94002;NS-49869.128003;NS-49869.161066;NS-49869.28899;NS-49869.87038;NS-49869.114336;NS-49869.140150;NS-49869.92943;NS-49869.128020;NS-49869.4851;NS-49869.210968;NS-49869.5004;NS-37052.0;NS-49869.90767;NS-4986…	K00261+K00261+K00261+K00261+K00261+K00261+K00261+K00264+K00264+K00264+K00264+K00264+K00264+K00264+K00264+K00264+K00284+K00284+K00284+K00366+K00366+K01455+K01455+K01673+K01673+K01673+K01673+K01673+K01673+K01673+K01674+K01674+K01674+K01674+K01674+K01674+K01674+K01725+K01725+K01915+K01915+K01915+K01915+K01915+K01915+K01915+K01915+K01915+K01915+K01915+K01915+K01915+K01915+K01915+K01915+K01915+K01915+…	https:\\www.genome.jp\dbget-bin\www_bget?map00910
Sulfur metabolism	ko00920	65 out of 12416 0.523518041237113%	407 out of 66411 0.612850280826971%	0.932602	1	NS-49869.55519;NS-49869.62988;NS-49869.62989;NS-49869.89975;NS-49869.205749;NS-49869.116557;NS-49869.129059;NS-49869.19128;NS-49869.63580;NS-49869.80213;NS-49869.46243;NS-49869.150523;NS-49869.76865;NS-49869.141317;NS-49869.71101;NS-49869.84999;NS-49869.93475;NS-49869.105047;NS-49869.122251;NS-49869.61669;NS-12106.0;NS-49869.114791;NS-1930.0;NS-49869.139633;NS-49869.191098;NS-24727.2;NS-49869.216…	K00387+K00387+K00387+K00387+K00387+K00640+K00640+K00640+K00641+K00641+K00860+K00860+K01011+K01011+K01082+K01082+K01082+K01082+K01082+K01738+K01738+K01738+K01738+K01738+K01738+K01738+K01738+K01738+K01738+K01739+K01739+K01739+K01739+K01739+K01739+K01739+K02045+K02045+K05907+K05907+K05907+K05907+K05907+K05907+K05907+K05907+K05907+K13034+K13034+K13034+K13811+K13811+K13811+K13811+K13811+K13811+K15422+…	https:\\www.genome.jp\dbget-bin\www_bget?map00920
Phenylpropanoid biosynthesis	ko00940	287 out of 12416 2.31153350515464%	1133 out of 66411 1.70604267365346%	1.62543e-08	2.25935e-06	NS-49869.57048;NS-49869.87627;NS-49869.90971;NS-49869.99471;NS-49869.120454;NS-49869.123191;NS-49869.129485;NS-49869.47190;NS-49869.47210;NS-49869.52646;NS-49869.57789;NS-49869.61312;NS-49869.64938;NS-49869.70441;NS-49869.75749;NS-49869.86671;NS-49869.91283;NS-49869.92935;NS-49869.95601;NS-49869.95878;NS-55423.0;NS-49869.101977;NS-49869.102006;NS-49869.102007;NS-49869.105474;NS-49869.105475;NS-49…	K00083+K00083+K00083+K00083+K00083+K00083+K00083+K00430+K00430+K00430+K00430+K00430+K00430+K00430+K00430+K00430+K00430+K00430+K00430+K00430+K00430+K00430+K00430+K00430+K00430+K00430+K00430+K00430+K00430+K00430+K00430+K00430+K00430+K00430+K00430+K00430+K00430+K00430+K00430+K00430+K00430+K00430+K00430+K00430+K00430+K00430+K00430+K00430+K00430+K00430+K00430+K00430+K00430+K00430+K00430+K00430+K00430+…	https:\\www.genome.jp\dbget-bin\www_bget?map00940
Flavonoid biosynthesis	ko00941	137 out of 12416 1.10341494845361%	385 out of 66411 0.579723238620108%	1.60982e-14	2.23765e-12	NS-49869.53734;NS-49869.53736;NS-49869.56082;NS-49869.64362;NS-49869.70949;NS-49869.85507;NS-49869.87103;NS-49869.93197;NS-49869.166276;NS-49869.167266;NS-49869.169830;NS-49869.71144;NS-49869.74664;NS-49869.107793;NS-49869.120024;NS-45096.0;NS-49869.111480;NS-49869.118454;NS-49869.118575;NS-49869.129351;NS-49869.27270;NS-49869.50685;NS-49869.53606;NS-49869.64108;NS-49869.84661;NS-49869.92977;NS-4…	K00475+K00475+K00475+K00475+K00475+K00475+K00475+K00475+K00475+K00475+K00475+K00487+K00487+K00487+K00487+K00588+K00588+K00588+K00588+K00588+K00588+K00660+K00660+K00660+K00660+K00660+K00660+K00660+K00660+K00660+K01859+K01859+K01859+K01859+K01859+K01859+K01859+K01859+K01859+K01859+K01859+K01859+K01859+K01859+K01859+K01859+K01859+K01859+K01859+K01859+K01859+K01859+K01859+K01859+K01859+K01859+K05277+…	https:\\www.genome.jp\dbget-bin\www_bget?map00941
Anthocyanin biosynthesis	ko00942	26 out of 12416 0.209407216494845%	63 out of 66411 0.0948638026832904%	2.80156e-05	0.00389417	NS-49869.51953;NS-49869.76904;NS-49869.130978;NS-49869.139810;NS-49869.141641;NS-49869.148060;NS-49869.181140;NS-49869.181141;NS-49869.4129;NS-49869.4130;NS-49869.45556;NS-49869.71032;NS-49869.71033;NS-63488.3;NS-49869.102601;NS-49869.62279;NS-49869.76440;NS-49869.107801;NS-49869.113700;NS-49869.11578;NS-49869.117274;NS-49869.123667;NS-49869.126065;NS-49869.157694;NS-49869.108267;NS-49869.23446	K12338+K12338+K12338+K12338+K12338+K12338+K12338+K12338+K12930+K12930+K12930+K12930+K12930+K12930+K12930+K12938+K12938+K12938+K12938+K12938+K12938+K12938+K12938+K12938+K17193+K17193	https:\\www.genome.jp\dbget-bin\www_bget?map00942
Isoflavonoid biosynthesis	ko00943	81 out of 12416 0.652384020618557%	248 out of 66411 0.373432112150096%	1.04221e-07	1.44867e-05	NS-49869.52195;NS-49869.52196;NS-49869.92422;NS-49869.94288;NS-49869.94289;NS-49869.94309;NS-49869.100965;NS-49869.106308;NS-49869.123866;NS-49869.132921;NS-49869.35281;NS-49869.85772;NS-49869.91731;NS-49869.100867;NS-49869.108799;NS-49869.118401;NS-49869.131364;NS-49869.137346;NS-49869.144256;NS-49869.159840;NS-49869.178965;NS-49869.191986;NS-49869.194353;NS-49869.29579;NS-49869.36066;NS-49869.1…	K13258+K13258+K13258+K13258+K13258+K13258+K13258+K13258+K13258+K13258+K13258+K13260+K13260+K13260+K13260+K13260+K13260+K13260+K13260+K13260+K13260+K13260+K13260+K13260+K13260+K13261+K13263+K13264+K13264+K13264+K13264+K13264+K13264+K13264+K13264+K13264+K13264+K13264+K13264+K13264+K13264+K13264+K13264+K13264+K13264+K13264+K13264+K13264+K13264+K13264+K13264+K13264+K13264+K13264+K13264+K13264+K13264+…	https:\\www.genome.jp\dbget-bin\www_bget?map00943
Flavone and flavonol biosynthesis	ko00944	44 out of 12416 0.354381443298969%	120 out of 66411 0.180692957491982%	2.80994e-06	0.000390582	NS-49869.47970;NS-49869.48379;NS-49869.49269;NS-49869.70991;NS-49869.129947;NS-49869.169446;NS-49869.184616;NS-49869.186685;NS-49869.195840;NS-49869.203579;NS-49869.29965;NS-49869.33862;NS-49869.113832;NS-49869.116216;NS-49869.4822;NS-49869.57002;NS-49869.60302;NS-49869.74085;NS-49869.87938;NS-49869.92689;NS-49869.97378;NS-49869.9975;NS-71932.0;NS-49869.100917;NS-49869.101578;NS-49869.103214;NS-4…	K05280+K05280+K05280+K05280+K05280+K05280+K05280+K05280+K05280+K05280+K05280+K05280+K13080+K13080+K13264+K13264+K13264+K13264+K13264+K13264+K13264+K13264+K13264+K13264+K13264+K13264+K13264+K13264+K13264+K13264+K13264+K13264+K13264+K13264+K13264+K13264+K13264+K13264+K13264+K13264+K13264+K13264+K13264+K13264	https:\\www.genome.jp\dbget-bin\www_bget?map00944
Stilbenoid, diarylheptanoid and gingerol biosynthesis	ko00945	50 out of 12416 0.40270618556701%	170 out of 66411 0.255981689780307%	0.000467731	0.0650146	NS-49869.71144;NS-49869.74664;NS-49869.107793;NS-49869.120024;NS-45096.0;NS-49869.111480;NS-49869.118454;NS-49869.118575;NS-49869.129351;NS-49869.27270;NS-49869.103350;NS-49869.111288;NS-49869.111295;NS-49869.111296;NS-49869.121551;NS-23394.0;NS-49869.52348;NS-49869.75473;NS-49869.81098;NS-49869.91106;NS-49869.94181;NS-49869.96747;NS-58852.0;NS-10600.0;NS-49869.103343;NS-49869.103344;NS-49869.103…	K00487+K00487+K00487+K00487+K00588+K00588+K00588+K00588+K00588+K00588+K09754+K09754+K09754+K09754+K09754+K09754+K13065+K13065+K13065+K13065+K13065+K13065+K13065+K13065+K13065+K13065+K13065+K13065+K13065+K13065+K13065+K13065+K13065+K13065+K13065+K13065+K13065+K13065+K13065+K13065+K13065+K13065+K13065+K13065+K13065+K13065+K13065+K16040+K16040+K16040	https:\\www.genome.jp\dbget-bin\www_bget?map00945
Isoquinoline alkaloid biosynthesis	ko00950	97 out of 12416 0.78125%	434 out of 66411 0.653506196262667%	0.030921	1	NS-49869.44809;NS-49869.64398;NS-49869.90926;NS-49869.95694;NS-49869.101600;NS-49869.113091;NS-49869.116202;NS-49869.116923;NS-49869.118758;NS-49869.13930;NS-49869.165549;NS-49869.107058;NS-49869.46700;NS-49869.48784;NS-32001.0;NS-49869.68681;NS-49869.70014;NS-49869.75394;NS-49869.85984;NS-49869.101290;NS-49869.106913;NS-49869.120748;NS-49869.130487;NS-49869.148898;NS-49869.171074;NS-49869.176620…	K00276+K00276+K00276+K00276+K00276+K00276+K00276+K00276+K00276+K00276+K00276+K00811+K00815+K00815+K00815+K00815+K00815+K00815+K00815+K00815+K00815+K00815+K00815+K00815+K00815+K00815+K00815+K00815+K01593+K01593+K01593+K01593+K01742+K01742+K13390+K13390+K13390+K13390+K13390+K13390+K13390+K13390+K13390+K13390+K13390+K13390+K13390+K13390+K13390+K13390+K13390+K13390+K13396+K13396+K13396+K13396+K14454+…	https:\\www.genome.jp\dbget-bin\www_bget?map00950
Tropane, piperidine and pyridine alkaloid biosynthesis	ko00960	95 out of 12416 0.76514175257732%	478 out of 66411 0.719760280676394%	0.270211	1	NS-49869.44809;NS-49869.64398;NS-49869.90926;NS-49869.95694;NS-49869.101600;NS-49869.113091;NS-49869.116202;NS-49869.116923;NS-49869.118758;NS-49869.13930;NS-49869.165549;NS-49869.107058;NS-49869.46700;NS-49869.48784;NS-32001.0;NS-49869.68681;NS-49869.70014;NS-49869.75394;NS-49869.85984;NS-49869.101290;NS-49869.106913;NS-49869.120748;NS-49869.130487;NS-49869.148898;NS-49869.171074;NS-49869.176620…	K00276+K00276+K00276+K00276+K00276+K00276+K00276+K00276+K00276+K00276+K00276+K00811+K00815+K00815+K00815+K00815+K00815+K00815+K00815+K00815+K00815+K00815+K00815+K00815+K00815+K00815+K00815+K00815+K00817+K00817+K00817+K00817+K08081+K08081+K08081+K08081+K08081+K08081+K08081+K08081+K08081+K08081+K08081+K08081+K08081+K08081+K08081+K08081+K08081+K08081+K08081+K08081+K08081+K08081+K08081+K08081+K08081+…	https:\\www.genome.jp\dbget-bin\www_bget?map00960
Betalain biosynthesis	ko00965	13 out of 12416 0.104703608247423%	52 out of 66411 0.0783002815798588%	0.160761	1	NS-49869.95845;NS-49869.84307;NS-49869.119474;NS-49869.136186;NS-49869.162130;NS-49869.97972;NS-75946.1;NS-49869.112844;NS-49869.122990;NS-49869.133102;NS-49869.139664;NS-49869.201067;NS-49869.201068	K00545+K01593+K01593+K01593+K01593+K15777+K15777+K15777+K15777+K15777+K15777+K15777+K15777	https:\\www.genome.jp\dbget-bin\www_bget?map00965
Glucosinolate biosynthesis	ko00966	17 out of 12416 0.136920103092784%	81 out of 66411 0.121967746307088%	0.340255	1	NS-49869.47306;NS-49869.89713;NS-49869.107075;NS-49869.107077;NS-49869.109023;NS-49869.112158;NS-49869.112164;NS-49869.121224;NS-49869.123515;NS-49869.131244;NS-49869.137811;NS-49869.143614;NS-49869.159193;NS-49869.65083;NS-49869.93879;NS-49869.105664;NS-49869.88905	K00826+K00826+K00826+K00826+K00826+K00826+K00826+K00826+K00826+K00826+K00826+K00826+K00826+K11820+K11820+K11820+K11821	https:\\www.genome.jp\dbget-bin\www_bget?map00966
Aminoacyl-tRNA biosynthesis	ko00970	141 out of 12416 1.13563144329897%	1158 out of 66411 1.74368703979762%	1	1	NS-6312.0;NS-49869.158665;NS-49869.69326;NS-49869.97366;NS-61990.0;NS-49869.107998;NS-49869.86369;NS-49869.164263;NS-49869.177365;NS-49869.163881;NS-49869.53364;NS-49869.62590;NS-49869.82548;NS-49869.118071;NS-49869.118072;NS-49869.124694;NS-49869.131764;NS-49869.95293;NS-14287.0;NS-49869.120028;NS-49869.122120;NS-49869.124106;NS-49869.136453;NS-49869.143546;NS-49869.150851;NS-49869.151234;NS-498…	K00604+K00604+K01866+K01866+K01866+K01866+K01867+K01867+K01867+K01868+K01869+K01869+K01869+K01869+K01869+K01869+K01869+K01870+K01870+K01870+K01870+K01870+K01870+K01870+K01870+K01870+K01870+K01872+K01872+K01872+K01872+K01873+K01873+K01873+K01873+K01873+K01873+K01873+K01873+K01873+K01873+K01874+K01876+K01876+K01876+K01876+K01876+K01876+K01876+K01876+K01876+K01876+K01876+K01876+K01880+K01880+K01881+…	https:\\www.genome.jp\dbget-bin\www_bget?map00970
Biosynthesis of various secondary metabolites - part 2	ko00998	1 out of 12416 0.00805412371134021%	11 out of 66411 0.0165635211034317%	0.897396	1	NS-26271.0	K21568	https:\\www.genome.jp\dbget-bin\www_bget?map00998
Biosynthesis of unsaturated fatty acids	ko01040	50 out of 12416 0.40270618556701%	261 out of 66411 0.39300718254506%	0.448967	1	NS-49869.49793;NS-49869.58443;NS-49869.62560;NS-49869.71689;NS-49869.72907;NS-49869.91821;NS-49869.93345;NS-49869.100752;NS-49869.102664;NS-49869.107952;NS-1471.0;NS-49869.132108;NS-49869.154282;NS-49869.175707;NS-49869.207916;NS-46503.1;NS-49869.121597;NS-16574.0;NS-49869.131681;NS-49869.204723;NS-49869.87064;NS-49869.87124;NS-49869.122007;NS-49869.129317;NS-49869.73107;NS-49869.81804;NS-49869.9…	K00232+K00232+K00232+K00232+K00232+K00232+K00232+K00232+K00232+K00232+K00232+K00232+K00232+K00232+K00232+K00507+K00507+K00507+K00507+K00507+K01068+K01068+K01068+K01068+K03921+K03921+K03921+K03921+K03921+K03921+K07513+K07513+K07513+K07513+K07513+K08764+K10249+K10249+K10251+K10251+K10251+K10251+K10251+K10251+K10251+K10251+K10256+K10256+K10258+K10258	https:\\www.genome.jp\dbget-bin\www_bget?map01040
Metabolic pathways	ko01100	5691 out of 12416 45.8360180412371%	28743 out of 66411 43.2804806432669%	8.54368e-10	1.18757e-07	NS-49869.60687;NS-49869.147474;NS-49869.63206;NS-49869.72891;NS-49869.92341;NS-60688.0;NS-69254.0;NS-13408.0;NS-49869.127376;NS-49869.136858;NS-49869.48764;NS-49869.65467;NS-49869.85543;NS-49869.90061;NS-49869.92209;NS-49869.98277;NS-52226.0;NS-49869.125512;NS-49869.131911;NS-49869.179889;NS-49869.26406;NS-49869.63470;NS-49869.73926;NS-49869.104882;NS-49869.36714;NS-49869.44597;NS-49869.64290;NS-…	K00001+K00001+K00002+K00002+K00002+K00002+K00002+K00002+K00002+K00002+K00003+K00003+K00003+K00008+K00008+K00008+K00008+K00008+K00008+K00008+K00008+K00010+K00010+K00010+K00010+K00012+K00012+K00012+K00012+K00012+K00012+K00012+K00012+K00012+K00012+K00012+K00012+K00012+K00012+K00012+K00012+K00012+K00012+K00013+K00013+K00013+K00015+K00016+K00020+K00020+K00020+K00020+K00020+K00020+K00020+K00020+K00020+…	https:\\www.genome.jp\dbget-bin\www_bget?map01100
Biosynthesis of secondary metabolites	ko01110	3165 out of 12416 25.4913015463918%	14680 out of 66411 22.1047717998524%	6.65227e-10	9.24666e-08	NS-49869.60687;NS-49869.147474;NS-49869.63206;NS-49869.72891;NS-49869.92341;NS-60688.0;NS-69254.0;NS-13408.0;NS-49869.127376;NS-49869.136858;NS-49869.48764;NS-49869.65467;NS-49869.85543;NS-49869.69478;NS-49869.74280;NS-49869.84799;NS-52210.1;NS-68550.2;NS-49869.101704;NS-49869.138104;NS-49869.146541;NS-49869.154253;NS-49869.158292;NS-49869.163726;NS-49869.200555;NS-49869.202516;NS-49869.206619;NS…	K00001+K00001+K00002+K00002+K00002+K00002+K00002+K00002+K00002+K00002+K00003+K00003+K00003+K00006+K00006+K00006+K00006+K00006+K00006+K00006+K00006+K00006+K00006+K00006+K00006+K00006+K00006+K00010+K00010+K00010+K00010+K00013+K00013+K00013+K00015+K00016+K00021+K00021+K00021+K00022+K00025+K00025+K00025+K00025+K00025+K00026+K00026+K00026+K00026+K00026+K00030+K00030+K00030+K00030+K00030+K00030+K00031+…	https:\\www.genome.jp\dbget-bin\www_bget?map01110
Carbon metabolism	ko01200	689 out of 12416 5.5492912371134%	3396 out of 66411 5.11361069702308%	0.00815576	1	NS-49869.67107;NS-49869.94701;NS-49869.94702;NS-49869.104119;NS-49869.107686;NS-49869.85777;NS-49869.102302;NS-49869.105111;NS-49869.107243;NS-49869.2861;NS-49869.97779;NS-49869.100575;NS-49869.123990;NS-49869.139245;NS-49869.166338;NS-49869.166665;NS-49869.74876;NS-49869.112276;NS-49869.113755;NS-49869.114634;NS-49869.115052;NS-49869.123828;NS-49869.128998;NS-49869.130090;NS-49869.130092;NS-4986…	K00025+K00025+K00025+K00025+K00025+K00026+K00026+K00026+K00026+K00026+K00028+K00028+K00028+K00028+K00028+K00028+K00029+K00029+K00029+K00029+K00029+K00029+K00029+K00029+K00029+K00029+K00029+K00029+K00030+K00030+K00030+K00030+K00030+K00030+K00031+K00031+K00031+K00031+K00031+K00031+K00031+K00031+K00031+K00031+K00031+K00033+K00033+K00033+K00033+K00033+K00033+K00033+K00036+K00036+K00036+K00036+K00036+…	https:\\www.genome.jp\dbget-bin\www_bget?map01200
2-Oxocarboxylic acid metabolism	ko01210	189 out of 12416 1.5222293814433%	893 out of 66411 1.3446567586695%	0.0327527	1	NS-49869.82959;NS-6090.0;NS-65680.0;NS-49869.127110;NS-49869.142703;NS-49869.183484;NS-49869.38404;NS-49869.64931;NS-49869.71995;NS-49869.71997;NS-49869.81128;NS-69174.0;NS-49869.105461;NS-49869.112651;NS-49869.112980;NS-17177.0;NS-49869.158557;NS-49869.86710;NS-49869.94684;NS-49869.108323;NS-49869.18134;NS-49869.52578;NS-49869.62480;NS-49869.79104;NS-49869.102545;NS-49869.160082;NS-49869.110561;…	K00030+K00030+K00030+K00030+K00030+K00030+K00031+K00031+K00031+K00031+K00031+K00031+K00031+K00031+K00031+K00031+K00031+K00053+K00053+K00053+K00053+K00133+K00133+K00133+K00133+K00133+K00145+K00145+K00620+K00620+K00620+K00620+K00620+K00620+K00811+K00814+K00814+K00814+K00814+K00814+K00814+K00814+K00814+K00814+K00818+K00826+K00826+K00826+K00826+K00826+K00826+K00826+K00826+K00826+K00826+K00826+K00826+…	https:\\www.genome.jp\dbget-bin\www_bget?map01210
Fatty acid metabolism	ko01212	175 out of 12416 1.40947164948454%	962 out of 66411 1.44855520922739%	0.669693	1	NS-49869.86241;NS-49869.44292;NS-49869.85719;NS-36886.0;NS-57542.0;NS-65575.0;NS-49869.106119;NS-49869.133200;NS-49869.135762;NS-49869.139374;NS-49869.23503;NS-49869.81882;NS-49869.82401;NS-49869.117654;NS-49869.121626;NS-49869.124835;NS-49869.130801;NS-49869.134842;NS-49869.49793;NS-49869.58443;NS-49869.62560;NS-49869.71689;NS-49869.72907;NS-49869.91821;NS-49869.93345;NS-49869.100752;NS-49869.10…	K00022+K00059+K00059+K00059+K00059+K00059+K00059+K00059+K00059+K00059+K00059+K00208+K00208+K00208+K00208+K00208+K00208+K00208+K00232+K00232+K00232+K00232+K00232+K00232+K00232+K00232+K00232+K00232+K00232+K00232+K00232+K00232+K00232+K00249+K00249+K00249+K00249+K00507+K00507+K00507+K00507+K00507+K00626+K00626+K00626+K00626+K00626+K00626+K00648+K00648+K00665+K00665+K00665+K00665+K01074+K01074+K01074+…	https:\\www.genome.jp\dbget-bin\www_bget?map01212
Biosynthesis of amino acids	ko01230	650 out of 12416 5.23518041237113%	3059 out of 66411 4.60616464139977%	0.000140937	0.0195903	NS-49869.48764;NS-49869.65467;NS-49869.85543;NS-49869.44878;NS-49869.67832;NS-49869.96152;NS-49869.82959;NS-6090.0;NS-65680.0;NS-49869.127110;NS-49869.142703;NS-49869.183484;NS-49869.38404;NS-49869.64931;NS-49869.71995;NS-49869.71997;NS-49869.81128;NS-69174.0;NS-49869.105461;NS-49869.112651;NS-49869.112980;NS-17177.0;NS-49869.158557;NS-49869.86710;NS-49869.94684;NS-49869.108323;NS-49869.18134;NS-…	K00003+K00003+K00003+K00013+K00013+K00013+K00030+K00030+K00030+K00030+K00030+K00030+K00031+K00031+K00031+K00031+K00031+K00031+K00031+K00031+K00031+K00031+K00031+K00053+K00053+K00053+K00053+K00058+K00058+K00058+K00058+K00058+K00058+K00058+K00058+K00058+K00133+K00133+K00133+K00133+K00133+K00134+K00134+K00134+K00134+K00134+K00134+K00134+K00134+K00134+K00134+K00134+K00134+K00145+K00145+K00264+K00264+…	https:\\www.genome.jp\dbget-bin\www_bget?map01230
ABC transporters	ko02010	161 out of 12416 1.29671391752577%	963 out of 66411 1.45006098387315%	0.949671	1	NS-49869.93597;NS-49869.147863;NS-49869.51720;NS-49869.69835;NS-49869.112710;NS-49869.147544;NS-49869.50222;NS-49869.69923;NS-49869.133021;NS-49869.212029;NS-49869.38507;NS-49869.43351;NS-49869.50467;NS-49869.53233;NS-49869.53235;NS-49869.53630;NS-49869.62620;NS-49869.68102;NS-49869.76513;NS-49869.83601;NS-49869.85254;NS-49869.89455;NS-49869.89456;NS-49869.96282;NS-49869.96566;NS-49869.96984;NS-5…	K02045+K02045+K05643+K05643+K05643+K05656+K05657+K05657+K05657+K05657+K05658+K05658+K05658+K05658+K05658+K05658+K05658+K05658+K05658+K05658+K05658+K05658+K05658+K05658+K05658+K05658+K05658+K05658+K05658+K05658+K05658+K05658+K05658+K05658+K05658+K05658+K05658+K05658+K05658+K05658+K05658+K05658+K05658+K05658+K05658+K05658+K05658+K05658+K05658+K05658+K05658+K05658+K05662+K05665+K05665+K05665+K05665+…	https:\\www.genome.jp\dbget-bin\www_bget?map02010
Ribosome biogenesis in eukaryotes	ko03008	227 out of 12416 1.82828608247423%	1503 out of 66411 2.26317929258707%	0.999907	1	NS-49869.184945;NS-49869.73375;NS-66177.0;NS-49513.0;NS-49869.107986;NS-49869.120810;NS-49869.165251;NS-49869.118831;NS-49869.135257;NS-49869.136877;NS-49869.157905;NS-49869.163549;NS-49869.6018;NS-49869.124009;NS-49869.125774;NS-49869.132326;NS-49869.146551;NS-49869.151081;NS-49869.214724;NS-49869.200945;NS-49869.55640;NS-49869.92587;NS-49869.106848;NS-49869.62781;NS-49869.83888;NS-49869.90823;N…	K01164+K03097+K03097+K03097+K03097+K03097+K03097+K03115+K03115+K03115+K03115+K03115+K03264+K03264+K03264+K03264+K03264+K03264+K03264+K03537+K03538+K03538+K03538+K03539+K03539+K03539+K03539+K06943+K06943+K06943+K06943+K06943+K06943+K06943+K06943+K06943+K06943+K06943+K06943+K06943+K06943+K06943+K06943+K06943+K06943+K06943+K06943+K06943+K06943+K06943+K06943+K06943+K06943+K06943+K06943+K06943+K06943+…	https:\\www.genome.jp\dbget-bin\www_bget?map03008
Ribosome	ko03010	519 out of 12416 4.18009020618557%	2652 out of 66411 3.9933143605728%	0.124693	1	NS-49869.83919;NS-49869.92017;NS-49869.124889;NS-49869.126575;NS-49869.140551;NS-49869.143816;NS-49869.83494;NS-67526.0;NS-49869.104972;NS-49869.109354;NS-49869.117002;NS-49869.97025;NS-49869.119238;NS-49869.141599;NS-49869.207383;NS-49869.112250;NS-49869.112257;NS-49869.11299;NS-49869.86868;NS-49869.109424;NS-49869.136360;NS-49869.147057;NS-49869.25767;NS-49869.66511;NS-49869.92770;NS-49869.1268…	K02863+K02863+K02863+K02863+K02863+K02863+K02865+K02865+K02865+K02865+K02865+K02866+K02866+K02866+K02867+K02868+K02868+K02868+K02870+K02871+K02871+K02871+K02871+K02872+K02872+K02872+K02873+K02873+K02873+K02873+K02873+K02873+K02873+K02874+K02874+K02875+K02875+K02875+K02875+K02875+K02875+K02875+K02875+K02876+K02876+K02876+K02876+K02876+K02877+K02877+K02877+K02877+K02880+K02880+K02880+K02880+K02880+…	https:\\www.genome.jp\dbget-bin\www_bget?map03010
RNA transport	ko03013	363 out of 12416 2.9236469072165%	2463 out of 66411 3.70872295252293%	1	1	NS-49869.61820;NS-49869.69018;NS-49869.79228;NS-49869.131898;NS-49869.153863;NS-49869.154449;NS-49869.169842;NS-49869.186715;NS-49869.163186;NS-49869.184945;NS-49869.40236;NS-49869.74815;NS-44250.0;NS-49869.113816;NS-49869.115028;NS-49869.118804;NS-49869.120767;NS-17984.0;NS-49869.164132;NS-49869.187545;NS-49869.89614;NS-49869.98316;NS-49869.103021;NS-49869.103037;NS-49869.106978;NS-49869.110926;…	K00784+K00784+K00784+K00784+K00784+K00784+K00784+K00784+K00974+K01164+K02516+K03113+K03113+K03113+K03113+K03113+K03113+K03113+K03113+K03113+K03231+K03231+K03231+K03231+K03231+K03231+K03231+K03231+K03231+K03231+K03231+K03231+K03231+K03231+K03231+K03231+K03231+K03231+K03231+K03236+K03237+K03238+K03238+K03238+K03238+K03238+K03238+K03238+K03239+K03239+K03239+K03239+K03239+K03240+K03240+K03240+K03240+…	https:\\www.genome.jp\dbget-bin\www_bget?map03013
mRNA surveillance pathway	ko03015	248 out of 12416 1.99742268041237%	1483 out of 66411 2.23306379967174%	0.978616	1	NS-49869.41803;NS-49869.82828;NS-49869.88119;NS-49869.153805;NS-4250.0;NS-49869.114262;NS-49869.55889;NS-49869.76278;NS-49869.95754;NS-596.0;NS-49869.118587;NS-49869.161682;NS-49869.16234;NS-49869.166977;NS-49869.80057;NS-49869.129659;NS-49869.188531;NS-49869.189511;NS-49869.78332;NS-49869.79911;NS-49869.94285;NS-49869.159882;NS-49869.161186;NS-49869.60670;NS-49869.82043;NS-49869.83490;NS-49869.8…	K00565+K00565+K00565+K00565+K03265+K03265+K03267+K03267+K03267+K03267+K03267+K03267+K03267+K03267+K03456+K03456+K03456+K03456+K04354+K04354+K04354+K04354+K04354+K04382+K04382+K04382+K04382+K04382+K04382+K04382+K04382+K04382+K04382+K06100+K06100+K06100+K06100+K06100+K06269+K06269+K06269+K06269+K06269+K06269+K06269+K06269+K06269+K06269+K06269+K06269+K06965+K06965+K06965+K06965+K06965+K11583+K11583+…	https:\\www.genome.jp\dbget-bin\www_bget?map03015
RNA degradation	ko03018	232 out of 12416 1.86855670103093%	1659 out of 66411 2.49808013732665%	1	1	NS-49869.70992;NS-49869.70993;NS-49869.82812;NS-49869.106585;NS-49869.114219;NS-49869.122530;NS-49869.127477;NS-49869.133215;NS-49869.133991;NS-49869.138031;NS-49869.140514;NS-49869.153206;NS-49869.155765;NS-49869.171397;NS-49869.186186;NS-49869.198238;NS-49869.203556;NS-49869.214910;NS-49869.30344;NS-49869.38235;NS-49869.39396;NS-49869.69838;NS-49869.7415;NS-49869.4620;NS-49869.130405;NS-49869.1…	K00850+K00850+K00850+K00850+K00850+K00850+K00850+K00850+K00850+K00850+K00850+K00850+K00850+K00850+K00850+K00850+K00850+K00850+K00850+K00962+K00962+K00962+K00962+K01148+K01148+K01148+K01148+K01148+K01148+K01148+K01148+K01148+K01148+K01148+K01148+K01148+K01148+K01689+K01689+K01689+K01689+K01689+K01689+K01689+K01689+K01689+K01689+K01689+K01689+K01689+K01689+K01689+K01689+K01689+K01689+K01689+K03514+…	https:\\www.genome.jp\dbget-bin\www_bget?map03018
RNA polymerase	ko03020	88 out of 12416 0.708762886597938%	702 out of 66411 1.05705380132809%	0.999996	1	NS-49869.100452;NS-49869.44195;NS-49869.151077;NS-49869.154654;NS-49869.160020;NS-49869.70907;NS-49869.80642;NS-49869.124087;NS-49869.165313;NS-49869.61305;NS-49869.161226;NS-49869.219171;NS-49869.96674;NS-49869.54940;NS-49869.57097;NS-49869.57098;NS-49869.66120;NS-49869.99377;NS-44698.0;NS-49869.10995;NS-49869.113080;NS-49869.116087;NS-49869.120018;NS-49869.120019;NS-49869.125759;NS-49869.36149;…	K02999+K03000+K03000+K03000+K03000+K03002+K03002+K03002+K03002+K03004+K03004+K03004+K03005+K03006+K03006+K03006+K03006+K03006+K03006+K03006+K03006+K03006+K03006+K03006+K03006+K03006+K03007+K03007+K03007+K03007+K03008+K03008+K03009+K03009+K03010+K03010+K03010+K03010+K03010+K03011+K03011+K03011+K03012+K03012+K03013+K03013+K03013+K03013+K03013+K03013+K03013+K03013+K03013+K03013+K03013+K03014+K03014+…	https:\\www.genome.jp\dbget-bin\www_bget?map03020
Basal transcription factors	ko03022	94 out of 12416 0.757087628865979%	663 out of 66411 0.998328590143199%	0.999171	1	NS-49869.59611;NS-49869.145177;NS-49869.193561;NS-49869.204935;NS-49869.127343;NS-49869.131242;NS-49869.82838;NS-49869.87056;NS-49869.95766;NS-49869.95768;NS-42153.0;NS-49869.105973;NS-49869.108220;NS-49869.110570;NS-49869.112790;NS-49869.116031;NS-49869.119708;NS-49869.121404;NS-49869.3056;NS-49869.55150;NS-49869.75431;NS-49869.149430;NS-49869.173011;NS-49869.187624;NS-49869.42151;NS-49869.63107…	K02202+K02202+K02202+K02202+K03120+K03120+K03122+K03122+K03122+K03122+K03122+K03122+K03122+K03122+K03122+K03122+K03122+K03122+K03122+K03124+K03124+K03124+K03124+K03124+K03125+K03125+K03125+K03125+K03126+K03126+K03126+K03126+K03126+K03126+K03126+K03126+K03127+K03128+K03128+K03128+K03128+K03129+K03129+K03129+K03129+K03129+K03129+K03130+K03130+K03130+K03131+K03131+K03131+K03131+K03131+K03132+K03133+…	https:\\www.genome.jp\dbget-bin\www_bget?map03022
DNA replication	ko03030	80 out of 12416 0.644329896907217%	571 out of 66411 0.85979732273268%	0.998796	1	NS-49869.181155;NS-49869.96401;NS-49869.63286;NS-49869.124570;NS-36713.0;NS-47420.0;NS-49869.115701;NS-49869.55528;NS-49869.73059;NS-49869.81280;NS-49869.172269;NS-50649.0;NS-50649.1;NS-21377.0;NS-49869.82109;NS-49869.153783;NS-49869.56458;NS-49869.146350;NS-49869.41417;NS-49869.33956;NS-49869.76232;NS-37619.0;NS-49869.109088;NS-49869.47485;NS-49869.97921;NS-49869.108529;NS-49869.110255;NS-49869.…	K02210+K02324+K02325+K02326+K02327+K02327+K02327+K02335+K02335+K02335+K02335+K02541+K02541+K03111+K03504+K03504+K03505+K03505+K03506+K03506+K04799+K04802+K04802+K07466+K07466+K07466+K07466+K07466+K07466+K07466+K07466+K07466+K07466+K07466+K07466+K07466+K07466+K07466+K07466+K07466+K07466+K07466+K10739+K10739+K10739+K10739+K10739+K10739+K10740+K10740+K10740+K10740+K10742+K10742+K10742+K10743+K10744+…	https:\\www.genome.jp\dbget-bin\www_bget?map03030
Spliceosome	ko03040	599 out of 12416 4.82442010309278%	3247 out of 66411 4.88925027480387%	0.652068	1	NS-49869.38048;NS-49869.40690;NS-49869.47529;NS-49869.55564;NS-49869.56810;NS-49869.56812;NS-49869.5683;NS-49869.57719;NS-49869.62673;NS-49869.64246;NS-49869.64495;NS-49869.64496;NS-49869.65504;NS-49869.66694;NS-49869.6997;NS-49869.71324;NS-49869.73214;NS-49869.85304;NS-49869.86297;NS-49869.86298;NS-49869.86917;NS-35873.0;NS-49869.91135;NS-49869.91696;NS-49869.94244;NS-49869.95240;NS-49869.96209;…	K03283+K03283+K03283+K03283+K03283+K03283+K03283+K03283+K03283+K03283+K03283+K03283+K03283+K03283+K03283+K03283+K03283+K03283+K03283+K03283+K03283+K03283+K03283+K03283+K03283+K03283+K03283+K03283+K03283+K03283+K03283+K03283+K03283+K03283+K03283+K03283+K03283+K03283+K03283+K03283+K03283+K03283+K03283+K03283+K03283+K03283+K03283+K03283+K03283+K03283+K03283+K03283+K03283+K03283+K03283+K03283+K03283+…	https:\\www.genome.jp\dbget-bin\www_bget?map03040
Proteasome	ko03050	152 out of 12416 1.22422680412371%	824 out of 66411 1.24075830811161%	0.587372	1	NS-49869.55325;NS-49869.70164;NS-49869.70165;NS-49869.90500;NS-66219.0;NS-46919.0;NS-49869.105118;NS-49869.70016;NS-49869.86128;NS-49869.97874;NS-49869.118414;NS-66017.0;NS-49869.114765;NS-49869.115117;NS-49869.121468;NS-49869.126737;NS-49869.131781;NS-49869.166740;NS-49869.56003;NS-68310.0;NS-49869.125801;NS-69910.0;NS-49869.101609;NS-49869.58666;NS-70.0;NS-49869.69649;NS-65688.0;NS-49869.116025…	K02725+K02725+K02725+K02725+K02726+K02726+K02726+K02727+K02727+K02727+K02727+K02728+K02728+K02728+K02729+K02729+K02729+K02729+K02730+K02730+K02730+K02731+K02732+K02734+K02734+K02735+K02735+K02735+K02736+K02736+K02736+K02737+K02737+K02737+K02737+K02737+K02737+K02737+K02737+K02737+K02739+K02739+K02739+K02739+K02739+K02739+K02739+K02739+K02739+K02739+K02739+K03028+K03028+K03028+K03028+K03028+K03029+…	https:\\www.genome.jp\dbget-bin\www_bget?map03050
Protein export	ko03060	87 out of 12416 0.700708762886598%	633 out of 66411 0.953155350770204%	0.999636	1	NS-49869.53366;NS-49869.78176;NS-49869.78177;NS-49869.78178;NS-49869.110316;NS-49869.111642;NS-49869.165421;NS-49869.165422;NS-49869.176238;NS-49869.201513;NS-49869.44088;NS-49869.8482;NS-49869.96305;NS-49869.99865;NS-45060.0;NS-49869.131884;NS-49869.134652;NS-49869.75465;NS-49869.7973;NS-49869.155223;NS-49869.204362;NS-49869.102192;NS-49869.126315;NS-49869.154587;NS-15955.0;NS-49869.69679;NS-498…	K03070+K03070+K03070+K03070+K03070+K03070+K03070+K03070+K03070+K03070+K03100+K03100+K03100+K03104+K03106+K03106+K03106+K03107+K03107+K03107+K03107+K03108+K03109+K03109+K03110+K03118+K03118+K03217+K03217+K03217+K03217+K03217+K03217+K03217+K03217+K03217+K07342+K07342+K07342+K07342+K07342+K07342+K09481+K09481+K09481+K09490+K09490+K09490+K09490+K09490+K09490+K09490+K09540+K09647+K09647+K09647+K09648+…	https:\\www.genome.jp\dbget-bin\www_bget?map03060
Base excision repair	ko03410	77 out of 12416 0.620167525773196%	529 out of 66411 0.796554787610486%	0.995015	1	NS-49869.40726;NS-49869.57705;NS-49869.81231;NS-49869.99012;NS-49869.105428;NS-49869.157186;NS-49869.96401;NS-49869.63286;NS-49869.124570;NS-36713.0;NS-47420.0;NS-49869.115701;NS-49869.55528;NS-49869.73059;NS-49869.81280;NS-49869.172269;NS-49869.82109;NS-49869.153783;NS-49869.56458;NS-49869.146350;NS-49869.41417;NS-49869.33956;NS-64334.0;NS-49869.123739;NS-49869.152730;NS-49869.80167;NS-49869.972…	K01142+K01246+K01246+K01247+K01247+K01247+K02324+K02325+K02326+K02327+K02327+K02327+K02335+K02335+K02335+K02335+K03504+K03504+K03505+K03505+K03506+K03506+K03575+K03575+K03575+K03648+K03648+K03648+K03648+K03652+K03652+K03660+K03660+K04799+K04802+K04802+K10569+K10747+K10747+K10747+K10747+K10747+K10747+K10747+K10747+K10771+K10771+K10771+K10771+K10772+K10772+K10772+K10772+K10773+K10773+K10773+K10773+…	https:\\www.genome.jp\dbget-bin\www_bget?map03410
Nucleotide excision repair	ko03420	118 out of 12416 0.950386597938144%	883 out of 66411 1.32959901221183%	0.999991	1	NS-49869.59611;NS-49869.145177;NS-49869.193561;NS-49869.204935;NS-49869.96401;NS-49869.63286;NS-49869.124570;NS-36713.0;NS-47420.0;NS-49869.115701;NS-49869.55528;NS-49869.73059;NS-49869.81280;NS-49869.172269;NS-49869.58483;NS-49869.71754;NS-49869.211085;NS-11451.0;NS-49869.81999;NS-49869.117864;NS-49869.182479;NS-49869.35806;NS-49869.82109;NS-49869.153783;NS-49869.56458;NS-49869.146350;NS-49869.4…	K02202+K02202+K02202+K02202+K02324+K02325+K02326+K02327+K02327+K02327+K02335+K02335+K02335+K02335+K03141+K03141+K03141+K03142+K03143+K03143+K03143+K03143+K03504+K03504+K03505+K03505+K03506+K03506+K03657+K03868+K03868+K03868+K03868+K04802+K04802+K06634+K06634+K06634+K06634+K07466+K07466+K07466+K07466+K07466+K07466+K07466+K07466+K07466+K07466+K07466+K07466+K07466+K07466+K07466+K07466+K07466+K07466+…	https:\\www.genome.jp\dbget-bin\www_bget?map03420
Mismatch repair	ko03430	84 out of 12416 0.676546391752577%	529 out of 66411 0.796554787610486%	0.959868	1	NS-36713.0;NS-47420.0;NS-49869.115701;NS-21377.0;NS-49869.82109;NS-49869.153783;NS-49869.56458;NS-49869.146350;NS-49869.27764;NS-37619.0;NS-49869.109088;NS-49869.41754;NS-49869.94765;NS-49869.109126;NS-49869.125975;NS-49869.147520;NS-49869.147521;NS-49869.159896;NS-49869.163062;NS-28868.0;NS-49869.47485;NS-49869.97921;NS-49869.108529;NS-49869.110255;NS-49869.114662;NS-49869.118559;NS-49869.135171…	K02327+K02327+K02327+K03111+K03504+K03504+K03505+K03505+K03657+K04802+K04802+K07456+K07456+K07456+K07456+K07456+K07456+K07456+K07456+K07456+K07466+K07466+K07466+K07466+K07466+K07466+K07466+K07466+K07466+K07466+K07466+K07466+K07466+K07466+K07466+K07466+K07466+K07466+K07466+K08734+K08734+K08735+K08736+K08737+K08737+K08737+K08737+K08739+K08739+K08739+K08739+K08739+K10739+K10739+K10739+K10739+K10739+…	https:\\www.genome.jp\dbget-bin\www_bget?map03430
Homologous recombination	ko03440	125 out of 12416 1.00676546391753%	982 out of 66411 1.47867070214272%	1	1	NS-36713.0;NS-47420.0;NS-49869.115701;NS-49869.55528;NS-49869.73059;NS-49869.81280;NS-49869.172269;NS-21377.0;NS-49869.5842;NS-49869.72948;NS-49869.72951;NS-49869.76275;NS-49869.147666;NS-49869.152855;NS-49869.31931;NS-49869.31932;NS-49869.82109;NS-49869.153783;NS-49869.56458;NS-49869.146350;NS-49869.132681;NS-49869.152296;NS-49869.157727;NS-49869.160625;NS-49869.190459;NS-49869.110712;NS-49869.1…	K02327+K02327+K02327+K02335+K02335+K02335+K02335+K03111+K03165+K03165+K03165+K03165+K03165+K03165+K03165+K03165+K03504+K03504+K03505+K03505+K03553+K03553+K03553+K03553+K03553+K03655+K03655+K03655+K03655+K03655+K04482+K04728+K04728+K04728+K04728+K07466+K07466+K07466+K07466+K07466+K07466+K07466+K07466+K07466+K07466+K07466+K07466+K07466+K07466+K07466+K07466+K07466+K07466+K07466+K08991+K08991+K08991+…	https:\\www.genome.jp\dbget-bin\www_bget?map03440
Non-homologous end-joining	ko03450	13 out of 12416 0.104703608247423%	123 out of 66411 0.185210281429281%	0.995128	1	NS-49869.76232;NS-49869.37905;NS-49869.51679;NS-49869.5572;NS-49869.81885;NS-49869.81886;NS-49869.113066;NS-49869.125504;NS-49869.144859;NS-49869.19458;NS-49869.10986;NS-49869.152086;NS-49869.215969	K04799+K10777+K10777+K10777+K10777+K10777+K10777+K10777+K10777+K10777+K10865+K10885+K10885	https:\\www.genome.jp\dbget-bin\www_bget?map03450
MAPK signaling pathway - plant	ko04016	468 out of 12416 3.76932989690722%	2513 out of 66411 3.78401168481125%	0.546253	1	NS-49869.69486;NS-49869.84331;NS-49869.90985;NS-998.0;NS-49869.102574;NS-49869.136972;NS-49869.138090;NS-49869.35247;NS-49869.56752;NS-49869.85155;NS-67441.0;NS-72458.0;NS-7589.0;NS-49869.100387;NS-49869.105974;NS-49869.105975;NS-49869.112116;NS-49869.113250;NS-49869.113793;NS-49869.116954;NS-49869.117437;NS-49869.121095;NS-49869.124133;NS-49869.133280;NS-49869.141062;NS-49869.155869;NS-49869.474…	K00940+K00940+K00940+K00940+K00940+K00940+K00940+K00940+K02183+K02183+K02183+K02183+K02183+K02183+K02183+K02183+K02183+K02183+K02183+K02183+K02183+K02183+K02183+K02183+K02183+K02183+K03781+K03781+K03781+K03781+K03781+K03781+K03781+K03781+K03781+K03781+K03781+K03781+K13413+K13413+K13413+K13413+K13413+K13414+K13414+K13416+K13416+K13416+K13416+K13416+K13416+K13416+K13416+K13416+K13416+K13416+K13416+…	https:\\www.genome.jp\dbget-bin\www_bget?map04016
Phosphatidylinositol signaling system	ko04070	162 out of 12416 1.30476804123711%	929 out of 66411 1.39886464591709%	0.849239	1	NS-49869.108937;NS-49869.206073;NS-49869.416;NS-49869.47612;NS-49869.64596;NS-49869.67761;NS-49869.69536;NS-49869.79385;NS-49869.81153;NS-49869.81177;NS-36816.0;NS-49869.98815;NS-49869.99429;NS-49869.100939;NS-49869.106717;NS-49869.130250;NS-49869.13309;NS-22472.0;NS-49869.71196;NS-49869.72521;NS-35145.0;NS-49869.93294;NS-49869.10135;NS-49869.131134;NS-49869.149130;NS-49869.149137;NS-49869.158626…	K00888+K00888+K00889+K00889+K00889+K00889+K00889+K00889+K00889+K00889+K00889+K00889+K00889+K00889+K00889+K00889+K00889+K00889+K00901+K00901+K00901+K00901+K00901+K00901+K00901+K00901+K00901+K00901+K00901+K00901+K00901+K00913+K00913+K00913+K00913+K00913+K00913+K00913+K00914+K00914+K00914+K00914+K00915+K00915+K00915+K00915+K00915+K00915+K00921+K00921+K00921+K00921+K00921+K00921+K00921+K00921+K00921+…	https:\\www.genome.jp\dbget-bin\www_bget?map04070
Plant hormone signal transduction	ko04075	540 out of 12416 4.34922680412371%	2493 out of 66411 3.75389619189592%	7.85587e-05	0.0109197	NS-49869.45184;NS-49869.48051;NS-49869.57204;NS-49869.57704;NS-49869.80609;NS-49869.80895;NS-49869.85889;NS-49869.100706;NS-49869.106850;NS-49869.126864;NS-49869.143376;NS-49869.150200;NS-49869.181813;NS-49869.215836;NS-49869.25228;NS-49869.35401;NS-49869.41113;NS-49869.63956;NS-49869.122066;NS-49869.127421;NS-30697.0;NS-49869.46371;NS-49869.51459;NS-49869.56099;NS-49869.57241;NS-31529.0;NS-49869…	K12126+K12126+K12126+K12126+K12126+K12126+K12126+K12126+K12126+K12126+K12126+K12126+K12126+K12126+K12126+K12126+K13413+K13413+K13413+K13413+K13413+K13415+K13415+K13415+K13415+K13415+K13415+K13415+K13415+K13415+K13415+K13415+K13415+K13415+K13415+K13415+K13415+K13415+K13415+K13415+K13415+K13415+K13415+K13415+K13415+K13415+K13415+K13415+K13415+K13415+K13415+K13415+K13415+K13415+K13415+K13415+K13415+…	https:\\www.genome.jp\dbget-bin\www_bget?map04075
Ubiquitin mediated proteolysis	ko04120	328 out of 12416 2.64175257731959%	2046 out of 66411 3.08081492523829%	0.999367	1	NS-49869.72003;NS-49869.82270;NS-49869.101417;NS-49869.112960;NS-49869.121801;NS-49869.122015;NS-49869.147515;NS-49869.149007;NS-49869.160841;NS-49869.162604;NS-49869.183669;NS-49869.70825;NS-49869.105865;NS-49869.111856;NS-49869.11237;NS-49869.117517;NS-49869.136397;NS-49869.140977;NS-49869.77511;NS-8010.0;NS-49869.124732;NS-49869.139397;NS-49869.193364;NS-49869.201307;NS-49869.88497;NS-49869.96…	K02927+K02927+K02927+K02927+K02927+K02927+K02927+K02927+K02927+K02927+K02927+K02977+K02977+K02977+K02977+K02977+K02977+K02977+K03094+K03094+K03094+K03094+K03094+K03094+K03178+K03178+K03178+K03178+K03347+K03347+K03348+K03348+K03348+K03348+K03348+K03349+K03349+K03350+K03354+K03354+K03354+K03354+K03354+K03354+K03354+K03357+K03363+K03363+K03363+K03363+K03363+K03363+K03363+K03363+K03363+K03363+K03363+…	https:\\www.genome.jp\dbget-bin\www_bget?map04120
Sulfur relay system	ko04122	20 out of 12416 0.161082474226804%	108 out of 66411 0.162623661742784%	0.557805	1	NS-49869.76865;NS-49869.141317;NS-49869.140145;NS-49869.62105;NS-49869.163801;NS-49869.157089;NS-49869.103047;NS-49869.113521;NS-49869.125039;NS-49869.97045;NS-74243.2;NS-74243.5;NS-49869.102173;NS-49869.175604;NS-49869.154672;NS-49869.159852;NS-49869.48947;NS-49869.73173;NS-49869.100264;NS-49869.52315	K01011+K01011+K03635+K03637+K03637+K03639+K04487+K04487+K04487+K11996+K11996+K11996+K11996+K11996+K14168+K14168+K14169+K14169+K14169+K21232	https:\\www.genome.jp\dbget-bin\www_bget?map04122
SNARE interactions in vesicular transport	ko04130	65 out of 12416 0.523518041237113%	425 out of 66411 0.639954224450769%	0.971445	1	NS-49869.59591;NS-49869.60964;NS-49869.73199;NS-49869.7987;NS-49869.106782;NS-49869.125204;NS-49869.128553;NS-49869.129073;NS-49869.141605;NS-49869.141771;NS-49869.146651;NS-49869.153193;NS-49869.153194;NS-49869.153590;NS-49869.178398;NS-49869.213900;NS-49869.115252;NS-49869.116815;NS-49869.131106;NS-49869.45163;NS-49869.64906;NS-49869.160354;NS-49869.83663;NS-49869.91777;NS-49869.130726;NS-49869…	K08486+K08486+K08486+K08486+K08486+K08486+K08486+K08486+K08486+K08486+K08486+K08486+K08486+K08486+K08486+K08486+K08488+K08488+K08488+K08489+K08489+K08490+K08493+K08493+K08493+K08493+K08493+K08493+K08493+K08493+K08495+K08495+K08497+K08503+K08503+K08503+K08503+K08503+K08503+K08503+K08503+K08503+K08503+K08503+K08504+K08504+K08505+K08505+K08505+K08506+K08506+K08507+K08507+K08507+K08507+K08507+K08507+…	https:\\www.genome.jp\dbget-bin\www_bget?map04130
Autophagy - other	ko04136	86 out of 12416 0.692654639175258%	517 out of 66411 0.778485491861288%	0.898147	1	NS-49869.67787;NS-49869.134464;NS-49869.145157;NS-49869.145158;NS-49869.60670;NS-49869.82043;NS-49869.83490;NS-49869.85978;NS-49869.89881;NS-49869.96283;NS-49869.121803;NS-49869.122605;NS-49869.145069;NS-49869.167009;NS-49869.92289;NS-49869.191757;NS-49869.64757;NS-49869.89298;NS-49869.112945;NS-49869.113175;NS-49869.129861;NS-49869.88303;NS-49869.122872;NS-49869.182173;NS-49869.192548;NS-49869.1…	K00914+K00914+K00914+K00914+K04382+K04382+K04382+K04382+K04382+K04382+K04382+K04382+K04382+K04382+K07203+K07203+K07204+K08266+K08266+K08266+K08266+K08269+K08269+K08269+K08269+K08331+K08331+K08331+K08331+K08331+K08333+K08333+K08333+K08333+K08333+K08333+K08333+K08333+K08333+K08333+K08333+K08333+K08333+K08333+K08333+K08333+K08333+K08333+K08333+K08333+K08333+K08333+K08333+K08334+K08334+K08334+K08336+…	https:\\www.genome.jp\dbget-bin\www_bget?map04136
Protein processing in endoplasmic reticulum	ko04141	603 out of 12416 4.85663659793814%	3199 out of 66411 4.81697309180708%	0.41689	1	NS-49869.105106;NS-49869.150952;NS-49869.90841;NS-49869.96300;NS-49869.129239;NS-49869.140825;NS-49869.141690;NS-49869.70533;NS-49869.81616;NS-49869.82715;NS-36631.0;NS-49869.93924;NS-49869.95706;NS-49869.97942;NS-49869.99088;NS-49869.99931;NS-51488.0;NS-49869.101777;NS-49869.111056;NS-49869.111561;NS-49869.117218;NS-49869.117221;NS-49869.119806;NS-49869.129872;NS-24202.0;NS-49869.180476;NS-49869…	K01228+K01228+K01230+K01230+K01230+K01230+K01230+K01456+K01456+K01456+K01456+K01456+K01456+K01456+K01456+K01456+K01456+K01456+K01456+K01456+K01456+K01456+K01456+K01456+K01456+K01456+K03094+K03094+K03094+K03094+K03094+K03094+K03237+K03283+K03283+K03283+K03283+K03283+K03283+K03283+K03283+K03283+K03283+K03283+K03283+K03283+K03283+K03283+K03283+K03283+K03283+K03283+K03283+K03283+K03283+K03283+K03283+…	https:\\www.genome.jp\dbget-bin\www_bget?map04141
Endocytosis	ko04144	526 out of 12416 4.23646907216495%	3001 out of 66411 4.51882971194531%	0.956623	1	NS-49869.416;NS-49869.47612;NS-49869.64596;NS-49869.67761;NS-49869.69536;NS-49869.79385;NS-49869.81153;NS-49869.81177;NS-36816.0;NS-49869.98815;NS-49869.99429;NS-49869.100939;NS-49869.106717;NS-49869.130250;NS-49869.13309;NS-22472.0;NS-49869.40603;NS-49869.50885;NS-49869.69469;NS-49869.95599;NS-43473.0;NS-49869.102146;NS-49869.102514;NS-49869.104356;NS-49869.107849;NS-49869.109970;NS-49869.113931…	K00889+K00889+K00889+K00889+K00889+K00889+K00889+K00889+K00889+K00889+K00889+K00889+K00889+K00889+K00889+K00889+K01115+K01115+K01115+K01115+K01115+K01115+K01115+K01115+K01115+K01115+K01115+K01115+K01115+K01115+K01115+K01115+K01115+K01115+K01115+K01115+K01115+K01115+K01528+K01528+K01528+K01528+K01528+K01528+K01528+K01528+K01528+K01528+K01528+K01528+K01528+K01528+K01528+K01528+K01528+K01528+K01528+…	https:\\www.genome.jp\dbget-bin\www_bget?map04144
Phagosome	ko04145	185 out of 12416 1.49001288659794%	1111 out of 66411 1.6729156314466%	0.965607	1	NS-49869.67787;NS-49869.134464;NS-49869.145157;NS-49869.145158;NS-49869.62725;NS-49869.69596;NS-49869.72383;NS-49869.87821;NS-49869.87823;NS-49869.118654;NS-49869.126330;NS-49869.12948;NS-49869.130613;NS-49869.155205;NS-49869.161531;NS-49869.194681;NS-49869.3057;NS-49869.154020;NS-2583.0;NS-49869.31361;NS-49869.75825;NS-49869.75828;NS-49869.98743;NS-49869.131752;NS-49869.137390;NS-49869.142163;NS…	K00914+K00914+K00914+K00914+K00921+K00921+K00921+K00921+K00921+K00921+K00921+K00921+K00921+K00921+K00921+K00921+K00921+K02144+K02144+K02144+K02145+K02145+K02145+K02145+K02145+K02145+K02145+K02145+K02146+K02146+K02147+K02147+K02147+K02147+K02147+K02147+K02148+K02148+K02149+K02149+K02149+K02149+K02149+K02150+K02150+K02150+K02150+K02150+K02151+K02151+K02151+K02152+K02152+K02152+K02152+K02152+K02153+…	https:\\www.genome.jp\dbget-bin\www_bget?map04145
Peroxisome	ko04146	260 out of 12416 2.09407216494845%	1358 out of 66411 2.04484196895093%	0.344355	1	NS-49869.38404;NS-49869.64931;NS-49869.71995;NS-49869.71997;NS-49869.81128;NS-69174.0;NS-49869.105461;NS-49869.112651;NS-49869.112980;NS-17177.0;NS-49869.158557;NS-49869.43877;NS-49869.52783;NS-49869.7835;NS-49869.81374;NS-36734.0;NS-49869.90673;NS-49869.92411;NS-49869.110117;NS-49869.110310;NS-49869.125079;NS-49869.186709;NS-49869.20475;NS-49869.20476;NS-49869.205189;NS-49869.26475;NS-49869.3104…	K00031+K00031+K00031+K00031+K00031+K00031+K00031+K00031+K00031+K00031+K00031+K00106+K00106+K00106+K00106+K00106+K00106+K00106+K00106+K00106+K00106+K00106+K00106+K00106+K00106+K00106+K00106+K00232+K00232+K00232+K00232+K00232+K00232+K00232+K00232+K00232+K00232+K00232+K00232+K00232+K00232+K00232+K00306+K00306+K00306+K00477+K00477+K00477+K00477+K00477+K00477+K00830+K00830+K01578+K01578+K01578+K01640+…	https:\\www.genome.jp\dbget-bin\www_bget?map04146
Plant-pathogen interaction	ko04626	834 out of 12416 6.71713917525773%	4239 out of 66411 6.38297872340426%	0.0482071	1	NS-49869.90376;NS-49869.90377;NS-74924.1;NS-49869.104549;NS-49869.109506;NS-49869.111818;NS-49869.116227;NS-49869.116375;NS-49869.117283;NS-49869.131449;NS-49869.200095;NS-49869.56752;NS-49869.85155;NS-67441.0;NS-72458.0;NS-7589.0;NS-49869.100387;NS-49869.105974;NS-49869.105975;NS-49869.112116;NS-49869.113250;NS-49869.113793;NS-49869.116954;NS-49869.117437;NS-49869.121095;NS-49869.124133;NS-49869…	K01373+K01373+K01373+K01373+K01373+K01373+K01373+K01373+K01373+K01373+K01373+K02183+K02183+K02183+K02183+K02183+K02183+K02183+K02183+K02183+K02183+K02183+K02183+K02183+K02183+K02183+K02183+K02183+K02183+K02358+K04079+K04079+K04079+K04079+K04079+K04079+K04079+K04079+K04079+K04079+K04079+K04079+K04079+K04079+K04079+K04079+K04079+K04079+K04079+K04079+K04079+K04079+K04079+K04079+K04079+K04079+K04079+…	https:\\www.genome.jp\dbget-bin\www_bget?map04626
Circadian rhythm - plant	ko04712	160 out of 12416 1.28865979381443%	683 out of 66411 1.02844408305853%	0.00111255	0.154645	NS-49869.50685;NS-49869.53606;NS-49869.64108;NS-49869.84661;NS-49869.92977;NS-49869.122888;NS-49869.167373;NS-49869.167747;NS-49869.189050;NS-49869.73375;NS-66177.0;NS-49513.0;NS-49869.107986;NS-49869.120810;NS-49869.165251;NS-49869.118831;NS-49869.135257;NS-49869.136877;NS-49869.157905;NS-49869.163549;NS-49869.47961;NS-49869.88849;NS-1358.0;NS-49869.188411;NS-49869.198603;NS-49869.63698;NS-49869…	K00660+K00660+K00660+K00660+K00660+K00660+K00660+K00660+K00660+K03097+K03097+K03097+K03097+K03097+K03097+K03115+K03115+K03115+K03115+K03115+K10143+K10143+K10143+K10143+K10143+K12118+K12118+K12120+K12120+K12120+K12120+K12120+K12120+K12121+K12121+K12121+K12121+K12124+K12125+K12125+K12125+K12125+K12125+K12125+K12125+K12125+K12126+K12126+K12126+K12126+K12126+K12126+K12126+K12126+K12126+K12126+K12126+…	https:\\www.genome.jp\dbget-bin\www_bget?map04712

## Sheet: YM VS RM
#Kegg_pathway	#Kegg_pathway	ko_id	Cluter_frequency	Genome_frequency	P-value	Corrected_P-value	GeneID	KEGG Orthology	hyperlink
Glycolysis / Gluconeogenesis	Glycolysis / Gluconeogenesis	ko00010	200 out of 7559 2.64585262600873%	1546 out of 66411 2.32792760235503%	0.0299015	1	NS-49869.60687;NS-49869.101174;NS-49869.119135;NS-49869.135892;NS-49869.136858;NS-49869.148117;NS-49869.148424;NS-49869.158398;NS-49869.161213;NS-49869.23996;NS-49869.99235;NS-49869.144996;NS-49869.156490;NS-49869.165905;NS-49869.167576;NS-49869.39721;NS-49869.58310;NS-49869.69945;NS-49869.71516;NS-49869.71518;NS-49869.79487;NS-49869.83567;NS-49869.96272;NS-49869.101444;NS-49869.103805;NS-49869.1…	K00001+K00001+K00002+K00002+K00002+K00002+K00002+K00002+K00002+K00002+K00121+K00121+K00121+K00121+K00121+K00128+K00128+K00128+K00128+K00128+K00128+K00128+K00128+K00128+K00128+K00128+K00128+K00128+K00128+K00128+K00128+K00128+K00128+K00128+K00128+K00128+K00128+K00128+K00131+K00131+K00131+K00134+K00134+K00134+K00134+K00134+K00134+K00161+K00161+K00161+K00162+K00162+K00382+K00382+K00382+K00627+K00627+…	https:\\www.genome.jp\dbget-bin\www_bget?map00010
Citrate cycle (TCA cycle)	Citrate cycle (TCA cycle)	ko00020	53 out of 7559 0.701150945892314%	764 out of 66411 1.15041182936562%	0.999987	1	NS-49869.95357;NS-49869.105114;NS-49869.110737;NS-49869.127110;NS-49869.131576;NS-49869.172060;NS-49869.81128;NS-49869.105461;NS-49869.105776;NS-49869.112980;NS-49869.158556;NS-49869.158557;NS-49869.95439;NS-49869.95917;NS-49869.14623;NS-49869.109639;NS-49869.109640;NS-49869.52991;NS-49869.111052;NS-49869.111054;NS-49869.111060;NS-49869.136050;NS-49869.43440;NS-49869.84444;NS-49869.92655;NS-49869…	K00025+K00026+K00026+K00030+K00030+K00030+K00031+K00031+K00031+K00031+K00031+K00031+K00161+K00161+K00161+K00162+K00162+K00164+K00234+K00234+K00234+K00234+K00236+K00382+K00382+K00382+K00627+K00627+K00627+K00627+K00627+K00627+K00658+K00658+K01648+K01648+K01648+K01648+K01679+K01679+K01679+K01679+K01679+K01681+K01681+K01681+K01681+K01681+K01681+K01681+K01681+K01681+K01681	https:\\www.genome.jp\dbget-bin\www_bget?map00020
Pentose phosphate pathway	Pentose phosphate pathway	ko00030	91 out of 7559 1.20386294483397%	654 out of 66411 0.984776618331301%	0.0258426	1	NS-49869.81366;NS-49869.96063;NS-49869.105795;NS-49869.107256;NS-49869.10029;NS-49869.122342;NS-49869.135604;NS-49869.157947;NS-49869.157948;NS-28995.0;NS-49869.87919;NS-55080.0;NS-49869.131229;NS-49869.114377;NS-49869.128207;NS-49869.137707;NS-49869.137708;NS-49869.55240;NS-49869.68247;NS-49869.75863;NS-49869.82812;NS-49869.82814;NS-49869.95858;NS-49869.100915;NS-49869.114219;NS-49869.117140;NS-…	K00033+K00033+K00033+K00033+K00036+K00036+K00036+K00036+K00036+K00036+K00131+K00131+K00131+K00616+K00616+K00616+K00616+K00850+K00850+K00850+K00850+K00850+K00850+K00850+K00850+K00850+K00850+K00850+K00850+K00850+K00850+K00850+K00850+K00850+K00850+K00852+K00895+K00895+K00895+K00895+K00895+K00895+K00948+K00948+K00948+K01057+K01057+K01057+K01057+K01057+K01057+K01623+K01623+K01623+K01623+K01623+K01623+…	https:\\www.genome.jp\dbget-bin\www_bget?map00030
Pentose and glucuronate interconversions	Pentose and glucuronate interconversions	ko00040	169 out of 7559 2.23574546897738%	1232 out of 66411 1.85511436358435%	0.00615586	0.855664	NS-49869.119135;NS-49869.135892;NS-49869.136858;NS-49869.148117;NS-49869.148424;NS-49869.158398;NS-49869.161213;NS-49869.23996;NS-49869.26406;NS-49869.44597;NS-49869.64292;NS-49869.64296;NS-49869.73646;NS-49869.77516;NS-49869.104580;NS-49869.112838;NS-49869.118415;NS-49869.119955;NS-49869.121384;NS-49869.141001;NS-49869.52124;NS-49869.74647;NS-49869.41494;NS-49869.41495;NS-49869.57593;NS-49869.62…	K00002+K00002+K00002+K00002+K00002+K00002+K00002+K00002+K00008+K00012+K00012+K00012+K00012+K00012+K00012+K00012+K00012+K00012+K00012+K00012+K00854+K00963+K01051+K01051+K01051+K01051+K01051+K01051+K01051+K01051+K01051+K01051+K01051+K01051+K01051+K01051+K01051+K01051+K01051+K01051+K01051+K01051+K01051+K01051+K01051+K01051+K01051+K01051+K01051+K01051+K01051+K01051+K01051+K01051+K01051+K01051+K01051+…	https:\\www.genome.jp\dbget-bin\www_bget?map00040
Fructose and mannose metabolism	Fructose and mannose metabolism	ko00051	89 out of 7559 1.17740441857389%	755 out of 66411 1.13685985755372%	0.378752	1	NS-49869.26406;NS-49869.127814;NS-49869.136318;NS-49869.149328;NS-49869.191093;NS-49869.86935;NS-49869.125018;NS-49869.130630;NS-49869.152812;NS-49869.173724;NS-49869.208251;NS-49869.221225;NS-49869.22419;NS-49869.55240;NS-49869.68247;NS-49869.75863;NS-49869.82812;NS-49869.82814;NS-49869.95858;NS-49869.100915;NS-49869.114219;NS-49869.117140;NS-49869.122530;NS-49869.127477;NS-49869.133215;NS-49869…	K00008+K00844+K00844+K00844+K00844+K00847+K00847+K00847+K00847+K00847+K00847+K00847+K00847+K00850+K00850+K00850+K00850+K00850+K00850+K00850+K00850+K00850+K00850+K00850+K00850+K00850+K00850+K00850+K00850+K00850+K00850+K00895+K00895+K00895+K00895+K00895+K00895+K00966+K00966+K00966+K00966+K00966+K00966+K01623+K01623+K01623+K01623+K01623+K01623+K01623+K01623+K01623+K01623+K01623+K01623+K01623+K01711+…	https:\\www.genome.jp\dbget-bin\www_bget?map00051
Galactose metabolism	Galactose metabolism	ko00052	150 out of 7559 1.98438946950655%	1205 out of 66411 1.81445844814865%	0.129818	1	NS-49869.127814;NS-49869.136318;NS-49869.149328;NS-49869.191093;NS-49869.55240;NS-49869.68247;NS-49869.75863;NS-49869.82812;NS-49869.82814;NS-49869.95858;NS-49869.100915;NS-49869.114219;NS-49869.117140;NS-49869.122530;NS-49869.127477;NS-49869.133215;NS-49869.138031;NS-49869.140514;NS-49869.149245;NS-49869.153206;NS-49869.198238;NS-49869.214910;NS-49869.74647;NS-49869.151384;NS-49869.40124;NS-4986…	K00844+K00844+K00844+K00844+K00850+K00850+K00850+K00850+K00850+K00850+K00850+K00850+K00850+K00850+K00850+K00850+K00850+K00850+K00850+K00850+K00850+K00850+K00963+K00965+K01187+K01187+K01187+K01187+K01187+K01187+K01187+K01187+K01187+K01187+K01187+K01187+K01187+K01190+K01190+K01193+K01193+K01193+K01193+K01193+K01193+K01193+K01193+K01193+K01193+K01193+K01193+K01784+K01784+K01835+K01835+K06611+K06617+…	https:\\www.genome.jp\dbget-bin\www_bget?map00052
Ascorbate and aldarate metabolism	Ascorbate and aldarate metabolism	ko00053	112 out of 7559 1.48167747056489%	1019 out of 66411 1.53438436403608%	0.668477	1	NS-49869.44597;NS-49869.64292;NS-49869.64296;NS-49869.73646;NS-49869.77516;NS-49869.104580;NS-49869.112838;NS-49869.118415;NS-49869.119955;NS-49869.121384;NS-49869.141001;NS-49869.75332;NS-49869.113659;NS-49869.143502;NS-49869.39721;NS-49869.58310;NS-49869.69945;NS-49869.71516;NS-49869.71518;NS-49869.79487;NS-49869.83567;NS-49869.96272;NS-49869.101444;NS-49869.103805;NS-49869.107521;NS-49869.1109…	K00012+K00012+K00012+K00012+K00012+K00012+K00012+K00012+K00012+K00012+K00012+K00103+K00103+K00103+K00128+K00128+K00128+K00128+K00128+K00128+K00128+K00128+K00128+K00128+K00128+K00128+K00128+K00128+K00128+K00128+K00128+K00128+K00128+K00128+K00128+K00128+K00128+K00225+K00423+K00423+K00423+K00434+K00434+K00434+K00434+K00434+K00434+K00434+K00434+K00434+K00434+K00434+K00434+K00434+K00434+K00434+K00469+…	https:\\www.genome.jp\dbget-bin\www_bget?map00053
Fatty acid biosynthesis	Fatty acid biosynthesis	ko00061	71 out of 7559 0.9392776822331%	595 out of 66411 0.895935914231076%	0.354141	1	NS-49869.85719;NS-49869.93831;NS-49869.93836;NS-49869.139374;NS-49869.81882;NS-49869.82401;NS-49869.117654;NS-49869.121626;NS-49869.124835;NS-49869.130801;NS-49869.134842;NS-49869.160215;NS-49869.88764;NS-49869.121357;NS-49869.40212;NS-49869.64562;NS-49869.67089;NS-49869.71217;NS-49869.71218;NS-35155.0;NS-49869.77693;NS-49869.99984;NS-42136.0;NS-49869.100742;NS-49869.106783;NS-49869.112194;NS-498…	K00059+K00059+K00059+K00059+K00208+K00208+K00208+K00208+K00208+K00208+K00208+K00208+K00648+K00648+K01897+K01897+K01897+K01897+K01897+K01897+K01897+K01897+K01897+K01897+K01897+K01897+K01897+K01897+K01897+K01897+K01897+K01897+K01897+K01961+K01962+K01962+K01962+K01962+K02160+K02160+K02160+K03921+K03921+K03921+K03921+K07512+K07512+K09458+K09458+K09458+K09458+K10781+K10781+K10781+K10781+K10781+K10781+…	https:\\www.genome.jp\dbget-bin\www_bget?map00061
Fatty acid elongation	Fatty acid elongation	ko00062	25 out of 7559 0.330731578251091%	244 out of 66411 0.36740901356703%	0.74089	1	NS-49869.68201;NS-49869.62980;NS-49869.81702;NS-49869.83084;NS-49869.84018;NS-49869.89587;NS-49869.103212;NS-49869.118978;NS-49869.120713;NS-49869.140456;NS-49869.79973;NS-49869.203598;NS-49869.66996;NS-49869.94083;NS-49869.101155;NS-49869.90545;NS-49869.140026;NS-49869.3303;NS-49869.65666;NS-49869.79326;NS-49869.89002;NS-52211.0;NS-49869.112804;NS-49869.129179;NS-49869.149548	K01068+K01074+K01074+K01074+K01074+K01074+K01074+K01074+K01074+K01074+K07512+K07512+K10251+K10251+K10258+K10703+K10703+K10703+K15397+K15397+K15397+K15397+K15397+K15397+K15397	https:\\www.genome.jp\dbget-bin\www_bget?map00062
Fatty acid degradation	Fatty acid degradation	ko00071	116 out of 7559 1.53459452308506%	815 out of 66411 1.22720633629971%	0.0070238	0.976308	NS-49869.60687;NS-49869.101174;NS-49869.99235;NS-49869.144996;NS-49869.156490;NS-49869.165905;NS-49869.167576;NS-49869.39721;NS-49869.58310;NS-49869.69945;NS-49869.71516;NS-49869.71518;NS-49869.79487;NS-49869.83567;NS-49869.96272;NS-49869.101444;NS-49869.103805;NS-49869.107521;NS-49869.110913;NS-49869.114625;NS-49869.118425;NS-49869.125992;NS-49869.128721;NS-49869.138931;NS-49869.138932;NS-49869.…	K00001+K00001+K00121+K00121+K00121+K00121+K00121+K00128+K00128+K00128+K00128+K00128+K00128+K00128+K00128+K00128+K00128+K00128+K00128+K00128+K00128+K00128+K00128+K00128+K00128+K00128+K00128+K00128+K00128+K00128+K00232+K00232+K00232+K00232+K00232+K00232+K00232+K00232+K00232+K00249+K00249+K00249+K00249+K00626+K00626+K01692+K01692+K01692+K01897+K01897+K01897+K01897+K01897+K01897+K01897+K01897+K01897+…	https:\\www.genome.jp\dbget-bin\www_bget?map00071
Synthesis and degradation of ketone bodies	Synthesis and degradation of ketone bodies	ko00072	9 out of 7559 0.119063368170393%	88 out of 66411 0.132508168827453%	0.682939	1	NS-49869.59870;NS-49869.164896;NS-49869.82286;NS-49869.83543;NS-49869.107779;NS-49869.119248;NS-49869.151108;NS-49869.111906;NS-49869.135608	K00626+K00626+K01640+K01640+K01640+K01640+K01640+K01641+K01641	https:\\www.genome.jp\dbget-bin\www_bget?map00072
Cutin, suberine and wax biosynthesis	Cutin, suberine and wax biosynthesis	ko00073	135 out of 7559 1.78595052255589%	441 out of 66411 0.664046618783033%	0	0	NS-49869.43607;NS-49869.57336;NS-49869.57338;NS-49869.57341;NS-49869.63684;NS-49869.63685;NS-49869.63687;NS-49869.63691;NS-49869.63693;NS-49869.63696;NS-49869.63697;NS-49869.67747;NS-49869.70128;NS-49869.77211;NS-49869.77212;NS-49869.103266;NS-49869.10749;NS-49869.147122;NS-49869.147126;NS-49869.151908;NS-49869.159422;NS-49869.216569;NS-49869.70803;NS-49869.86053;NS-49869.41881;NS-49869.49584;NS-…	K13356+K13356+K13356+K13356+K13356+K13356+K13356+K13356+K13356+K13356+K13356+K13356+K13356+K13356+K13356+K13356+K13356+K13356+K13356+K13356+K13356+K13356+K15398+K15398+K15400+K15400+K15400+K15400+K15400+K15400+K15400+K15400+K15400+K15400+K15400+K15400+K15400+K15400+K15400+K15400+K15400+K15400+K15400+K15400+K15400+K15400+K15400+K15400+K15400+K15400+K15401+K15401+K15401+K15401+K15401+K15401+K15401+…	https:\\www.genome.jp\dbget-bin\www_bget?map00073
Steroid biosynthesis	Steroid biosynthesis	ko00100	49 out of 7559 0.648233893372139%	414 out of 66411 0.623390703347337%	0.408011	1	NS-49869.157355;NS-49869.145120;NS-49869.108136;NS-49869.108138;NS-49869.122132;NS-49869.123047;NS-49869.141961;NS-49869.88263;NS-49869.103715;NS-49869.104603;NS-49869.104604;NS-49869.106804;NS-49869.107085;NS-49869.107088;NS-49869.107093;NS-49869.116705;NS-49869.116715;NS-49869.117284;NS-49869.117285;NS-49869.128372;NS-49869.129852;NS-49869.130722;NS-49869.134286;NS-49869.139665;NS-49869.168655;…	K00227+K00511+K00559+K00559+K00801+K00801+K00801+K01052+K01052+K01052+K01052+K01052+K01052+K01052+K01052+K01052+K01052+K01052+K01052+K01052+K01052+K01052+K01052+K01052+K01052+K01052+K01052+K01824+K01824+K01824+K01824+K01853+K01853+K01853+K01853+K01853+K01853+K01853+K01853+K01853+K05917+K05917+K07748+K07748+K07748+K07748+K09828+K09832+K14674	https:\\www.genome.jp\dbget-bin\www_bget?map00100
Ubiquinone and other terpenoid-quinone biosynthesis	Ubiquinone and other terpenoid-quinone biosynthesis	ko00130	68 out of 7559 0.899589892842969%	670 out of 66411 1.00886901266356%	0.858553	1	NS-49869.107793;NS-49869.120024;NS-49869.157434;NS-49869.89835;NS-49869.142726;NS-32001.0;NS-49869.68681;NS-49869.76734;NS-49869.105410;NS-49869.106912;NS-49869.106913;NS-49869.120748;NS-49869.120749;NS-49869.133058;NS-49869.135174;NS-49869.159988;NS-49869.172290;NS-49869.172573;NS-49869.176620;NS-49869.184526;NS-49869.196268;NS-49869.45053;NS-49869.50598;NS-49869.51659;NS-49869.51959;NS-49869.55…	K00487+K00487+K00487+K00591+K00591+K00815+K00815+K00815+K00815+K00815+K00815+K00815+K00815+K00815+K00815+K00815+K00815+K00815+K00815+K00815+K00815+K01904+K01904+K01904+K01904+K01904+K01904+K01904+K01904+K01904+K01904+K01904+K01904+K01904+K01904+K01904+K01904+K03809+K03809+K03809+K05928+K06125+K06126+K06127+K09833+K09833+K09833+K09834+K09834+K09834+K09834+K12501+K12501+K12501+K12501+K12501+K12501+…	https:\\www.genome.jp\dbget-bin\www_bget?map00130
Oxidative phosphorylation	Oxidative phosphorylation	ko00190	187 out of 7559 2.47387220531816%	1843 out of 66411 2.77514267214769%	0.959971	1	NS-49869.111052;NS-49869.111054;NS-49869.111060;NS-49869.136050;NS-49869.43440;NS-49869.162486;NS-49869.37931;NS-49869.173955;NS-49869.198695;NS-49869.34213;NS-49869.89540;NS-49869.97313;NS-49869.110151;NS-49869.110153;NS-49869.123768;NS-49869.75189;NS-49869.97992;NS-49869.98678;NS-49869.100356;NS-49869.111147;NS-49869.112362;NS-49869.112367;NS-49869.113866;NS-49869.116147;NS-49869.118833;NS-4986…	K00234+K00234+K00234+K00234+K00236+K00411+K00412+K00412+K00412+K00413+K00416+K00417+K00417+K00417+K00417+K01507+K01507+K01507+K01507+K01507+K01507+K01507+K01507+K01507+K01507+K01507+K01507+K01535+K01535+K01535+K01535+K01535+K01535+K01535+K01535+K01535+K01535+K01535+K01535+K01535+K01535+K01535+K01535+K01535+K01535+K01535+K01535+K01535+K01535+K01535+K02108+K02111+K02111+K02111+K02111+K02111+K02111+…	https:\\www.genome.jp\dbget-bin\www_bget?map00190
Photosynthesis	Photosynthesis	ko00195	52 out of 7559 0.68792168276227%	490 out of 66411 0.737829576425592%	0.725244	1	NS-49869.112600;NS-49869.71081;NS-49869.156164;NS-49869.170897;NS-49869.176603;NS-49869.194698;NS-49869.194700;NS-49869.202715;NS-49869.64910;NS-49869.93753;NS-49869.122974;NS-49869.130638;NS-49869.139425;NS-49869.112032;NS-49869.153655;NS-49869.107848;NS-49869.52274;NS-49869.104364;NS-49869.104365;NS-49869.132030;NS-49869.138328;NS-49869.148666;NS-49869.99961;NS-49869.120896;NS-49869.114320;NS-4…	K02108+K02111+K02111+K02111+K02111+K02111+K02111+K02111+K02113+K02113+K02113+K02113+K02113+K02115+K02636+K02638+K02639+K02639+K02639+K02639+K02639+K02639+K02689+K02689+K02692+K02692+K02692+K02692+K02692+K02695+K02699+K02704+K02704+K02706+K02717+K02717+K02717+K02717+K02721+K02721+K02721+K02721+K02721+K02723+K02723+K03541+K03541+K08901+K08902+K08903+K08906+K14332	https:\\www.genome.jp\dbget-bin\www_bget?map00195
Photosynthesis - antenna proteins	Photosynthesis - antenna proteins	ko00196	5 out of 7559 0.0661463156502183%	118 out of 66411 0.177681408200449%	0.998225	1	NS-49869.96963;NS-49869.130803;NS-49869.97889;NS-49869.133754;NS-49869.150558	K08913+K08915+K08916+K08916+K08917	https:\\www.genome.jp\dbget-bin\www_bget?map00196
Arginine biosynthesis	Arginine biosynthesis	ko00220	53 out of 7559 0.701150945892314%	639 out of 66411 0.962189998644803%	0.995747	1	NS-49869.55940;NS-49869.76669;NS-49869.84769;NS-49869.93543;NS-49869.95999;NS-49869.129825;NS-49869.134544;NS-49869.116783;NS-49869.114976;NS-49869.133623;NS-49869.189078;NS-49869.153123;NS-49869.76511;NS-49869.131116;NS-49869.63579;NS-49869.116795;NS-49869.156612;NS-49869.162025;NS-49869.163500;NS-49869.169297;NS-49869.179127;NS-49869.200546;NS-49869.23635;NS-49869.93938;NS-49869.195648;NS-49869…	K00261+K00261+K00261+K00261+K00261+K00261+K00261+K00611+K00620+K00620+K00814+K00930+K01427+K01476+K01915+K01915+K01915+K01915+K01915+K01915+K01915+K01915+K01915+K01940+K01940+K13427+K13427+K13427+K13427+K14272+K14272+K14272+K14454+K14454+K14455+K14455+K14677+K14677+K14677+K14677+K14677+K14677+K14677+K14677+K14677+K14677+K14677+K14677+K14677+K14677+K14682+K14682+K14682	https:\\www.genome.jp\dbget-bin\www_bget?map00220
Purine metabolism	Purine metabolism	ko00230	129 out of 7559 1.70657494377563%	1479 out of 66411 2.22704070108868%	0.999678	1	NS-49869.157410;NS-49869.31040;NS-49869.131831;NS-49869.177367;NS-49869.93471;NS-49869.74930;NS-49869.132597;NS-49869.140738;NS-49869.97040;NS-49869.100430;NS-49869.154853;NS-49869.129123;NS-49869.129124;NS-49869.47183;NS-49869.87043;NS-49869.87044;NS-49869.96193;NS-49869.96194;NS-49869.96206;NS-49869.100376;NS-49869.105013;NS-49869.108759;NS-49869.109025;NS-49869.114477;NS-49869.115238;NS-49869.…	K00106+K00106+K00601+K00601+K00602+K00759+K00759+K00759+K00856+K00856+K00856+K00860+K00860+K00873+K00873+K00873+K00873+K00873+K00873+K00873+K00873+K00873+K00873+K00873+K00873+K00873+K00873+K00873+K00873+K00873+K00873+K00873+K00873+K00873+K00873+K00939+K00939+K00939+K00939+K00939+K00939+K00939+K00939+K00939+K00939+K00939+K00939+K00940+K00940+K00942+K00942+K00942+K00942+K00948+K00948+K00948+K00951+…	https:\\www.genome.jp\dbget-bin\www_bget?map00230
Caffeine metabolism	Caffeine metabolism	ko00232	2 out of 7559 0.0264585262600873%	87 out of 66411 0.131002394181687%	0.999671	1	NS-49869.157410;NS-49869.31040	K00106+K00106	https:\\www.genome.jp\dbget-bin\www_bget?map00232
Pyrimidine metabolism	Pyrimidine metabolism	ko00240	64 out of 7559 0.846672840322794%	870 out of 66411 1.31002394181687%	0.999973	1	NS-49869.95278;NS-49869.127429;NS-49869.118077;NS-49869.65783;NS-49869.96438;NS-49869.98696;NS-49869.98698;NS-49869.109043;NS-49869.129143;NS-49869.133484;NS-49869.161233;NS-49869.166329;NS-49869.115016;NS-49869.146815;NS-49869.73549;NS-41226.0;NS-49869.119394;NS-49869.120786;NS-49869.139812;NS-49869.145059;NS-49869.153076;NS-49869.153299;NS-49869.183667;NS-49869.58573;NS-49869.88713;NS-49869.102…	K00207+K00254+K00857+K00876+K00876+K00876+K00876+K00876+K00876+K00876+K00876+K00876+K00940+K00940+K00943+K00943+K00943+K00943+K00943+K01081+K01081+K01081+K01081+K01240+K01240+K01240+K01240+K01464+K01464+K01489+K01510+K01510+K01510+K01513+K01520+K01520+K01520+K01520+K01520+K01937+K01937+K01937+K01937+K01937+K01956+K01956+K01956+K01956+K03787+K03787+K06966+K06966+K06966+K06966+K09903+K10808+K10808+…	https:\\www.genome.jp\dbget-bin\www_bget?map00240
Alanine, aspartate and glutamate metabolism	Alanine, aspartate and glutamate metabolism	ko00250	107 out of 7559 1.41553115491467%	812 out of 66411 1.22268901236241%	0.0609929	1	NS-49869.55940;NS-49869.76669;NS-49869.84769;NS-49869.93543;NS-49869.95999;NS-49869.129825;NS-49869.134544;NS-49869.58431;NS-49869.71675;NS-49869.74033;NS-49869.74034;NS-49869.77455;NS-49869.80993;NS-49869.82512;NS-49869.90696;NS-49869.99164;NS-49869.101372;NS-49869.128428;NS-49869.141820;NS-49869.155324;NS-49869.158246;NS-49869.158247;NS-49869.161066;NS-49869.4967;NS-45562.1;NS-45562.2;NS-49869.…	K00261+K00261+K00261+K00261+K00261+K00261+K00261+K00264+K00264+K00264+K00264+K00264+K00264+K00264+K00264+K00264+K00264+K00264+K00264+K00264+K00264+K00264+K00264+K00278+K00278+K00278+K00278+K00814+K00827+K00827+K00827+K00830+K01580+K01580+K01580+K01580+K01580+K01580+K01580+K01580+K01580+K01580+K01580+K01580+K01580+K01580+K01580+K01580+K01580+K01580+K01580+K01580+K01580+K01580+K01580+K01756+K01756+…	https:\\www.genome.jp\dbget-bin\www_bget?map00250
Aflatoxin biosynthesis	Aflatoxin biosynthesis	ko00254	1 out of 7559 0.0132292631300437%	20 out of 66411 0.0301154929153303%	0.910821	1	NS-49869.125251	K11262	https:\\www.genome.jp\dbget-bin\www_bget?map00254
Glycine, serine and threonine metabolism	Glycine, serine and threonine metabolism	ko00260	99 out of 7559 1.30969704987432%	904 out of 66411 1.36122027977293%	0.674699	1	NS-49869.40129;NS-49869.167851;NS-49869.26058;NS-49869.117411;NS-49869.152817;NS-49869.63671;NS-49869.63672;NS-49869.63717;NS-49869.63719;NS-49869.92654;NS-49869.35957;NS-49869.106757;NS-49869.114406;NS-49869.64398;NS-49869.89193;NS-49869.90478;NS-49869.90926;NS-49869.113091;NS-49869.118758;NS-49869.126551;NS-49869.13930;NS-49869.113849;NS-49869.135659;NS-49869.107210;NS-49869.107211;NS-49869.109…	K00003+K00003+K00003+K00058+K00058+K00108+K00108+K00108+K00108+K00108+K00108+K00130+K00130+K00276+K00276+K00276+K00276+K00276+K00276+K00276+K00276+K00281+K00281+K00306+K00306+K00306+K00306+K00382+K00382+K00382+K00499+K00600+K00600+K00600+K00600+K00605+K00605+K00827+K00827+K00827+K00830+K00831+K00872+K00872+K00872+K01079+K01620+K01620+K01620+K01620+K01620+K01620+K01620+K01620+K01695+K01695+K01695+…	https:\\www.genome.jp\dbget-bin\www_bget?map00260
Monobactam biosynthesis	Monobactam biosynthesis	ko00261	8 out of 7559 0.105834105040349%	100 out of 66411 0.150577464576651%	0.894391	1	NS-49869.104518;NS-49869.141801;NS-49869.89607;NS-49869.114855;NS-49869.115474;NS-49869.115647;NS-49869.128347;NS-49869.133392	K12524+K12524+K13811+K13811+K13811+K13811+K13811+K13811	https:\\www.genome.jp\dbget-bin\www_bget?map00261
Cysteine and methionine metabolism	Cysteine and methionine metabolism	ko00270	132 out of 7559 1.74626273316576%	1182 out of 66411 1.77982563129602%	0.606428	1	NS-49869.40129;NS-49869.167851;NS-49869.26058;NS-49869.95357;NS-49869.105114;NS-49869.110737;NS-49869.117411;NS-49869.152817;NS-49869.64389;NS-49869.84821;NS-49869.104678;NS-49869.10926;NS-49869.10928;NS-49869.129191;NS-49869.21249;NS-49869.69747;NS-49869.90312;NS-60906.0;NS-49869.111324;NS-49869.116688;NS-49869.116690;NS-49869.116691;NS-49869.116720;NS-49869.124348;NS-49869.128690;NS-49869.15283…	K00003+K00003+K00003+K00025+K00026+K00026+K00058+K00058+K00547+K00547+K00547+K00547+K00547+K00547+K00547+K00549+K00549+K00549+K00549+K00549+K00549+K00549+K00549+K00549+K00549+K00549+K00558+K00558+K00558+K00558+K00640+K00641+K00641+K00789+K00789+K00789+K00789+K00789+K00789+K00789+K00789+K00789+K00789+K00789+K00789+K00789+K00797+K00797+K00797+K00797+K00797+K00797+K00815+K00815+K00815+K00815+K00815+…	https:\\www.genome.jp\dbget-bin\www_bget?map00270
Valine, leucine and isoleucine degradation	Valine, leucine and isoleucine degradation	ko00280	98 out of 7559 1.29646778674428%	914 out of 66411 1.37627802623059%	0.751153	1	NS-49869.94045;NS-49869.94233;NS-49869.98504;NS-49869.104311;NS-49869.104312;NS-49869.105864;NS-49869.105868;NS-49869.131028;NS-49869.39721;NS-49869.58310;NS-49869.69945;NS-49869.71516;NS-49869.71518;NS-49869.79487;NS-49869.83567;NS-49869.96272;NS-49869.101444;NS-49869.103805;NS-49869.107521;NS-49869.110913;NS-49869.114625;NS-49869.118425;NS-49869.125992;NS-49869.128721;NS-49869.138931;NS-49869.1…	K00020+K00020+K00020+K00020+K00020+K00020+K00020+K00020+K00128+K00128+K00128+K00128+K00128+K00128+K00128+K00128+K00128+K00128+K00128+K00128+K00128+K00128+K00128+K00128+K00128+K00128+K00128+K00128+K00128+K00128+K00128+K00140+K00140+K00166+K00249+K00249+K00249+K00249+K00253+K00382+K00382+K00382+K00626+K00626+K00826+K00826+K00826+K00826+K00826+K00826+K00827+K00827+K00827+K01640+K01640+K01640+K01640+…	https:\\www.genome.jp\dbget-bin\www_bget?map00280
Valine, leucine and isoleucine biosynthesis	Valine, leucine and isoleucine biosynthesis	ko00290	39 out of 7559 0.515941262071703%	205 out of 66411 0.308683802382135%	0.000911828	0.126744	NS-49869.108323;NS-49869.144114;NS-49869.19946;NS-49869.47306;NS-49869.107077;NS-49869.112149;NS-49869.121224;NS-49869.137811;NS-49869.159193;NS-49869.55014;NS-49869.60594;NS-49869.61863;NS-49869.64193;NS-49869.74494;NS-49869.78076;NS-49869.91465;NS-49869.93033;NS-49869.104846;NS-49869.104847;NS-49869.114433;NS-49869.114707;NS-49869.114713;NS-49869.115192;NS-49869.115627;NS-49869.116718;NS-49869.…	K00053+K00053+K00053+K00826+K00826+K00826+K00826+K00826+K00826+K01649+K01649+K01649+K01649+K01649+K01649+K01649+K01649+K01649+K01649+K01649+K01649+K01649+K01649+K01649+K01649+K01649+K01649+K01649+K01649+K01649+K01649+K01652+K01652+K01653+K01653+K01653+K01704+K01754+K01754	https:\\www.genome.jp\dbget-bin\www_bget?map00290
Lysine biosynthesis	Lysine biosynthesis	ko00300	9 out of 7559 0.119063368170393%	170 out of 66411 0.255981689780307%	0.997999	1	NS-49869.40129;NS-49869.167851;NS-49869.26058;NS-49869.83788;NS-49869.94855;NS-49869.116755;NS-49869.135181;NS-49869.104518;NS-49869.141801	K00003+K00003+K00003+K01778+K01778+K01778+K10206+K12524+K12524	https:\\www.genome.jp\dbget-bin\www_bget?map00300
Lysine degradation	Lysine degradation	ko00310	52 out of 7559 0.68792168276227%	659 out of 66411 0.992305491560133%	0.998791	1	NS-49869.39721;NS-49869.58310;NS-49869.69945;NS-49869.71516;NS-49869.71518;NS-49869.79487;NS-49869.83567;NS-49869.96272;NS-49869.101444;NS-49869.103805;NS-49869.107521;NS-49869.110913;NS-49869.114625;NS-49869.118425;NS-49869.125992;NS-49869.128721;NS-49869.138931;NS-49869.138932;NS-49869.144553;NS-49869.156937;NS-49869.157002;NS-49869.157139;NS-49869.164001;NS-49869.107210;NS-49869.107211;NS-4986…	K00128+K00128+K00128+K00128+K00128+K00128+K00128+K00128+K00128+K00128+K00128+K00128+K00128+K00128+K00128+K00128+K00128+K00128+K00128+K00128+K00128+K00128+K00128+K00306+K00306+K00306+K00306+K00382+K00382+K00382+K00626+K00626+K00658+K00658+K01692+K01692+K01692+K11420+K11420+K11420+K11420+K11420+K11420+K11422+K11423+K11430+K14085+K14085+K14085+K14157+K14157+K15588	https:\\www.genome.jp\dbget-bin\www_bget?map00310
Arginine and proline metabolism	Arginine and proline metabolism	ko00330	100 out of 7559 1.32292631300437%	853 out of 66411 1.28442577283884%	0.39198	1	NS-49869.39721;NS-49869.58310;NS-49869.69945;NS-49869.71516;NS-49869.71518;NS-49869.79487;NS-49869.83567;NS-49869.96272;NS-49869.101444;NS-49869.103805;NS-49869.107521;NS-49869.110913;NS-49869.114625;NS-49869.118425;NS-49869.125992;NS-49869.128721;NS-49869.138931;NS-49869.138932;NS-49869.144553;NS-49869.156937;NS-49869.157002;NS-49869.157139;NS-49869.164001;NS-49869.128881;NS-49869.50013;NS-49869…	K00128+K00128+K00128+K00128+K00128+K00128+K00128+K00128+K00128+K00128+K00128+K00128+K00128+K00128+K00128+K00128+K00128+K00128+K00128+K00128+K00128+K00128+K00128+K00286+K00318+K00318+K00318+K00318+K00318+K00318+K00318+K00472+K00472+K00472+K00472+K00472+K00472+K00472+K00472+K00472+K00472+K00472+K00472+K00472+K00472+K00472+K00472+K00472+K00472+K00797+K00797+K00797+K00797+K00797+K00797+K00819+K01259+…	https:\\www.genome.jp\dbget-bin\www_bget?map00330
Histidine metabolism	Histidine metabolism	ko00340	40 out of 7559 0.529170525201746%	352 out of 66411 0.530032675309813%	0.529386	1	NS-49869.55831;NS-49869.146773;NS-49869.39721;NS-49869.58310;NS-49869.69945;NS-49869.71516;NS-49869.71518;NS-49869.79487;NS-49869.83567;NS-49869.96272;NS-49869.101444;NS-49869.103805;NS-49869.107521;NS-49869.110913;NS-49869.114625;NS-49869.118425;NS-49869.125992;NS-49869.128721;NS-49869.138931;NS-49869.138932;NS-49869.144553;NS-49869.156937;NS-49869.157002;NS-49869.157139;NS-49869.164001;NS-49869…	K00013+K00013+K00128+K00128+K00128+K00128+K00128+K00128+K00128+K00128+K00128+K00128+K00128+K00128+K00128+K00128+K00128+K00128+K00128+K00128+K00128+K00128+K00128+K00128+K00128+K00765+K00765+K01814+K11755+K14085+K14085+K14085+K14152+K14152+K14152+K14152+K14152+K14152+K14152+K14152	https:\\www.genome.jp\dbget-bin\www_bget?map00340
Tyrosine metabolism	Tyrosine metabolism	ko00350	82 out of 7559 1.08479957666358%	680 out of 66411 1.02392675912123%	0.305297	1	NS-49869.60687;NS-49869.101174;NS-49869.99235;NS-49869.144996;NS-49869.156490;NS-49869.165905;NS-49869.167576;NS-49869.64398;NS-49869.89193;NS-49869.90478;NS-49869.90926;NS-49869.113091;NS-49869.118758;NS-49869.126551;NS-49869.13930;NS-49869.77996;NS-49869.88259;NS-65993.0;NS-49869.146477;NS-49869.159038;NS-32001.0;NS-49869.68681;NS-49869.76734;NS-49869.105410;NS-49869.106912;NS-49869.106913;NS-4…	K00001+K00001+K00121+K00121+K00121+K00121+K00121+K00276+K00276+K00276+K00276+K00276+K00276+K00276+K00276+K00451+K00451+K00451+K00451+K00451+K00815+K00815+K00815+K00815+K00815+K00815+K00815+K00815+K00815+K00815+K00815+K00815+K00815+K00815+K00815+K00815+K01555+K01555+K01557+K01557+K01593+K01593+K01593+K01593+K01800+K01800+K01800+K01800+K01800+K01800+K01800+K01800+K01800+K01800+K01800+K01800+K02510+…	https:\\www.genome.jp\dbget-bin\www_bget?map00350
Phenylalanine metabolism	Phenylalanine metabolism	ko00360	73 out of 7559 0.965736208493187%	580 out of 66411 0.873349294544578%	0.195962	1	NS-49869.107417;NS-49869.64398;NS-49869.89193;NS-49869.90478;NS-49869.90926;NS-49869.113091;NS-49869.118758;NS-49869.126551;NS-49869.13930;NS-32001.0;NS-49869.68681;NS-49869.76734;NS-49869.105410;NS-49869.106912;NS-49869.106913;NS-49869.120748;NS-49869.120749;NS-49869.133058;NS-49869.135174;NS-49869.159988;NS-49869.172290;NS-49869.172573;NS-49869.176620;NS-49869.184526;NS-49869.196268;NS-49869.99…	K00074+K00276+K00276+K00276+K00276+K00276+K00276+K00276+K00276+K00815+K00815+K00815+K00815+K00815+K00815+K00815+K00815+K00815+K00815+K00815+K00815+K00815+K00815+K00815+K00815+K01426+K01426+K01426+K01593+K01593+K01593+K01593+K01692+K01692+K01692+K07253+K10775+K10775+K10775+K10775+K10775+K10775+K10775+K10775+K10775+K10775+K10775+K10775+K10775+K10775+K10775+K10775+K10775+K10775+K10775+K10775+K10775+…	https:\\www.genome.jp\dbget-bin\www_bget?map00360
Tryptophan metabolism	Tryptophan metabolism	ko00380	58 out of 7559 0.767297261542532%	601 out of 66411 0.904970562105675%	0.922923	1	NS-49869.39721;NS-49869.58310;NS-49869.69945;NS-49869.71516;NS-49869.71518;NS-49869.79487;NS-49869.83567;NS-49869.96272;NS-49869.101444;NS-49869.103805;NS-49869.107521;NS-49869.110913;NS-49869.114625;NS-49869.118425;NS-49869.125992;NS-49869.128721;NS-49869.138931;NS-49869.138932;NS-49869.144553;NS-49869.156937;NS-49869.157002;NS-49869.157139;NS-49869.164001;NS-49869.84444;NS-49869.92655;NS-49869.…	K00128+K00128+K00128+K00128+K00128+K00128+K00128+K00128+K00128+K00128+K00128+K00128+K00128+K00128+K00128+K00128+K00128+K00128+K00128+K00128+K00128+K00128+K00128+K00382+K00382+K00382+K00626+K00626+K00658+K00658+K00837+K00837+K01426+K01426+K01426+K01593+K01593+K01593+K01593+K01692+K01692+K01692+K03781+K03781+K03781+K11816+K11816+K11816+K11820+K11821+K14085+K14085+K14085+K22450+K23947+K23947+K23947+…	https:\\www.genome.jp\dbget-bin\www_bget?map00380
Phenylalanine, tyrosine and tryptophan biosynthesis	Phenylalanine, tyrosine and tryptophan biosynthesis	ko00400	72 out of 7559 0.952506945363143%	651 out of 66411 0.980259294394001%	0.620964	1	NS-49869.88222;NS-49869.122372;NS-32001.0;NS-49869.68681;NS-49869.76734;NS-49869.105410;NS-49869.106912;NS-49869.106913;NS-49869.120748;NS-49869.120749;NS-49869.133058;NS-49869.135174;NS-49869.159988;NS-49869.172290;NS-49869.172573;NS-49869.176620;NS-49869.184526;NS-49869.196268;NS-49869.70861;NS-49869.131017;NS-49869.152328;NS-49869.153463;NS-49869.73234;NS-49869.155826;NS-49869.75936;NS-49869.9…	K00766+K00800+K00815+K00815+K00815+K00815+K00815+K00815+K00815+K00815+K00815+K00815+K00815+K00815+K00815+K00815+K00815+K00815+K00891+K00891+K00891+K00891+K01626+K01626+K01657+K01657+K01657+K01657+K01695+K01695+K01695+K01695+K01696+K01696+K01696+K01696+K01696+K01696+K01735+K01736+K01850+K01850+K05359+K05359+K05359+K05359+K06001+K13832+K13832+K13832+K13832+K13832+K13832+K13832+K13832+K13832+K14454+…	https:\\www.genome.jp\dbget-bin\www_bget?map00400
Benzoxazinoid biosynthesis	Benzoxazinoid biosynthesis	ko00402	9 out of 7559 0.119063368170393%	47 out of 66411 0.0707714083510262%	0.0805324	1	NS-49869.118404;NS-49869.65370;NS-49869.68003;NS-49869.79252;NS-49869.83252;NS-49869.94107;NS-71189.1;NS-8061.0;NS-49869.124927	K13227+K13229+K13229+K13229+K13229+K13229+K13229+K13229+K13229	https:\\www.genome.jp\dbget-bin\www_bget?map00402
beta-Alanine metabolism	beta-Alanine metabolism	ko00410	101 out of 7559 1.33615557613441%	717 out of 66411 1.07964042101459%	0.01463	1	NS-49869.39721;NS-49869.58310;NS-49869.69945;NS-49869.71516;NS-49869.71518;NS-49869.79487;NS-49869.83567;NS-49869.96272;NS-49869.101444;NS-49869.103805;NS-49869.107521;NS-49869.110913;NS-49869.114625;NS-49869.118425;NS-49869.125992;NS-49869.128721;NS-49869.138931;NS-49869.138932;NS-49869.144553;NS-49869.156937;NS-49869.157002;NS-49869.157139;NS-49869.164001;NS-49869.59874;NS-49869.90017;NS-49869.…	K00128+K00128+K00128+K00128+K00128+K00128+K00128+K00128+K00128+K00128+K00128+K00128+K00128+K00128+K00128+K00128+K00128+K00128+K00128+K00128+K00128+K00128+K00128+K00140+K00140+K00207+K00232+K00232+K00232+K00232+K00232+K00232+K00232+K00232+K00232+K00276+K00276+K00276+K00276+K00276+K00276+K00276+K00276+K01464+K01464+K01578+K01578+K01578+K01580+K01580+K01580+K01580+K01580+K01580+K01580+K01580+K01580+…	https:\\www.genome.jp\dbget-bin\www_bget?map00410
Taurine and hypotaurine metabolism	Taurine and hypotaurine metabolism	ko00430	45 out of 7559 0.595316840851965%	151 out of 66411 0.227371971510744%	7.79786e-10	1.0839e-07	NS-49869.48527;NS-49869.49787;NS-49869.57682;NS-49869.58379;NS-49869.70649;NS-49869.71623;NS-49869.89410;NS-49869.107107;NS-49869.110548;NS-49869.111706;NS-49869.111970;NS-49869.112606;NS-49869.112608;NS-49869.115218;NS-49869.115469;NS-49869.116066;NS-49869.116866;NS-49869.124078;NS-49869.126372;NS-49869.132012;NS-49869.217990;NS-49869.32490;NS-49869.34038;NS-49869.43411;NS-49869.74632;NS-49869.7…	K01580+K01580+K01580+K01580+K01580+K01580+K01580+K01580+K01580+K01580+K01580+K01580+K01580+K01580+K01580+K01580+K01580+K01580+K01580+K01580+K01580+K01580+K01580+K10712+K10712+K10712+K10712+K10712+K10712+K10712+K10712+K10712+K10712+K10712+K10712+K10712+K10712+K18592+K18592+K18592+K18592+K18592+K18592+K18592+K18592	https:\\www.genome.jp\dbget-bin\www_bget?map00430
Phosphonate and phosphinate metabolism	Phosphonate and phosphinate metabolism	ko00440	10 out of 7559 0.132292631300437%	98 out of 66411 0.147565915285118%	0.690019	1	NS-49869.103929;NS-30847.0;NS-49869.59270;NS-49869.128114;NS-49869.148838;NS-49869.45496;NS-49869.49825;NS-71331.1;NS-41120.0;NS-49869.181209	K00967+K00967+K00968+K00968+K00968+K00993+K00993+K00993+K00993+K00993	https:\\www.genome.jp\dbget-bin\www_bget?map00440
Selenocompound metabolism	Selenocompound metabolism	ko00450	32 out of 7559 0.423336420161397%	214 out of 66411 0.322235774194034%	0.0658154	1	NS-49869.65051;NS-49869.135894;NS-17848.0;NS-49869.160191;NS-49869.33641;NS-49869.69747;NS-49869.90312;NS-60906.0;NS-49869.111324;NS-49869.116688;NS-49869.116690;NS-49869.116691;NS-49869.116720;NS-49869.124348;NS-49869.128690;NS-49869.152832;NS-49869.79294;NS-49869.114435;NS-49869.150232;NS-49869.75559;NS-49869.101875;NS-49869.173730;NS-49869.62530;NS-49869.163560;NS-49869.65030;NS-49869.122022;N…	K00384+K00384+K00384+K00384+K00384+K00549+K00549+K00549+K00549+K00549+K00549+K00549+K00549+K00549+K00549+K00549+K01739+K01739+K01739+K01761+K01761+K01761+K08247+K08247+K11717+K11717+K13811+K13811+K13811+K13811+K13811+K13811	https:\\www.genome.jp\dbget-bin\www_bget?map00450
Cyanoamino acid metabolism	Cyanoamino acid metabolism	ko00460	59 out of 7559 0.780526524672576%	386 out of 66411 0.581229013265875%	0.0118517	1	NS-49869.101215;NS-49869.124246;NS-49869.131178;NS-49869.163475;NS-49869.4051;NS-49869.41291;NS-49869.67278;NS-49869.93825;NS-49869.98298;NS-37472.0;NS-54318.0;NS-49869.116913;NS-49869.145239;NS-49869.145242;NS-49869.145534;NS-49869.148114;NS-49869.153382;NS-49869.160030;NS-49869.164756;NS-49869.4851;NS-49869.210968;NS-49869.92251;NS-49869.108730;NS-49869.119336;NS-49869.119654;NS-49869.136470;NS…	K00600+K00600+K00600+K00600+K01188+K01188+K01188+K01188+K01188+K01188+K01188+K01188+K01188+K01188+K01188+K01188+K01188+K01188+K01188+K01455+K01455+K05349+K05349+K05349+K05349+K05349+K05349+K05349+K05349+K05350+K05350+K05350+K05350+K13033+K13034+K13034+K13034+K13035+K13051+K13051+K13051+K13051+K18592+K18592+K18592+K18592+K18592+K18592+K18592+K18592+K20802+K20802+K20802+K20802+K20802+K20802+K20802+…	https:\\www.genome.jp\dbget-bin\www_bget?map00460
Glutathione metabolism	Glutathione metabolism	ko00480	141 out of 7559 1.86532610133616%	1035 out of 66411 1.55847675836834%	0.0141335	1	NS-49869.81128;NS-49869.105461;NS-49869.105776;NS-49869.112980;NS-49869.158556;NS-49869.158557;NS-49869.81366;NS-49869.96063;NS-49869.105795;NS-49869.107256;NS-49869.10029;NS-49869.122342;NS-49869.135604;NS-49869.157947;NS-49869.157948;NS-28995.0;NS-49869.62861;NS-49869.76844;NS-49869.39071;NS-49869.96014;NS-49869.106019;NS-49869.113179;NS-49869.116142;NS-49869.145171;NS-49869.77282;NS-49869.7793…	K00031+K00031+K00031+K00031+K00031+K00031+K00033+K00033+K00033+K00033+K00036+K00036+K00036+K00036+K00036+K00036+K00383+K00383+K00432+K00432+K00432+K00432+K00432+K00432+K00434+K00434+K00434+K00434+K00434+K00434+K00434+K00434+K00434+K00434+K00434+K00434+K00434+K00434+K00434+K00797+K00797+K00797+K00797+K00797+K00797+K00799+K00799+K00799+K00799+K00799+K00799+K00799+K00799+K00799+K00799+K00799+K00799+…	https:\\www.genome.jp\dbget-bin\www_bget?map00480
Starch and sucrose metabolism	Starch and sucrose metabolism	ko00500	318 out of 7559 4.20690567535388%	2254 out of 66411 3.39401605155772%	3.22309e-05	0.0044801	NS-49869.76366;NS-49869.89972;NS-49869.96896;NS-49869.116662;NS-49869.122597;NS-49869.122598;NS-49869.127715;NS-49869.42612;NS-49869.44638;NS-49869.46235;NS-49869.48726;NS-49869.54387;NS-49869.54865;NS-49869.57062;NS-49869.62044;NS-49869.64027;NS-34804.7;NS-49869.87100;NS-49869.105853;NS-49869.11427;NS-49869.122668;NS-49869.147896;NS-49869.167888;NS-49869.168011;NS-49869.168012;NS-49869.168017;NS…	K00688+K00688+K00688+K00688+K00688+K00688+K00688+K00695+K00695+K00695+K00695+K00695+K00695+K00695+K00695+K00695+K00695+K00695+K00695+K00695+K00695+K00695+K00695+K00695+K00695+K00695+K00695+K00695+K00695+K00695+K00695+K00695+K00695+K00695+K00696+K00696+K00700+K00700+K00700+K00700+K00700+K00700+K00700+K00700+K00700+K00700+K00703+K00703+K00703+K00703+K00703+K00703+K00703+K00703+K00703+K00703+K00750+…	https:\\www.genome.jp\dbget-bin\www_bget?map00500
N-Glycan biosynthesis	N-Glycan biosynthesis	ko00510	50 out of 7559 0.661463156502183%	723 out of 66411 1.08867506888919%	0.999981	1	NS-49869.128603;NS-49869.65873;NS-49869.61854;NS-49869.86723;NS-49869.108677;NS-49869.108678;NS-49869.113190;NS-49869.127469;NS-49869.50548;NS-49869.80945;NS-49869.97703;NS-49869.136832;NS-49869.186683;NS-49869.68015;NS-49869.71919;NS-49869.96300;NS-49869.108883;NS-49869.129239;NS-49869.140825;NS-49869.113951;NS-49869.106381;NS-49869.106383;NS-49869.143549;NS-49869.147963;NS-49869.162920;NS-49869…	K00721+K00726+K00729+K00729+K00729+K00729+K00729+K00729+K00737+K00737+K00737+K00737+K00737+K01230+K01230+K01230+K01230+K01230+K01230+K03843+K03844+K03844+K03844+K03844+K03846+K03847+K03848+K03848+K03849+K03849+K03850+K03850+K03850+K07252+K07252+K07252+K07252+K07432+K07432+K07432+K12345+K12666+K12666+K12666+K12667+K12667+K12668+K12670+K12670+K12670	https:\\www.genome.jp\dbget-bin\www_bget?map00510
Other glycan degradation	Other glycan degradation	ko00511	82 out of 7559 1.08479957666358%	649 out of 66411 0.977247745102468%	0.171173	1	NS-49869.193525;NS-49869.29702;NS-49869.51926;NS-49869.102244;NS-49869.119081;NS-49869.125664;NS-49869.138392;NS-49869.140114;NS-49869.38020;NS-49869.38022;NS-49869.92333;NS-49869.99052;NS-49869.103513;NS-49869.103515;NS-49869.104288;NS-49869.104289;NS-49869.104290;NS-49869.122408;NS-49869.132508;NS-49869.138529;NS-49869.140167;NS-49869.143468;NS-49869.171481;NS-49869.183763;NS-49869.215462;NS-49…	K01190+K01190+K01191+K01191+K01191+K01191+K01191+K01191+K01206+K01206+K01206+K01206+K01206+K01206+K01206+K01206+K01206+K01206+K01206+K01206+K01206+K01206+K01206+K01206+K01206+K01206+K01206+K01206+K01227+K01227+K01227+K01444+K01444+K12309+K12309+K12309+K12309+K12309+K12309+K12309+K12309+K12309+K12309+K12309+K12309+K12309+K12309+K12309+K12309+K12309+K12309+K12309+K12309+K12309+K12309+K12309+K12309+…	https:\\www.genome.jp\dbget-bin\www_bget?map00511
Various types of N-glycan biosynthesis	Various types of N-glycan biosynthesis	ko00513	33 out of 7559 0.436565683291441%	537 out of 66411 0.808600984776618%	0.999988	1	NS-49869.65873;NS-49869.60888;NS-49869.68015;NS-49869.71919;NS-49869.96300;NS-49869.108883;NS-49869.129239;NS-49869.140825;NS-49869.113951;NS-49869.106381;NS-49869.106383;NS-49869.143549;NS-49869.147963;NS-49869.162920;NS-49869.154371;NS-49869.72575;NS-49869.176702;NS-49869.194168;NS-49869.185562;NS-49869.87746;NS-49869.92392;NS-49869.136070;NS-49869.100041;NS-49869.198453;NS-49869.106149;NS-4986…	K00726+K00753+K01230+K01230+K01230+K01230+K01230+K01230+K03843+K03844+K03844+K03844+K03844+K03846+K03847+K07432+K07432+K07432+K12373+K12666+K12666+K12666+K12667+K12667+K12668+K12670+K12670+K12670+K14412+K14412+K14413+K14413+K14413	https:\\www.genome.jp\dbget-bin\www_bget?map00513
Other types of O-glycan biosynthesis	Other types of O-glycan biosynthesis	ko00514	20 out of 7559 0.264585262600873%	187 out of 66411 0.281579858758338%	0.650401	1	NS-49869.130796;NS-49869.83987;NS-49869.92107;NS-49869.100485;NS-49869.113028;NS-49869.116759;NS-49869.127522;NS-49869.131187;NS-49869.181156;NS-49869.35163;NS-49869.94953;NS-49869.102622;NS-49869.39629;NS-49869.94473;NS-49869.91579;NS-49869.91580;NS-49869.125927;NS-49869.160196;NS-49869.177972;NS-72033.0	K03691+K09667+K09667+K09667+K09667+K09667+K09667+K09667+K09667+K09667+K18134+K18134+K20782+K20782+K20783+K20783+K20783+K20783+K20783+K20784	https:\\www.genome.jp\dbget-bin\www_bget?map00514
Amino sugar and nucleotide sugar metabolism	Amino sugar and nucleotide sugar metabolism	ko00520	188 out of 7559 2.48710146844821%	1681 out of 66411 2.53120717953351%	0.613912	1	NS-49869.44597;NS-49869.64292;NS-49869.64296;NS-49869.73646;NS-49869.77516;NS-49869.104580;NS-49869.112838;NS-49869.118415;NS-49869.119955;NS-49869.121384;NS-49869.141001;NS-49869.66180;NS-49869.140875;NS-49869.109272;NS-49869.158635;NS-49869.161265;NS-49869.127814;NS-49869.136318;NS-49869.149328;NS-49869.191093;NS-49869.86935;NS-49869.125018;NS-49869.130630;NS-49869.152812;NS-49869.173724;NS-498…	K00012+K00012+K00012+K00012+K00012+K00012+K00012+K00012+K00012+K00012+K00012+K00326+K00326+K00621+K00621+K00621+K00844+K00844+K00844+K00844+K00847+K00847+K00847+K00847+K00847+K00847+K00847+K00847+K00963+K00965+K00966+K00966+K00966+K00966+K00966+K00966+K00972+K00975+K01183+K01183+K01183+K01183+K01183+K01183+K01183+K01183+K01183+K01183+K01183+K01183+K01183+K01183+K01183+K01183+K01183+K01183+K01183+…	https:\\www.genome.jp\dbget-bin\www_bget?map00520
Polyketide sugar unit biosynthesis	Polyketide sugar unit biosynthesis	ko00523	1 out of 7559 0.0132292631300437%	5 out of 66411 0.00752887322883257%	0.453491	1	NS-49869.95147	K12451	https:\\www.genome.jp\dbget-bin\www_bget?map00523
Glycosaminoglycan degradation	Glycosaminoglycan degradation	ko00531	59 out of 7559 0.780526524672576%	453 out of 66411 0.682115914532231%	0.151624	1	NS-49869.62806;NS-49869.65140;NS-49869.65141;NS-49869.69105;NS-49869.69107;NS-49869.69109;NS-5147.0;NS-49869.157567;NS-49869.211963;NS-49869.74092;NS-49869.81305;NS-49869.117635;NS-49869.137274;NS-49869.151804;NS-49869.70240;NS-49869.44868;NS-49869.51230;NS-49869.55367;NS-49869.55456;NS-49869.58723;NS-49869.59882;NS-49869.67111;NS-49869.70380;NS-49869.70381;NS-49869.75470;NS-49869.75960;NS-49869.…	K01205+K01205+K01205+K01205+K01205+K01205+K01205+K01205+K01205+K07964+K07964+K07964+K07964+K07964+K10532+K12309+K12309+K12309+K12309+K12309+K12309+K12309+K12309+K12309+K12309+K12309+K12309+K12309+K12309+K12309+K12309+K12309+K12309+K12309+K12309+K12309+K12309+K12309+K12309+K12309+K12309+K12309+K12309+K12309+K12309+K12309+K12309+K12309+K12309+K12309+K12309+K12309+K12309+K12309+K12309+K12309+K12309+…	https:\\www.genome.jp\dbget-bin\www_bget?map00531
Glycerolipid metabolism	Glycerolipid metabolism	ko00561	153 out of 7559 2.02407725889668%	1095 out of 66411 1.64882323711433%	0.0045658	0.634646	NS-49869.119135;NS-49869.135892;NS-49869.136858;NS-49869.148117;NS-49869.148424;NS-49869.158398;NS-49869.161213;NS-49869.23996;NS-49869.39721;NS-49869.58310;NS-49869.69945;NS-49869.71516;NS-49869.71518;NS-49869.79487;NS-49869.83567;NS-49869.96272;NS-49869.101444;NS-49869.103805;NS-49869.107521;NS-49869.110913;NS-49869.114625;NS-49869.118425;NS-49869.125992;NS-49869.128721;NS-49869.138931;NS-49869…	K00002+K00002+K00002+K00002+K00002+K00002+K00002+K00002+K00128+K00128+K00128+K00128+K00128+K00128+K00128+K00128+K00128+K00128+K00128+K00128+K00128+K00128+K00128+K00128+K00128+K00128+K00128+K00128+K00128+K00128+K00128+K00630+K00655+K00655+K00679+K00679+K00679+K00679+K00679+K00679+K00679+K00679+K00679+K00679+K00679+K00679+K00679+K00679+K00679+K00679+K00679+K00679+K00679+K00679+K00679+K00679+K00679+…	https:\\www.genome.jp\dbget-bin\www_bget?map00561
Inositol phosphate metabolism	Inositol phosphate metabolism	ko00562	108 out of 7559 1.42876041804471%	930 out of 66411 1.40037042056286%	0.427104	1	NS-49869.73926;NS-49869.104882;NS-49869.59874;NS-49869.90017;NS-49869.39193;NS-49869.21740;NS-49869.108935;NS-49869.461;NS-49869.64596;NS-49869.67761;NS-49869.94876;NS-49869.99429;NS-49869.100940;NS-18569.0;NS-49869.155143;NS-49869.221404;NS-49869.25298;NS-49869.47494;NS-49869.61441;NS-49869.65193;NS-49869.69096;NS-49869.69097;NS-49869.101674;NS-49869.137445;NS-49869.172858;NS-49869.172859;NS-498…	K00010+K00010+K00140+K00140+K00469+K00469+K00888+K00889+K00889+K00889+K00889+K00889+K00889+K00889+K00889+K00889+K00889+K00913+K00913+K00913+K00913+K00913+K00913+K00913+K00913+K00913+K00913+K00913+K00913+K00913+K00913+K00914+K00915+K00915+K00921+K00921+K00921+K00921+K00921+K00921+K00921+K00921+K00999+K00999+K01092+K01099+K01099+K01099+K01099+K01099+K01110+K01110+K01110+K01114+K01114+K01114+K01114+…	https:\\www.genome.jp\dbget-bin\www_bget?map00562
Glycosylphosphatidylinositol (GPI)-anchor biosynthesis	Glycosylphosphatidylinositol (GPI)-anchor biosynthesis	ko00563	20 out of 7559 0.264585262600873%	408 out of 66411 0.614356055472738%	0.999999	1	NS-49869.292;NS-49869.66072;NS-49869.88043;NS-49869.91250;NS-49869.102462;NS-49869.114209;NS-49869.114701;NS-49869.122662;NS-49869.123682;NS-49869.181303;NS-49869.2526;NS-49869.58553;NS-49869.74903;NS-49869.132895;NS-49869.99246;NS-49869.101410;NS-49869.60328;NS-49869.150797;NS-49869.80734;NS-49869.130805	K03434+K03857+K03860+K03860+K03860+K03860+K03860+K03860+K03860+K03860+K03860+K05283+K05283+K05287+K05288+K05288+K05290+K05290+K05293+K11001	https:\\www.genome.jp\dbget-bin\www_bget?map00563
Glycerophospholipid metabolism	Glycerophospholipid metabolism	ko00564	141 out of 7559 1.86532610133616%	1247 out of 66411 1.87770098327084%	0.547048	1	NS-49869.69477;NS-49869.69478;NS-49869.87754;NS-49869.101704;NS-49869.102089;NS-49869.138104;NS-49869.206619;NS-49869.131550;NS-49869.107932;NS-49869.107935;NS-49869.104178;NS-49869.171395;NS-49869.182938;NS-49869.76370;NS-49869.80739;NS-49869.107412;NS-49869.130114;NS-49869.149137;NS-49869.158627;NS-49869.167072;NS-49869.179173;NS-49869.34934;NS-49869.103929;NS-30847.0;NS-49869.59270;NS-49869.12…	K00006+K00006+K00006+K00006+K00006+K00006+K00006+K00630+K00655+K00655+K00894+K00894+K00894+K00901+K00901+K00901+K00901+K00901+K00901+K00901+K00901+K00901+K00967+K00967+K00968+K00968+K00968+K00993+K00993+K00993+K00993+K00993+K00995+K00995+K00999+K00999+K01047+K01114+K01114+K01114+K01114+K01114+K01114+K01114+K01114+K01114+K01114+K01114+K01114+K01115+K01115+K01115+K01115+K01115+K01115+K01115+K01115+…	https:\\www.genome.jp\dbget-bin\www_bget?map00564
Ether lipid metabolism	Ether lipid metabolism	ko00565	48 out of 7559 0.635004630242096%	290 out of 66411 0.436674647272289%	0.00518743	0.721052	NS-49869.45496;NS-49869.49825;NS-71331.1;NS-41120.0;NS-49869.181209;NS-49869.187166;NS-49869.84113;NS-49869.84117;NS-49869.84118;NS-49869.103525;NS-49869.127932;NS-49869.70402;NS-49869.75245;NS-49869.7965;NS-49869.103113;NS-49869.109479;NS-49869.115417;NS-49869.122252;NS-49869.142627;NS-49869.144322;NS-49869.158796;NS-49869.171476;NS-49869.35497;NS-49869.50885;NS-49869.95599;NS-49869.102104;NS-49…	K00993+K00993+K00993+K00993+K00993+K01047+K01062+K01062+K01062+K01062+K01062+K01114+K01114+K01114+K01114+K01114+K01114+K01114+K01114+K01114+K01114+K01114+K01114+K01115+K01115+K01115+K01115+K01115+K01115+K01115+K01115+K01115+K01115+K01115+K01115+K01115+K01115+K01115+K01115+K06123+K13510+K13510+K13510+K13519+K14674+K16860+K16860+K16860	https:\\www.genome.jp\dbget-bin\www_bget?map00565
Arachidonic acid metabolism	Arachidonic acid metabolism	ko00590	40 out of 7559 0.529170525201746%	328 out of 66411 0.493894083811417%	0.345861	1	NS-49869.39071;NS-49869.96014;NS-49869.106019;NS-49869.113179;NS-49869.116142;NS-49869.145171;NS-49869.187166;NS-49869.41862;NS-45014.0;NS-49869.193488;NS-49869.193491;NS-49869.193566;NS-49869.202205;NS-49869.206906;NS-49869.55274;NS-49869.48499;NS-49869.61994;NS-49869.97816;NS-49869.151568;NS-49869.192278;NS-49869.45399;NS-49869.70351;NS-49869.86233;NS-49869.89216;NS-49869.104879;NS-49869.112946…	K00432+K00432+K00432+K00432+K00432+K00432+K01047+K01254+K01254+K01254+K01254+K01254+K01254+K01254+K05309+K07418+K07418+K07418+K07418+K07418+K08726+K08726+K08726+K08726+K08726+K08726+K08726+K08726+K08726+K08726+K08726+K14674+K18592+K18592+K18592+K18592+K18592+K18592+K18592+K18592	https:\\www.genome.jp\dbget-bin\www_bget?map00590
Linoleic acid metabolism	Linoleic acid metabolism	ko00591	36 out of 7559 0.476253472681572%	327 out of 66411 0.49238830916565%	0.610127	1	NS-49869.68862;NS-49869.99928;NS-47063.0;NS-49869.103494;NS-49869.105995;NS-49869.112213;NS-49869.112743;NS-49869.112744;NS-49869.112745;NS-49869.113448;NS-49869.121019;NS-49869.121023;NS-49869.125816;NS-49869.12917;NS-49869.13531;NS-49869.139366;NS-49869.139367;NS-49869.16679;NS-49869.187166;NS-49869.48499;NS-49869.61994;NS-49869.97816;NS-49869.151568;NS-49869.192278;NS-49869.125071;NS-49869.692…	K00454+K00454+K00454+K00454+K00454+K00454+K00454+K00454+K00454+K00454+K00454+K00454+K00454+K00454+K00454+K00454+K00454+K00454+K01047+K07418+K07418+K07418+K07418+K07418+K14674+K15718+K15718+K15718+K15718+K15718+K15718+K15718+K15718+K15718+K15718+K15718	https:\\www.genome.jp\dbget-bin\www_bget?map00591
alpha-Linolenic acid metabolism	alpha-Linolenic acid metabolism	ko00592	98 out of 7559 1.29646778674428%	599 out of 66411 0.901959012814142%	0.000155702	0.0216426	NS-49869.119523;NS-49869.146444;NS-49869.172690;NS-49869.49793;NS-49869.83768;NS-49869.91821;NS-49869.93345;NS-49869.102666;NS-49869.10543;NS-49869.132108;NS-49869.154282;NS-49869.173418;NS-49869.68862;NS-49869.99928;NS-47063.0;NS-49869.103494;NS-49869.105995;NS-49869.112213;NS-49869.112743;NS-49869.112744;NS-49869.112745;NS-49869.113448;NS-49869.121019;NS-49869.121023;NS-49869.125816;NS-49869.12…	K00224+K00224+K00224+K00232+K00232+K00232+K00232+K00232+K00232+K00232+K00232+K00232+K00454+K00454+K00454+K00454+K00454+K00454+K00454+K00454+K00454+K00454+K00454+K00454+K00454+K00454+K00454+K00454+K00454+K00454+K01047+K01723+K01723+K05894+K05894+K05894+K05894+K05894+K05894+K05894+K05894+K05894+K05894+K05894+K05894+K05894+K05894+K07513+K07513+K08241+K08241+K08241+K08241+K08241+K10525+K10525+K10525+…	https:\\www.genome.jp\dbget-bin\www_bget?map00592
Sphingolipid metabolism	Sphingolipid metabolism	ko00600	76 out of 7559 1.00542399788332%	740 out of 66411 1.11427323786722%	0.845359	1	NS-49869.66474;NS-49869.67959;NS-49869.85345;NS-49869.147618;NS-49869.193525;NS-49869.29702;NS-49869.80459;NS-7398.0;NS-49869.100628;NS-49869.132149;NS-49869.214564;NS-49869.77343;NS-49869.72089;NS-49869.60255;NS-49869.69095;NS-49869.100876;NS-49869.211136;NS-49869.41899;NS-49869.74685;NS-49869.114424;NS-49869.126016;NS-49869.14510;NS-49869.187673;NS-49869.192021;NS-49869.202454;NS-49869.44868;NS…	K00654+K00654+K00654+K00654+K01190+K01190+K04708+K04708+K04708+K04708+K04708+K04711+K04712+K04718+K04718+K04718+K04718+K07407+K07407+K07407+K07407+K07407+K07407+K07407+K07407+K12309+K12309+K12309+K12309+K12309+K12309+K12309+K12309+K12309+K12309+K12309+K12309+K12309+K12309+K12309+K12309+K12309+K12309+K12309+K12309+K12309+K12309+K12309+K12309+K12309+K12309+K12309+K12309+K12309+K12309+K12309+K12309+…	https:\\www.genome.jp\dbget-bin\www_bget?map00600
Glycosphingolipid biosynthesis - lacto and neolacto series	Glycosphingolipid biosynthesis - lacto and neolacto series	ko00601	1 out of 7559 0.0132292631300437%	12 out of 66411 0.0180692957491982%	0.76547	1	NS-49869.155477	K01988	https:\\www.genome.jp\dbget-bin\www_bget?map00601
Glycosphingolipid biosynthesis - globo and isoglobo series	Glycosphingolipid biosynthesis - globo and isoglobo series	ko00603	10 out of 7559 0.132292631300437%	121 out of 66411 0.182198732137748%	0.893982	1	NS-49869.155477;NS-49869.41899;NS-49869.74685;NS-49869.114424;NS-49869.126016;NS-49869.14510;NS-49869.187673;NS-49869.192021;NS-49869.202454;NS-49869.185562	K01988+K07407+K07407+K07407+K07407+K07407+K07407+K07407+K07407+K12373	https:\\www.genome.jp\dbget-bin\www_bget?map00603
Glycosphingolipid biosynthesis - ganglio series	Glycosphingolipid biosynthesis - ganglio series	ko00604	44 out of 7559 0.582087577721921%	301 out of 66411 0.453238168375721%	0.0500965	1	NS-49869.44868;NS-49869.51230;NS-49869.55367;NS-49869.55456;NS-49869.58723;NS-49869.59882;NS-49869.67111;NS-49869.70380;NS-49869.70381;NS-49869.75470;NS-49869.75960;NS-49869.76080;NS-49869.78291;NS-49869.79832;NS-49869.86190;NS-49869.87475;NS-49869.90008;NS-49869.95584;NS-49869.110198;NS-49869.112451;NS-49869.122432;NS-49869.123150;NS-49869.126058;NS-49869.129371;NS-49869.133159;NS-49869.135602;N…	K12309+K12309+K12309+K12309+K12309+K12309+K12309+K12309+K12309+K12309+K12309+K12309+K12309+K12309+K12309+K12309+K12309+K12309+K12309+K12309+K12309+K12309+K12309+K12309+K12309+K12309+K12309+K12309+K12309+K12309+K12309+K12309+K12309+K12309+K12309+K12309+K12309+K12309+K12309+K12309+K12309+K12309+K12309+K12373	https:\\www.genome.jp\dbget-bin\www_bget?map00604
Pyruvate metabolism	Pyruvate metabolism	ko00620	143 out of 7559 1.89178462759624%	1136 out of 66411 1.71055999759076%	0.107891	1	NS-49869.95357;NS-49869.105114;NS-49869.110737;NS-49869.116292;NS-49869.132315;NS-49869.181840;NS-49869.184961;NS-49869.72418;NS-49869.85859;NS-49869.89556;NS-49869.117248;NS-49869.123962;NS-49869.128998;NS-49869.130372;NS-49869.163618;NS-49869.163621;NS-49869.39721;NS-49869.58310;NS-49869.69945;NS-49869.71516;NS-49869.71518;NS-49869.79487;NS-49869.83567;NS-49869.96272;NS-49869.101444;NS-49869.10…	K00025+K00026+K00026+K00028+K00028+K00028+K00028+K00029+K00029+K00029+K00029+K00029+K00029+K00029+K00029+K00029+K00128+K00128+K00128+K00128+K00128+K00128+K00128+K00128+K00128+K00128+K00128+K00128+K00128+K00128+K00128+K00128+K00128+K00128+K00128+K00128+K00128+K00128+K00128+K00161+K00161+K00161+K00162+K00162+K00382+K00382+K00382+K00626+K00626+K00627+K00627+K00627+K00627+K00627+K00627+K00873+K00873+…	https:\\www.genome.jp\dbget-bin\www_bget?map00620
Glyoxylate and dicarboxylate metabolism	Glyoxylate and dicarboxylate metabolism	ko00630	95 out of 7559 1.25677999735415%	1091 out of 66411 1.64280013853127%	0.998407	1	NS-49869.95357;NS-49869.105114;NS-49869.110737;NS-49869.113861;NS-49869.120312;NS-49869.113849;NS-49869.135659;NS-49869.84444;NS-49869.92655;NS-49869.103774;NS-49869.101215;NS-49869.124246;NS-49869.131178;NS-49869.163475;NS-49869.99094;NS-49869.35423;NS-49869.59870;NS-49869.164896;NS-49869.210644;NS-49869.89317;NS-49869.109280;NS-49869.136631;NS-49869.137476;NS-49869.4851;NS-49869.210968;NS-49869…	K00025+K00026+K00026+K00122+K00122+K00281+K00281+K00382+K00382+K00382+K00600+K00600+K00600+K00600+K00605+K00605+K00626+K00626+K00830+K01433+K01433+K01433+K01433+K01455+K01455+K01601+K01602+K01602+K01602+K01602+K01602+K01637+K01681+K01681+K01681+K01681+K01681+K01681+K01681+K01681+K01681+K01681+K01895+K01895+K01895+K01895+K01913+K01915+K01915+K01915+K01915+K01915+K01915+K01915+K01915+K01915+K02437+…	https:\\www.genome.jp\dbget-bin\www_bget?map00630
Propanoate metabolism	Propanoate metabolism	ko00640	56 out of 7559 0.740838735282445%	633 out of 66411 0.953155350770204%	0.98386	1	NS-49869.59874;NS-49869.90017;NS-49869.91183;NS-49869.49793;NS-49869.83768;NS-49869.91821;NS-49869.93345;NS-49869.102666;NS-49869.10543;NS-49869.132108;NS-49869.154282;NS-49869.173418;NS-49869.84444;NS-49869.92655;NS-49869.103774;NS-49869.59870;NS-49869.164896;NS-49869.58790;NS-49869.58794;NS-49869.140986;NS-49869.46385;NS-49869.80351;NS-27543.0;NS-49869.65633;NS-49869.104577;NS-49869.116775;NS-4…	K00140+K00140+K00166+K00232+K00232+K00232+K00232+K00232+K00232+K00232+K00232+K00232+K00382+K00382+K00382+K00626+K00626+K01578+K01578+K01578+K01692+K01692+K01692+K01895+K01895+K01895+K01895+K01961+K01962+K01962+K01962+K01962+K02160+K02160+K02160+K05605+K05605+K05605+K05605+K05605+K05605+K05605+K05605+K05605+K05605+K05605+K05605+K05605+K05605+K09699+K09699+K09699+K09699+K09699+K09699+K11262	https:\\www.genome.jp\dbget-bin\www_bget?map00640
Butanoate metabolism	Butanoate metabolism	ko00650	56 out of 7559 0.740838735282445%	373 out of 66411 0.56165394287091%	0.0192949	1	NS-49869.107417;NS-49869.99393;NS-49869.102304;NS-49869.125603;NS-49869.139120;NS-49869.59870;NS-49869.164896;NS-49869.48527;NS-49869.49787;NS-49869.57682;NS-49869.58379;NS-49869.70649;NS-49869.71623;NS-49869.89410;NS-49869.107107;NS-49869.110548;NS-49869.111706;NS-49869.111970;NS-49869.112606;NS-49869.112608;NS-49869.115218;NS-49869.115469;NS-49869.116066;NS-49869.116866;NS-49869.124078;NS-49869…	K00074+K00109+K00109+K00109+K00109+K00626+K00626+K01580+K01580+K01580+K01580+K01580+K01580+K01580+K01580+K01580+K01580+K01580+K01580+K01580+K01580+K01580+K01580+K01580+K01580+K01580+K01580+K01580+K01580+K01580+K01640+K01640+K01640+K01640+K01640+K01641+K01641+K01652+K01652+K01653+K01653+K01653+K01692+K01692+K01692+K01913+K16871+K16871+K16871+K16871+K16871+K16871+K16871+K17761+K18121+K18121	https:\\www.genome.jp\dbget-bin\www_bget?map00650
C5-Branched dibasic acid metabolism	C5-Branched dibasic acid metabolism	ko00660	6 out of 7559 0.0793755787802619%	63 out of 66411 0.0948638026832904%	0.736625	1	NS-49869.112330;NS-49869.112335;NS-49869.70513;NS-49869.81845;NS-49869.112723;NS-49869.149978	K01652+K01652+K01653+K01653+K01653+K01704	https:\\www.genome.jp\dbget-bin\www_bget?map00660
One carbon pool by folate	One carbon pool by folate	ko00670	22 out of 7559 0.29104378886096%	305 out of 66411 0.459261266958787%	0.994167	1	NS-49869.123849;NS-49869.101215;NS-49869.124246;NS-49869.131178;NS-49869.163475;NS-49869.131831;NS-49869.177367;NS-49869.93471;NS-49869.99094;NS-49869.35423;NS-49869.89317;NS-49869.109280;NS-49869.136631;NS-49869.137476;NS-62297.0;NS-49869.128634;NS-49869.148633;NS-49869.154814;NS-49869.164996;NS-49869.164999;NS-49869.170031;NS-49869.76919	K00288+K00600+K00600+K00600+K00600+K00601+K00601+K00602+K00605+K00605+K01433+K01433+K01433+K01433+K01934+K01934+K01934+K01934+K01934+K01934+K01934+K01938	https:\\www.genome.jp\dbget-bin\www_bget?map00670
Carbon fixation in photosynthetic organisms	Carbon fixation in photosynthetic organisms	ko00710	88 out of 7559 1.16417515544384%	802 out of 66411 1.20763126590474%	0.659734	1	NS-49869.95357;NS-49869.105114;NS-49869.110737;NS-49869.116292;NS-49869.132315;NS-49869.181840;NS-49869.184961;NS-49869.72418;NS-49869.85859;NS-49869.89556;NS-49869.117248;NS-49869.123962;NS-49869.128998;NS-49869.130372;NS-49869.163618;NS-49869.163621;NS-49869.103568;NS-49869.103574;NS-49869.116071;NS-49869.121274;NS-49869.147272;NS-49869.154021;NS-49869.189078;NS-49869.112128;NS-49869.112132;NS-…	K00025+K00026+K00026+K00028+K00028+K00028+K00028+K00029+K00029+K00029+K00029+K00029+K00029+K00029+K00029+K00029+K00134+K00134+K00134+K00134+K00134+K00134+K00814+K00927+K00927+K00927+K00927+K01006+K01006+K01006+K01006+K01595+K01595+K01595+K01595+K01595+K01595+K01601+K01602+K01602+K01602+K01602+K01602+K01623+K01623+K01623+K01623+K01623+K01623+K01623+K01623+K01623+K01623+K01623+K01623+K01623+K01783+…	https:\\www.genome.jp\dbget-bin\www_bget?map00710
Thiamine metabolism	Thiamine metabolism	ko00730	36 out of 7559 0.476253472681572%	311 out of 66411 0.468295914833386%	0.483628	1	NS-49869.38117;NS-49869.82961;NS-49869.86165;NS-9465.0;NS-49869.121711;NS-49869.12482;NS-49869.13921;NS-49869.141091;NS-49869.163025;NS-49869.173903;NS-49869.184383;NS-49869.189497;NS-49869.105749;NS-49869.108028;NS-49869.108032;NS-49869.108035;NS-49869.108037;NS-49869.132962;NS-49869.106199;NS-49869.106204;NS-49869.113957;NS-49869.81124;NS-49869.101483;NS-49869.116305;NS-49869.126008;NS-49869.24…	K00939+K00939+K00939+K00939+K00939+K00939+K00939+K00939+K00939+K00939+K00939+K00939+K01662+K01662+K01662+K01662+K01662+K01662+K03146+K03146+K03146+K03147+K03147+K03147+K03147+K03147+K03707+K06928+K06949+K06949+K14153+K14153+K20896+K20896+K20896+K20896	https:\\www.genome.jp\dbget-bin\www_bget?map00730
Riboflavin metabolism	Riboflavin metabolism	ko00740	18 out of 7559 0.238126736340786%	231 out of 66411 0.347833943172065%	0.971284	1	NS-49869.104088;NS-49869.48393;NS-49869.48394;NS-49869.48395;NS-49869.56288;NS-49869.173865;NS-49869.47240;NS-49869.71660;NS-49869.120881;NS-49869.148600;NS-49869.184168;NS-49869.71256;NS-49869.82795;NS-49869.104623;NS-49869.114266;NS-49869.115554;NS-49869.140762;NS-49869.144654	K01513+K11752+K11752+K11752+K11752+K11752+K14652+K14652+K14652+K14652+K14652+K20884+K20884+K20884+K20884+K20884+K20884+K20884	https:\\www.genome.jp\dbget-bin\www_bget?map00740
Vitamin B6 metabolism	Vitamin B6 metabolism	ko00750	20 out of 7559 0.264585262600873%	155 out of 66411 0.23339507009381%	0.310148	1	NS-49869.65431;NS-49869.106018;NS-49869.117720;NS-49869.172479;NS-49869.182340;NS-49869.126502;NS-49869.161046;NS-49869.150680;NS-49869.37165;NS-49869.107012;NS-49869.107014;NS-49869.112853;NS-49869.75674;NS-49869.85187;NS-49869.100570;NS-49869.157994;NS-49869.3256;NS-49869.92720;NS-49869.104558;NS-49869.104561	K00275+K00275+K00831+K00868+K00868+K01733+K01733+K05275+K05275+K06215+K06215+K06215+K08681+K08681+K08681+K08681+K08681+K13248+K13248+K13248	https:\\www.genome.jp\dbget-bin\www_bget?map00750
Nicotinate and nicotinamide metabolism	Nicotinate and nicotinamide metabolism	ko00760	31 out of 7559 0.410107157031353%	401 out of 66411 0.603815632952372%	0.993811	1	NS-49869.4967;NS-45562.1;NS-45562.2;NS-49869.103408;NS-49869.50328;NS-49869.64258;NS-49869.7679;NS-49869.81293;NS-49869.95748;NS-49869.104554;NS-49869.168650;NS-49869.145059;NS-49869.153076;NS-49869.153299;NS-49869.183667;NS-49869.58573;NS-49869.88713;NS-49869.102848;NS-49869.155425;NS-49869.104088;NS-49869.100097;NS-49869.177803;NS-49869.102097;NS-49869.149350;NS-49869.188355;NS-49869.142371;NS-…	K00278+K00278+K00278+K00278+K00858+K00858+K00858+K00858+K00858+K00858+K00858+K01081+K01081+K01081+K01081+K01240+K01240+K01240+K01240+K01513+K03426+K03426+K03517+K03517+K03517+K03787+K03787+K06210+K11414+K11414+K11416	https:\\www.genome.jp\dbget-bin\www_bget?map00760
Pantothenate and CoA biosynthesis	Pantothenate and CoA biosynthesis	ko00770	65 out of 7559 0.859902103452838%	521 out of 66411 0.784508590444354%	0.233154	1	NS-49869.108323;NS-49869.144114;NS-49869.19946;NS-49869.39721;NS-49869.58310;NS-49869.69945;NS-49869.71516;NS-49869.71518;NS-49869.79487;NS-49869.83567;NS-49869.96272;NS-49869.101444;NS-49869.103805;NS-49869.107521;NS-49869.110913;NS-49869.114625;NS-49869.118425;NS-49869.125992;NS-49869.128721;NS-49869.138931;NS-49869.138932;NS-49869.144553;NS-49869.156937;NS-49869.157002;NS-49869.157139;NS-49869…	K00053+K00053+K00053+K00128+K00128+K00128+K00128+K00128+K00128+K00128+K00128+K00128+K00128+K00128+K00128+K00128+K00128+K00128+K00128+K00128+K00128+K00128+K00128+K00128+K00128+K00128+K00207+K00826+K00826+K00826+K00826+K00826+K00826+K00859+K00859+K01464+K01464+K01513+K01598+K01598+K01652+K01652+K01653+K01653+K01653+K01918+K06133+K09680+K09680+K09680+K09680+K09680+K09680+K09680+K09680+K09680+K17839+…	https:\\www.genome.jp\dbget-bin\www_bget?map00770
Biotin metabolism	Biotin metabolism	ko00780	23 out of 7559 0.304273051991004%	193 out of 66411 0.290614506632937%	0.440582	1	NS-49869.85719;NS-49869.93831;NS-49869.93836;NS-49869.139374;NS-49869.81882;NS-49869.82401;NS-49869.117654;NS-49869.121626;NS-49869.124835;NS-49869.130801;NS-49869.134842;NS-49869.160215;NS-29369.0;NS-49869.133331;NS-49869.59255;NS-49869.72740;NS-49869.79314;NS-49869.27800;NS-32930.0;NS-49869.68856;NS-49869.100622;NS-49869.112283;NS-65169.1	K00059+K00059+K00059+K00059+K00208+K00208+K00208+K00208+K00208+K00208+K00208+K00208+K00652+K01012+K01942+K01942+K01942+K01942+K09458+K09458+K09458+K09458+K19562	https:\\www.genome.jp\dbget-bin\www_bget?map00780
Lipoic acid metabolism	Lipoic acid metabolism	ko00785	3 out of 7559 0.039687789390131%	48 out of 66411 0.0722771829967927%	0.922055	1	NS-49869.104724;NS-49869.104732;NS-49869.81105	K03644+K03644+K03801	https:\\www.genome.jp\dbget-bin\www_bget?map00785
Folate biosynthesis	Folate biosynthesis	ko00790	38 out of 7559 0.502711998941659%	454 out of 66411 0.683621689177998%	0.985248	1	NS-49869.90440;NS-49869.99039;NS-49869.117716;NS-49869.119929;NS-49869.120857;NS-49869.127572;NS-49869.134317;NS-49869.143753;NS-49869.149961;NS-49869.212610;NS-49869.26978;NS-49869.36345;NS-49869.36346;NS-49869.93928;NS-51130.0;NS-49869.8761;NS-49869.116089;NS-49869.126097;NS-49869.119685;NS-49869.163801;NS-49869.81316;NS-49869.158905;NS-49869.47240;NS-49869.71660;NS-49869.120881;NS-49869.148600…	K01307+K01307+K01307+K01307+K01307+K01307+K01307+K01307+K01307+K01307+K01307+K01307+K01307+K01495+K01633+K01724+K01724+K01724+K01930+K03637+K13941+K13950+K14652+K14652+K14652+K14652+K14652+K15376+K15376+K15376+K15631+K15631+K15631+K15631+K15631+K15631+K18482+K18482	https:\\www.genome.jp\dbget-bin\www_bget?map00790
Porphyrin and chlorophyll metabolism	Porphyrin and chlorophyll metabolism	ko00860	69 out of 7559 0.912819155973012%	724 out of 66411 1.09018084353496%	0.951921	1	NS-49869.81738;NS-49869.107361;NS-49869.107362;NS-49869.125265;NS-49869.87424;NS-49869.109593;NS-49869.47253;NS-49869.77776;NS-49869.103105;NS-49869.158309;NS-49869.21609;NS-49869.96270;NS-49869.146752;NS-49869.51035;NS-49869.114023;NS-49869.28646;NS-49869.102652;NS-49869.127150;NS-49869.179187;NS-49869.203654;NS-49869.135492;NS-49869.160359;NS-49869.80300;NS-49869.122509;NS-49869.44293;NS-49869.…	K00218+K00218+K00218+K00218+K00228+K00228+K00231+K00231+K00231+K00231+K01599+K01719+K01719+K01772+K01772+K01772+K01845+K01845+K01885+K01885+K02257+K02257+K02303+K02492+K03404+K03404+K04040+K08101+K13071+K13071+K13071+K13071+K13071+K13071+K13071+K13071+K13071+K13071+K13071+K13071+K13071+K13071+K13544+K13544+K13544+K13544+K13600+K13600+K13600+K13600+K13600+K13600+K13600+K13600+K13600+K13606+K13606+…	https:\\www.genome.jp\dbget-bin\www_bget?map00860
Terpenoid backbone biosynthesis	Terpenoid backbone biosynthesis	ko00900	52 out of 7559 0.68792168276227%	550 out of 66411 0.828176055171583%	0.935799	1	NS-49869.64741;NS-49869.134115;NS-49869.102464;NS-49869.59870;NS-49869.164896;NS-49869.94970;NS-49869.66208;NS-49869.136062;NS-49869.111906;NS-49869.135608;NS-49869.105749;NS-49869.108028;NS-49869.108032;NS-49869.108035;NS-49869.108037;NS-49869.132962;NS-49869.136075;NS-49869.144995;NS-49869.144997;NS-49869.106346;NS-49869.107124;NS-49869.119591;NS-49869.119592;NS-49869.127231;NS-49869.140414;NS-…	K00021+K00021+K00099+K00626+K00626+K00787+K00919+K00938+K01641+K01641+K01662+K01662+K01662+K01662+K01662+K01662+K01770+K01823+K01823+K03526+K03526+K03526+K03526+K03526+K05906+K05954+K05955+K05955+K05955+K06013+K06013+K11778+K11778+K11778+K12742+K12742+K12742+K12742+K12742+K12742+K12742+K13789+K13789+K13789+K15889+K15889+K15889+K15889+K15889+K15889+K15891+K15892	https:\\www.genome.jp\dbget-bin\www_bget?map00900
Indole alkaloid biosynthesis	Indole alkaloid biosynthesis	ko00901	16 out of 7559 0.211668210080698%	76 out of 66411 0.114438873078255%	0.0106985	1	NS-64697.0;NS-49869.136186;NS-49869.162130;NS-49869.18438;NS-49869.50309;NS-49869.69970;NS-49869.73809;NS-49869.91342;NS-49869.91343;NS-49869.115483;NS-49869.116573;NS-49869.120475;NS-49869.134706;NS-49869.141173;NS-49869.150846;NS-49869.26034	K01593+K01593+K01593+K01593+K01757+K01757+K01757+K01757+K01757+K01757+K01757+K01757+K01757+K01757+K01757+K01757	https:\\www.genome.jp\dbget-bin\www_bget?map00901
Monoterpenoid biosynthesis	Monoterpenoid biosynthesis	ko00902	22 out of 7559 0.29104378886096%	148 out of 66411 0.222854647573444%	0.116171	1	NS-49869.37777;NS-49869.41419;NS-49869.97883;NS-49869.108771;NS-49869.116383;NS-49869.121424;NS-49869.171549;NS-49869.47144;NS-49869.166083;NS-49869.194326;NS-49869.113873;NS-49869.115521;NS-49869.199371;NS-49869.39656;NS-49869.70620;NS-43650.0;NS-49869.167065;NS-49869.168024;NS-49869.198016;NS-49869.98563;NS-49869.101403;NS-49869.194162	K15095+K15095+K15095+K15095+K15095+K15095+K15095+K15096+K15096+K15096+K18108+K18108+K20618+K21374+K21374+K21374+K21374+K21374+K21374+K23810+K23810+K23810	https:\\www.genome.jp\dbget-bin\www_bget?map00902
Limonene and pinene degradation	Limonene and pinene degradation	ko00903	26 out of 7559 0.343960841381135%	144 out of 66411 0.216831548990378%	0.0117053	1	NS-49869.39721;NS-49869.58310;NS-49869.69945;NS-49869.71516;NS-49869.71518;NS-49869.79487;NS-49869.83567;NS-49869.96272;NS-49869.101444;NS-49869.103805;NS-49869.107521;NS-49869.110913;NS-49869.114625;NS-49869.118425;NS-49869.125992;NS-49869.128721;NS-49869.138931;NS-49869.138932;NS-49869.144553;NS-49869.156937;NS-49869.157002;NS-49869.157139;NS-49869.164001;NS-49869.46385;NS-49869.80351;NS-27543.0	K00128+K00128+K00128+K00128+K00128+K00128+K00128+K00128+K00128+K00128+K00128+K00128+K00128+K00128+K00128+K00128+K00128+K00128+K00128+K00128+K00128+K00128+K00128+K01692+K01692+K01692	https:\\www.genome.jp\dbget-bin\www_bget?map00903
Diterpenoid biosynthesis	Diterpenoid biosynthesis	ko00904	34 out of 7559 0.449794946421484%	299 out of 66411 0.450226619084188%	0.529485	1	NS-49869.82168;NS-49869.32646;NS-49869.88122;NS-49869.179326;NS-49869.37631;NS-49869.45239;NS-49869.59797;NS-49869.65835;NS-49869.138061;NS-49869.159556;NS-49869.49345;NS-49869.52727;NS-49869.5550;NS-49869.69187;NS-49869.82718;NS-49869.181665;NS-49869.18761;NS-49869.18762;NS-49869.187845;NS-49869.194856;NS-49869.194859;NS-49869.203973;NS-49869.220952;NS-49869.27794;NS-49869.13515;NS-49869.48772;N…	K04122+K04122+K04123+K04123+K04123+K04124+K04124+K04124+K04124+K04124+K04125+K04125+K04125+K04125+K04125+K04125+K04125+K04125+K04125+K04125+K04125+K04125+K04125+K04125+K05282+K17961+K17961+K17961+K17961+K17961+K17961+K17961+K17961+K17961	https:\\www.genome.jp\dbget-bin\www_bget?map00904
Brassinosteroid biosynthesis	Brassinosteroid biosynthesis	ko00905	11 out of 7559 0.14552189443048%	77 out of 66411 0.115944647724022%	0.257374	1	NS-49869.194665;NS-49869.92358;NS-49869.142241;NS-49869.68042;NS-49869.95591;NS-49869.95592;NS-49869.95594;NS-49869.131312;NS-49869.120010;NS-49869.120013;NS-49869.125872	K09588+K09590+K09590+K15639+K15639+K15639+K15639+K15639+K20623+K20623+K20623	https:\\www.genome.jp\dbget-bin\www_bget?map00905
Carotenoid biosynthesis	Carotenoid biosynthesis	ko00906	41 out of 7559 0.54239978833179%	423 out of 66411 0.636942675159236%	0.881601	1	NS-49869.84641;NS-49869.133202;NS-49869.66003;NS-29402.0;NS-36184.0;NS-49869.91995;NS-49869.102927;NS-49869.102928;NS-25385.0;NS-49869.89274;NS-49869.116368;NS-49869.126424;NS-49869.149071;NS-49869.1954;NS-15879.1;NS-49869.127149;NS-49869.131909;NS-49869.142249;NS-49869.145043;NS-49869.145045;NS-49869.168766;NS-49869.183208;NS-49869.211716;NS-49869.102331;NS-49869.150018;NS-49869.169773;NS-49869.…	K00514+K00514+K02293+K02293+K06443+K06443+K06443+K06443+K06444+K09835+K09835+K09835+K09837+K09837+K09838+K09838+K09838+K09838+K09840+K09840+K09840+K09840+K09840+K09841+K09841+K09841+K09841+K09841+K09842+K09843+K09843+K14595+K14595+K14595+K14595+K15744+K15746+K15746+K15747+K15747+K17911	https:\\www.genome.jp\dbget-bin\www_bget?map00906
Zeatin biosynthesis	Zeatin biosynthesis	ko00908	55 out of 7559 0.727609472152401%	283 out of 66411 0.426134224751924%	5.30905e-05	0.00737958	NS-49869.40006;NS-49869.67479;NS-49869.67789;NS-49869.77002;NS-49869.79124;NS-49869.92301;NS-49869.116932;NS-49869.116933;NS-49869.12864;NS-49869.136261;NS-49869.13741;NS-49869.167934;NS-49869.189873;NS-49869.23719;NS-49869.24473;NS-49869.103946;NS-49869.155011;NS-49869.167269;NS-49869.49457;NS-49869.73663;NS-49869.95597;NS-49869.95598;NS-49869.100584;NS-49869.106786;NS-49869.107963;NS-49869.1079…	K00279+K00279+K00279+K00279+K00279+K00279+K00279+K00279+K00279+K00279+K00279+K00279+K00279+K00279+K00279+K00791+K00791+K10760+K13493+K13493+K13493+K13493+K13493+K13493+K13493+K13493+K13493+K13493+K13493+K13493+K13493+K13493+K13493+K13493+K13493+K13493+K13493+K13493+K13493+K13493+K13495+K13495+K13496+K13496+K13496+K13496+K13496+K13496+K13496+K13496+K13496+K23452+K23452+K23452+K23452	https:\\www.genome.jp\dbget-bin\www_bget?map00908
Sesquiterpenoid and triterpenoid biosynthesis	Sesquiterpenoid and triterpenoid biosynthesis	ko00909	32 out of 7559 0.423336420161397%	323 out of 66411 0.486365210582584%	0.82167	1	NS-49869.145120;NS-49869.122132;NS-49869.123047;NS-49869.141961;NS-49869.49921;NS-49869.71964;NS-49869.76810;NS-49869.101164;NS-49869.11654;NS-49869.11655;NS-49869.15262;NS-49869.153643;NS-49869.15801;NS-28597.1;NS-49869.218607;NS-49869.32128;NS-49869.37214;NS-23824.0;NS-49869.71812;NS-49869.80569;NS-49869.80570;NS-49869.99267;NS-49869.10078;NS-49869.122348;NS-49869.122349;NS-20458.0;NS-49869.177…	K00511+K00801+K00801+K00801+K14175+K14175+K14175+K14175+K14175+K14175+K14175+K14175+K14175+K14175+K14175+K14175+K14175+K15472+K15803+K15803+K15803+K15803+K15803+K15803+K15803+K15803+K15803+K15813+K15813+K15813+K15813+K15891	https:\\www.genome.jp\dbget-bin\www_bget?map00909
Nitrogen metabolism	Nitrogen metabolism	ko00910	47 out of 7559 0.621775367112052%	341 out of 66411 0.513469154206382%	0.09674	1	NS-49869.55940;NS-49869.76669;NS-49869.84769;NS-49869.93543;NS-49869.95999;NS-49869.129825;NS-49869.134544;NS-49869.58431;NS-49869.71675;NS-49869.74033;NS-49869.74034;NS-49869.77455;NS-49869.80993;NS-49869.82512;NS-49869.90696;NS-49869.99164;NS-49869.101372;NS-49869.128428;NS-49869.141820;NS-49869.155324;NS-49869.158246;NS-49869.158247;NS-49869.161066;NS-49869.128020;NS-49869.156832;NS-49869.4851…	K00261+K00261+K00261+K00261+K00261+K00261+K00261+K00264+K00264+K00264+K00264+K00264+K00264+K00264+K00264+K00264+K00264+K00264+K00264+K00264+K00264+K00264+K00264+K00366+K00459+K01455+K01455+K01673+K01674+K01725+K01725+K01915+K01915+K01915+K01915+K01915+K01915+K01915+K01915+K01915+K02575+K02575+K02575+K02575+K02575+K02575+K10534	https:\\www.genome.jp\dbget-bin\www_bget?map00910
Sulfur metabolism	Sulfur metabolism	ko00920	40 out of 7559 0.529170525201746%	407 out of 66411 0.612850280826971%	0.858184	1	NS-49869.89975;NS-49869.141385;NS-49869.28116;NS-49869.129059;NS-49869.80213;NS-49869.84368;NS-49869.129123;NS-49869.129124;NS-49869.76865;NS-49869.71101;NS-49869.84998;NS-49869.84999;NS-49869.105047;NS-49869.122251;NS-49869.83032;NS-49869.94450;NS-49869.159128;NS-49869.161028;NS-49869.214941;NS-49869.2425;NS-49869.79294;NS-49869.114435;NS-49869.150232;NS-49869.42267;NS-49869.136938;NS-49869.2426…	K00387+K00387+K00392+K00640+K00641+K00641+K00860+K00860+K01011+K01082+K01082+K01082+K01082+K01082+K01738+K01738+K01738+K01738+K01738+K01738+K01739+K01739+K01739+K05907+K05907+K05907+K05907+K13034+K13034+K13034+K13811+K13811+K13811+K13811+K13811+K13811+K15422+K15422+K17285+K17725	https:\\www.genome.jp\dbget-bin\www_bget?map00920
Phenylpropanoid biosynthesis	Phenylpropanoid biosynthesis	ko00940	216 out of 7559 2.85752083608943%	1133 out of 66411 1.70604267365346%	0	0	NS-49869.99471;NS-49869.120454;NS-49869.123191;NS-49869.2279;NS-49869.47210;NS-49869.64938;NS-49869.72580;NS-34268.0;NS-49869.86671;NS-49869.92935;NS-49869.95878;NS-38392.0;NS-39491.0;NS-43212.0;NS-49277.1;NS-49869.105474;NS-49869.105475;NS-49869.105476;NS-49869.107920;NS-49869.108977;NS-49869.112962;NS-49869.114498;NS-49869.114750;NS-49869.114752;NS-49869.114753;NS-49869.115984;NS-49869.117896;N…	K00083+K00083+K00083+K00083+K00430+K00430+K00430+K00430+K00430+K00430+K00430+K00430+K00430+K00430+K00430+K00430+K00430+K00430+K00430+K00430+K00430+K00430+K00430+K00430+K00430+K00430+K00430+K00430+K00430+K00430+K00430+K00430+K00430+K00430+K00430+K00430+K00430+K00430+K00430+K00487+K00487+K00487+K00588+K00588+K00588+K00588+K01188+K01188+K01188+K01188+K01188+K01188+K01188+K01188+K01188+K01188+K01188+…	https:\\www.genome.jp\dbget-bin\www_bget?map00940
Flavonoid biosynthesis	Flavonoid biosynthesis	ko00941	115 out of 7559 1.52136525995502%	385 out of 66411 0.579723238620108%	8.01026e-13	1.11343e-10	NS-49869.53734;NS-49869.53736;NS-49869.56082;NS-49869.64362;NS-49869.70949;NS-49869.85507;NS-49869.87103;NS-49869.93197;NS-49869.167266;NS-49869.169830;NS-49869.107793;NS-49869.120024;NS-49869.157434;NS-49869.89157;NS-49869.111480;NS-49869.118575;NS-49869.129351;NS-49869.50685;NS-49869.53606;NS-49869.64108;NS-49869.84661;NS-49869.92977;NS-49869.101512;NS-49869.167373;NS-49869.167747;NS-49869.1890…	K00475+K00475+K00475+K00475+K00475+K00475+K00475+K00475+K00475+K00475+K00487+K00487+K00487+K00588+K00588+K00588+K00588+K00660+K00660+K00660+K00660+K00660+K00660+K00660+K00660+K00660+K01859+K01859+K01859+K01859+K01859+K01859+K01859+K01859+K01859+K01859+K01859+K01859+K01859+K01859+K01859+K01859+K01859+K01859+K01859+K01859+K01859+K01859+K05277+K05277+K05277+K05277+K05277+K05277+K05277+K05278+K05278+…	https:\\www.genome.jp\dbget-bin\www_bget?map00941
Anthocyanin biosynthesis	Anthocyanin biosynthesis	ko00942	19 out of 7559 0.251355999470829%	63 out of 66411 0.0948638026832904%	4.81291e-05	0.00668995	NS-49869.122538;NS-49869.141641;NS-49869.181141;NS-49869.4131;NS-49869.45556;NS-49869.71032;NS-49869.71033;NS-44478.0;NS-49869.102601;NS-49869.40626;NS-49869.62279;NS-49869.76440;NS-49869.102295;NS-49869.107801;NS-49869.113700;NS-49869.11578;NS-49869.126065;NS-49869.157694;NS-49869.108267	K12338+K12338+K12338+K12930+K12930+K12930+K12930+K12930+K12930+K12938+K12938+K12938+K12938+K12938+K12938+K12938+K12938+K12938+K17193	https:\\www.genome.jp\dbget-bin\www_bget?map00942
Isoflavonoid biosynthesis	Isoflavonoid biosynthesis	ko00943	51 out of 7559 0.674692419632226%	248 out of 66411 0.373432112150096%	2.07955e-05	0.00289057	NS-49869.52196;NS-49869.79236;NS-49869.88969;NS-49869.94288;NS-49869.94289;NS-49869.94309;NS-49869.106308;NS-49869.122666;NS-49869.123866;NS-49869.124005;NS-49869.132920;NS-49869.60988;NS-49869.63631;NS-49869.74110;NS-49869.91731;NS-49869.100867;NS-49869.111987;NS-49869.118401;NS-49869.131364;NS-49869.137346;NS-49869.142133;NS-49869.148738;NS-49869.149294;NS-49869.159840;NS-49869.191986;NS-49869.…	K13258+K13258+K13258+K13258+K13258+K13258+K13258+K13258+K13258+K13258+K13258+K13260+K13260+K13260+K13260+K13260+K13260+K13260+K13260+K13260+K13260+K13260+K13260+K13260+K13260+K13260+K13263+K13263+K13263+K13264+K13264+K13264+K13264+K13264+K13264+K13264+K13264+K13264+K13264+K13264+K13264+K13264+K13264+K13264+K13265+K13265+K13265+K13265+K13265+K13266+K13266	https:\\www.genome.jp\dbget-bin\www_bget?map00943
Flavone and flavonol biosynthesis	Flavone and flavonol biosynthesis	ko00944	37 out of 7559 0.489482735811615%	120 out of 66411 0.180692957491982%	8.67956e-09	1.20646e-06	NS-49869.41061;NS-49869.47970;NS-49869.48379;NS-49869.49269;NS-49869.70991;NS-49869.87030;NS-49869.129947;NS-18044.0;NS-49869.169446;NS-49869.184616;NS-49869.186685;NS-49869.186686;NS-49869.189676;NS-49869.195840;NS-49869.203579;NS-49869.33862;NS-49869.114950;NS-49869.116216;NS-49869.117474;NS-49869.118159;NS-49869.138501;NS-49869.57002;NS-49869.74085;NS-49869.87938;NS-49869.92321;NS-57990.0;NS-4…	K05280+K05280+K05280+K05280+K05280+K05280+K05280+K05280+K05280+K05280+K05280+K05280+K05280+K05280+K05280+K05280+K13080+K13080+K13080+K13080+K13080+K13264+K13264+K13264+K13264+K13264+K13264+K13264+K13264+K13264+K13264+K13264+K13264+K13264+K13264+K13264+K22794	https:\\www.genome.jp\dbget-bin\www_bget?map00944
Stilbenoid, diarylheptanoid and gingerol biosynthesis	Stilbenoid, diarylheptanoid and gingerol biosynthesis	ko00945	27 out of 7559 0.357190104511179%	170 out of 66411 0.255981689780307%	0.0466961	1	NS-49869.107793;NS-49869.120024;NS-49869.157434;NS-49869.89157;NS-49869.111480;NS-49869.118575;NS-49869.129351;NS-49869.103350;NS-49869.72661;NS-49869.73938;NS-49869.74607;NS-49869.94181;NS-49869.96747;NS-49869.103343;NS-49869.103582;NS-49869.103583;NS-49869.125375;NS-49869.127892;NS-49869.133936;NS-49869.137835;NS-49869.142899;NS-49869.159127;NS-49869.163510;NS-49869.19116;NS-49869.105485;NS-498…	K00487+K00487+K00487+K00588+K00588+K00588+K00588+K09754+K13065+K13065+K13065+K13065+K13065+K13065+K13065+K13065+K13065+K13065+K13065+K13065+K13065+K13065+K13065+K13065+K16040+K16040+K16040	https:\\www.genome.jp\dbget-bin\www_bget?map00945
Isoquinoline alkaloid biosynthesis	Isoquinoline alkaloid biosynthesis	ko00950	63 out of 7559 0.83344357719275%	434 out of 66411 0.653506196262667%	0.0263954	1	NS-49869.64398;NS-49869.89193;NS-49869.90478;NS-49869.90926;NS-49869.113091;NS-49869.118758;NS-49869.126551;NS-49869.13930;NS-32001.0;NS-49869.68681;NS-49869.76734;NS-49869.105410;NS-49869.106912;NS-49869.106913;NS-49869.120748;NS-49869.120749;NS-49869.133058;NS-49869.135174;NS-49869.159988;NS-49869.172290;NS-49869.172573;NS-49869.176620;NS-49869.184526;NS-49869.196268;NS-64697.0;NS-49869.136186;…	K00276+K00276+K00276+K00276+K00276+K00276+K00276+K00276+K00815+K00815+K00815+K00815+K00815+K00815+K00815+K00815+K00815+K00815+K00815+K00815+K00815+K00815+K00815+K00815+K01593+K01593+K01593+K01593+K01742+K01742+K13390+K13390+K13390+K13390+K13390+K13390+K13390+K13390+K13390+K13390+K13390+K13390+K13390+K13390+K13396+K13396+K14454+K14454+K14455+K14455+K14975+K14975+K14975+K14976+K15849+K15849+K15849+…	https:\\www.genome.jp\dbget-bin\www_bget?map00950
Tropane, piperidine and pyridine alkaloid biosynthesis	Tropane, piperidine and pyridine alkaloid biosynthesis	ko00960	54 out of 7559 0.714380209022357%	478 out of 66411 0.719760280676394%	0.544951	1	NS-49869.64398;NS-49869.89193;NS-49869.90478;NS-49869.90926;NS-49869.113091;NS-49869.118758;NS-49869.126551;NS-49869.13930;NS-32001.0;NS-49869.68681;NS-49869.76734;NS-49869.105410;NS-49869.106912;NS-49869.106913;NS-49869.120748;NS-49869.120749;NS-49869.133058;NS-49869.135174;NS-49869.159988;NS-49869.172290;NS-49869.172573;NS-49869.176620;NS-49869.184526;NS-49869.196268;NS-49869.43581;NS-49869.473…	K00276+K00276+K00276+K00276+K00276+K00276+K00276+K00276+K00815+K00815+K00815+K00815+K00815+K00815+K00815+K00815+K00815+K00815+K00815+K00815+K00815+K00815+K00815+K00815+K08081+K08081+K08081+K08081+K08081+K08081+K08081+K08081+K08081+K08081+K08081+K08081+K08081+K08081+K08081+K08081+K08081+K08081+K08081+K14454+K14454+K14455+K14455+K15849+K15849+K15849+K15849+K15849+K15849+K15849	https:\\www.genome.jp\dbget-bin\www_bget?map00960
Betalain biosynthesis	Betalain biosynthesis	ko00965	7 out of 7559 0.0926048419103056%	52 out of 66411 0.0783002815798588%	0.37962	1	NS-64697.0;NS-49869.136186;NS-49869.162130;NS-49869.18438;NS-49869.89038;NS-49869.122990;NS-49869.145867	K01593+K01593+K01593+K01593+K15777+K15777+K15777	https:\\www.genome.jp\dbget-bin\www_bget?map00965
Glucosinolate biosynthesis	Glucosinolate biosynthesis	ko00966	8 out of 7559 0.105834105040349%	81 out of 66411 0.121967746307088%	0.716323	1	NS-49869.47306;NS-49869.107077;NS-49869.112149;NS-49869.121224;NS-49869.137811;NS-49869.159193;NS-49869.65083;NS-49869.88905	K00826+K00826+K00826+K00826+K00826+K00826+K11820+K11821	https:\\www.genome.jp\dbget-bin\www_bget?map00966
Aminoacyl-tRNA biosynthesis	Aminoacyl-tRNA biosynthesis	ko00970	63 out of 7559 0.83344357719275%	1158 out of 66411 1.74368703979762%	1	1	NS-49869.95326;NS-49869.32466;NS-49869.131764;NS-49869.57831;NS-49869.76455;NS-49869.102269;NS-49869.122120;NS-49869.124106;NS-49869.143546;NS-49869.161455;NS-49869.214275;NS-49869.111418;NS-49869.115975;NS-49869.128807;NS-49869.97718;NS-49869.142486;NS-49869.143013;NS-49869.151581;NS-49869.160683;NS-27909.0;NS-49869.219252;NS-49869.100329;NS-49869.39884;NS-49869.58060;NS-49869.155225;NS-49869.85…	K01867+K01867+K01869+K01870+K01870+K01870+K01870+K01870+K01870+K01870+K01870+K01872+K01872+K01872+K01873+K01873+K01873+K01873+K01873+K01873+K01873+K01875+K01876+K01876+K01876+K01880+K01881+K01881+K01881+K01881+K01881+K01881+K01883+K01883+K01885+K01885+K01886+K01886+K01886+K01886+K01889+K01889+K01889+K01889+K01890+K01892+K01892+K01893+K02433+K02433+K02433+K02433+K02433+K02433+K02433+K02433+K02433+…	https:\\www.genome.jp\dbget-bin\www_bget?map00970
Biosynthesis of various secondary metabolites - part 2	Biosynthesis of various secondary metabolites - part 2	ko00998	4 out of 7559 0.0529170525201746%	11 out of 66411 0.0165635211034317%	0.0286373	1	NS-49869.147080;NS-26271.0;NS-26273.0;NS-49869.219971	K21568+K21568+K21568+K21568	https:\\www.genome.jp\dbget-bin\www_bget?map00998
Biosynthesis of unsaturated fatty acids	Biosynthesis of unsaturated fatty acids	ko01040	24 out of 7559 0.317502315121048%	261 out of 66411 0.39300718254506%	0.889955	1	NS-49869.49793;NS-49869.83768;NS-49869.91821;NS-49869.93345;NS-49869.102666;NS-49869.10543;NS-49869.132108;NS-49869.154282;NS-49869.173418;NS-49869.68201;NS-49869.73107;NS-49869.81804;NS-49869.17150;NS-49869.17151;NS-49869.106295;NS-49869.28727;NS-49869.66996;NS-49869.94083;NS-49869.105542;NS-49869.105546;NS-49869.101155;NS-49869.90545;NS-49869.140026;NS-49869.3303	K00232+K00232+K00232+K00232+K00232+K00232+K00232+K00232+K00232+K01068+K03921+K03921+K03921+K03921+K07513+K07513+K10251+K10251+K10256+K10256+K10258+K10703+K10703+K10703	https:\\www.genome.jp\dbget-bin\www_bget?map01040
Metabolic pathways	Metabolic pathways	ko01100	3344 out of 7559 44.238655906866%	28743 out of 66411 43.2804806432669%	0.038124	1	NS-49869.60687;NS-49869.101174;NS-49869.119135;NS-49869.135892;NS-49869.136858;NS-49869.148117;NS-49869.148424;NS-49869.158398;NS-49869.161213;NS-49869.23996;NS-49869.40129;NS-49869.167851;NS-49869.26058;NS-49869.26406;NS-49869.73926;NS-49869.104882;NS-49869.44597;NS-49869.64292;NS-49869.64296;NS-49869.73646;NS-49869.77516;NS-49869.104580;NS-49869.112838;NS-49869.118415;NS-49869.119955;NS-49869.1…	K00001+K00001+K00002+K00002+K00002+K00002+K00002+K00002+K00002+K00002+K00003+K00003+K00003+K00008+K00010+K00010+K00012+K00012+K00012+K00012+K00012+K00012+K00012+K00012+K00012+K00012+K00012+K00013+K00013+K00020+K00020+K00020+K00020+K00020+K00020+K00020+K00020+K00021+K00021+K00025+K00026+K00026+K00028+K00028+K00028+K00028+K00029+K00029+K00029+K00029+K00029+K00029+K00029+K00029+K00029+K00030+K00030+…	https:\\www.genome.jp\dbget-bin\www_bget?map01100
Biosynthesis of secondary metabolites	Biosynthesis of secondary metabolites	ko01110	1881 out of 7559 24.8842439476121%	14680 out of 66411 22.1047717998524%	5.07099e-10	7.04868e-08	NS-49869.60687;NS-49869.101174;NS-49869.119135;NS-49869.135892;NS-49869.136858;NS-49869.148117;NS-49869.148424;NS-49869.158398;NS-49869.161213;NS-49869.23996;NS-49869.40129;NS-49869.167851;NS-49869.26058;NS-49869.69477;NS-49869.69478;NS-49869.87754;NS-49869.101704;NS-49869.102089;NS-49869.138104;NS-49869.206619;NS-49869.73926;NS-49869.104882;NS-49869.55831;NS-49869.146773;NS-49869.64741;NS-49869.…	K00001+K00001+K00002+K00002+K00002+K00002+K00002+K00002+K00002+K00002+K00003+K00003+K00003+K00006+K00006+K00006+K00006+K00006+K00006+K00006+K00010+K00010+K00013+K00013+K00021+K00021+K00025+K00026+K00026+K00030+K00030+K00030+K00031+K00031+K00031+K00031+K00031+K00031+K00033+K00033+K00033+K00033+K00036+K00036+K00036+K00036+K00036+K00036+K00053+K00053+K00053+K00058+K00058+K00059+K00059+K00059+K00059+…	https:\\www.genome.jp\dbget-bin\www_bget?map01110
Carbon metabolism	Carbon metabolism	ko01200	341 out of 7559 4.51117872734489%	3396 out of 66411 5.11361069702308%	0.995218	1	NS-49869.95357;NS-49869.105114;NS-49869.110737;NS-49869.116292;NS-49869.132315;NS-49869.181840;NS-49869.184961;NS-49869.72418;NS-49869.85859;NS-49869.89556;NS-49869.117248;NS-49869.123962;NS-49869.128998;NS-49869.130372;NS-49869.163618;NS-49869.163621;NS-49869.127110;NS-49869.131576;NS-49869.172060;NS-49869.81128;NS-49869.105461;NS-49869.105776;NS-49869.112980;NS-49869.158556;NS-49869.158557;NS-4…	K00025+K00026+K00026+K00028+K00028+K00028+K00028+K00029+K00029+K00029+K00029+K00029+K00029+K00029+K00029+K00029+K00030+K00030+K00030+K00031+K00031+K00031+K00031+K00031+K00031+K00033+K00033+K00033+K00033+K00036+K00036+K00036+K00036+K00036+K00036+K00058+K00058+K00074+K00121+K00121+K00121+K00121+K00121+K00122+K00122+K00131+K00131+K00131+K00134+K00134+K00134+K00134+K00134+K00134+K00140+K00140+K00161+…	https:\\www.genome.jp\dbget-bin\www_bget?map01200
2-Oxocarboxylic acid metabolism	2-Oxocarboxylic acid metabolism	ko01210	86 out of 7559 1.13771662918375%	893 out of 66411 1.3446567586695%	0.95912	1	NS-49869.127110;NS-49869.131576;NS-49869.172060;NS-49869.81128;NS-49869.105461;NS-49869.105776;NS-49869.112980;NS-49869.158556;NS-49869.158557;NS-49869.108323;NS-49869.144114;NS-49869.19946;NS-49869.114976;NS-49869.133623;NS-49869.189078;NS-49869.47306;NS-49869.107077;NS-49869.112149;NS-49869.121224;NS-49869.137811;NS-49869.159193;NS-49869.153123;NS-49869.55014;NS-49869.60594;NS-49869.61863;NS-49…	K00030+K00030+K00030+K00031+K00031+K00031+K00031+K00031+K00031+K00053+K00053+K00053+K00620+K00620+K00814+K00826+K00826+K00826+K00826+K00826+K00826+K00930+K01649+K01649+K01649+K01649+K01649+K01649+K01649+K01649+K01649+K01649+K01649+K01649+K01649+K01649+K01649+K01649+K01649+K01649+K01649+K01649+K01649+K01649+K01652+K01652+K01653+K01653+K01653+K01681+K01681+K01681+K01681+K01681+K01681+K01681+K01681+…	https:\\www.genome.jp\dbget-bin\www_bget?map01210
Fatty acid metabolism	Fatty acid metabolism	ko01212	113 out of 7559 1.49490673369493%	962 out of 66411 1.44855520922739%	0.374981	1	NS-49869.85719;NS-49869.93831;NS-49869.93836;NS-49869.139374;NS-49869.81882;NS-49869.82401;NS-49869.117654;NS-49869.121626;NS-49869.124835;NS-49869.130801;NS-49869.134842;NS-49869.160215;NS-49869.49793;NS-49869.83768;NS-49869.91821;NS-49869.93345;NS-49869.102666;NS-49869.10543;NS-49869.132108;NS-49869.154282;NS-49869.173418;NS-49869.98385;NS-49869.111550;NS-49869.122042;NS-49869.188056;NS-49869.5…	K00059+K00059+K00059+K00059+K00208+K00208+K00208+K00208+K00208+K00208+K00208+K00208+K00232+K00232+K00232+K00232+K00232+K00232+K00232+K00232+K00232+K00249+K00249+K00249+K00249+K00626+K00626+K00648+K00648+K01074+K01074+K01074+K01074+K01074+K01074+K01074+K01074+K01074+K01692+K01692+K01692+K01897+K01897+K01897+K01897+K01897+K01897+K01897+K01897+K01897+K01897+K01897+K01897+K01897+K01897+K01897+K01897+…	https:\\www.genome.jp\dbget-bin\www_bget?map01212
Biosynthesis of amino acids	Biosynthesis of amino acids	ko01230	374 out of 7559 4.94774441063633%	3059 out of 66411 4.60616464139977%	0.0710291	1	NS-49869.40129;NS-49869.167851;NS-49869.26058;NS-49869.55831;NS-49869.146773;NS-49869.127110;NS-49869.131576;NS-49869.172060;NS-49869.81128;NS-49869.105461;NS-49869.105776;NS-49869.112980;NS-49869.158556;NS-49869.158557;NS-49869.108323;NS-49869.144114;NS-49869.19946;NS-49869.117411;NS-49869.152817;NS-49869.103568;NS-49869.103574;NS-49869.116071;NS-49869.121274;NS-49869.147272;NS-49869.154021;NS-4…	K00003+K00003+K00003+K00013+K00013+K00030+K00030+K00030+K00031+K00031+K00031+K00031+K00031+K00031+K00053+K00053+K00053+K00058+K00058+K00134+K00134+K00134+K00134+K00134+K00134+K00264+K00264+K00264+K00264+K00264+K00264+K00264+K00264+K00264+K00264+K00264+K00264+K00264+K00264+K00264+K00264+K00286+K00549+K00549+K00549+K00549+K00549+K00549+K00549+K00549+K00549+K00549+K00549+K00600+K00600+K00600+K00600+…	https:\\www.genome.jp\dbget-bin\www_bget?map01230
ABC transporters	ABC transporters	ko02010	128 out of 7559 1.69334568064559%	963 out of 66411 1.45006098387315%	0.0358565	1	NS-49869.43320;NS-49869.144043;NS-49869.108036;NS-49869.143072;NS-49869.67886;NS-49869.88040;NS-49869.102521;NS-49869.38507;NS-49869.38508;NS-49869.41867;NS-49869.43351;NS-49869.45688;NS-49869.50467;NS-49869.53233;NS-49869.53235;NS-49869.67696;NS-49869.76513;NS-49869.85254;NS-49869.89455;NS-49869.91899;NS-49869.96282;NS-49869.96984;NS-54895.0;NS-49869.101709;NS-49869.102776;NS-49869.102779;NS-498…	K05643+K05643+K05656+K05656+K05657+K05657+K05657+K05658+K05658+K05658+K05658+K05658+K05658+K05658+K05658+K05658+K05658+K05658+K05658+K05658+K05658+K05658+K05658+K05658+K05658+K05658+K05658+K05658+K05658+K05658+K05658+K05658+K05658+K05658+K05658+K05658+K05658+K05658+K05658+K05658+K05658+K05658+K05658+K05658+K05658+K05658+K05658+K05658+K05658+K05658+K05658+K05658+K05658+K05658+K05658+K05658+K05658+…	https:\\www.genome.jp\dbget-bin\www_bget?map02010
Ribosome biogenesis in eukaryotes	Ribosome biogenesis in eukaryotes	ko03008	140 out of 7559 1.85209683820611%	1503 out of 66411 2.26317929258707%	0.996062	1	NS-49869.184945;NS-49869.213505;NS-31151.0;NS-49869.73375;NS-49869.83677;NS-49869.95618;NS-49869.107986;NS-49869.136877;NS-49869.214724;NS-49869.200945;NS-49869.42469;NS-49869.92587;NS-49869.39559;NS-49869.90823;NS-49869.137358;NS-49869.160990;NS-49869.19590;NS-49869.219832;NS-49869.39704;NS-49869.40509;NS-49869.45281;NS-49869.46839;NS-49869.49783;NS-49869.54438;NS-33947.0;NS-49869.76316;NS-49869…	K01164+K01164+K03097+K03097+K03097+K03097+K03097+K03115+K03264+K03537+K03538+K03538+K03539+K03539+K03539+K03539+K03539+K03539+K06943+K06943+K06943+K06943+K06943+K06943+K06943+K06943+K06943+K06943+K06943+K06943+K06943+K06943+K06943+K06943+K06943+K06943+K06943+K06943+K06943+K06943+K06943+K06943+K06943+K06943+K06943+K06943+K06943+K06943+K06943+K06943+K06943+K06943+K06943+K06943+K06943+K06943+K06943+…	https:\\www.genome.jp\dbget-bin\www_bget?map03008
Ribosome	Ribosome	ko03010	269 out of 7559 3.55867178198174%	2652 out of 66411 3.9933143605728%	0.98246	1	NS-49869.92017;NS-49869.87958;NS-49869.96718;NS-49869.100768;NS-49869.104972;NS-49869.109354;NS-49869.117000;NS-49869.117002;NS-49869.123693;NS-49869.97028;NS-49869.119238;NS-49869.121024;NS-49869.71260;NS-49869.98878;NS-49869.116271;NS-49869.66511;NS-49869.92770;NS-49869.121300;NS-49869.117476;NS-49869.117478;NS-49869.117479;NS-49869.125537;NS-49869.132166;NS-49869.81352;NS-49869.213340;NS-49869…	K02863+K02865+K02865+K02865+K02865+K02865+K02865+K02865+K02865+K02866+K02866+K02866+K02868+K02868+K02870+K02872+K02872+K02872+K02873+K02873+K02873+K02873+K02873+K02874+K02874+K02875+K02875+K02876+K02876+K02876+K02878+K02878+K02879+K02880+K02881+K02881+K02881+K02882+K02882+K02882+K02882+K02882+K02882+K02882+K02883+K02883+K02883+K02884+K02884+K02885+K02885+K02885+K02885+K02885+K02885+K02885+K02885+…	https:\\www.genome.jp\dbget-bin\www_bget?map03010
RNA transport	RNA transport	ko03013	216 out of 7559 2.85752083608943%	2463 out of 66411 3.70872295252293%	0.999993	1	NS-49869.61820;NS-49869.66348;NS-49869.69018;NS-49869.74497;NS-49869.154449;NS-49869.154525;NS-49869.165856;NS-49869.169842;NS-49869.186715;NS-49869.188710;NS-49869.34293;NS-49869.184945;NS-49869.213505;NS-49869.113816;NS-49869.115028;NS-49869.118804;NS-49869.120047;NS-49869.164132;NS-49869.54933;NS-49869.89614;NS-49869.97284;NS-49869.113681;NS-49869.113682;NS-49869.114758;NS-49869.118261;NS-4986…	K00784+K00784+K00784+K00784+K00784+K00784+K00784+K00784+K00784+K00784+K00784+K01164+K01164+K03113+K03113+K03113+K03113+K03113+K03231+K03231+K03231+K03231+K03231+K03231+K03231+K03231+K03231+K03238+K03238+K03238+K03238+K03238+K03238+K03238+K03239+K03239+K03239+K03239+K03239+K03239+K03240+K03240+K03242+K03245+K03246+K03246+K03248+K03251+K03251+K03251+K03251+K03251+K03251+K03251+K03252+K03252+K03254+…	https:\\www.genome.jp\dbget-bin\www_bget?map03013
mRNA surveillance pathway	mRNA surveillance pathway	ko03015	118 out of 7559 1.56105304934515%	1483 out of 66411 2.23306379967174%	0.999996	1	NS-49869.88119;NS-49869.107923;NS-49869.142123;NS-49869.63392;NS-49869.95754;NS-49869.122231;NS-49869.141061;NS-49869.129659;NS-49869.63080;NS-49869.94285;NS-49869.161186;NS-49869.60671;NS-49869.89881;NS-49869.96283;NS-49869.145069;NS-49869.69162;NS-49869.77918;NS-49869.145541;NS-49869.71567;NS-49869.71569;NS-49869.96924;NS-49869.152740;NS-49869.157511;NS-49869.158717;NS-49869.35935;NS-49869.9322…	K00565+K00565+K00565+K03267+K03267+K03267+K03267+K03456+K04354+K04354+K04354+K04382+K04382+K04382+K04382+K06100+K06100+K06100+K06269+K06269+K06269+K06269+K06269+K06269+K06269+K06965+K06965+K11583+K11583+K11583+K11584+K11584+K11584+K11584+K11584+K11584+K12875+K12881+K12881+K12881+K12881+K12881+K12881+K12881+K12881+K12881+K12881+K12881+K12881+K12881+K12881+K12881+K13025+K13025+K13025+K13098+K13098+…	https:\\www.genome.jp\dbget-bin\www_bget?map03015
RNA degradation	RNA degradation	ko03018	149 out of 7559 1.9711602063765%	1659 out of 66411 2.49808013732665%	0.999429	1	NS-49869.55240;NS-49869.68247;NS-49869.75863;NS-49869.82812;NS-49869.82814;NS-49869.95858;NS-49869.100915;NS-49869.114219;NS-49869.117140;NS-49869.122530;NS-49869.127477;NS-49869.133215;NS-49869.138031;NS-49869.140514;NS-49869.149245;NS-49869.153206;NS-49869.198238;NS-49869.214910;NS-49869.39396;NS-49869.4620;NS-49869.66454;NS-49869.84245;NS-49869.89184;NS-73468.0;NS-49869.130405;NS-49869.153386;…	K00850+K00850+K00850+K00850+K00850+K00850+K00850+K00850+K00850+K00850+K00850+K00850+K00850+K00850+K00850+K00850+K00850+K00850+K00962+K01148+K01148+K01148+K01148+K01148+K01148+K01148+K01148+K01148+K01689+K01689+K01689+K01689+K01689+K01689+K01689+K01689+K01689+K01689+K03514+K03514+K03679+K03679+K03679+K03681+K03681+K04043+K04043+K04043+K04043+K04077+K04077+K04077+K04077+K04077+K04077+K04077+K04077+…	https:\\www.genome.jp\dbget-bin\www_bget?map03018
RNA polymerase	RNA polymerase	ko03020	62 out of 7559 0.820214314062707%	702 out of 66411 1.05705380132809%	0.988209	1	NS-49869.56160;NS-49869.100452;NS-49869.204749;NS-49869.43493;NS-49869.105571;NS-49869.158429;NS-49869.172389;NS-49869.198012;NS-49869.61307;NS-47799.0;NS-49869.48183;NS-49869.54940;NS-49869.57097;NS-49869.73690;NS-49869.99377;NS-49869.103451;NS-49869.113080;NS-49869.120018;NS-49869.120019;NS-49869.125759;NS-49869.36149;NS-49869.92226;NS-49869.189702;NS-49869.191375;NS-49869.193937;NS-49869.12532…	K02999+K02999+K03000+K03002+K03002+K03002+K03002+K03002+K03004+K03004+K03006+K03006+K03006+K03006+K03006+K03006+K03006+K03006+K03006+K03006+K03006+K03007+K03008+K03008+K03008+K03009+K03009+K03010+K03010+K03010+K03010+K03010+K03010+K03011+K03011+K03011+K03012+K03013+K03013+K03013+K03013+K03013+K03013+K03013+K03014+K03014+K03015+K03016+K03016+K03018+K03019+K03020+K03021+K03026+K03040+K03043+K03043+…	https:\\www.genome.jp\dbget-bin\www_bget?map03020
Basal transcription factors	Basal transcription factors	ko03022	50 out of 7559 0.661463156502183%	663 out of 66411 0.998328590143199%	0.999612	1	NS-49869.59611;NS-49869.142261;NS-49869.157737;NS-49869.103084;NS-49869.87056;NS-49869.95766;NS-42272.0;NS-49869.110865;NS-49869.112790;NS-49869.116943;NS-49869.121404;NS-49869.135609;NS-49869.3056;NS-49869.34930;NS-49869.55150;NS-49869.75430;NS-49869.85581;NS-49869.149430;NS-49869.173011;NS-49869.51398;NS-49869.123245;NS-49869.154788;NS-49869.127921;NS-49869.167158;NS-49869.106605;NS-49869.69034…	K02202+K02202+K02202+K03120+K03122+K03122+K03122+K03122+K03122+K03122+K03122+K03122+K03122+K03122+K03124+K03124+K03124+K03124+K03124+K03126+K03128+K03128+K03129+K03129+K03130+K03131+K03131+K03131+K03132+K03132+K03133+K03133+K03134+K03135+K03136+K03136+K03136+K03137+K03137+K03138+K03138+K03138+K03143+K03143+K03143+K06634+K10843+K10844+K14649+K14649	https:\\www.genome.jp\dbget-bin\www_bget?map03022
DNA replication	DNA replication	ko03030	66 out of 7559 0.873131366582881%	571 out of 66411 0.85979732273268%	0.466572	1	NS-49869.886;NS-49869.108454;NS-49869.39954;NS-49869.66652;NS-4084.0;NS-49869.181155;NS-49869.179510;NS-49869.84190;NS-49869.55528;NS-49869.80626;NS-49869.81280;NS-49869.81431;NS-49869.173711;NS-37161.0;NS-50649.1;NS-49869.156383;NS-49869.24339;NS-49869.127959;NS-49869.208851;NS-49869.157939;NS-49869.153783;NS-49869.51826;NS-49869.146350;NS-49869.156196;NS-49869.96472;NS-49869.44763;NS-49869.9875…	K02209+K02209+K02210+K02210+K02210+K02210+K02212+K02320+K02335+K02335+K02335+K02335+K02540+K02541+K02541+K02542+K02542+K02684+K02684+K02685+K03504+K03505+K03505+K03505+K04802+K07466+K07466+K07466+K07466+K07466+K07466+K07466+K07466+K07466+K07466+K07466+K07466+K07466+K07466+K07466+K07466+K10739+K10739+K10739+K10739+K10739+K10739+K10739+K10739+K10739+K10740+K10740+K10743+K10745+K10745+K10745+K10747+…	https:\\www.genome.jp\dbget-bin\www_bget?map03030
Spliceosome	Spliceosome	ko03040	361 out of 7559 4.77576398994576%	3247 out of 66411 4.88925027480387%	0.694805	1	NS-49869.43487;NS-49869.46623;NS-49869.50147;NS-49869.51779;NS-49869.55564;NS-49869.55652;NS-49869.57719;NS-49869.64246;NS-49869.64495;NS-49869.64496;NS-49869.66694;NS-49869.68635;NS-49869.68854;NS-49869.73136;NS-33852.0;NS-49869.80727;NS-49869.81208;NS-49869.86297;NS-49869.94244;NS-49869.94652;NS-49869.96209;NS-64217.0;NS-7497.0;NS-49869.101118;NS-12087.1;NS-49869.102410;NS-49869.104947;NS-49869…	K03283+K03283+K03283+K03283+K03283+K03283+K03283+K03283+K03283+K03283+K03283+K03283+K03283+K03283+K03283+K03283+K03283+K03283+K03283+K03283+K03283+K03283+K03283+K03283+K03283+K03283+K03283+K03283+K03283+K03283+K03283+K03283+K03283+K03283+K03283+K03283+K03283+K03283+K03283+K03283+K03283+K03283+K03283+K03283+K03283+K03283+K03283+K03283+K03283+K03283+K03283+K03283+K03283+K03283+K03283+K03283+K03283+…	https:\\www.genome.jp\dbget-bin\www_bget?map03040
Proteasome	Proteasome	ko03050	81 out of 7559 1.07157031353354%	824 out of 66411 1.24075830811161%	0.931129	1	NS-49869.70165;NS-49869.90500;NS-49869.120205;NS-49869.113606;NS-49869.120308;NS-49869.121467;NS-49869.126737;NS-49869.131781;NS-49869.102265;NS-49869.122386;NS-49869.137797;NS-49869.69649;NS-49869.110426;NS-49869.39512;NS-49869.119249;NS-49869.214779;NS-49869.134797;NS-49869.43183;NS-49869.43685;NS-49869.51117;NS-49869.89989;NS-49869.186890;NS-49869.191036;NS-49869.193977;NS-49869.194658;NS-4986…	K02725+K02725+K02725+K02727+K02729+K02729+K02729+K02729+K02730+K02734+K02734+K02735+K02735+K02737+K02737+K02737+K02738+K02739+K02739+K02739+K02739+K02739+K02739+K02739+K02739+K02739+K03028+K03029+K03029+K03029+K03029+K03029+K03029+K03029+K03029+K03029+K03029+K03029+K03029+K03029+K03029+K03029+K03030+K03031+K03032+K03032+K03035+K03035+K03038+K03039+K03039+K03061+K03061+K03063+K03063+K03063+K03063+…	https:\\www.genome.jp\dbget-bin\www_bget?map03050
Protein export	Protein export	ko03060	55 out of 7559 0.727609472152401%	633 out of 66411 0.953155350770204%	0.9886	1	NS-49869.69440;NS-49869.78178;NS-49869.110316;NS-49869.111642;NS-49869.8482;NS-49869.99865;NS-49869.29093;NS-49869.101205;NS-49869.104162;NS-49869.7973;NS-49869.155223;NS-49869.175191;NS-49869.49409;NS-49869.76614;NS-49869.141871;NS-49869.176122;NS-49869.204270;NS-49869.44962;NS-49869.97022;NS-49869.114709;NS-49869.119449;NS-49869.130060;NS-49869.138649;NS-49869.211307;NS-49869.21305;NS-49869.290…	K03070+K03070+K03070+K03070+K03100+K03104+K03104+K03105+K03106+K03107+K03107+K03110+K03217+K03217+K03217+K03217+K03217+K07342+K09481+K09481+K09481+K09481+K09481+K09481+K09481+K09481+K09490+K09540+K09647+K09647+K09648+K09648+K10956+K10956+K10956+K10956+K10956+K10956+K12272+K12272+K12272+K12272+K12272+K12946+K12946+K12946+K12946+K12946+K12946+K12946+K12948+K12948+K13280+K13280+K13431	https:\\www.genome.jp\dbget-bin\www_bget?map03060
Base excision repair	Base excision repair	ko03410	49 out of 7559 0.648233893372139%	529 out of 66411 0.796554787610486%	0.949588	1	NS-49869.50944;NS-49869.188298;NS-49869.81231;NS-49869.59595;NS-6860.0;NS-49869.199025;NS-49869.55528;NS-49869.80626;NS-49869.81280;NS-49869.81431;NS-49869.153783;NS-49869.51826;NS-49869.146350;NS-49869.156196;NS-64334.0;NS-49869.56544;NS-52148.1;NS-61968.1;NS-61968.4;NS-49869.65843;NS-49869.96472;NS-49869.70067;NS-49869.95212;NS-49869.143380;NS-49869.164224;NS-49869.164225;NS-49869.23014;NS-4986…	K01142+K01142+K01246+K01247+K01247+K01247+K02335+K02335+K02335+K02335+K03504+K03505+K03505+K03505+K03575+K03648+K03648+K03652+K03652+K03660+K04802+K10747+K10747+K10747+K10747+K10747+K10747+K10747+K10771+K10773+K10773+K10773+K10773+K10773+K10773+K10773+K10773+K10773+K10773+K10773+K10798+K10798+K10798+K10801+K10802+K10802+K10803+K10803+K10803	https:\\www.genome.jp\dbget-bin\www_bget?map03410
Nucleotide excision repair	Nucleotide excision repair	ko03420	70 out of 7559 0.926048419103056%	883 out of 66411 1.32959901221183%	0.999733	1	NS-49869.59611;NS-49869.142261;NS-49869.157737;NS-49869.55528;NS-49869.80626;NS-49869.81280;NS-49869.81431;NS-49869.100501;NS-49869.117864;NS-49869.35806;NS-49869.153783;NS-49869.51826;NS-49869.146350;NS-49869.156196;NS-49869.202422;NS-49869.115074;NS-49869.121194;NS-49869.96472;NS-49869.175470;NS-49869.44763;NS-49869.98753;NS-37975.0;NS-49869.114662;NS-49869.122013;NS-49869.133595;NS-49869.17061…	K02202+K02202+K02202+K02335+K02335+K02335+K02335+K03143+K03143+K03143+K03504+K03505+K03505+K03505+K03657+K03868+K03868+K04802+K06634+K07466+K07466+K07466+K07466+K07466+K07466+K07466+K07466+K07466+K07466+K07466+K07466+K07466+K07466+K07466+K07466+K10609+K10739+K10739+K10739+K10739+K10739+K10739+K10739+K10739+K10739+K10740+K10740+K10747+K10747+K10747+K10747+K10747+K10747+K10747+K10754+K10755+K10756+…	https:\\www.genome.jp\dbget-bin\www_bget?map03420
Mismatch repair	Mismatch repair	ko03430	55 out of 7559 0.727609472152401%	529 out of 66411 0.796554787610486%	0.781835	1	NS-49869.153783;NS-49869.51826;NS-49869.146350;NS-49869.156196;NS-49869.202422;NS-49869.96472;NS-49869.102837;NS-49869.147520;NS-49869.147521;NS-49869.163062;NS-28868.0;NS-49869.44763;NS-49869.98753;NS-37975.0;NS-49869.114662;NS-49869.122013;NS-49869.133595;NS-49869.170615;NS-49869.171664;NS-49869.188608;NS-49869.191512;NS-49869.191513;NS-49869.191829;NS-49869.207791;NS-49869.25915;NS-49869.27075…	K03504+K03505+K03505+K03505+K03657+K04802+K07456+K07456+K07456+K07456+K07456+K07466+K07466+K07466+K07466+K07466+K07466+K07466+K07466+K07466+K07466+K07466+K07466+K07466+K07466+K07466+K07466+K08734+K08737+K08739+K08739+K08739+K08739+K08739+K10739+K10739+K10739+K10739+K10739+K10739+K10739+K10739+K10739+K10740+K10740+K10747+K10747+K10747+K10747+K10747+K10747+K10747+K10754+K10755+K10756	https:\\www.genome.jp\dbget-bin\www_bget?map03430
Homologous recombination	Homologous recombination	ko03440	93 out of 7559 1.23032147109406%	982 out of 66411 1.47867070214272%	0.976701	1	NS-49869.55528;NS-49869.80626;NS-49869.81280;NS-49869.81431;NS-49869.76275;NS-17634.0;NS-49869.183938;NS-49869.186938;NS-49869.153783;NS-49869.51826;NS-49869.146350;NS-49869.156196;NS-49869.132681;NS-49869.135685;NS-49869.135882;NS-49869.139956;NS-49869.160625;NS-49869.110712;NS-49869.125144;NS-49869.157791;NS-49869.186948;NS-49869.65155;NS-49869.89385;NS-49869.172796;NS-49869.44763;NS-49869.9875…	K02335+K02335+K02335+K02335+K03165+K03165+K03165+K03165+K03504+K03505+K03505+K03505+K03553+K03553+K03553+K03553+K03553+K03655+K03655+K03655+K03655+K04728+K04728+K04728+K07466+K07466+K07466+K07466+K07466+K07466+K07466+K07466+K07466+K07466+K07466+K07466+K07466+K07466+K07466+K07466+K08775+K08775+K08991+K10683+K10683+K10683+K10683+K10728+K10728+K10728+K10728+K10739+K10739+K10739+K10739+K10739+K10739+…	https:\\www.genome.jp\dbget-bin\www_bget?map03440
Non-homologous end-joining	Non-homologous end-joining	ko03450	7 out of 7559 0.0926048419103056%	123 out of 66411 0.185210281429281%	0.989568	1	NS-49869.113066;NS-49869.113068;NS-49869.113069;NS-49869.127417;NS-49869.91319;NS-25895.0;NS-49869.60518	K10777+K10777+K10777+K10777+K10866+K10866+K10884	https:\\www.genome.jp\dbget-bin\www_bget?map03450
MAPK signaling pathway - plant	MAPK signaling pathway - plant	ko04016	340 out of 7559 4.49794946421484%	2513 out of 66411 3.78401168481125%	0.000406493	0.0565025	NS-49869.115016;NS-49869.146815;NS-49869.85155;NS-49869.130138;NS-49869.133280;NS-49869.155869;NS-49869.219674;NS-49869.47451;NS-49869.114907;NS-49869.133335;NS-49869.41113;NS-49869.63956;NS-49869.85536;NS-49869.94166;NS-49869.127421;NS-49869.67898;NS-49869.81481;NS-49869.86277;NS-49869.174101;NS-49869.28057;NS-49869.38642;NS-49869.5529;NS-49869.5530;NS-49869.76759;NS-49869.83550;NS-70711.0;NS-43…	K00940+K00940+K02183+K02183+K02183+K02183+K02183+K03781+K03781+K03781+K13413+K13413+K13413+K13413+K13413+K13414+K13414+K13414+K13414+K13414+K13416+K13416+K13416+K13416+K13416+K13416+K13416+K13416+K13416+K13416+K13416+K13416+K13416+K13416+K13416+K13416+K13416+K13420+K13420+K13420+K13420+K13420+K13420+K13420+K13420+K13420+K13420+K13420+K13420+K13420+K13420+K13420+K13420+K13420+K13420+K13420+K13420+…	https:\\www.genome.jp\dbget-bin\www_bget?map04016
Phosphatidylinositol signaling system	Phosphatidylinositol signaling system	ko04070	98 out of 7559 1.29646778674428%	929 out of 66411 1.39886464591709%	0.803421	1	NS-49869.108935;NS-49869.461;NS-49869.64596;NS-49869.67761;NS-49869.94876;NS-49869.99429;NS-49869.100940;NS-18569.0;NS-49869.155143;NS-49869.221404;NS-49869.25298;NS-49869.76370;NS-49869.80739;NS-49869.107412;NS-49869.130114;NS-49869.149137;NS-49869.158627;NS-49869.167072;NS-49869.179173;NS-49869.34934;NS-49869.47494;NS-49869.61441;NS-49869.65193;NS-49869.69096;NS-49869.69097;NS-49869.101674;NS-4…	K00888+K00889+K00889+K00889+K00889+K00889+K00889+K00889+K00889+K00889+K00889+K00901+K00901+K00901+K00901+K00901+K00901+K00901+K00901+K00901+K00913+K00913+K00913+K00913+K00913+K00913+K00913+K00913+K00913+K00913+K00913+K00913+K00913+K00913+K00914+K00915+K00915+K00921+K00921+K00921+K00921+K00921+K00921+K00921+K00921+K00999+K00999+K01092+K01099+K01099+K01099+K01099+K01099+K01110+K01110+K01110+K02183+…	https:\\www.genome.jp\dbget-bin\www_bget?map04070
Plant hormone signal transduction	Plant hormone signal transduction	ko04075	383 out of 7559 5.06680777880672%	2493 out of 66411 3.75389619189592%	6.20393e-10	8.62346e-08	NS-49869.71506;NS-49869.90832;NS-49869.130972;NS-49869.132340;NS-49869.142988;NS-49869.1507;NS-49869.181813;NS-49869.221248;NS-49869.41113;NS-49869.63956;NS-49869.85536;NS-49869.94166;NS-49869.127421;NS-49869.4038;NS-49869.4041;NS-49869.46371;NS-49869.56585;NS-49869.56743;NS-49869.60432;NS-49869.73245;NS-49869.78614;NS-49869.86611;NS-49869.86774;NS-49869.91575;NS-49869.92623;NS-49869.94392;NS-498…	K12126+K12126+K12126+K12126+K12126+K12126+K12126+K12126+K13413+K13413+K13413+K13413+K13413+K13415+K13415+K13415+K13415+K13415+K13415+K13415+K13415+K13415+K13415+K13415+K13415+K13415+K13415+K13415+K13415+K13415+K13415+K13415+K13415+K13415+K13415+K13415+K13415+K13415+K13415+K13415+K13415+K13415+K13415+K13415+K13415+K13415+K13415+K13415+K13415+K13415+K13415+K13415+K13415+K13416+K13416+K13416+K13416+…	https:\\www.genome.jp\dbget-bin\www_bget?map04075
Ubiquitin mediated proteolysis	Ubiquitin mediated proteolysis	ko04120	195 out of 7559 2.57970631035851%	2046 out of 66411 3.08081492523829%	0.997221	1	NS-49869.39077;NS-49869.103565;NS-49869.116067;NS-49869.116360;NS-49869.111313;NS-49869.140977;NS-49869.77511;NS-49869.124732;NS-49869.193364;NS-49869.201307;NS-49869.96241;NS-49869.117179;NS-49869.104078;NS-49869.80124;NS-49869.83276;NS-49869.136760;NS-49869.187264;NS-49869.177347;NS-49869.77142;NS-49869.109497;NS-49869.128645;NS-49869.152857;NS-49869.156369;NS-49869.60254;NS-49869.66356;NS-4986…	K02927+K02927+K02927+K02927+K02977+K02977+K03094+K03094+K03094+K03094+K03178+K03178+K03347+K03349+K03349+K03349+K03350+K03351+K03354+K03354+K03354+K03355+K03358+K03363+K03363+K03363+K03363+K03363+K03363+K03364+K03364+K03868+K03868+K03875+K03875+K03875+K03875+K04506+K04506+K04506+K04506+K04506+K04506+K04506+K04506+K04506+K04506+K04506+K04506+K04506+K04506+K04506+K04506+K04506+K04506+K04554+K04554+…	https:\\www.genome.jp\dbget-bin\www_bget?map04120
Sulfur relay system	Sulfur relay system	ko04122	11 out of 7559 0.14552189443048%	108 out of 66411 0.162623661742784%	0.69678	1	NS-49869.76865;NS-49869.163801;NS-49869.102173;NS-49869.140119;NS-49869.140629;NS-49869.175604;NS-49869.63988;NS-49869.155564;NS-49869.48947;NS-49869.73173;NS-49869.52315	K01011+K03637+K11996+K11996+K11996+K11996+K12161+K14168+K14169+K14169+K21232	https:\\www.genome.jp\dbget-bin\www_bget?map04122
SNARE interactions in vesicular transport	SNARE interactions in vesicular transport	ko04130	33 out of 7559 0.436565683291441%	425 out of 66411 0.639954224450769%	0.994562	1	NS-49869.73199;NS-49869.125204;NS-49869.134449;NS-49869.153590;NS-49869.193652;NS-49869.76262;NS-49869.116815;NS-49869.64905;NS-49869.68264;NS-49869.101313;NS-49869.61182;NS-49869.75159;NS-49869.160072;NS-49869.91777;NS-49869.130726;NS-49869.156754;NS-49869.218271;NS-49869.101990;NS-49869.110988;NS-49869.147156;NS-49869.171009;NS-49869.172984;NS-49869.118900;NS-49869.75202;NS-49869.161648;NS-4986…	K08486+K08486+K08486+K08486+K08486+K08488+K08488+K08489+K08490+K08490+K08492+K08492+K08492+K08493+K08493+K08493+K08495+K08503+K08503+K08503+K08503+K08503+K08504+K08505+K08505+K08505+K08505+K08507+K08507+K08507+K08507+K08507+K08517	https:\\www.genome.jp\dbget-bin\www_bget?map04130
Autophagy - other	Autophagy - other	ko04136	39 out of 7559 0.515941262071703%	517 out of 66411 0.778485491861288%	0.998543	1	NS-49869.134464;NS-49869.60671;NS-49869.89881;NS-49869.96283;NS-49869.145069;NS-49869.92288;NS-49869.66932;NS-49869.95413;NS-49869.122872;NS-49869.69147;NS-49869.110052;NS-49869.122338;NS-49869.144451;NS-49869.45978;NS-49869.51801;NS-49869.51859;NS-49869.64798;NS-49869.82200;NS-49869.128552;NS-49869.140297;NS-49869.151409;NS-49869.159721;NS-49869.180450;NS-49869.194867;NS-49869.196262;NS-49869.20…	K00914+K04382+K04382+K04382+K04382+K07203+K08269+K08269+K08269+K08331+K08331+K08331+K08331+K08333+K08333+K08333+K08333+K08333+K08333+K08333+K08333+K08333+K08333+K08333+K08333+K08333+K08333+K08336+K08341+K08341+K08341+K08341+K08341+K08341+K08341+K08343+K17606+K17908+K19730	https:\\www.genome.jp\dbget-bin\www_bget?map04136
Protein processing in endoplasmic reticulum	Protein processing in endoplasmic reticulum	ko04141	408 out of 7559 5.39753935705781%	3199 out of 66411 4.81697309180708%	0.00727498	1	NS-49869.68015;NS-49869.71919;NS-49869.96300;NS-49869.108883;NS-49869.129239;NS-49869.140825;NS-49869.79238;NS-49869.81616;NS-49869.93924;NS-49869.99088;NS-49869.99931;NS-569.0;NS-49869.111056;NS-49869.117221;NS-49869.129872;NS-49869.77511;NS-49869.124732;NS-49869.193364;NS-49869.201307;NS-49869.43487;NS-49869.46623;NS-49869.50147;NS-49869.51779;NS-49869.55564;NS-49869.55652;NS-49869.57719;NS-498…	K01230+K01230+K01230+K01230+K01230+K01230+K01456+K01456+K01456+K01456+K01456+K01456+K01456+K01456+K01456+K03094+K03094+K03094+K03094+K03283+K03283+K03283+K03283+K03283+K03283+K03283+K03283+K03283+K03283+K03283+K03283+K03283+K03283+K03283+K03283+K03283+K03283+K03283+K03283+K03283+K03283+K03283+K03283+K03283+K03283+K03283+K03283+K03283+K03283+K03283+K03283+K03283+K03283+K03283+K03283+K03283+K03283+…	https:\\www.genome.jp\dbget-bin\www_bget?map04141
Endocytosis	Endocytosis	ko04144	312 out of 7559 4.12753009657362%	3001 out of 66411 4.51882971194531%	0.962841	1	NS-49869.461;NS-49869.64596;NS-49869.67761;NS-49869.94876;NS-49869.99429;NS-49869.100940;NS-18569.0;NS-49869.155143;NS-49869.221404;NS-49869.25298;NS-49869.50885;NS-49869.95599;NS-49869.102104;NS-49869.102146;NS-49869.102514;NS-49869.107849;NS-49869.109970;NS-49869.114012;NS-49869.116156;NS-49869.121906;NS-49869.123308;NS-49869.125165;NS-49869.133196;NS-49869.140753;NS-49869.169073;NS-49869.17679…	K00889+K00889+K00889+K00889+K00889+K00889+K00889+K00889+K00889+K00889+K01115+K01115+K01115+K01115+K01115+K01115+K01115+K01115+K01115+K01115+K01115+K01115+K01115+K01115+K01115+K01115+K01528+K01528+K01528+K01528+K01528+K01528+K01528+K01528+K01528+K01528+K01528+K01528+K01528+K01528+K01528+K01528+K01528+K01528+K01528+K01528+K01528+K01528+K01528+K01528+K01528+K01528+K01528+K01528+K01528+K01528+K01528+…	https:\\www.genome.jp\dbget-bin\www_bget?map04144
Phagosome	Phagosome	ko04145	105 out of 7559 1.38907262865458%	1111 out of 66411 1.6729156314466%	0.983639	1	NS-49869.134464;NS-49869.62724;NS-49869.62725;NS-49869.62727;NS-49869.87817;NS-49869.87823;NS-49869.12948;NS-49869.165587;NS-49869.3057;NS-49869.116483;NS-49869.133615;NS-49869.73833;NS-49869.75828;NS-49869.98743;NS-49869.142163;NS-49869.89149;NS-49869.105732;NS-49869.105734;NS-49869.105737;NS-49869.143647;NS-49869.122405;NS-49869.113554;NS-49869.131782;NS-49869.146821;NS-49869.198273;NS-49869.52…	K00914+K00921+K00921+K00921+K00921+K00921+K00921+K00921+K00921+K02144+K02144+K02145+K02145+K02145+K02145+K02147+K02147+K02147+K02147+K02148+K02150+K02151+K02151+K02151+K02151+K02152+K02152+K02152+K02152+K02153+K02153+K02153+K02154+K02154+K02154+K02154+K02154+K02155+K02155+K04392+K04392+K04392+K07342+K07374+K07374+K07374+K07374+K07374+K07374+K07374+K07374+K07374+K07375+K07375+K07375+K07375+K07375+…	https:\\www.genome.jp\dbget-bin\www_bget?map04145
Peroxisome	Peroxisome	ko04146	154 out of 7559 2.03730652202672%	1358 out of 66411 2.04484196895093%	0.532576	1	NS-49869.81128;NS-49869.105461;NS-49869.105776;NS-49869.112980;NS-49869.158556;NS-49869.158557;NS-49869.157410;NS-49869.31040;NS-49869.49793;NS-49869.83768;NS-49869.91821;NS-49869.93345;NS-49869.102666;NS-49869.10543;NS-49869.132108;NS-49869.154282;NS-49869.173418;NS-49869.107210;NS-49869.107211;NS-49869.109558;NS-49869.36856;NS-49869.84985;NS-49869.105021;NS-49869.210644;NS-49869.58790;NS-49869.…	K00031+K00031+K00031+K00031+K00031+K00031+K00106+K00106+K00232+K00232+K00232+K00232+K00232+K00232+K00232+K00232+K00232+K00306+K00306+K00306+K00306+K00477+K00477+K00830+K01578+K01578+K01578+K01640+K01640+K01640+K01640+K01640+K01897+K01897+K01897+K01897+K01897+K01897+K01897+K01897+K01897+K01897+K01897+K01897+K01897+K01897+K01897+K01897+K01897+K01897+K01897+K03426+K03426+K03781+K03781+K03781+K04564+…	https:\\www.genome.jp\dbget-bin\www_bget?map04146
Plant-pathogen interaction	Plant-pathogen interaction	ko04626	536 out of 7559 7.0908850377034%	4239 out of 66411 6.38297872340426%	0.00442899	0.615629	NS-49869.111007;NS-49869.114183;NS-49869.117283;NS-49869.131449;NS-49869.171386;NS-49869.196393;NS-49869.200094;NS-49869.85155;NS-49869.130138;NS-49869.133280;NS-49869.155869;NS-49869.219674;NS-33065.0;NS-49869.93314;NS-49869.100554;NS-49869.105188;NS-49869.105190;NS-49869.105195;NS-49869.105216;NS-49869.112948;NS-49869.114332;NS-49869.114645;NS-49869.115204;NS-49869.115212;NS-49869.115219;NS-498…	K00864+K01373+K01373+K01373+K01373+K01373+K01373+K02183+K02183+K02183+K02183+K02183+K04079+K04079+K04079+K04079+K04079+K04079+K04079+K04079+K04079+K04079+K04079+K04079+K04079+K04079+K04079+K04079+K04079+K04079+K04079+K04368+K04368+K04368+K04368+K05391+K05391+K05391+K05391+K05391+K05391+K05391+K05391+K05391+K05391+K05391+K05391+K05391+K05391+K05391+K05391+K05391+K05391+K05391+K05391+K05391+K05391+…	https:\\www.genome.jp\dbget-bin\www_bget?map04626
Circadian rhythm - plant	Circadian rhythm - plant	ko04712	124 out of 7559 1.64042862812541%	683 out of 66411 1.02844408305853%	1.11834e-07	1.5545e-05	NS-49869.50685;NS-49869.53606;NS-49869.64108;NS-49869.84661;NS-49869.92977;NS-49869.101512;NS-49869.167373;NS-49869.167747;NS-49869.189050;NS-31151.0;NS-49869.73375;NS-49869.83677;NS-49869.95618;NS-49869.107986;NS-49869.136877;NS-49869.48518;NS-49869.52137;NS-49869.92671;NS-49869.130054;NS-49869.154376;NS-49869.69978;NS-49869.153872;NS-24598.0;NS-49869.27878;NS-49869.35962;NS-49869.73875;NS-49869…	K00660+K00660+K00660+K00660+K00660+K00660+K00660+K00660+K00660+K03097+K03097+K03097+K03097+K03097+K03115+K10143+K10143+K10143+K10143+K10143+K12120+K12120+K12120+K12120+K12120+K12121+K12121+K12121+K12121+K12124+K12124+K12124+K12125+K12125+K12126+K12126+K12126+K12126+K12126+K12126+K12126+K12126+K12127+K12129+K12129+K12129+K12129+K12129+K12129+K12130+K12130+K12130+K12130+K12130+K12130+K12130+K12130+…	https:\\www.genome.jp\dbget-bin\www_bget?map04712
