# Supplementary material for: Integrated metabolome and transcriptome analysis unveils novel pathway involved in the fruit coloration of Nitraria tangutorum Bobr
Source: BMC Plant Biol. 2023 Feb 1;23:65. doi: 10.1186/s12870-023-04076-3 (PMC9890838; doi:10.1186/s12870-023-04076-3)
Supplement: Supplementary file 2 — Additional file 2: Supplementary Table 1. The raw data for the detected metabolic species in our manuscript. Supplementary Table 2. Differential metabolic species among the JC and NT. Supplementary Table 3. Summary of transcriptome sequencing data transcriptome assembly. Supplementary Table 4. Details of all the gene annotation. Supplementary Table 5. KOG function annotation of all unigenes. Supplementary Table 6. KEGG pathway annotation of all unigenes. Supplementary Table 7. Details of all the different expression genes in JC and NT. Supplementary Table 8. KEGG pathways in which differentially expressed genes are involved. Supplementary Table 9. All DEGs of anthocyanin biosynthesis pathway. The different expression coding genes of key enzyme anthocyanin biosynthesis pathway after WGCNA. Supplementary Table 10. Statistical table of TFs in JC and NT. Supplementary Table 11. Primers used in qRT-PCR in this study. [file 12870_2023_4076_MOESM2_ESM.zip › Supplementary Table 9.xlsx]

## Sheet: sheet1
All DEGs of anthocyanin biosynthesis pathway
	ID	RM-1_fpkm	RM-2_fpkm	RM-3_fpkm	RT-1_fpkm	RT-2_fpkm	RT-3_fpkm	YM-1_fpkm	YM-2_fpkm	YM-3_fpkm	YT-1_fpkm	YT-2_fpkm	YT-3_fpkm	RM-1_count	RM-2_count	RM-3_count	RT-1_count	RT-2_count	RT-3_count	YM-1_count	YM-2_count	YM-3_count	YT-1_count	YT-2_count	YT-3_count
PAL	NS-49869.50962	181.47	178.52	159.97	259.56	183.82	219.86	3.37	0.75	15.03	0	0	0	201.67	221.98	183.36	315.54	201.75	303.44	5	1	21.34	0	0	0
	NS-49869.86125	5.48	5.24	6.11	11.51	17.22	14.77	1.28	2.64	2.99	15.8	12.88	16.73	76.53	75.66	78.12	170.21	220.25	281.1	18.91	36.32	48.49	206.61	192.72	259.71
	NS-49869.89983	95.17	97.33	124.32	103.52	93.28	100.73	7.55	11.22	10.07	5.33	3.78	5.55	1156.98	1225.53	1387.01	1333.59	1039.64	1666.72	97.8	134.89	142.4	60.88	49.39	75.18
	NS-49869.94960	18	15.37	11.82	18.56	15.41	21.56	1.91	1.95	2.03	0.55	2.46	2.27	335.84	296.1	201.38	366.46	262.79	549.67	37.63	35.63	44	9.54	48.95	46.88
	NS-38959.0	8.32	29.99	36.48	14.69	30.35	19.67	0	0	1.04	0	0	0	6.09	25.14	28.51	11.86	22.42	17.42	0	0	1	0	0	0
	NS-46798.0	33.29	38.33	23.29	0	0	0	0	0	0	0	0	0	37	47.65	26.7	0	0	0	0	0	0	0	0	0
	NS-49869.117279	11.54	8.47	15.71	14.82	24.62	21.72	3.75	3.62	3.99	65.29	52.79	67.33	116.53	88.78	146.01	158.7	228.39	297.9	40.59	36.32	46.99	621	574.43	761.11
	NS-49869.123802	9.28	6.95	7.26	9.43	17.15	15.49	1.13	2.63	2.88	21.25	20.68	28.3	52	40.81	37.97	56.26	89.09	116.63	7	15	19	114	127	181
	NS-49869.138506	11.02	8.31	7.5	14.11	11.59	19.17	0	0.1	0.18	1.19	0.95	1.93	276.13	214.62	171.16	373.96	265.09	657.66	0	2.34	5.07	27.74	25.25	53.26
	NS-49869.139380	59.36	71.08	65.19	61.19	68.08	69.08	2.67	6.36	6.68	6.93	5.35	6.02	1192.42	1473.43	1194.84	1300.53	1249.27	1897.1	56.56	125.15	155.43	129.85	114.57	133.75
	NS-49869.151114	10.84	11.84	9.68	16.42	28.06	21.04	1.31	2.49	4.75	14.53	12.03	12.66	60	68.62	50.03	96.74	143.91	156.41	8	14	31	77	73	80
	NS-49869.152326	44.56	53.02	57.83	92.38	98.61	94.33	11.3	7.44	9.89	2.83	0.98	3.49	505.05	622.79	602.15	1109.75	1025.33	1454	136.85	83.53	130.58	30.16	12	44.14
	NS-49869.153158	250.63	271.41	305.25	266.05	275.09	295.21	10.53	13.15	18.15	5.4	1.65	4.02	2966.07	3327.73	3316.72	3336.96	2985.57	4754.04	133	153.99	250	60	21	53
	NS-49869.167385	128.14	112.53	83.35	121.98	117.71	142.78	2.54	6.03	6.56	0.27	0.7	1.12	491.14	455.89	302.51	499.65	421.93	727.32	11	24	30	1	3	5
	NS-49869.171035	297.91	273.58	173.12	378.93	424.63	463.02	0	2.54	19.23	0	0	0	78	86	52	111.17	117.14	140	0	1	7	0	0	0
	NS-49869.173249	1.84	3.24	3.31	3.48	8.88	6.05	0.52	0	0.47	6.05	5.62	10.76	21.92	39.99	36.14	43.9	97.01	98.01	6.6	0	6.5	67.68	71.91	142.85
	NS-49869.174132	64.12	78.79	64.82	77.91	80.13	92.89	3.02	3.97	8.92	0.23	0.2	0.59	284.77	368.4	270.92	369.14	331.5	550.91	15	18.13	47	1	1	3
	NS-49869.183343	5.52	5.2	3.97	8.3	9.17	12.46	0.27	0	0.47	0.53	0.54	1.07	138.77	134.66	90.93	220.52	210.27	428.26	7.23	0	13.51	12.44	14.38	29.75
	NS-49869.26471	80.16	60.55	46.79	64.87	47.59	67.96	0	0	6.21	0	0	0	55.33	48.02	34.64	49.46	33.25	56.56	0	0	5.66	0	0	0
	NS-49869.32104	18.54	14.52	12.2	21.45	19.91	24.47	0.21	0.91	1.67	3.29	1.31	1.28	247.58	200.7	149.37	303.49	243.65	445.39	3	12	26	41.2	18.69	19.02
	NS-49869.37270	103.18	119.69	70.36	103.8	97.77	112.14	1.81	3.47	5.31	0.7	0.2	0.59	458.23	559.6	294.08	491.86	404.5	665.09	9	15.87	28	3	1	3
	NS-49869.71778	5.22	8.6	9.04	0	0	0.42	22.1	31.06	31.05	23.72	22.47	23.6	82.97	141.15	131.33	0	0	9	371.65	484.95	572.22	352.26	381.59	415.76
	NS-49869.82559	2.91	3.43	4.79	0.82	1.24	0.67	8.59	14.04	17.05	3.02	2.26	3.36	67.05	81.38	100.34	19.9	26.12	20.95	207.82	315.82	453.92	64.67	55.25	85.42
	NS-49869.112785	2.93	4.62	5.84	0.24	0.82	0.41	12.02	22.74	17.05	3.63	3.18	2.81	46.76	76.09	85.08	4.11	11.95	8.89	202.75	356.21	315.22	54.07	54.18	49.6
	NS-49869.114547	0	0	0	0	0	0	15.18	14.37	23.52	32.33	23.25	15.83	0	0	0	0	0	0	251.15	220.7	426.22	471.99	388.2	274.28
	NS-49869.184412	0.54	1.38	1.35	0	0	0	4.59	10.97	5.98	12.27	7.58	7.44	3	8	7	0	0	0	28	61.69	39	65	46	47
	NS-49869.45337	3.06	0.71	1.21	3.77	1.05	3.67	0.44	0	0.44	0.34	0	0.6	19.01	4.62	7	24.94	6.01	30.7	2.98	0	3.21	2	0	4.22
	NS-43635.0	0.83	2	1.04	3.6	4.06	5.03	0.99	0.81	0	0	0.11	0	7	17.55	8.12	32.2	31.42	57.38	9	6.78	0	0	1	0
	NS-49869.32103	1.2	1.21	2.61	3.32	3.94	3.52	0	0.62	0	0.92	0.87	0.71	15.59	16.3	31.16	45.87	47.03	62.54	0	8	0	11.19	12.13	10.25
	NS-49869.33971	0.74	0	0.86	1.87	1.35	1.76	0	0	0	0.14	0.3	0.24	9.83	0	10.47	26.41	16.49	32.03	0	0	0	1.8	4.31	3.59
	NS-49869.86124	0.23	0.25	0	0.12	0.8	0	0.41	0.25	0	1.59	2.68	1.28	4.67	5.29	0	2.54	14.9	0	8.8	5.02	0	30.32	58.36	28.87
	NS-49869.95046	41.86	43.81	38.95	6.13	7.47	6.28	37.14	41.6	53.57	12.63	14.18	16.73	968.95	1045.59	821.66	150.1	157.88	199.05	904.33	941.4	1435.17	272.33	349.56	427.62
	NS-49869.126790	44.66	42.97	45.09	5.91	6.03	5.53	43.18	47.19	52.21	18.55	18.46	22.39	705.24	701.26	651.23	98.89	87.05	119.11	722.25	732.79	956.78	273.93	311.82	392.4
	NS-49869.131853	0.77	0.98	1.18	1.48	2.46	2.55	0.54	0.39	0.08	19.64	11.23	10.08	8	10.51	11.26	16.3	23.44	36	6	4	1	192.04	125.57	117.14
	NS-49869.13800	2.27	2.39	2.07	2.6	4.45	4.69	2.08	1.36	2.35	16.93	14.11	13.78	27.08	29.49	22.59	32.8	48.55	75.99	26.4	16	32.5	189.29	180.52	183.01
	NS-49869.165909	0.95	0.11	0.39	0.18	0	0	3.11	1.6	2	0.59	1.38	1.66	15.03	1.85	5.67	3	0	0	52.35	25.05	36.78	8.74	23.41	29.24
C4H	NS-49869.107793	236.71	236.88	213	137.3	131.92	150.32	66.31	81.13	88.77	21.97	22.86	21.61	6996.76	7211.68	5728.28	4290.96	3555.54	6086.75	2054.95	2338.13	3032.72	603.6	718.18	703.66
	NS-49869.120024	103.73	92.57	85.18	84.67	83.27	86.71	39.14	30.5	28.08	10.43	10.21	19.3	3066.24	2818.32	2290.72	2646.04	2244.46	3511.25	1213.05	878.87	959.28	286.4	320.82	628.34
	NS-49869.157434	0	0	0.31	0	0.61	0.89	4.3	4.46	0.87	0.33	0.15	0	0	0	4.63	0	9.09	19.79	74.47	71.74	16.49	5.02	2.63	0
	NS-49869.71144	5.45	6.49	3.25	0.83	0.72	2.06	6.67	10.63	10.76	0.07	0.17	0.16	158.83	194.76	86.18	25.57	19.02	82.22	203.94	302.02	362.67	1.78	5.34	5.1
	NS-49869.74664	2.44	6.63	5.66	1.88	2.05	3.12	3.43	3.35	8.96	0	0.03	0.17	69.42	194.24	146.58	56.43	53.2	121.73	102.3	93.09	294.61	0	1.02	5.38
4CL	NS-49869.41431	0	0.09	0.71	2.51	3.34	2.12	0	0	0	0	0	0	0	1	6.9	28.07	32.41	30.43	0	0	0	0	0	0
	NS-49869.51660	0.23	0.39	0.69	2.37	1.68	1.34	0	0	0	0	0	0	4	7	11	44	27	32	0	0	0	0	0	0
	NS-49869.51958	0	0	0	0.94	0.56	0.37	0	0	0	0	0	0	0	0	0	33.21	17.02	16.8	0	0	0	0	0	0
	NS-49869.51960	0.23	0.9	0.42	1.51	1.02	1.56	0	0	0	0	0	0	9.46	37.54	15.34	64.74	37.73	87.19	0	0	0	0	0	0
	NS-49869.78959	15.04	17.45	19.15	8.37	7.68	15.73	21.69	23.99	22.52	1.48	1.81	5.93	52	63.97	63.01	30.97	24.91	72	85.62	86.86	93.19	5	7	24
	NS-49869.108251	36.2	28.25	40.17	16.26	25.27	28.08	23.39	28.67	29.08	7.66	8.25	8.7	433	350.03	440.99	206.03	277.09	457	298.38	339.14	404.81	86	106	116
	NS-49869.108252	15.19	11.47	11.15	12.64	8.53	9.55	8.69	7.94	13.99	3.58	3.57	6.15	125.64	98.73	85.27	111	65	106.92	77.64	65.63	135.41	28	32	57.22
	NS-49869.145683	9.33	10.88	8.66	23.72	21.35	21.04	13.08	8.57	15.92	12.2	6.85	7.9	87.71	106.24	75.05	236.56	184.48	268.28	132.18	80.19	174.73	108.22	69.53	83.31
	NS-49869.170255	0.25	0.22	0	1.48	1.53	1.33	0	0	0	0	0	0	4.78	4.25	0	29.88	26.61	34.57	0	0	0	0	0	0
	NS-49869.19002	0	0	0.22	1.71	0.75	1.93	0	0	0	0	0	0	0	0	3.1	27.93	10.59	40.57	0	0	0	0	0	0
	NS-49869.199016	13.09	10.81	16.3	18.83	22.08	24.45	8.79	15.88	16.35	11.8	10.53	9.8	253.16	215.76	287.76	385.36	390.17	646.07	179.21	300.96	366.2	212.88	217.22	209.6
	NS-49869.208149	0.18	0.52	0.77	2.54	5.05	5.9	0	0	0	0	0	0	1	3	4	15	26	44	0	0	0	0	0	0
	NS-49869.83537	1.01	1.25	1.66	0.81	0.39	0.63	3.03	3.35	0.59	1.59	2.61	4.56	14	18	21.2	12	5	12	44.78	46	9.55	20.8	38.88	70.59
	NS-49869.94672	0.71	1.34	1.86	1.13	0.82	1.62	4.64	2.38	1.58	2.31	2.96	3.57	12.9	25.26	30.93	21.77	13.7	40.43	89.48	42.54	33.31	39.38	57.68	72.2
	NS-49869.95300	43.47	34.21	31.23	1.98	0.99	1.68	36.15	60.58	59.82	136.33	133.86	140.79	477.13	389.27	315.12	23	9.98	25	424.23	658.97	764.91	1407.11	1580.6	1726.3
	NS-66166.0	0	0	0	0	0	0	0.59	0	0	1.95	2.46	0	0	0	0	0	0	0	10	0	0	29	42	0
	NS-70667.0	0	0	0	0	0	0	0	0	0	2.27	5.49	0.11	0	0	0	0	0	0	0	0	0	34	94	2
	NS-71629.0	0	0	0	0	0	0	0	0	0.05	1.3	3.25	0.81	0	0	0	0	0	0	0	0	1	23	66	17
	NS-49869.101650	2.44	2.23	2.4	1.77	2.85	3.26	2.11	2.68	2.23	10.05	7.59	7.14	15.3	14.59	14	11.78	16.51	27.48	14.49	17	16.43	60.05	51.95	50.83
	NS-49869.110203	82.51	70.69	86.92	1.83	1.18	1.16	31.4	62.53	80.05	195.01	198.4	167.07	681	607	663	16	9	13	280	516	773	1523	1773	1552
	NS-49869.110206	17.61	17	14.2	0.21	0.36	1.13	0	0	9.31	58.43	54.01	35.26	319	318	235	4	6	28	0.01	0	195.57	988.21	1044.76	707.55
	NS-49869.110533	0	0	0	0	0	0	2.12	0	0	10.68	15.72	1.05	0	0	0	0	0	0	58	0	0	258.39	435.04	30
	NS-13384.0	0	0	0	0	0	0	0.37	0	0	2.15	3.47	0.11	0	0	0	0	0	0	10	0	0	51	94	3
	NS-49869.114908	0	0	0.23	0	0	0	1.38	0	1.35	2.3	2.29	1.54	0	0	2.8	0	0	0	19.22	0	20.45	28.2	32.12	22.41
	NS-49869.188142	1	0.79	1.34	0.81	1.46	2.16	3.21	1.34	2.2	5.45	6.27	3.51	8.92	7.3	11.05	7.66	12.02	26.14	30.88	11.98	22.98	45.96	60.58	35.22
	NS-49869.23182	11.92	3.91	3.61	5.71	5.4	5.67	9.07	7.14	4.58	16.59	6.34	12.25	38	13.26	11	19.5	16.2	23.86	33.29	24	17.55	52	22.78	46.02
	NS-49869.45053	8.67	8.97	12.74	21.49	16.67	17.56	0	0	0	0	0.32	0	202.53	215.92	271.04	530.56	355.34	561.01	0	0	0	0	7.98	0
	NS-49869.51659	6.69	7.88	8.8	4.98	8.02	7.05	0	0	0	0.24	0	0.14	155.77	189.18	186.78	122.61	170.59	224.78	0	0	0	5.27	0	3.68
	NS-49869.51959	0.99	0.95	1.92	4.28	3.68	5.24	0	0	0	0	0	0	27.68	27.2	48.66	126.01	93.51	199.81	0	0	0	0	0	0
	NS-49869.55464	13.11	11.93	16.48	19.92	12.71	20.83	0	0	0	0	0.11	0	335.42	314.49	383.99	538.87	296.79	729.53	0	0	0	0	3.04	0
	NS-49869.167335	26.2	29.98	39.49	101.63	100	114.71	0	0	0.2	1.36	1.06	1.03	930.28	1095.42	1274.2	3813.75	3235.26	5582.89	0	0	8	44.73	39.98	40.32
	NS-49869.202397	5.39	4.45	4.19	0	0	0	0	0	0	0	0	0	36.02	31	26	0	0	0	0	0	0	0	0	0
	NS-49869.50598	0.19	0.15	0.63	0.82	0.23	0.07	2.82	1.21	1.52	0.94	1.78	1.26	3.78	3.14	11.43	17.27	4.16	2.03	58.81	23.53	34.82	17.44	37.55	27.64
	NS-49869.65850	0.87	0	0.42	0.48	2.11	1.49	3.46	3.87	2.18	2.38	2.81	4.67	12.88	0	5.68	7.55	28.55	30.15	54.26	56.3	37.49	32.91	44.54	76.69
	NS-49869.97342	0	0	0	0	0	0	12.97	25.69	11.42	30.95	22.86	31.51	0	0	0	0	0	0	254.99	469	246.43	537.79	454.24	649.45
	NS-49869.99948	6.35	4.71	6.73	17.3	18.09	12.56	15.21	14.64	13.39	22.63	18.98	17.65	58.8	45.31	57.47	169.95	153.96	157.76	151.48	135	144.79	197.63	189.66	183.25
	NS-49869.102447	0.49	1.02	0.89	1.34	2.81	2.89	2.99	3.28	2.71	0.72	1.85	0.68	11.31	24.04	18.58	32.63	58.94	90.63	72.1	73.61	72.03	15.38	45.11	17.23
	NS-49869.111757	14.03	15.23	12.66	18.71	14.92	18.13	30.5	37.69	34.33	15.62	12.45	12.74	383.12	428.51	314.64	540.09	371.45	677.85	873.94	1004	1083.88	396.46	361.48	383.3
	NS-49869.12067	0	0.16	0.43	0.75	0	0	2.8	2.9	1.54	2.25	1.5	2.22	0	1.49	3.68	7.35	0	0	27.8	26.69	16.63	19.63	14.98	23.01
	NS-49869.156577	8.39	8.4	8.6	2.73	5.38	7.06	19.06	17.22	20.11	2.17	4.24	3.95	69.36	72.27	65.73	24.01	41	79.08	170.36	142.37	194.59	17	38	36.78
	NS-49869.195601	1.94	7.76	0.93	7.08	6.84	3.92	28	40.82	12.83	9.84	16.38	51.39	2	9	1	8	7	5	39	51	17	11	21	70
	NS-49869.197428	0	0	0.52	0	0	0	8.74	10.13	13.82	10.53	6.26	3.7	0	0	0.91	0	0	0	18.97	19.94	30	18.98	12.95	8.07
CHS	NS-49869.50685	337.29	299.33	331.39	197.96	169.61	160.44	0	0	0	0.16	0	0	4873.29	4472.67	4384.12	3029.16	2243.5	3160.76	0	0	0	2.12	0	0
	NS-49869.53606	98.31	98.21	85.32	74.87	62.51	77.76	0.81	0.88	0.1	2.05	4.95	4.23	1253.16	1296.15	997.46	1011.25	730.31	1349.86	11.06	11.13	1.44	24.5	67.64	60.07
	NS-49869.64108	6.72	7.33	8.39	5.77	4.87	6.22	0	0.15	0.08	0.24	0.3	0.04	250.59	281.29	284.18	227.24	165.44	318.17	0	5.56	3.65	8.35	11.69	1.59
	NS-49869.84661	267.16	238.39	236.32	487.12	448.03	500.32	0.79	0	2.28	8.46	9.4	9.13	5878.53	5409.87	4741.02	11338.7	9001.01	15057.8	18.21	0	58.13	173.43	220.48	221.98
	NS-49869.92977	134.09	119.86	114.2	104.46	93.43	112.31	0.26	0.69	0.69	4.3	8.42	10.77	2830.42	2609.93	2198.59	2332.91	1801.09	3241.9	5.74	14.31	16.78	84.68	189.39	251.32
	NS-49869.122888	0.37	1.94	0.9	3.48	4.05	5.38	0	0	0	0.45	0.14	0.13	5.29	28.76	11.76	52.88	53.16	105.25	0	0	0	6.03	2.09	2.04
	NS-49869.167373	662.36	584.92	638.17	642.42	570.3	618.59	0	0	0	0.28	0.43	0.42	9985.11	9116.23	8804.23	10255.2	7868.23	12719.9	0	0	0	3.99	7	7
	NS-49869.167747	2122.28	1954.91	2044.89	1519.11	1404	1501.45	0	0	0.13	0	0.58	0	40922.6	38906.1	35991.7	30996.7	24736.3	39566.1	0	0	3	0.01	12	0.02
	NS-49869.189050	4.68	7.02	10.23	14.67	15.86	16.44	0	0	0	0	0	0	30	47	61	100	94	142	0	0	0	0	0	0
	NS-49869.50685	337.29	299.33	331.39	197.96	169.61	160.44	0	0	0	0.16	0	0	4873.29	4472.67	4384.12	3029.16	2243.5	3160.76	0	0	0	2.12	0	0
	NS-49869.101512	0.27	0.23	0.5	0.2	0.2	0.85	0.92	1.19	0.87	0.63	0.42	0.58	8.37	7.61	14.31	6.63	5.78	36.68	30.21	36.55	31.78	18.48	13.96	20.2
CHI	NS-49869.43202	0	0	0.75	1.82	2.26	2.17	0	0.08	0	0	0	0	0	0	8.79	24.68	26.43	37.8	0	1	0	0	0	0
	NS-49869.95502	0.21	0	0.98	11.28	8.94	9.74	1.74	2.62	2.23	4.62	3.79	1.64	5.37	0	23.2	311.02	212.63	347.48	47.75	66.7	67.15	112.02	105.14	47.16
	NS-49869.114831	25.98	16.53	11.31	59.07	47.91	50.36	18.96	47.9	35.34	19.33	28.38	18.71	1790.63	1170.63	706.6	4299.78	3003.72	4766.11	1360.53	3200.34	2806.93	1233.09	2069.53	1413.49
	NS-49869.131660	0	0.14	3.15	30.72	26	22.46	5.16	5.49	10.79	7.4	7.24	7.13	0	3.67	74.7	846.24	617.86	801.01	141.19	139.72	325.16	179.32	200.63	204.91
	NS-49869.171845	0	1.92	0.71	13.48	12.41	13.82	0	0	0	0	0	0	0	20.4	6.73	146.63	116.94	192.54	0	0	0	0	0	0
	NS-49869.201201	0	0	0	3.81	2.8	4.47	0	0	0	0	0	0	0	0	0	21.06	13.52	31.16	0	0	0	0	0	0
	NS-49869.100898	13.15	13.58	13.24	3.64	6.47	6.81	21.89	23.97	24.94	26.51	24.4	29.88	343.05	365.11	314.51	100.53	154.07	243.08	599.48	610.5	752.53	643.32	677.01	859.45
	NS-49869.104998	3.25	2.99	6.84	0	0	0	6.36	12.22	5.66	14.25	12.06	16.89	84.82	80.38	162.25	0	0.01	0	174.15	310.87	170.56	345.6	334.43	485.49
	NS-49869.107235	0.49	1.23	1.36	0.24	0.42	0.34	0.67	1.31	1.07	1.64	2.47	1.12	5.27	13.86	13.63	2.76	4.15	5.08	7.79	14.16	13.5	16.81	28.91	13.57
	NS-49869.114825	10.44	23.46	21.06	0	0	0	31.52	7.62	23.86	15.93	13.38	30.85	722.49	1669.13	1321.78	0	0	0	2272.36	511.76	1903.9	1020.98	980.6	2340.97
	NS-49869.37845	21.71	21.63	40.62	69.49	69.08	66.96	4.9	3.63	2.69	13.63	9.12	3.06	188.9	195.65	326.29	641.78	553.17	789.65	46	31.55	27.36	112.05	85.84	29.89
	NS-49869.40986	73.72	92.83	57.29	39.98	41.93	34.65	0	0	0	0	0	0	334	442.56	244.1	193.22	176.88	209.76	0	0	0	0	0	0
	NS-49869.42959	36.47	34.61	34.59	24.47	32.25	22.99	2.18	5.46	0.9	2.94	4.81	3.98	100.04	101.48	91.41	72.06	83.66	82.65	7	16	3	8	15	13
	NS-49869.43965	24.28	23.28	28.64	13.78	13.55	12.12	0.52	1.42	0.85	4.51	2.63	1.01	169.99	170	185.97	102.5	87.59	114.61	4	10	7	30	20	8
	NS-49869.53458	958.25	1047.82	811.64	909.64	898.99	951.08	28.92	24.88	25.57	65.75	89.31	80.87	4427.28	5091.61	3523.72	4481.98	3865.44	5874.92	149	118	140	293	455.73	430.27
	NS-49869.67365	1184.8	1260.13	810.22	969.22	949.94	919.03	11.93	17.91	20.85	29.94	44.67	34.55	3440	3903.06	2259.02	3018.82	2602.57	3507.1	40.23	55.24	73	85.97	146.98	118.98
	NS-49869.84978	1.34	6.43	3.98	0	0.36	0	0	0	0	0.35	0	0	28.65	141.35	77.4	0	7.06	0	0	0	0	6.94	0	0
	NS-49869.94163	5.14	6.07	5.19	12.47	12.99	12.14	0	0	0	0	0.19	0.39	31.68	39.08	29.77	81.74	74	100.67	0	0	0	0	1.27	2.73
	NS-49869.107226	517.92	430.25	365.63	207.52	186.71	206.58	99.46	104.1	88.91	148.42	172.47	212.99	7761.39	6666	5014.73	3293.08	2560.75	4222.3	1580.61	1535.4	1547.05	2081.06	2766.21	3544.62
	NS-49869.107236	92.04	79.04	72.13	86.15	72.15	84.76	4.61	5.74	4.87	13.53	8.46	13.78	1308.35	1162.17	939.07	1297.16	939.1	1642.62	69.6	80.44	80.44	180.13	128.88	217.81
	NS-49869.116494	5.77	9.72	8.19	19.08	29.03	23.33	0	0.64	0.47	1.05	1.76	1.89	49.1	85.96	64.32	172.25	227.23	268.85	0	5.45	4.64	8.4	16.16	18.11
	NS-49869.181189	99.84	82.81	74.71	115.89	101.67	91.76	0	8.8	11.32	25.95	22.63	22.76	103	96	80	131	104	117	0	11	15	29	29	31
	NS-49869.184206	2.31	2.21	2.49	6.87	7.85	9.55	0	0	0	0	0.12	0	18	18	18	56.94	56.51	100.84	0	0	0	0	1	0
	NS-49869.214489	211.3	141.18	78.13	177.05	166.1	155.08	6.82	0	16.04	13.72	6.01	11.1	76.98	60.95	31.99	72	63	66	4	0	8	6	3	6
	NS-49869.23176	40.71	32.73	13.97	51.01	43.42	43.8	4.59	1.88	0	1.53	1.87	6.75	95	82.2	31.73	128.18	96.43	132.9	12.77	4.76	0	3.58	5.02	19.02
	NS-49869.64477	5.17	4.95	4.52	11.98	11.82	8.45	9.85	8.81	14.18	4.75	8.98	9.7	26.76	26.88	21.91	66.03	56.78	58.64	56.4	46.51	86.71	23.59	51.07	57.49
	NS-49869.77700	1.72	2.01	1.42	4.03	3.27	3.73	3.31	3.29	5.9	1.38	1.02	3.33	32.42	39.15	24.34	80.28	56.27	95.87	65.72	60.77	128.84	24.33	20.44	69.35
	NS-49869.99600	33.78	24.69	23.61	48.12	37.94	40.91	73.38	99.51	57.94	71.14	71.56	81.04	380.44	288.15	244.32	574.49	392.04	626.62	883.06	1110.08	759.96	753.04	866.54	1019.07
	NS-49869.101744	2.65	2	1.19	2.88	3.85	1.92	9.76	10.12	3.25	21.54	12.4	14.99	52.01	40.51	21.27	59.78	69.11	51.51	202.08	194.62	73.89	394.26	259.54	325.32
	NS-49869.114214	0.01	0	0	0.02	2.04	0	24.27	5.94	12.31	24.92	13.81	28.65	0.9	0	0	1.16	125.89	0	1716.16	391.05	963.27	1566.07	992.15	2131.94
	NS-49869.164364	0.06	0	0.06	0.11	0.45	0.38	1.04	1.37	0.6	1	0.83	0.73	1	0	1	2	7.04	8.87	18.79	23	11.87	16	15.14	13.77
	NS-49869.182782	1.96	2.61	2.87	3.04	3.17	3.19	6.71	4.31	6.81	10.18	8.83	7.91	26.01	35.97	35.01	42.78	38.57	57.77	94.87	56.59	105.36	126.95	126	117.15
F3H	NS-49869.53734	77.21	69.65	91.04	117.56	116.26	120.34	0.12	0	0.48	0.81	1.1	1.6	1841.17	1712.38	1978.16	2965.2	2530.34	3927.18	3.09	0	13.34	18.05	27.89	41.99
	NS-49869.53736	190.21	253.33	129.97	178.55	184.76	175.39	0	0	0	0	3.73	2.94	43.62	70.07	34.45	45.94	44.83	46.28	0	0	0	0	1.22	1.05
	NS-49869.56082	4319.31	3823.66	5102.7	5546.18	4950.65	5297.96	36.5	58.78	51.45	163.76	201.6	181.29	5220.98	5146.94	6316.98	7319.84	5883.87	7996.87	58	84	79	211	298	284
	NS-49869.64362	2.89	2.79	4.46	6.03	7.43	7.03	0.36	0	0	0.38	0.17	0.08	34.76	34.82	49.26	76.83	82.02	115.05	4.65	0	0	4.28	2.16	1.1
	NS-49869.70949	819.69	768.05	648.54	1004.25	859.38	919.03	10.89	16.88	16.97	34.74	41.4	43.24	6853.68	6680.17	5009.89	8914.11	6615.71	10407.6	98.35	141	166	274.72	374.63	406.79
	NS-49869.85507	6.91	13.17	7.04	45.08	47.11	46.75	0	0	0	1.45	0	0.39	175.19	344.37	162.57	1209.41	1090.42	1623.4	0	0	0	34.25	0	10.85
	NS-49869.87103	146.69	114.93	84.65	143.11	114.49	124.89	0.86	1.47	2.16	2.88	3.72	3.4	3516.65	2840.35	1849	3628.67	2505	4097.2	21.67	34.33	59.89	64.32	95.06	90
	NS-49869.93197	2019.04	1899.01	2292.79	2204.99	2025.85	2164.07	20.05	21.84	25.69	84.14	75.32	80.81	8027.78	7972.57	8618.24	9364.92	7525.09	11449.9	89.91	90	121.66	324.95	333.11	373.07
	NS-49869.167266	295.96	243.17	172	443.26	361.66	405.98	4.52	8.31	2.53	11.09	10.31	21.93	2003.1	1717.51	1080.87	3189.08	2260.72	3707.53	33.33	56.67	20.11	71.43	75.94	168.15
	NS-49869.169830	185.16	134.24	96.62	290.03	236.5	242.34	1.12	1.22	3.51	9.92	11.49	11.92	891.9	679.4	436.67	1489.31	1059.18	1562.61	6	6	20	46	61	66
	NS-49869.166276	0.33	0.17	0.39	2.41	3.26	2.34	0	0	0	0	0	0	3.1	1.6	3.33	23.69	27.82	29.39	0	0	0	0	0	0
F3'H	NS-49869.41061	6.59	6.47	4.83	0	0	0	0	0	0	0	0	0	32	33	22	0	0	0	0	0	0	0	0	0
	NS-49869.47970	38.67	37.83	19.15	77.97	50.54	59.38	0.16	0.26	0.88	1.54	3.49	2.82	454.22	460.32	206.57	970.57	544.43	948.89	2	3	12	17	44	37
	NS-49869.48379	3.38	3.36	3.49	2.31	1.36	2.21	0	0	0	0	0	0	39.46	40.68	37.42	28.65	14.57	35.14	0	0	0	0	0	0
	NS-49869.49269	43.91	46.86	29.87	8.63	15.79	15.64	0.63	0	0	0	0.21	0	187.16	210.48	120.02	39.28	62.75	88.91	3	0	0	0	1	0
	NS-49869.70991	265.19	230.73	175.96	423.73	380.98	395.64	0.84	0.91	4.74	18.18	16.72	18.26	1130.32	1036.46	706.98	1927.72	1514.25	2249.09	4	4	24	75	79	90
	NS-49869.87030	6.65	10.01	7.49	0	1.66	0.94	0	0.24	0	0	0	0	26.56	42.21	28.26	0	6.2	5	0	1	0	0	0	0
	NS-49869.129947	106.3	114.91	113.87	195.3	164.76	184.32	1.33	2	2.92	21.83	22.62	29.83	1122.85	1259.03	1106.4	2187.51	1597.91	2645.84	15	21	36	217	257.3	352.37
	NS-18044.0	9.85	8.19	6.54	0	0	0	0	0	0	0	0	0	109.48	94.44	66.86	0	0	0	0	0	0	0	0	0
	NS-49869.169446	28.95	33.56	22.33	10.5	9.14	7.7	0	0	0	0	0	0	66.52	83.06	50	26	20	23	0	0	0	0	0	0
	NS-49869.184616	11.63	5.69	8.27	2.22	6.27	4.93	0	0	0	0	0	0	115.32	58.61	75.52	23.34	57.18	66.42	0	0	0	0	0	0
	NS-49869.186685	5.52	11.51	8.65	1.74	4.17	2.77	0	0	0	0	0	0	49.68	107.74	71.88	16.66	34.57	33.8	0	0	0	0	0	0
	NS-49869.186686	22.59	17.65	3.99	9.74	7.48	3.92	0	0	0	0	0	0	27.68	24.06	5.01	13.03	9	6	0	0	0	0	0	0
	NS-49869.189676	4.81	6.43	5.77	0	0	0	0	0	0	0	0.53	0	25	35	28.03	0	0	0	0	0	0	0	3	0
	NS-49869.195840	90.94	98.42	29.58	168.57	138.06	214.91	0	0	0	5.51	14.5	4.45	27	34.92	10	56	43	73.97	0	0	0	2	6	2
	NS-49869.203579	63.97	60.58	41.46	85.93	78.93	85.39	0.29	0	0	13.01	6.78	6.75	189.15	190.97	117.6	272.49	220.09	332.16	1	0	0	38	22.7	23.63
	NS-49869.33862	2.08	8.04	0	5.61	2.06	6.37	0	0	0	0	0	0	19.96	80.02	0	57	18.11	82.78	0	0	0	0	0	0
	NS-49869.29965	0	0	0	8.36	7.61	10.29	0	0	0	0	0	0	0	0	0	39	30.99	60	0	0	0	0	0	0
DFR	NS-49869.39203	358.3	402.6	436.74	610.36	538.62	772.95	0	0	3.67	1.74	1.52	0	381	480.2	480.77	710.66	566.98	1017.84	0	0	5	2	2	0
	NS-49869.41698	37.05	34.49	48.4	56.9	56.23	56.26	0	0	0	0	0	0.35	500.87	482.49	599.52	814.83	696.2	1036.25	0	0	0	0	0	5.3
	NS-49869.48678	57.64	62.3	70.3	79.88	88.58	92.92	0	0.23	0	0.24	0.35	0.17	776.05	867.94	867.47	1139.3	1092.5	1704.63	0	3	0	3	5	2.57
	NS-49869.48679	3.6	2.22	5.28	2.99	4.57	4.33	0	0	0	0	0	0	30.66	19.7	41.59	27.05	35.88	49.96	0	0	0	0	0	0
	NS-49869.51773	6.51	6.71	6.77	0	0.99	0.25	2.26	1.27	2.1	2.3	1.6	1.05	122.65	130.4	116.37	0	17.08	6.35	44.86	23.51	45.73	40.34	32.08	21.81
	NS-49869.51942	85.42	72.8	67.91	121.17	116.98	137.13	0.58	0	0	0.38	0.09	0.43	856.49	757.56	626.86	1288.49	1077.46	1867.16	6.2	0	0	3.6	1	4.82
	NS-49869.167160	290.47	298.25	296.1	528.48	489.06	474.61	2.18	1.12	0.41	1.59	0.89	3.48	1799.53	1931.21	1707.32	3482.63	2802.63	3960.22	14.8	7	3	9.4	6	24.47
	NS-49869.167626	159.96	142.2	147.92	201.27	228.42	221.63	1.62	0	0.96	1.86	0.59	1.94	993.83	923.41	855.31	1330.17	1312.67	1854.75	11	0	7	11	4	13.7
	NS-49869.188216	46.1	32.16	28.02	58.71	52.8	40.84	0	0	0	0	0	0	161.02	119.08	93.07	219.41	172.96	188.93	0	0	0	0	0	0
	NS-49869.31701	1.26	0.99	0.93	1.32	2.43	2.12	0	0	0	0	0	0	22.95	18.68	15.58	25.44	40.64	52.98	0	0	0	0	0	0
	NS-49869.44849	8.03	5.31	4.88	2.66	4.53	4.39	12.6	13.71	11.91	8.71	9.17	8.14	47.57	32.95	26.94	16.76	24.84	35.02	81.97	82.35	83.1	49.32	59.45	54.93
	NS-49869.90439	4.51	18.69	38.97	16.08	8.52	7.85	130.12	257.84	45.15	61.13	53.8	110.2	1	5	10	4	2	2	50	88	14	17	17	38
	NS-49869.109605	0.12	0.24	0.59	0.79	0.43	0.68	3.66	3.32	2.98	11.77	11.99	11.39	2.75	5.61	12.44	19.09	9.03	21.51	88.43	74.53	79.23	251.74	293.37	288.94
	NS-49869.178887	0.21	0	0.14	2.18	1.05	2.74	0	0	0	0	0	0.6	2.75	0	1.69	30.02	12.49	48.62	0	0	0	0	0	8.72
	NS-49869.185730	2.06	0	4.16	27.61	42.48	32.79	0	0	0	0	0	0	11.98	0	22.56	170.99	228.91	256.63	0	0	0	0	0	0
	NS-49869.31700	0.12	0.62	1.09	4.16	3.28	5.07	0	0	0	0	0	0.15	2.32	12.47	19.16	85.06	57.89	133.97	0	0	0	0	0	3.13
ANS	NS-49869.166550	65.75	70.37	165.79	142.73	137.13	124.89	0	0	0	0.02	0.1	0.14	1267.75	1400.49	2918.06	2912.34	2415.93	3290.97	0	0	0	0.35	2	3
	NS-49869.167101	309.84	247.78	229.18	551.71	516.1	541.43	0	0	0	0	0	0	8165.64	6728.97	5499.39	15375.9	12408.2	19536.4	0	0	0	0	0	0
	NS-49869.174706	158.03	131.8	103.15	232.26	196.62	222.23	0	0	0	0.15	0	0	4190.21	3601.02	2490.14	6512.47	4755.98	8067.99	0	0	0	3.65	0	0
	NS-49869.178269	5.39	9.07	11.09	18.95	20.08	21.58	0	0	0	0	0	0	153.66	266.44	287.87	571.37	522.23	843.14	0	0	0	0	0	0
	NS-49869.183061	57.4	51.3	44.7	25.83	32.32	28.99	0	0	0	0	0	0	1851.74	1704.09	1311.54	880.93	950.61	1281.52	0	0	0	0	0	0
	NS-49869.69949	2.45	2.73	1.58	0.11	0.25	0.32	14.55	20.73	8.76	0	0.75	0.55	37.86	43.51	22.36	1.81	3.57	6.64	238.04	314.71	156.96	0	12.44	9.43
	NS-49869.103261	914.41	774.04	578.04	1683.12	1439.17	1308.56	1639.66	2105.98	6001.52	1994.29	2116.05	2273.69	844.08	807.85	558.93	1706.31	1324.84	1482.31	2083.07	2395.08	7168.32	2016.61	2453.78	2807.67
UFGT	NS-49869.4129	10.15	9.32	12.72	51.3	55.42	51.22	0.43	1.18	5.95	3.27	5.4	3.16	41.62	40.32	49.25	224.65	212.17	279.83	2	5	29	13	24.58	15
	NS-49869.4130	1.12	1.31	2.18	5.66	7.42	6.38	0	0	0.39	0	0	0	18.45	22.25	32.89	98.85	111.96	143.65	0	0	7.41	0	0	0
	NS-63488.3	3.98	2.53	1.35	17.07	11.65	14.61	0.71	0	0.82	0.61	0.35	0.6	41.67	27.47	13.01	189.57	112	207.88	8	0	10	6	4	7
	NS-49869.4131	2.83	2.66	1.23	0.22	0.36	0.37	0.29	0	0.65	0.26	1	0.38	46.73	45.33	18.52	3.85	5.46	8.43	5.01	0	12.41	4	17.58	7.02
	NS-49869.45556	11.5	13.59	9.23	49.4	45.09	49.76	0.29	0.48	0.4	0.66	1.38	0.28	147.82	180.87	108.79	672.79	531.14	871.26	4	6.04	6.02	8	19	4
	NS-49869.71032	75.89	69.2	67.33	135.15	131.96	135.41	16.43	23.23	21.54	5.51	6.74	7.12	1551.73	1459.86	1255.84	2923.71	2464.48	3785.01	353.99	465	509.99	105	147	161.02
	NS-49869.71033	12.08	11.35	12.75	42.82	37.32	45.03	0.06	0.13	0.29	1.2	0.99	1.01	182.27	177.14	176.16	684.29	515.52	926.99	1.01	2	5.01	17	16	16.98
	NS-44478.0	20.3	19.52	15.33	0	0	0	0	0	0	0	0	0	90.53	91.64	64.33	0	0	0	0	0	0	0	0	0
	NS-49869.102601	96.24	78.85	92.74	154.89	146.31	149.07	14.67	12.84	22.94	5.06	3.97	5.07	1175.18	997.13	1039.21	2004.21	1637.86	2477.74	191	154.96	325.98	58	52	69

## Sheet: sheet2
The different expression coding genes of key enzyme anthocyanin biosynthesis pathway after WGCNA
Key Enzyme Name	ID	RM-1_fpkm	RM-2_fpkm	RM-3_fpkm	RT-1_fpkm	RT-2_fpkm	RT-3_fpkm	YM-1_fpkm	YM-2_fpkm	YM-3_fpkm	YT-1_fpkm	YT-2_fpkm	YT-3_fpkm
PAL	NS-49869.50962	259.56	183.82	219.86	0	0	0	181.47	178.52	159.97	3.37	0.75	15.03
	NS-49869.86125	11.51	17.22	14.77	15.8	12.88	16.73	5.48	5.24	6.11	1.28	2.64	2.99
	NS-49869.89983	103.52	93.28	100.73	5.33	3.78	5.55	95.17	97.33	124.32	7.55	11.22	10.07
	NS-49869.94960	18.56	15.41	21.56	0.55	2.46	2.27	18	15.37	11.82	1.91	1.95	2.03
	NS-38959.0	14.69	30.35	19.67	0	0	0	8.32	29.99	36.48	0	0	1.04
	NS-46798.0	0	0	0	0	0	0	33.29	38.33	23.29	0	0	0
	NS-49869.138506	14.11	11.59	19.17	1.19	0.95	1.93	11.02	8.31	7.5	0	0.1	0.18
	NS-49869.139380	61.19	68.08	69.08	6.93	5.35	6.02	59.36	71.08	65.19	2.67	6.36	6.68
	NS-49869.152326	92.38	98.61	94.33	2.83	0.98	3.49	44.56	53.02	57.83	11.3	7.44	9.89
	NS-49869.153158	266.05	275.09	295.21	5.4	1.65	4.02	250.63	271.41	305.25	10.53	13.15	18.15
	NS-49869.167385	121.98	117.71	142.78	0.27	0.7	1.12	128.14	112.53	83.35	2.54	6.03	6.56
	NS-49869.171035	378.93	424.63	463.02	0	0	0	297.91	273.58	173.12	0	2.54	19.23
	NS-49869.174132	77.91	80.13	92.89	0.23	0.2	0.59	64.12	78.79	64.82	3.02	3.97	8.92
	NS-49869.26471	64.87	47.59	67.96	0	0	0	80.16	60.55	46.79	0	0	6.21
	NS-49869.32104	21.45	19.91	24.47	3.29	1.31	1.28	18.54	14.52	12.2	0.21	0.91	1.67
	NS-49869.37270	103.8	97.77	112.14	0.7	0.2	0.59	103.18	119.69	70.36	1.81	3.47	5.31
C4H
	NS-49869.107793	137.3	131.92	150.32	21.97	22.86	21.61	236.71	236.88	213	66.31	81.13	88.77
	NS-49869.120024	84.67	83.27	86.71	10.43	10.21	19.3	103.73	92.57	85.18	39.14	30.5	28.08
4CL	NS-49869.108252	12.64	8.53	9.55	3.58	3.57	6.15	15.19	11.47	11.15	8.69	7.94	13.99
	NS-49869.45053	21.49	16.67	17.56	0	0.32	0	8.67	8.97	12.74	0	0	0
	NS-49869.55464	19.92	12.71	20.83	0	0.11	0	13.11	11.93	16.48	0	0	0
CHS	NS-49869.50685	197.96	169.61	160.44	0.16	0	0	337.29	299.33	331.39	0	0	0
	NS-49869.53606	74.87	62.51	77.76	2.05	4.95	4.23	98.31	98.21	85.32	0.81	0.88	0.1
	NS-49869.84661	487.12	448.03	500.32	8.46	9.4	9.13	267.16	238.39	236.32	0.79	0	2.28
	NS-49869.92977	104.46	93.43	112.31	4.3	8.42	10.77	134.09	119.86	114.2	0.26	0.69	0.69
	NS-49869.167373	642.42	570.3	618.59	0.28	0.43	0.42	662.36	584.92	638.17	0	0	0
	NS-49869.167747	1519.11	1404	1501.45	0	0.58	0	2122.28	1954.91	2044.89	0	0	0.13
	NS-49869.189050	14.67	15.86	16.44	0	0	0	4.68	7.02	10.23	0	0	0
	NS-49869.50685	197.96	169.61	160.44	0.16	0	0	337.29	299.33	331.39	0	0	0
CHI	NS-49869.37845	69.49	69.08	66.96	13.63	9.12	3.06	21.71	21.63	40.62	4.9	3.63	2.69
	NS-49869.40986	39.98	41.93	34.65	0	0	0	73.72	92.83	57.29	0	0	0
	NS-49869.42959	24.47	32.25	22.99	2.94	4.81	3.98	36.47	34.61	34.59	2.18	5.46	0.9
	NS-49869.43965	13.78	13.55	12.12	4.51	2.63	1.01	24.28	23.28	28.64	0.52	1.42	0.85
	NS-49869.53458	909.64	898.99	951.08	65.75	89.31	80.87	958.25	1047.82	811.64	28.92	24.88	25.57
	NS-49869.67365	969.22	949.94	919.03	29.94	44.67	34.55	1184.8	1260.13	810.22	11.93	17.91	20.85
	NS-49869.107226	207.52	186.71	206.58	148.42	172.47	212.99	517.92	430.25	365.63	99.46	104.1	88.91
	NS-49869.107236	86.15	72.15	84.76	13.53	8.46	13.78	92.04	79.04	72.13	4.61	5.74	4.87
	NS-49869.116494	19.08	29.03	23.33	1.05	1.76	1.89	5.77	9.72	8.19	0	0.64	0.47
	NS-49869.181189	115.89	101.67	91.76	25.95	22.63	22.76	99.84	82.81	74.71	0	8.8	11.32
	NS-49869.214489	177.05	166.1	155.08	13.72	6.01	11.1	211.3	141.18	78.13	6.82	0	16.04
	NS-49869.23176	51.01	43.42	43.8	1.53	1.87	6.75	40.71	32.73	13.97	4.59	1.88	0
F3H	NS-49869.53734	117.56	116.26	120.34	0.81	1.1	1.6	77.21	69.65	91.04	0.12	0	0.48
	NS-49869.53736	178.55	184.76	175.39	0	3.73	2.94	190.21	253.33	129.97	0	0	0
	NS-49869.56082	5546.18	4950.65	5297.96	163.76	201.6	181.29	4319.31	3823.66	5102.7	36.5	58.78	51.45
	NS-49869.70949	1004.25	859.38	919.03	34.74	41.4	43.24	819.69	768.05	648.54	10.89	16.88	16.97
	NS-49869.87103	143.11	114.49	124.89	2.88	3.72	3.4	146.69	114.93	84.65	0.86	1.47	2.16
	NS-49869.93197	2204.99	2025.85	2164.07	84.14	75.32	80.81	2019.04	1899.01	2292.79	20.05	21.84	25.69
	NS-49869.167266	443.26	361.66	405.98	11.09	10.31	21.93	295.96	243.17	172	4.52	8.31	2.53
	NS-49869.169830	290.03	236.5	242.34	9.92	11.49	11.92	185.16	134.24	96.62	1.12	1.22	3.51
F3'H	NS-49869.47970	77.97	50.54	59.38	1.54	3.49	2.82	38.67	37.83	19.15	0.16	0.26	0.88
	NS-49869.49269	8.63	15.79	15.64	0	0.21	0	43.91	46.86	29.87	0.63	0	0
	NS-49869.70991	423.73	380.98	395.64	18.18	16.72	18.26	265.19	230.73	175.96	0.84	0.91	4.74
	NS-49869.129947	195.3	164.76	184.32	21.83	22.62	29.83	106.3	114.91	113.87	1.33	2	2.92
	NS-49869.169446	10.5	9.14	7.7	0	0	0	28.95	33.56	22.33	0	0	0
	NS-49869.186686	9.74	7.48	3.92	0	0	0	22.59	17.65	3.99	0	0	0
	NS-49869.195840	168.57	138.06	214.91	5.51	14.5	4.45	90.94	98.42	29.58	0	0	0
	NS-49869.203579	85.93	78.93	85.39	13.01	6.78	6.75	63.97	60.58	41.46	0.29	0	0
DFR	NS-49869.39203	610.36	538.62	772.95	1.74	1.52	0	358.3	402.6	436.74	0	0	3.67
	NS-49869.41698	56.9	56.23	56.26	0	0	0.35	37.05	34.49	48.4	0	0	0
	NS-49869.48678	79.88	88.58	92.92	0.24	0.35	0.17	57.64	62.3	70.3	0	0.23	0
	NS-49869.51942	121.17	116.98	137.13	0.38	0.09	0.43	85.42	72.8	67.91	0.58	0	0
	NS-49869.167160	528.48	489.06	474.61	1.59	0.89	3.48	290.47	298.25	296.1	2.18	1.12	0.41
	NS-49869.167626	201.27	228.42	221.63	1.86	0.59	1.94	159.96	142.2	147.92	1.62	0	0.96
	NS-49869.188216	58.71	52.8	40.84	0	0	0	46.1	32.16	28.02	0	0	0
ANS	NS-49869.166550	142.73	137.13	124.89	0.02	0.1	0.14	65.75	70.37	165.79	0	0	0
	NS-49869.167101	551.71	516.1	541.43	0	0	0	309.84	247.78	229.18	0	0	0
	NS-49869.174706	232.26	196.62	222.23	0.15	0	0	158.03	131.8	103.15	0	0	0
	NS-49869.178269	18.95	20.08	21.58	0	0	0	5.39	9.07	11.09	0	0	0
	NS-49869.183061	25.83	32.32	28.99	0	0	0	57.4	51.3	44.7	0	0	0
UFGT	NS-49869.71032	135.15	131.96	135.41	5.51	6.74	7.12	75.89	69.2	67.33	16.43	23.23	21.54
	NS-44478.0	0	0	0	0	0	0	20.3	19.52	15.33	0	0	0
	NS-49869.102601	154.89	146.31	149.07	5.06	3.97	5.07	96.24	78.85	92.74	14.67	12.84	22.94
